# Supplementary material for: Population Genetic Analysis in Persimmons (Diospyros kaki Thunb.) Based on Genome-Wide Single-Nucleotide Polymorphisms
Source: Plants (Basel). 2023 May 24;12(11):2097. doi: 10.3390/plants12112097 (PMC10255057; doi:10.3390/plants12112097)
Supplement: Supplementary file 1 [file plants-12-02097-s001.zip › Table S1.xlsx]

## Sheet: Sheet1
id	pos	ref	Gamnuri	Gamnuri_Depth	Dannuri	Dannuri_Depth	Hongchoo	Hongchoo_Depth	Tonewase	Tonewase_Depth	Johongsi	Johongsi_Depth	Maegawajiro	Maegawajiro_Depth	Toyouichi	Toyouichi_Depth	Fujiwaragosho	Fujiwaragosho_Depth	Jiro	Jiro_Depth	Nishimurawase	Nishimurawase_Depth	Migatanigosho	Migatanigosho_Depth	Haschiuri	Haschiuri_Depth	Midai	Midai_Depth	Mammoth	Mammoth_Depth	Amahyakume	Amahyakume_Depth	Sunami	Sunami_Depth	2009-12-01	09-12-1_Depth	Kyara	Kyara_Depth	Mazumotowase-Fuyu	Mazumotowase-Fuyu_Depth	Zenjimaru	Zenjimaru_Depth	Fuyu	Fuyu_Depth	Ichikikeijiro	Ichikikeijiro_Depth	Gosho	Gosho_Depth	Suruga
DLO_r1.0ch01	499736	C	T	7|7	T	5|5	Y	5,14|19	T	8|8	Y	1,2|3	Y	1,4|5	Y	3,2|5	n	0	T	2|2	n	0	T	14|14	T	5|5	T	5|5	N	0|1	T	6|6	T	2|2	T	4|4	C	10|12	T	7|7	N	0|1	Y	10,13|23	T	45|46	T	12|12	n
DLO_r1.0ch01	1364939	G	G	79|79	R	31,108|139	R	135,248|383	G	18|18	G	39|40	G	45|45	G	30|31	R	16,33|49	G	50|51	A	19|21	G	56|56	G	18|18	R	20,41|61	R	41,65|106	R	61,62|123	R	11,42|53	G	5|5	N	0|1	R	33,76|109	G	23|25	R	35,166|202	G	47|47	R	28,36|64	R
DLO_r1.0ch01	1365005	A	R	60,46|106	R	82,91|173	R	171,371|542	A	24|25	R	39,17|56	R	34,38|72	R	19,21|40	R	47,24|71	R	41,44|85	G	20|20	A	78|84	G	23|23	R	18,64|82	R	37,104|141	R	40,139|179	R	42,28|70	A	5|6	n	0	R	75,82|157	R	7,28|35	R	157,104|261	R	36,34|70	R	47,38|85	R
DLO_r1.0ch01	1365038	T	Y	60,46|106	Y	84,93|177	Y	177,374|551	Y	22,5|27	Y	37,21|58	Y	34,42|76	Y	20,23|43	Y	48,24|72	Y	42,43|85	T	24|24	C	78|85	Y	18,5|23	Y	61,30|91	Y	37,110|147	Y	41,142|183	Y	27,46|73	Y	5,2|7	T	1|1	Y	48,110|158	Y	32,5|37	Y	77,205|282	Y	36,36|72	Y	49,44|93	Y
DLO_r1.0ch01	1365046	G	G	103|106	R	42,133|175	R	189,353|542	R	3,23|26	G	56|58	G	70|75	G	40|42	R	20,48|68	G	74|81	A	24|24	G	78|85	R	5,18|23	R	29,61|90	R	56,88|144	R	80,102|182	R	13,58|71	G	7|7	A	1|1	R	40,117|157	G	33|38	R	50,229|279	G	71|72	R	44,47|91	R
DLO_r1.0ch01	1398897	G	A	202|215	G	168|176	R	639,640|1279	R	39,30|69	G	15|15	A	89|97	R	120,152|272	R	122,59|181	A	113|123	A	86|88	R	140,572|712	R	64,27|91	G	249|249	R	156,162|318	G	30|30	G	86|86	G	2|2	R	77,12|89	G	220|220	G	12|12	G	269|269	R	122,14|136	R	257,120|377	R
DLO_r1.0ch01	1398920	T	C	204|220	T	170|178	Y	634,644|1278	Y	38,31|69	T	15|15	Y	86,10|96	Y	120,150|270	Y	121,59|180	C	111|122	C	88|90	Y	140,562|702	Y	65,28|93	T	249|249	Y	155,167|322	T	28|28	T	84|84	T	2|2	Y	74,12|86	T	217|217	T	13|13	T	269|270	Y	120,14|134	Y	259,120|379	Y
DLO_r1.0ch01	1451942	C	C	3|3	Y	7,4|11	Y	12,2|14	n	0	C	1|1	n	0	C	1|1	C	5|5	C	5|6	C	1|1	C	5|5	C	1|1	Y	2,1|3	Y	3,2|5	Y	5,4|9	Y	2,1|3	n	0	C	2|2	n	0	T	5|5	Y	5,2|7	C	4|5	C	2|2	n
DLO_r1.0ch01	1451988	C	C	5|5	Y	10,7|17	C	21|25	n	0	C	2|2	n	0	C	2|2	C	5|5	C	8|10	C	2|2	C	10|10	C	2|2	Y	7,2|9	Y	4,2|6	Y	8,6|14	Y	4,2|6	n	0	C	4|4	n	0	T	6|6	Y	9,4|13	Y	6,2|8	C	2|2	n
DLO_r1.0ch01	1451995	G	G	6|6	S	10,7|17	G	21|25	n	0	G	2|2	n	0	G	2|2	G	6|6	G	8|10	G	2|2	G	9|9	G	2|2	S	7,2|9	S	4,2|6	S	8,6|14	S	4,2|6	n	0	G	4|4	n	0	C	6|6	S	8,4|12	S	6,2|8	G	2|2	n
DLO_r1.0ch01	1556704	G	R	131,69|200	R	115,27|142	R	411,68|479	R	17,14|31	R	20,95|115	R	101,48|149	R	34,83|117	A	107|107	A	113|125	R	47,11|58	R	68,208|276	R	37,44|81	R	101,63|164	A	299|331	A	538|539	R	59,59|118	R	2,2|4	A	15|15	R	158,89|247	R	92,44|136	R	218,119|337	R	77,20|97	A	240|240	R
DLO_r1.0ch01	1556997	C	C	55|55	S	9,23|32	S	40,131|171	C	7|7	n	0	S	16,64|80	C	51|51	C	25|31	S	11,23|34	C	30|30	C	60|60	C	37|37	C	3|3	C	93|93	C	43|43	C	20|20	C	1|1	C	7|7	C	28|28	C	18|18	C	48|48	C	24|24	C	18|18	C
DLO_r1.0ch01	1557001	A	R	30,24|54	R	9,23|32	R	105,64|169	A	7|7	n	0	R	35,44|79	R	32,19|51	A	31|31	R	23,11|34	A	30|30	A	60|60	A	36|36	A	3|3	R	64,29|93	A	44|44	G	20|20	N	0|1	A	7|7	R	6,23|29	A	18|18	G	45|47	R	3,21|24	A	17|17	R
DLO_r1.0ch01	1680040	A	A	9|9	R	2,14|16	R	29,25|54	n	0	G	4|4	R	4,9|13	A	7|7	A	5|5	R	8,7|15	A	5|5	A	9|10	A	7|7	R	5,2|7	A	9|9	A	5|5	G	2|2	n	0	G	2|2	G	3|3	A	1|1	G	6|6	R	6,5|11	R	1,1|2	R
DLO_r1.0ch01	1680318	C	G	10|10	C	19|20	S	35,27|62	n	0	C	4|4	S	4,12|16	G	8|8	S	5,2|7	S	9,7|16	G	6|6	G	9|10	G	7|7	S	6,3|9	S	9,4|13	S	7,2|9	C	4|4	n	0	C	3|3	C	6|6	S	2,1|3	C	11|11	S	6,7|13	S	2,2|4	S
DLO_r1.0ch01	1680373	A	A	10|10	R	5,16|21	R	28,25|53	n	0	G	4|4	R	4,9|13	A	11|11	A	7|7	R	9,7|16	A	7|7	A	9|10	A	7|7	R	6,2|8	A	12|12	A	10|10	R	2,2|4	n	0	G	2|2	R	4,3|7	A	3|3	R	3,6|9	R	6,7|13	A	4|4	R
DLO_r1.0ch01	1680395	C	T	10|10	C	19|21	Y	25,28|53	n	0	C	4|4	Y	9,4|13	T	11|11	Y	2,5|7	Y	7,9|16	Y	1,6|7	T	9|10	T	7|7	Y	3,5|8	T	10|11	Y	3,6|9	C	3|3	n	0	C	2|2	C	5|5	Y	1,2|3	C	9|9	Y	7,6|13	Y	1,3|4	Y
DLO_r1.0ch01	1792302	G	R	3,1|4	A	9|10	R	21,3|24	n	0	A	4|4	A	2|2	A	4|4	N	0|1	R	5,3|8	G	2|3	R	5,1|6	A	4|4	R	3,1|4	R	10,3|13	R	9,2|11	A	5|5	n	0	G	2|2	A	3|3	R	4,1|5	A	14|15	R	5,1|6	R	3,4|7	R
DLO_r1.0ch01	2085989	G	R	10,41|51	G	73|79	R	76,83|159	A	4|4	G	6|7	G	30|30	G	11|11	A	10|11	G	52|52	R	12,4|16	G	11|11	R	7,4|11	G	21|24	G	37|37	A	32|32	R	9,19|28	G	5|5	R	4,4|8	G	23|27	A	2|2	R	17,56|73	G	29|29	A	18|20	G
DLO_r1.0ch01	2086030	C	Y	39,10|49	C	73|79	Y	82,76|158	T	5|5	C	6|7	C	30|30	C	12|12	Y	2,9|11	C	50|50	Y	4,11|15	C	11|11	C	10|10	C	22|24	C	35|35	T	32|32	Y	18,8|26	C	5|5	C	8|8	Y	22,4|26	T	2|2	Y	55,18|73	C	28|28	Y	10,11|21	Y
DLO_r1.0ch01	2180209	G	R	11,5|16	G	3|3	G	20|20	A	3|3	R	3,1|4	G	3|3	A	3|3	A	5|5	n	0	R	6,2|8	R	5,3|8	R	4,1|5	G	2|2	R	5,2|7	A	12|12	G	1|1	n	0	A	3|3	R	2,3|5	N	0|1	R	4,7|11	G	2|2	A	10|11	G
DLO_r1.0ch01	2180638	G	S	6,14|20	G	7|7	G	33|33	C	5|5	S	2,4|6	G	3|3	C	3|3	C	5|5	n	0	S	4,6|10	S	4,6|10	S	1,6|7	S	3,2|5	S	2,7|9	C	11|11	S	1,1|2	G	1|1	C	3|3	S	9,3|12	C	2|2	S	9,4|13	G	2|2	S	3,9|12	G
DLO_r1.0ch01	2180662	C	M	6,14|20	A	7|7	A	32|32	C	4|4	M	2,4|6	A	3|3	C	3|3	C	5|5	n	0	M	4,6|10	M	2,7|9	C	6|7	M	3,2|5	M	2,7|9	C	11|11	M	1,1|2	A	1|1	C	3|3	M	9,3|12	C	1|1	M	7,4|11	A	2|2	M	3,9|12	A
DLO_r1.0ch01	2693022	A	G	24|26	R	22,17|39	R	87,35|122	R	7,2|9	R	7,6|13	R	10,25|35	R	5,21|26	R	3,10|13	R	10,13|23	R	5,4|9	R	3,25|28	R	2,14|16	R	6,10|16	G	28|28	R	9,46|55	R	10,6|16	n	0	G	9|9	R	14,15|29	G	10|11	R	26,26|52	R	13,9|22	G	25|26	R
DLO_r1.0ch01	2750454	G	G	6|6	G	307|307	G	845|845	A	39|39	G	76|76	G	194|194	G	121|121	G	105|105	G	155|155	G	28|28	G	10|10	G	6|6	R	99,134|233	G	4|4	G	308|308	G	72|72	G	7|7	G	2|2	G	123|123	R	28,4|32	G	141|141	G	175|175	G	2|2	G
DLO_r1.0ch01	2755062	T	Y	5,2|7	C	16|16	Y	19,4|23	n	0	C	2|2	Y	6,1|7	T	1|1	Y	5,1|6	C	6|6	C	2|2	Y	3,3|6	n	0	Y	5,4|9	Y	5,3|8	C	8|8	Y	3,1|4	C	1|1	T	2|2	Y	4,2|6	C	1|1	Y	5,2|7	Y	4,1|5	Y	5,4|9	C
DLO_r1.0ch01	2755327	T	W	2,5|7	W	5,11|16	W	8,17|25	n	0	A	2|2	T	6|6	T	1|1	A	4|4	T	6|7	W	1,1|2	T	4|4	T	1|1	T	7|8	W	3,6|9	A	5|5	W	3,1|4	A	1|1	T	1|1	W	4,3|7	T	1|1	W	3,4|7	W	2,2|4	W	4,4|8	W
DLO_r1.0ch01	3071568	C	C	6|6	M	8,1|9	C	9|9	M	2,3|5	C	3|3	C	1|3	C	2|2	n	0	M	6,10|16	C	6|6	M	9,4|13	n	0	C	1|2	M	4,9|13	A	2|2	M	4,3|7	C	1|1	C	2|2	C	7|8	A	6|6	M	4,11|15	C	1|1	C	3|3	n
DLO_r1.0ch01	3093666	G	K	221,150|371	G	544|544	G	1502|1502	K	11,28|39	K	113,89|202	G	151|151	G	103|103	G	277|277	G	113|113	T	32|32	G	118|118	T	56|56	G	507|507	K	598,208|806	G	712|712	K	108,107|215	G	2|2	G	79|79	K	232,147|379	G	174|174	K	416,246|662	G	98|98	K	316,168|484	G
DLO_r1.0ch01	3093770	A	W	78,111|189	T	280|280	T	759|759	W	15,7|22	W	46,57|103	T	76|76	T	53|53	T	136|136	T	58|58	A	16|16	T	59|59	A	27|27	T	253|253	W	105,300|405	T	357|359	W	54,53|107	N	0|1	T	38|38	W	73,122|195	T	88|89	W	124,213|337	T	49|49	W	85,156|241	T
DLO_r1.0ch01	3140738	A	A	10|10	A	11|11	A	41|41	T	18|18	A	1|1	A	4|4	T	77|82	A	3|3	A	8|8	A	4|4	A	5|5	A	1|1	A	10|10	A	10|10	A	25|25	A	3|3	n	0	W	3,14|17	A	6|6	A	4|4	A	10|10	A	7|7	A	9|9	A
DLO_r1.0ch01	3140814	A	A	22|22	A	22|22	A	72|72	T	10|11	A	1|1	A	10|10	W	16,39|55	A	6|6	A	11|11	A	6|6	A	16|16	A	5|5	A	20|20	A	17|17	A	54|54	A	7|7	n	0	W	12,7|19	A	13|13	A	9|9	A	28|28	A	15|15	A	13|13	A
DLO_r1.0ch01	3269253	G	K	6,15|21	T	13|13	T	17|17	K	4,2|6	T	3|3	K	9,4|13	T	14|14	K	5,2|7	K	4,26|30	G	10|10	K	7,8|15	G	20|22	K	4,5|9	K	23,21|44	K	3,13|16	K	5,7|12	T	3|3	n	0	K	9,14|23	T	5|5	K	7,22|29	G	103|108	K	27,13|40	G
DLO_r1.0ch01	3269290	G	R	7,17|24	G	14|14	G	21|21	R	2,3|5	G	5|5	R	8,6|14	G	18|18	G	6|6	G	28|32	R	4,6|10	G	17|17	R	7,15|22	R	4,8|12	R	23,24|47	G	18|18	G	16|17	G	3|3	n	0	G	23|26	G	5|5	G	27|30	R	75,35|110	R	19,22|41	A
DLO_r1.0ch01	3269415	G	R	14,7|21	A	11|11	A	17|17	G	3|4	A	5|5	R	6,9|15	A	18|18	R	2,5|7	R	26,5|31	G	9|9	R	9,7|16	G	20|22	R	5,4|9	R	20,21|41	R	14,3|17	R	15,5|20	N	0|1	n	0	R	14,9|23	A	6|6	R	25,8|33	G	102|106	R	13,27|40	G
DLO_r1.0ch01	3321026	T	Y	11,18|29	Y	13,5|18	Y	32,42|74	C	7|7	Y	6,1|7	Y	8,1|9	N	0|1	T	3|4	T	1|2	Y	13,2|15	Y	8,2|10	C	4|4	Y	4,1|5	Y	5,12|17	T	18|18	T	3|3	T	1|1	T	1|2	C	4|4	Y	2,2|4	Y	8,4|12	Y	5,1|6	C	17|17	C
DLO_r1.0ch01	3769086	A	A	74|74	A	72|72	A	207|207	R	6,4|10	A	9|9	A	36|36	R	33,11|44	A	4|4	A	7|7	A	5|5	R	23,26|49	G	9|9	A	36|36	A	33|33	A	40|40	A	34|34	A	4|4	G	17|17	A	28|28	A	11|11	A	105|105	A	35|35	A	9|9	A
DLO_r1.0ch01	3769096	G	K	29,45|74	T	71|72	K	91,110|201	K	5,5|10	T	9|9	T	35|35	K	11,33|44	G	4|4	T	7|7	T	4|4	K	26,21|47	G	9|9	K	4,32|36	K	19,13|32	G	40|40	T	33|33	T	3|3	G	15|15	T	26|28	K	5,6|11	T	102|105	T	35|35	K	6,3|9	K
DLO_r1.0ch01	3769280	G	G	74|74	G	69|69	G	201|201	R	3,6|9	G	9|9	G	37|37	R	10,32|42	n	0	G	7|7	G	3|3	R	11,36|47	A	8|8	G	34|34	G	33|33	G	35|35	G	32|32	G	4|4	R	6,11|17	G	28|28	G	14|14	G	101|101	G	35|35	G	4|5	G
DLO_r1.0ch01	3813356	C	Y	2,3|5	Y	4,3|7	Y	11,20|31	n	0	n	0	T	3|3	T	2|2	C	3|3	T	3|3	T	3|3	C	2|2	n	0	Y	2,5|7	Y	1,6|7	T	10|10	C	2|2	n	0	n	0	Y	1,2|3	T	4|4	Y	2,8|10	C	3|3	Y	2,1|3	T
DLO_r1.0ch01	3813541	T	T	3|3	T	10|10	T	31|31	n	0	T	2|2	T	2|2	T	3|3	T	3|3	T	3|3	T	4|4	T	2|2	n	0	T	8|8	T	7|7	T	17|17	T	3|3	n	0	T	1|1	T	6|6	T	6|6	T	13|13	T	3|3	T	3|3	T
DLO_r1.0ch01	3935463	G	A	27|27	R	13,9|22	R	49,11|60	A	3|3	R	7,3|10	A	8|8	A	23|23	A	11|11	R	8,6|14	A	20|20	R	12,3|15	A	18|18	R	10,3|13	A	19|19	A	26|26	R	10,3|13	n	0	G	1|2	A	18|19	A	5|5	R	34,4|38	A	10|11	A	9|9	R
DLO_r1.0ch01	4115612	C	C	369|376	C	208|223	C	567|599	C	2|2	M	7,4|11	C	140|151	C	17|20	A	5|5	C	108|117	C	41|44	M	21,9|30	M	9,3|12	A	15|15	C	211|222	M	18,24|42	C	70|73	C	24|24	A	7|7	C	161|175	A	4|4	C	334|355	C	194|205	M	9,5|14	C
DLO_r1.0ch01	4400537	A	M	24,11|35	M	11,15|26	M	26,24|50	M	1,4|5	C	3|3	M	6,5|11	M	7,8|15	C	4|4	M	6,9|15	A	12|13	A	18|21	M	1,2|3	M	5,14|19	M	8,10|18	M	21,13|34	M	8,4|12	A	1|1	n	0	M	9,6|15	M	1,3|4	M	22,27|49	M	11,6|17	C	21|21	M
DLO_r1.0ch01	5024703	G	S	29,70|99	S	137,49|186	S	122,253|376	S	5,26|31	S	25,35|60	S	29,36|65	C	119|119	S	15,41|56	S	55,60|115	C	61|61	S	62,129|191	C	98|98	S	44,20|64	G	43|43	S	227,152|379	G	43|52	C	2|2	S	14,23|37	S	50,18|68	S	35,10|45	S	117,51|168	S	52,52|104	C	79|83	S
DLO_r1.0ch01	5024916	C	Y	43,73|116	Y	160,47|207	Y	161,281|442	Y	14,24|38	Y	31,39|70	Y	37,36|73	Y	42,94|136	Y	24,47|71	Y	60,58|118	Y	21,51|72	Y	116,92|208	Y	31,82|113	Y	56,23|79	C	52|52	Y	269,152|421	C	52|60	Y	1,3|4	Y	17,24|41	Y	64,18|82	C	44|49	Y	150,55|205	Y	69,59|128	T	86|93	Y
DLO_r1.0ch01	5277751	C	C	1|1	C	3|4	T	15|15	C	2|2	C	3|3	C	8|8	C	2|2	T	4|4	C	3|3	C	1|1	C	4|4	C	5|5	Y	4,5|9	Y	3,2|5	C	3|3	C	3|3	n	0	C	1|1	C	7|7	C	1|1	C	10|10	C	4|4	C	10|12	n
DLO_r1.0ch01	5899797	C	A	13|13	A	10|10	A	33|33	N	0|1	C	5|5	A	10|10	A	5|5	M	2,4|6	A	10|10	A	3|3	M	11,14|25	A	5|5	N	0|1	A	11|11	M	14,14|28	A	10|10	n	0	M	3,6|9	A	5|5	A	10|10	A	14|14	A	4|4	M	7,14|21	C
DLO_r1.0ch01	5903516	A	W	39,13|52	W	24,20|44	W	71,51|122	T	6|6	T	9|9	W	7,12|19	W	4,24|28	W	16,15|31	W	7,9|16	W	9,3|12	W	5,22|27	T	8|8	W	21,17|38	W	50,38|88	W	22,27|49	A	14|14	n	0	W	2,5|7	W	15,5|20	T	19|19	W	16,16|32	W	5,15|20	W	22,7|29	T
DLO_r1.0ch01	5903583	G	K	33,34|67	K	22,28|50	K	28,116|144	T	7|7	T	13|13	K	9,14|23	K	4,26|30	T	34|35	K	7,7|14	K	11,3|14	K	4,26|30	T	11|11	K	10,35|45	K	38,56|94	K	29,36|65	K	6,9|15	n	0	K	3,5|8	K	8,15|23	T	21|21	K	11,21|32	K	11,13|24	K	13,23|36	T
DLO_r1.0ch01	5903740	T	K	200,357|557	K	283,479|762	K	1006,1822|2828	T	67|72	K	187,130|317	K	159,182|341	K	439,118|559	K	169,294|463	K	127,204|332	K	74,259|333	K	246,250|496	K	205,131|336	K	187,325|512	K	306,395|701	K	403,197|600	K	98,301|399	T	36|40	G	146|160	K	151,454|605	G	217|224	K	151,909|1060	K	110,280|390	K	174,657|831	K
DLO_r1.0ch01	6007597	T	Y	187,85|272	Y	136,277|413	Y	690,690|1380	Y	9,23|32	Y	34,188|222	Y	79,215|294	Y	55,249|304	Y	84,41|125	Y	77,185|262	Y	23,47|70	C	135|139	Y	32,123|155	Y	39,252|291	Y	121,415|536	C	419|419	Y	119,196|315	T	6|7	Y	48,34|82	Y	130,268|398	Y	114,37|151	Y	265,518|783	Y	51,229|280	Y	79,208|287	Y
DLO_r1.0ch01	6143565	G	C	10|10	S	25,8|33	S	95,22|117	G	2|2	S	6,3|9	S	6,4|10	S	1,3|4	S	6,3|9	S	8,3|11	C	3|3	G	8|8	S	10,7|17	S	3,3|6	S	4,4|8	S	11,5|16	S	3,4|7	n	0	G	3|3	S	7,6|13	C	3|3	S	22,13|35	S	10,3|13	S	21,15|36	G
DLO_r1.0ch01	6143644	A	A	12|12	A	26|26	M	88,18|107	M	2,4|6	A	10|10	M	6,5|11	A	5|5	M	3,7|10	M	5,4|9	A	4|4	C	9|9	M	12,5|17	A	6|7	A	10|10	M	8,9|17	A	8|8	n	0	N	0|2	A	13|13	A	4|4	A	31|31	M	4,5|9	M	23,15|38	A
DLO_r1.0ch01	6143665	G	A	10|10	R	7,15|22	R	18,74|92	G	5|5	R	4,6|10	R	4,3|7	R	3,2|5	G	9|9	R	2,5|7	A	3|3	G	6|6	R	5,10|15	R	3,4|7	R	4,2|6	R	5,8|13	R	4,3|7	n	0	G	2|2	R	5,4|9	A	3|3	R	11,14|25	R	2,4|6	R	12,18|30	G
DLO_r1.0ch01	6221767	T	Y	154,236|390	C	131|131	Y	592,241|833	Y	43,36|79	C	106|106	Y	50,159|209	Y	170,126|296	Y	134,74|208	Y	54,139|193	Y	78,43|121	Y	155,164|319	Y	44,91|135	Y	98,35|133	Y	191,104|295	Y	310,108|418	Y	99,23|122	C	4|4	Y	29,67|96	Y	140,57|197	Y	64,40|104	Y	351,133|484	Y	50,133|183	Y	99,86|185	Y
DLO_r1.0ch01	6244213	C	T	2|2	C	63|66	Y	57,15|72	N	0|1	C	2|2	Y	4,3|7	Y	9,8|17	C	5|6	C	12|13	T	3|3	n	0	T	16|16	Y	15,6|21	Y	9,14|23	T	4|4	C	5|6	n	0	n	0	C	7|7	T	7|7	C	21|23	C	10|11	C	16|18	Y
DLO_r1.0ch01	6244221	C	C	2|2	Y	43,23|66	C	73|73	C	1|1	T	2|2	C	7|7	C	17|17	C	6|6	C	14|14	C	3|3	n	0	C	16|16	Y	6,16|22	Y	13,9|22	C	4|4	Y	1,5|6	n	0	n	0	T	8|8	C	7|7	T	20|22	C	11|11	Y	2,17|19	C
DLO_r1.0ch01	6295834	T	n	0	T	66|66	n	0	T	7|7	T	57|57	n	0	T	34|36	T	27|27	T	2|2	T	8|8	n	0	T	36|36	T	75|75	T	122|122	n	0	T	58|58	T	2|2	T	36|36	T	94|94	n	0	T	172|173	Y	11,27|38	T	99|99	n
DLO_r1.0ch01	6305961	G	G	59|59	G	81|81	G	252|252	G	18|18	R	16,36|52	G	55|55	R	23,35|58	A	15|15	G	40|40	R	15,23|38	G	64|64	R	48,20|68	R	15,40|55	R	30,47|77	G	156|156	R	17,20|37	n	0	R	22,12|34	R	16,26|42	G	23|23	R	48,38|86	G	54|55	A	80|80	G
DLO_r1.0ch01	6339646	C	A	9|9	C	8|8	C	71|71	C	3|3	C	7|7	A	2|2	C	6|6	C	5|5	M	1,1|2	C	6|7	C	2|2	C	6|6	M	2,2|4	M	3,2|5	C	4|4	C	11|11	C	2|2	C	1|1	C	8|9	C	4|4	M	5,23|28	M	3,2|5	C	4|4	C
DLO_r1.0ch01	6351120	T	W	5,11|16	T	1|1	T	1|1	T	2|3	n	0	W	2,2|4	T	1|1	n	0	W	3,4|7	T	4|4	n	0	T	5|5	T	5|5	W	6,6|12	A	7|7	n	0	n	0	n	0	T	1|1	A	2|2	T	12|12	T	3|4	T	2|3	A
DLO_r1.0ch01	6351146	G	K	4,9|13	G	1|1	G	3|3	G	3|3	n	0	K	3,2|5	G	1|1	n	0	K	4,2|6	K	1,6|7	n	0	G	4|5	K	4,3|7	K	6,4|10	G	7|7	G	1|1	n	0	n	0	G	2|3	G	2|2	K	7,6|13	K	3,3|6	G	6|6	G
DLO_r1.0ch01	6351162	G	G	20|20	A	3|3	R	3,1|4	G	4|4	n	0	G	8|8	A	1|1	n	0	G	9|9	G	7|7	G	1|1	G	5|5	G	10|10	G	17|17	G	8|9	G	3|3	n	0	n	0	G	4|5	G	1|1	G	19|21	R	2,6|8	G	7|7	G
DLO_r1.0ch01	6353656	T	T	36|36	Y	27,132|159	T	572|622	Y	3,3|6	T	50|59	Y	11,39|50	Y	24,12|36	Y	8,27|35	T	24|27	T	37|44	Y	23,3|26	Y	8,29|37	T	36|44	C	5|5	T	160|171	T	48|50	T	2|2	T	4|4	Y	16,71|87	T	41|44	T	154|170	Y	15,59|74	C	18|19	T
DLO_r1.0ch01	6353693	G	G	20|20	R	13,70|83	R	39,299|338	R	3,1|4	G	28|35	R	6,19|25	R	10,5|15	G	14|17	G	12|14	R	5,18|23	R	12,2|14	R	4,15|19	R	5,19|24	N	0|1	R	10,83|93	G	24|25	G	1|1	G	2|3	G	69|76	G	22|24	G	82|90	R	9,30|39	A	11|11	G
DLO_r1.0ch01	6443770	C	Y	5,5|10	Y	3,3|6	C	18|19	C	2|2	n	0	C	6|6	C	2|2	C	4|4	T	2|2	Y	2,2|4	C	4|4	C	5|5	Y	3,2|5	Y	8,2|10	C	3|4	Y	4,2|6	n	0	n	0	C	7|7	n	0	C	5|5	Y	3,3|6	C	16|16	T
DLO_r1.0ch01	6450920	A	W	17,14|31	W	8,16|24	T	81|81	N	0|1	W	3,4|7	W	4,14|18	W	2,17|19	T	7|7	W	5,10|15	A	11|13	W	11,11|22	W	3,8|11	W	8,11|19	W	23,19|42	W	18,7|25	W	8,12|20	n	0	T	2|2	W	7,13|20	W	2,2|4	W	14,25|39	T	19|21	W	2,9|11	W
DLO_r1.0ch01	6512390	C	Y	3,5|8	Y	5,5|10	Y	5,14|19	n	0	T	2|2	Y	2,5|7	Y	1,3|4	C	5|5	Y	2,6|8	T	6|6	Y	8,4|12	N	0|1	C	6|6	n	0	Y	2,6|8	Y	2,3|5	n	0	C	2|2	Y	2,4|6	N	0|1	Y	11,8|19	Y	1,7|8	C	6|6	Y
DLO_r1.0ch01	6512449	G	G	10|10	K	6,13|19	K	6,20|26	n	0	K	4,2|6	K	2,6|8	G	4|4	G	4|4	K	6,3|9	G	3|3	G	13|15	G	2|2	K	2,2|4	n	0	G	9|9	K	3,4|7	n	0	G	1|1	K	5,4|9	G	2|2	K	17,8|25	K	4,8|12	G	6|6	G
DLO_r1.0ch01	6712238	A	A	6|6	T	104|114	W	42,139|181	A	1|1	n	0	W	3,13|16	A	7|7	W	3,13|16	W	4,13|17	A	5|5	W	6,51|57	A	8|8	A	10|10	A	5|5	A	24|24	A	6|6	n	0	A	2|2	A	8|8	A	8|8	A	16|16	W	9,31|40	A	6|6	W
DLO_r1.0ch01	6712278	T	T	8|8	G	194|206	K	256,57|313	T	1|1	T	1|1	K	25,5|30	T	8|8	K	22,4|26	K	26,5|31	T	8|8	G	95|104	T	8|8	T	13|13	T	8|8	T	24|24	T	9|9	n	0	T	3|3	T	8|8	T	8|8	T	25|25	K	58,12|70	T	6|6	K
DLO_r1.0ch01	6712304	T	A	5|5	T	103|111	W	45,144|189	N	0|1	N	0|1	T	15|17	A	3|3	T	13|16	W	5,14|19	W	4,1|5	T	54|59	W	6,1|7	W	7,1|8	A	8|8	A	21|22	A	6|6	n	0	T	1|1	W	5,1|6	A	4|4	A	20|20	T	35|42	A	6|6	W
DLO_r1.0ch01	6776388	T	Y	90,100|190	Y	89,64|153	Y	408,95|503	Y	18,15|33	Y	17,46|63	Y	56,30|86	Y	11,17|28	Y	31,44|75	Y	19,31|50	T	33|37	Y	37,84|121	Y	57,24|81	Y	43,50|93	T	139|151	Y	206,30|236	Y	35,41|76	Y	2,3|5	Y	13,10|23	Y	44,57|101	Y	23,34|57	Y	86,162|248	Y	62,48|110	T	128|143	Y
DLO_r1.0ch01	6816507	C	C	1|1	C	39|41	C	215|217	C	2|2	C	2|2	C	12|13	C	14|14	C	21|21	C	12|13	T	2|2	C	41|42	C	14|15	Y	1,1|2	C	2|2	C	18|19	C	9|10	n	0	C	1|1	C	13|13	T	1|1	C	16|17	C	14|15	T	1|1	C
DLO_r1.0ch01	6816527	G	T	2|2	T	40|40	T	213|217	T	2|2	T	2|2	T	15|15	T	13|14	T	21|21	T	14|14	N	0|1	T	42|42	T	14|15	G	1|2	T	2|2	T	18|19	T	9|10	n	0	G	1|1	K	2,11|13	N	0|1	T	16|17	K	2,13|15	N	0|1	T
DLO_r1.0ch01	6816572	A	A	2|2	C	39|40	C	203|208	A	1|1	N	0|2	M	3,12|15	C	13|14	C	20|20	M	5,12|17	n	0	C	38|40	M	8,5|13	n	0	A	2|2	A	22|22	M	2,7|9	n	0	n	0	C	11|12	A	1|1	M	3,14|17	M	2,12|14	A	1|1	C
DLO_r1.0ch01	6816787	C	C	3|3	A	35|38	A	200|208	C	1|1	N	0|1	M	11,2|13	A	13|14	A	21|21	M	12,4|16	C	2|2	A	37|39	M	6,8|14	C	1|1	C	2|2	C	21|21	A	7|7	n	0	n	0	A	11|12	C	1|1	M	15,2|17	M	12,2|14	C	1|1	A
DLO_r1.0ch01	6817337	G	R	71,119|190	R	33,24|57	R	126,135|261	R	2,5|7	R	3,22|25	R	26,26|52	R	29,34|63	R	11,24|35	R	33,12|45	R	37,13|50	R	26,39|65	R	18,27|45	R	43,49|92	G	132|132	R	144,45|189	R	9,21|30	n	0	R	5,4|9	R	29,56|85	R	27,9|36	R	40,75|115	R	23,28|51	R	33,93|126	G
DLO_r1.0ch01	6817459	C	Y	148,87|235	C	72|72	C	328|328	C	12|12	Y	13,24|37	Y	32,40|72	Y	37,47|84	C	54|54	Y	44,16|60	Y	52,10|62	Y	70,13|83	Y	21,34|55	Y	72,38|110	Y	80,99|179	C	245|246	Y	22,17|39	C	1|1	Y	5,4|9	Y	67,37|104	Y	37,12|49	Y	91,54|145	Y	27,34|61	C	156|156	Y
DLO_r1.0ch01	6896964	C	T	64|65	C	3|3	C	8|8	T	4|4	C	1|1	n	0	T	37|39	T	29|30	n	0	T	11|11	T	183|185	C	3|3	Y	4,32|36	T	140|144	T	212|218	C	2|2	n	0	n	0	C	4|4	T	38|39	C	2|2	C	1|1	T	59|63	C
DLO_r1.0ch01	7114605	C	Y	112,85|197	Y	46,132|178	Y	315,331|646	Y	5,3|8	C	22|22	Y	16,20|36	Y	14,50|64	C	24|24	Y	30,37|67	Y	10,12|22	Y	43,38|81	Y	30,11|41	Y	16,17|33	Y	40,84|124	Y	51,59|110	Y	31,16|47	Y	2,3|5	Y	18,7|25	Y	48,32|80	T	64|67	Y	99,69|168	Y	34,32|66	C	7|7	Y
DLO_r1.0ch01	7114666	T	K	88,101|189	K	127,40|167	K	341,299|640	K	6,5|11	T	22|24	K	21,18|39	G	59|59	K	7,12|19	K	36,20|56	K	13,10|23	G	79|79	K	26,16|42	K	17,15|32	K	88,36|124	K	72,43|115	K	17,32|49	K	3,2|5	K	17,6|23	K	33,46|79	G	65|65	K	72,96|168	K	32,31|63	G	6|6	K
DLO_r1.0ch01	7123123	T	T	4|5	Y	6,1|7	Y	6,5|11	n	0	C	1|1	Y	1,2|3	C	1|1	T	1|1	Y	2,1|3	Y	2,5|7	T	2|2	T	1|1	n	0	T	2|2	Y	5,1|6	T	2|2	C	1|1	n	0	T	2|2	C	2|2	Y	4,3|7	T	3|4	T	3|3	C
DLO_r1.0ch01	7123177	T	Y	4,1|5	T	7|7	T	10|11	n	0	T	1|1	Y	2,1|3	T	1|1	T	1|1	T	3|3	Y	4,4|8	T	2|2	T	1|1	n	0	C	2|2	T	6|6	C	2|2	T	1|1	n	0	Y	1,1|2	T	2|2	Y	2,5|7	Y	2,2|4	Y	2,1|3	T
DLO_r1.0ch01	7303173	A	R	22,71|93	R	40,43|83	R	149,170|319	R	1,7|8	R	12,13|25	A	15|15	R	13,78|91	G	49|54	R	13,13|26	R	10,37|47	G	126|137	R	8,38|46	R	20,22|42	R	11,92|103	R	36,90|126	R	9,16|25	n	0	G	29|30	R	22,27|49	R	8,15|23	R	36,78|114	R	8,10|18	R	11,69|80	R
DLO_r1.0ch01	7303431	C	Y	38,102|140	Y	94,46|140	Y	282,199|481	Y	3,12|15	Y	28,16|44	Y	24,24|48	Y	22,90|112	Y	7,61|68	Y	22,22|44	Y	16,39|55	Y	22,144|166	Y	16,52|68	Y	40,30|70	Y	16,109|125	Y	54,110|164	Y	22,26|48	C	3|4	Y	4,31|35	Y	43,37|80	Y	11,27|38	Y	85,105|190	Y	18,20|38	Y	20,81|101	Y
DLO_r1.0ch01	7329279	T	T	5|5	K	13,10|23	K	51,18|69	T	2|2	K	4,6|10	K	5,2|7	T	10|10	K	3,1|4	K	3,1|4	T	4|5	T	15|15	T	1|2	K	5,6|11	T	2|2	K	26,5|31	K	4,6|10	n	0	K	3,2|5	K	2,2|4	G	8|8	K	16,18|34	K	5,1|6	K	9,5|14	G
DLO_r1.0ch01	7415849	A	A	2|2	R	3,4|7	R	6,4|10	A	1|1	R	1,1|2	A	4|4	A	2|2	A	1|1	A	1|1	A	3|3	A	1|2	A	3|4	n	0	A	2|2	A	9|10	A	2|2	n	0	A	1|1	A	4|4	A	4|4	G	2|2	A	2|3	A	2|2	G
DLO_r1.0ch01	7466985	C	Y	7,23|30	Y	3,3|6	Y	14,33|47	C	2|2	C	4|5	C	1|1	Y	2,13|15	T	7|7	n	0	T	9|9	Y	4,3|7	T	1|1	C	10|10	C	3|3	C	5|5	Y	4,3|7	T	1|1	C	3|3	T	20|21	n	0	T	7|7	n	0	C	2|2	T
DLO_r1.0ch01	7510469	A	R	15,4|19	A	1|1	R	97,12|109	n	0	G	173|174	R	8,4|12	n	0	n	0	A	50|50	n	0	G	119|127	G	37|37	n	0	R	22,12|34	A	5|5	A	1|3	n	0	A	6|6	n	0	n	0	A	6|6	n	0	G	115|115	G
DLO_r1.0ch01	7510550	C	C	19|19	C	4|4	C	113|113	n	0	C	177|177	C	14|14	n	0	C	1|1	C	50|50	n	0	C	122|122	C	40|40	n	0	C	31|36	C	6|6	C	4|5	n	0	C	6|6	n	0	n	0	C	8|10	T	3|3	C	115|115	C
DLO_r1.0ch01	7510560	A	A	18|18	G	3|3	R	55,55|110	n	0	A	177|178	R	6,8|14	n	0	N	0|1	R	32,18|50	n	0	A	115|122	A	39|39	n	0	R	28,10|38	A	6|6	A	4|5	n	0	A	6|6	n	0	n	0	R	4,7|11	G	3|3	A	115|115	A
DLO_r1.0ch01	7510599	G	G	9|9	G	3|3	G	58|58	n	0	C	92|93	G	7|7	n	0	G	1|1	G	25|25	n	0	C	55|59	C	21|21	n	0	G	20|20	G	3|3	S	1,2|3	n	0	G	3|3	n	0	n	0	G	6|6	G	2|2	C	58|58	C
DLO_r1.0ch01	7549070	C	Y	20,76|96	Y	21,74|95	Y	152,146|298	Y	7,6|13	Y	4,18|22	Y	5,39|44	T	48|49	Y	29,13|42	Y	7,29|36	Y	12,27|39	Y	30,26|56	Y	25,31|56	Y	12,32|44	Y	24,43|67	Y	47,76|123	Y	5,12|17	Y	1,3|4	T	4|4	Y	18,37|55	T	12|12	Y	34,49|83	Y	13,29|42	Y	49,40|89	Y
DLO_r1.0ch01	7673129	C	Y	6,33|39	T	14|14	T	23|23	N	0|2	N	0|1	Y	2,7|9	Y	2,2|4	T	3|3	Y	1,8|9	Y	2,6|8	T	10|11	T	4|4	T	5|5	Y	3,5|8	Y	10,18|28	T	7|7	n	0	N	0|1	T	3|3	Y	3,11|14	T	24|24	C	1|1	T	10|10	Y
DLO_r1.0ch01	7673495	C	S	12,36|48	C	21|21	S	17,13|30	S	1,2|3	C	6|6	S	5,7|12	C	4|4	S	2,3|5	S	6,6|12	C	13|15	C	18|18	C	4|4	C	6|6	S	6,5|11	S	33,7|40	C	8|8	n	0	G	2|2	S	2,2|4	S	7,8|15	S	11,17|28	C	6|7	C	16|17	S
DLO_r1.0ch01	7684903	G	G	282|282	R	313,257|570	R	817,471|1288	G	117|130	G	115|115	R	182,42|224	R	105,275|380	R	156,119|275	R	100,68|168	G	112|112	R	120,270|390	R	35,82|117	R	125,224|349	G	512|512	R	349,200|549	R	87,120|207	G	7|8	R	84,37|121	R	92,148|240	R	81,27|108	R	199,549|748	R	237,114|351	R	54,271|325	R
DLO_r1.0ch01	7753113	C	S	71,76|147	S	49,35|84	S	257,77|334	S	6,13|19	S	6,21|27	S	31,16|47	S	9,43|52	G	40|40	S	29,28|57	S	33,19|52	S	46,33|79	S	36,11|47	S	31,20|51	S	68,42|110	S	89,70|159	S	31,7|38	G	2|2	S	10,8|18	S	28,16|44	S	5,17|22	S	74,47|121	S	39,25|64	S	79,38|117	G
DLO_r1.0ch01	7753155	T	Y	78,90|168	Y	56,41|97	Y	296,87|383	T	18|22	Y	7,22|29	Y	33,17|50	T	65|65	Y	40,6|46	Y	34,30|64	Y	36,25|61	Y	48,40|88	Y	29,25|54	Y	30,22|52	Y	77,47|124	Y	46,138|184	Y	32,13|45	C	2|2	Y	11,9|20	Y	31,16|47	T	23|25	Y	85,53|138	Y	44,31|75	Y	73,60|133	C
DLO_r1.0ch01	8012444	C	C	23|24	Y	15,9|24	Y	41,33|74	Y	3,7|10	Y	1,8|9	Y	14,8|22	C	11|11	C	2|3	Y	2,2|4	C	20|20	C	10|11	Y	6,5|11	C	2|3	Y	11,7|18	C	35|35	Y	1,6|7	C	1|1	C	6|6	Y	3,9|12	Y	5,3|8	Y	11,12|23	Y	10,6|16	Y	13,7|20	C
DLO_r1.0ch01	8012449	C	S	16,8|24	S	13,10|23	S	26,50|76	C	10|10	C	8|9	S	14,8|22	S	9,2|11	C	3|3	S	3,2|5	S	15,5|20	S	5,6|11	S	4,7|11	S	1,2|3	S	9,10|19	S	14,21|35	C	6|7	G	1|1	G	6|6	S	3,11|14	S	4,4|8	S	11,12|23	S	10,6|16	S	6,14|20	S
DLO_r1.0ch01	8025649	T	n	0	Y	16,10|26	Y	18,28|46	n	0	n	0	Y	6,4|10	T	6|6	Y	8,4|12	Y	2,4|6	n	0	T	9|11	C	2|2	Y	4,14|18	Y	6,18|24	T	14|14	Y	2,2|4	n	0	Y	2,1|3	Y	6,5|11	T	12|12	Y	10,10|20	Y	4,4|8	T	4|4	Y
DLO_r1.0ch01	8025650	A	n	0	M	20,6|26	M	29,17|46	n	0	n	0	A	10|10	M	1,5|6	M	8,4|12	A	6|6	n	0	M	2,9|11	A	2|2	M	12,6|18	M	18,6|24	C	14|14	A	4|4	n	0	A	3|3	M	8,3|11	M	2,10|12	M	15,5|20	A	8|8	A	4|4	M
DLO_r1.0ch01	8044348	C	S	10,6|16	G	42|43	G	82|89	C	2|2	S	8,1|9	G	25|25	G	21|21	G	12|12	G	22|22	C	1|1	G	23|23	G	7|7	G	9|9	S	7,1|8	S	5,2|7	G	11|11	n	0	G	8|8	G	10|11	G	5|5	G	28|31	G	36|36	S	2,2|4	S
DLO_r1.0ch01	8088516	A	R	29,22|51	R	33,7|40	R	50,32|82	R	1,2|3	A	7|8	R	4,4|8	R	2,7|9	R	6,3|9	R	15,4|19	R	3,14|17	R	14,6|20	R	6,3|9	R	6,8|14	R	17,8|25	R	14,33|47	R	2,5|7	n	0	A	8|9	A	14|16	R	2,4|6	R	17,5|22	A	13|15	R	23,6|29	A
DLO_r1.0ch01	8088555	A	W	29,25|54	A	35|42	W	56,35|91	W	1,2|3	A	9|10	W	4,5|9	W	2,9|11	W	6,3|9	A	17|21	W	3,15|18	W	15,8|23	W	6,3|9	W	6,9|15	W	18,8|26	W	14,36|50	W	3,5|8	n	0	A	9|10	A	15|17	W	2,4|6	W	18,6|24	A	15|18	W	25,8|33	A
DLO_r1.0ch01	8088631	A	R	27,25|52	R	12,28|40	R	30,59|89	R	1,2|3	R	7,2|9	R	3,6|9	R	2,8|10	R	4,6|10	R	14,7|21	R	3,14|17	R	9,11|20	G	10|10	G	15|16	R	18,8|26	R	13,32|45	R	3,6|9	n	0	A	8|10	R	9,8|17	R	2,4|6	R	6,16|22	R	11,7|18	R	17,12|29	R
DLO_r1.0ch01	8098053	C	C	5|5	C	11|12	Y	23,19|42	C	1|2	C	3|3	C	2|2	Y	2,2|4	T	2|2	C	3|3	Y	3,3|6	Y	3,5|8	n	0	C	2|2	C	1|1	C	8|8	C	3|3	n	0	C	1|1	C	5|6	C	2|2	C	8|9	C	3|3	C	11|11	C
DLO_r1.0ch01	8116662	C	C	5|5	C	23|23	C	60|60	n	0	Y	1,5|6	C	4|4	Y	1,2|3	n	0	N	0|1	n	0	C	13|13	C	1|1	C	13|13	C	6|6	C	4|4	T	4|4	n	0	C	6|6	Y	6,2|8	C	3|3	C	29|31	T	3|3	n	0	C
DLO_r1.0ch01	8116679	T	Y	4,1|5	Y	17,8|25	Y	36,27|63	n	0	Y	5,2|7	C	3|3	T	1|2	C	1|1	C	1|1	n	0	C	14|14	C	2|2	Y	9,3|12	T	8|8	C	5|5	C	4|4	n	0	C	6|6	Y	4,3|7	C	4|4	Y	6,26|32	C	3|3	n	0	Y
DLO_r1.0ch01	8116706	T	T	6|6	T	28|28	T	61|61	n	0	Y	4,1|5	T	5|5	T	1|1	C	2|2	n	0	n	0	T	12|12	T	2|2	T	11|11	T	10|10	T	5|5	C	2|2	n	0	T	6|6	Y	2,3|5	T	4|4	T	27|27	C	4|4	n	0	T
DLO_r1.0ch01	8306949	T	Y	17,12|29	Y	27,9|36	Y	39,41|80	Y	5,1|6	C	11|12	Y	9,23|32	Y	16,10|26	Y	3,2|5	T	9|11	Y	9,5|14	Y	7,10|17	T	4|5	Y	23,5|28	Y	11,26|37	C	65|66	T	8|8	T	1|1	Y	3,3|6	Y	12,16|28	Y	11,2|13	Y	27,29|56	T	20|24	Y	30,19|49	Y
DLO_r1.0ch01	8307155	G	S	6,2|8	S	2,7|9	S	13,6|19	S	1,1|2	S	1,6|7	S	3,5|8	S	4,4|8	C	2|2	G	3|4	S	1,3|4	S	6,3|9	G	2|2	S	2,3|5	S	10,3|13	C	20|20	G	3|3	n	0	C	1|1	S	8,4|12	S	1,1|2	S	12,9|21	G	9|9	S	2,4|6	G
DLO_r1.0ch01	8392000	G	R	2,2|4	G	6|6	G	9|9	G	2|2	G	3|3	R	1,2|3	G	3|3	G	4|5	R	3,1|4	A	1|1	A	1|1	G	6|6	R	6,4|10	A	3|3	G	21|21	n	0	n	0	n	0	R	1,2|3	G	3|3	R	2,1|3	R	3,2|5	R	3,2|5	G
DLO_r1.0ch01	8392113	C	C	11|11	T	8|8	T	13|13	C	1|1	Y	1,3|4	C	3|4	C	3|3	Y	2,2|4	C	4|5	C	4|4	C	1|1	Y	5,3|8	Y	6,3|9	C	5|5	C	21|24	n	0	n	0	n	0	C	1|1	Y	2,2|4	Y	3,4|7	C	7|7	C	7|8	Y
DLO_r1.0ch01	8392132	C	Y	6,5|11	C	21|21	C	25|25	Y	1,1|2	C	7|7	C	10|10	C	5|5	C	7|8	C	8|8	Y	2,3|5	C	1|2	Y	8,6|14	C	17|18	C	11|11	T	37|41	n	0	n	0	n	0	C	3|3	Y	4,5|9	C	13|13	C	7|7	C	13|14	C
DLO_r1.0ch01	8392203	G	R	7,7|14	G	12|12	G	16|16	G	1|2	G	5|5	G	6|6	G	4|5	G	3|4	G	10|10	R	4,1|5	R	1,2|3	R	4,7|11	G	12|13	G	7|7	R	24,5|29	n	0	n	0	n	0	G	3|3	R	2,2|4	G	15|15	G	9|9	G	5|5	G
DLO_r1.0ch01	8420729	T	Y	142,142|284	C	500|500	C	567|567	T	34|34	C	139|139	C	261|265	T	72|72	Y	78,110|188	C	184|189	T	32|32	T	114|115	Y	101,130|231	Y	93,116|209	C	173|180	Y	258,1068|1326	C	64|64	C	8|8	C	27|28	C	126|127	Y	39,72|111	C	354|358	C	211|221	Y	84,94|178	C
DLO_r1.0ch01	8562248	C	C	12|12	Y	6,9|15	Y	18,14|32	C	1|1	N	0|1	Y	2,3|5	Y	1,2|3	C	4|4	C	2|3	C	5|5	C	10|11	Y	1,3|4	C	1|2	C	3|3	C	11|11	C	1|2	n	0	n	0	T	2|2	C	2|2	Y	3,4|7	Y	2,3|5	C	6|6	C
DLO_r1.0ch01	8562273	A	A	14|14	W	6,10|16	W	21,17|38	n	0	N	0|1	W	2,4|6	W	2,2|4	A	8|8	W	2,2|4	A	6|6	A	12|13	W	1,2|3	W	1,2|3	A	7|7	A	19|19	A	2|3	A	1|1	n	0	T	2|2	A	2|2	W	3,5|8	W	3,4|7	A	7|7	A
DLO_r1.0ch01	8562540	C	T	14|15	Y	11,4|15	Y	30,8|38	n	0	C	2|2	Y	5,2|7	Y	2,5|7	Y	4,3|7	Y	1,2|3	Y	3,4|7	Y	3,9|12	C	3|4	C	3|3	Y	1,6|7	Y	10,9|19	C	4|4	C	1|1	n	0	C	2|2	C	2|3	C	8|8	Y	4,3|7	Y	2,5|7	C
DLO_r1.0ch01	8628182	T	Y	115,54|169	T	214|214	T	835|835	T	26|26	T	63|63	Y	115,65|180	T	133|133	Y	42,50|92	Y	59,57|116	T	98|98	T	134|134	T	103|103	T	1|1	C	141|142	T	142|142	T	62|62	T	4|4	T	73|73	T	125|130	T	47|47	T	236|236	Y	110,112|222	C	139|142	T
DLO_r1.0ch01	8628403	C	C	140|140	Y	113,69|182	Y	282,491|773	Y	18,4|22	Y	40,14|54	Y	142,20|162	Y	88,44|132	Y	41,39|80	Y	70,35|105	C	86|86	C	117|117	Y	42,51|93	C	1|1	C	129|129	C	130|130	Y	32,27|59	C	3|3	C	67|67	Y	66,53|119	C	44|44	Y	119,94|213	Y	145,55|200	C	121|124	T
DLO_r1.0ch01	8628601	G	S	201,162|363	S	365,157|522	S	562,883|1445	S	28,30|58	S	18,101|119	S	89,190|279	S	93,185|278	S	23,107|130	S	108,180|288	S	18,61|79	S	132,117|249	S	76,61|137	S	195,93|288	S	145,290|435	S	244,46|290	S	51,144|195	S	6,5|11	S	67,18|85	S	123,180|303	S	88,68|156	S	272,430|702	S	124,259|383	C	307|307	S
DLO_r1.0ch01	8680333	G	R	2,5|7	A	11|12	R	9,21|30	R	2,4|6	R	3,1|4	A	2|2	G	3|3	N	0|1	A	6|6	G	3|3	G	3|3	G	1|1	G	4|5	G	3|4	R	6,11|17	G	2|3	n	0	n	0	G	6|7	G	1|2	R	7,1|8	R	5,1|6	R	7,4|11	A
DLO_r1.0ch01	8692363	C	T	15|15	T	23|23	T	62|62	N	0|2	Y	7,5|12	T	21|21	Y	2,7|9	T	8|8	T	8|8	T	4|4	T	11|11	T	4|4	T	15|15	T	16|16	T	31|31	T	7|7	n	0	N	0|2	T	5|5	Y	10,4|14	T	18|18	T	12|12	T	19|19	T
DLO_r1.0ch01	8692399	A	T	12|13	T	18|18	T	58|58	N	0|2	W	7,3|10	T	17|17	W	2,4|6	T	7|7	T	11|11	T	5|5	T	6|6	T	5|5	T	14|14	T	13|13	T	34|34	T	6|6	n	0	T	3|3	T	3|3	W	9,3|12	T	16|16	T	15|15	T	17|17	T
DLO_r1.0ch01	8692418	G	A	9|9	A	11|11	A	25|26	N	0|1	A	9|9	A	12|12	A	4|4	A	5|5	A	7|7	N	0|1	A	5|5	A	3|3	A	11|11	A	8|8	A	17|17	A	2|2	n	0	A	3|3	A	2|2	R	3,9|12	A	11|11	A	12|12	A	12|12	N
DLO_r1.0ch01	8728807	A	W	30,12|42	W	20,31|51	W	69,68|137	W	2,2|4	W	6,10|16	W	15,5|20	W	14,15|29	W	13,4|17	W	16,5|21	W	5,5|10	T	38|41	W	10,8|18	W	12,23|35	A	34|39	W	28,9|37	W	10,17|27	T	2|2	T	9|9	W	8,10|18	A	13|13	W	14,28|42	A	18|21	W	4,3|7	W
DLO_r1.0ch01	8758505	C	M	43,40|83	M	101,35|136	M	205,183|388	M	25,13|38	M	25,19|44	M	8,31|39	M	20,3|23	M	10,12|22	M	13,21|34	M	22,11|33	A	72|80	M	18,11|29	M	21,34|55	M	34,58|92	M	37,15|52	M	37,38|75	M	3,1|4	A	15|16	M	41,49|90	M	4,13|17	M	82,119|201	C	8|9	M	17,63|80	M
DLO_r1.0ch01	8759212	T	T	66|66	T	104|104	T	492|492	Y	7,12|19	Y	26,16|42	T	20|20	T	48|48	T	76|76	T	39|39	T	27|27	T	69|69	T	15|15	Y	81,62|143	C	77|77	T	194|194	Y	44,24|68	n	0	T	27|27	Y	40,34|74	T	31|31	Y	40,83|123	T	60|60	Y	107,51|158	T
DLO_r1.0ch01	8759245	C	C	67|67	C	110|110	C	502|502	Y	12,8|20	Y	17,26|43	C	20|20	C	51|51	C	76|76	C	40|40	C	30|30	C	68|68	C	15|15	Y	64,81|145	T	79|79	C	197|197	Y	24,42|66	n	0	C	27|27	Y	36,41|77	C	31|31	Y	86,41|127	C	62|62	Y	50,109|159	C
DLO_r1.0ch01	8759287	A	A	71|71	T	109|109	T	498|498	A	17|19	W	26,17|43	T	20|20	T	51|51	W	53,29|82	T	41|41	A	31|31	A	70|70	T	15|15	A	146|146	A	80|80	A	200|200	W	45,27|72	n	0	A	24|24	W	43,32|75	A	33|33	W	43,84|127	T	59|59	A	161|164	T
DLO_r1.0ch01	8790502	T	T	5|5	T	6|6	T	16|16	n	0	G	1|1	T	1|1	T	1|1	n	0	n	0	n	0	n	0	n	0	G	1|1	K	1,2|3	T	7|7	K	2,1|3	n	0	T	1|1	T	1|2	T	1|1	K	2,4|6	n	0	T	2|3	T
DLO_r1.0ch01	8790886	A	A	6|6	A	7|7	A	19|19	n	0	G	1|1	A	2|2	n	0	n	0	n	0	n	0	A	1|1	n	0	G	1|1	R	2,2|4	A	7|7	R	1,3|4	n	0	A	1|1	R	2,1|3	A	1|1	R	6,4|10	n	0	R	3,4|7	A
DLO_r1.0ch01	8838253	A	R	25,9|34	R	21,22|43	R	150,154|304	N	0|2	G	12|12	G	8|8	G	2|2	R	10,7|17	G	6|6	G	8|8	G	9|9	G	6|6	G	20|20	R	26,10|36	A	73|81	G	7|7	G	11|11	G	2|2	G	19|19	A	33|39	G	35|35	G	3|3	G	7|7	R
DLO_r1.0ch01	8838342	T	Y	25,10|35	Y	25,24|49	Y	224,96|320	C	2|2	Y	10,3|13	T	9|10	C	5|5	Y	11,7|18	T	7|7	C	9|9	Y	5,7|12	Y	2,6|8	Y	15,8|23	Y	28,6|34	C	85|85	Y	3,7|10	Y	7,3|10	C	2|2	Y	14,9|23	C	40|40	Y	23,18|41	T	5|5	T	8|9	Y
DLO_r1.0ch01	8851506	C	C	4|4	T	10|10	T	46|46	n	0	Y	2,8|10	T	2|2	Y	5,6|11	T	5|5	Y	2,10|12	n	0	T	7|7	T	8|8	Y	3,6|9	Y	9,13|22	Y	5,2|7	Y	3,2|5	n	0	n	0	T	12|12	T	2|2	Y	4,17|21	Y	2,15|17	C	8|8	T
DLO_r1.0ch01	8851509	A	A	4|4	G	10|10	G	46|46	n	0	R	2,8|10	G	2|2	R	5,6|11	G	5|5	R	2,10|12	n	0	G	7|7	G	8|8	R	3,6|9	R	9,13|22	R	5,2|7	R	3,2|5	n	0	n	0	G	12|12	R	1,2|3	R	4,17|21	R	2,15|17	A	8|8	G
DLO_r1.0ch01	8866445	A	R	5,3|8	R	4,9|13	R	8,12|20	A	2|2	R	1,2|3	A	1|2	G	4|4	A	1|1	R	2,2|4	N	0|1	R	4,3|7	G	2|2	G	3|3	A	3|3	R	8,4|12	R	5,3|8	N	0|1	N	0|1	R	1,3|4	G	2|2	R	9,11|20	A	1|2	A	9|9	A
DLO_r1.0ch01	8871010	G	R	37,165|202	R	72,88|160	R	192,352|544	R	8,16|24	R	24,15|39	R	15,63|78	A	89|89	G	58|58	R	10,66|76	R	40,40|80	R	53,54|107	R	28,13|41	R	43,37|80	R	27,103|130	R	32,131|163	R	42,41|83	R	4,4|8	R	8,2|10	R	43,65|108	R	7,13|20	R	96,117|213	R	15,79|94	G	153|153	R
DLO_r1.0ch01	8871017	G	R	37,167|204	R	72,89|161	R	193,356|549	R	8,16|24	R	24,16|40	R	15,64|79	A	89|89	G	58|58	R	10,66|76	R	40,41|81	R	53,54|107	R	28,13|41	R	43,37|80	R	27,103|130	R	32,132|164	R	41,41|82	R	4,4|8	R	8,2|10	R	44,65|109	R	7,13|20	R	96,117|213	R	15,80|95	G	154|154	R
DLO_r1.0ch01	8899485	T	T	2|2	T	13|13	T	34|34	T	2|2	n	0	T	5|5	G	4|4	T	1|1	n	0	T	2|2	K	6,8|14	N	0|1	T	8|8	T	6|6	T	8|10	K	2,2|4	n	0	T	5|5	T	2|2	T	2|2	T	17|19	K	2,4|6	T	12|12	T
DLO_r1.0ch01	8920737	C	C	12|12	C	18|18	C	50|50	G	4|4	G	44|46	G	39|43	G	26|27	S	15,2|17	S	48,8|56	C	3|3	C	14|14	G	58|59	C	6|6	C	9|9	C	17|17	C	1|1	n	0	C	21|21	C	4|4	C	3|3	C	22|22	S	26,9|35	C	9|9	S
DLO_r1.0ch01	8920910	T	A	9|10	W	9,4|13	W	24,13|37	T	4|4	T	43|43	T	43|43	T	27|29	T	16|17	T	55|59	A	4|4	A	8|8	T	60|60	A	4|4	W	6,6|12	A	10|10	N	0|1	n	0	T	19|21	A	3|3	N	0|2	A	16|16	T	29|31	W	5,1|6	T
DLO_r1.0ch01	8920919	T	T	10|10	T	14|14	T	37|37	G	4|4	G	42|42	G	40|41	K	26,3|29	G	16|17	K	52,7|59	T	5|5	T	8|8	G	58|58	T	5|5	T	10|10	T	11|11	T	1|1	n	0	T	21|21	T	3|3	T	2|2	T	18|18	K	25,5|30	T	7|7	K
DLO_r1.0ch01	8921671	C	S	118,57|175	S	92,67|159	S	266,404|670	C	9|10	C	22|22	C	36|38	G	39|42	S	20,70|90	C	27|29	S	8,19|27	C	39|39	C	57|57	C	69|69	S	75,143|218	G	171|174	C	111|111	C	5|5	n	0	C	104|104	S	60,37|97	C	258|258	C	43|44	C	176|176	S
DLO_r1.0ch01	8963958	T	A	6|6	T	42|46	T	193|201	N	0|1	N	0|1	T	11|12	W	4,1|5	N	0|1	T	19|20	A	4|4	A	10|10	W	4,1|5	A	3|3	W	4,1|5	A	6|6	A	2|2	n	0	N	0|2	A	7|7	A	2|2	A	11|11	T	32|34	A	3|3	W
DLO_r1.0ch01	8997125	C	S	12,11|23	S	4,13|17	S	19,57|76	C	2|2	C	3|4	C	5|6	n	0	S	8,4|12	S	4,2|6	S	4,6|10	S	14,8|22	C	3|3	C	4|5	S	12,13|25	S	14,13|27	S	4,7|11	n	0	C	4|4	G	3|3	S	4,2|6	S	10,26|36	S	3,1|4	S	7,3|10	C
DLO_r1.0ch01	8997175	T	K	10,3|13	K	11,4|15	K	30,31|61	T	2|2	K	2,4|6	K	2,1|3	n	0	K	4,3|7	K	5,2|7	T	4|5	K	9,8|17	T	4|4	T	3|3	K	8,14|22	K	12,10|22	K	3,7|10	n	0	T	3|3	T	4|5	K	3,1|4	K	13,19|32	K	3,1|4	K	3,8|11	K
DLO_r1.0ch01	8997396	G	R	12,3|15	R	12,3|15	R	47,17|64	G	1|1	G	1|2	R	2,3|5	n	0	R	6,6|12	R	7,3|10	R	4,3|7	R	7,7|14	G	2|2	R	3,3|6	R	15,5|20	R	20,3|23	R	6,3|9	n	0	R	2,1|3	G	1|2	A	5|5	R	20,15|35	A	3|3	R	4,8|12	R
DLO_r1.0ch01	8998611	G	K	51,89|140	K	59,99|158	K	304,115|419	K	6,16|22	K	23,15|38	K	10,22|32	K	56,41|97	K	12,19|31	K	13,43|56	K	12,16|28	K	21,55|76	K	10,17|27	K	28,24|52	K	47,48|95	K	127,74|201	K	12,19|31	G	3|3	G	26|30	K	7,25|32	K	24,19|43	K	48,84|132	K	19,22|41	K	5,34|39	K
DLO_r1.0ch01	8998619	G	R	90,51|141	R	101,62|163	R	119,318|437	R	17,6|23	R	16,24|40	R	23,10|33	R	41,56|97	R	19,13|32	R	44,14|58	R	16,12|28	R	56,21|77	R	18,12|30	R	25,29|54	R	51,47|98	R	75,131|206	R	18,12|30	G	3|3	G	26|30	R	26,6|32	R	19,23|42	R	84,50|134	R	22,19|41	R	35,5|40	R
DLO_r1.0ch01	9105877	G	A	167|181	R	82,85|167	R	472,123|595	R	5,2|7	A	21|21	R	46,27|73	G	13|13	A	90|97	R	24,44|68	A	41|41	A	109|109	R	50,16|66	R	104,15|119	R	108,29|137	G	15|15	R	91,11|102	G	1|2	n	0	A	106|110	A	34|34	A	385|423	R	12,39|51	R	159,36|195	R
DLO_r1.0ch01	9105935	A	G	152|166	R	64,72|136	R	104,441|545	R	2,5|7	G	21|21	R	24,42|66	A	11|11	G	81|86	R	39,24|63	G	35|35	G	102|102	R	11,50|61	R	13,101|114	R	22,97|119	A	11|11	G	85|93	A	1|2	n	0	G	96|99	G	31|31	G	360|391	R	35,10|45	R	28,146|174	R
DLO_r1.0ch01	9106007	G	G	128|134	S	66,31|97	S	392,58|450	G	3|4	G	17|17	G	39|48	C	4|4	G	72|76	S	19,20|39	G	33|33	G	82|82	G	39|45	G	89|95	S	94,12|106	C	8|8	G	80|86	G	2|2	n	0	G	78|79	G	24|24	G	310|325	S	10,15|25	G	126|139	G
DLO_r1.0ch01	9130768	G	n	0	A	8|8	A	615|620	n	0	A	23|24	n	0	G	230|230	n	0	G	1|1	A	43|43	G	1|1	A	46|47	R	115,131|246	A	163|167	G	269|269	A	80|80	A	16|17	G	42|42	A	149|149	R	84,22|106	A	348|352	G	16|16	R	2,2|4	A
DLO_r1.0ch01	9130799	A	n	0	G	8|8	G	622|625	n	0	G	23|24	n	0	G	238|238	A	1|1	n	0	G	45|45	n	0	G	49|49	G	253|253	G	165|168	G	278|278	G	82|82	G	16|16	G	42|42	G	154|154	G	112|112	G	359|362	R	2,16|18	R	2,2|4	G
DLO_r1.0ch01	9229969	G	G	120|126	G	344|348	G	877|886	G	11|12	G	42|43	G	97|97	G	125|125	G	81|84	G	87|87	G	45|47	G	150|154	G	28|30	G	148|148	G	86|92	R	25,129|154	G	82|84	G	7|7	A	2|2	G	127|128	A	1|1	G	397|401	G	143|143	G	67|71	G
DLO_r1.0ch01	9229974	T	Y	69,58|127	Y	263,87|350	Y	293,596|889	Y	10,2|12	T	43|43	Y	45,52|97	C	123|126	T	84|84	Y	47,40|87	Y	19,28|47	T	155|155	T	28|30	Y	75,74|149	T	92|92	Y	129,26|155	Y	28,56|84	T	7|7	T	2|2	Y	32,97|129	T	1|1	Y	197,205|402	Y	80,63|143	T	69|72	Y
DLO_r1.0ch01	9230014	T	Y	101,135|236	Y	160,518|678	Y	1122,577|1699	T	22|22	C	76|80	Y	98,91|189	T	260|260	C	155|160	Y	78,95|173	Y	51,36|87	C	297|309	Y	50,6|56	Y	146,149|295	C	164|177	T	307|307	Y	107,62|169	C	14|14	T	7|7	Y	186,67|253	T	7|7	Y	391,388|779	Y	128,160|288	Y	126,17|143	Y
DLO_r1.0ch01	9230033	G	R	103,134|237	R	161,532|693	R	1155,593|1748	G	21|21	A	77|82	R	102,92|194	G	268|268	A	156|163	R	80,98|178	R	51,38|89	A	295|311	R	52,6|58	R	147,154|301	A	164|177	G	314|314	R	112,63|175	A	14|14	G	9|9	R	186,70|256	G	7|7	R	399,412|811	R	132,164|296	R	127,20|147	R
DLO_r1.0ch01	9275563	G	R	17,70|87	R	65,17|82	R	55,71|126	G	8|9	R	7,1|8	R	12,29|41	R	46,16|62	G	15|15	G	30|32	R	17,23|40	R	17,10|27	R	21,6|27	R	11,6|17	G	19|19	R	48,57|105	A	15|15	n	0	A	11|11	A	26|26	R	3,4|7	A	49|49	G	42|49	G	33|33	R
DLO_r1.0ch01	9275794	G	R	29,8|37	R	29,140|169	R	246,153|399	G	16|16	R	16,18|34	R	29,27|56	G	80|80	A	32|33	R	14,18|32	R	12,22|34	R	52,54|106	R	19,28|47	R	17,42|59	R	50,17|67	G	15|15	R	28,43|71	G	2|2	G	25|25	R	57,53|110	R	3,3|6	R	97,130|227	R	9,28|37	R	36,9|45	R
DLO_r1.0ch01	9275889	C	M	27,7|34	M	26,122|148	M	202,131|333	C	13|13	M	13,14|27	M	19,20|39	C	73|73	A	26|26	M	12,17|29	M	11,19|30	M	41,42|83	M	10,22|32	M	15,37|52	M	42,8|50	C	6|6	M	21,36|57	C	1|1	C	21|21	M	42,45|87	M	3,2|5	M	86,110|196	C	25|31	M	30,5|35	M
DLO_r1.0ch01	9276025	A	R	28,97|125	R	164,31|195	R	365,92|457	R	12,7|19	R	29,27|56	A	52|53	A	74|74	R	29,23|52	A	32|32	R	28,17|45	R	95,22|117	R	42,13|55	R	54,26|80	R	47,49|96	G	45|45	R	60,20|80	A	2|2	A	23|23	R	104,19|123	R	3,24|27	R	210,57|267	A	38|38	R	34,48|82	R
DLO_r1.0ch01	9276031	T	K	81,105|186	G	296|328	K	708,96|804	K	25,7|32	K	56,27|83	G	78|79	G	139|140	K	81,23|104	G	59|59	K	55,20|75	K	167,23|190	K	85,15|100	K	128,27|155	K	77,52|129	T	50|50	K	131,20|151	G	5|5	G	38|38	G	194|214	T	26|29	K	409,61|470	G	93|93	K	77,52|129	K
DLO_r1.0ch01	9390162	T	W	7,39|46	W	28,12|40	W	57,40|97	T	3|4	W	4,6|10	W	12,15|27	W	7,18|25	W	2,9|11	W	8,13|21	W	3,4|7	W	4,19|23	T	16|17	W	7,18|25	W	14,33|47	T	37|37	W	8,1|9	A	1|1	W	2,4|6	W	17,8|25	T	11|12	W	28,12|40	W	11,14|25	W	6,18|24	W
DLO_r1.0ch01	9390207	A	R	17,7|24	R	4,15|19	R	6,44|50	A	1|1	R	2,3|5	R	9,9|18	R	4,4|8	R	2,3|5	R	2,4|6	R	4,3|7	R	7,5|12	R	4,2|6	R	7,4|11	R	10,15|25	R	16,6|22	G	3|3	N	0|1	A	1|3	R	6,9|15	N	0|1	R	5,13|18	R	6,3|9	R	10,5|15	G
DLO_r1.0ch01	9441789	C	C	11|11	A	1|1	A	7|7	C	2|2	C	3|3	C	22|22	C	6|6	C	16|16	C	17|17	C	10|10	C	3|3	C	4|4	n	0	C	17|17	C	17|17	C	6|6	n	0	C	3|3	C	7|7	n	0	C	10|10	C	31|31	C	23|23	C
DLO_r1.0ch01	9441804	C	T	12|12	C	1|1	C	7|7	C	1|2	C	3|3	Y	8,14|22	C	6|6	Y	4,12|16	Y	3,14|17	C	10|10	C	3|3	C	4|4	n	0	T	14|14	C	16|16	C	6|6	n	0	C	3|3	C	7|7	n	0	C	10|10	Y	11,20|31	T	24|24	C
DLO_r1.0ch01	9441830	C	C	12|12	n	0	C	7|7	C	1|1	C	3|3	Y	14,8|22	C	5|5	Y	12,4|16	Y	14,2|16	C	9|9	C	3|3	T	4|4	n	0	C	13|13	C	15|15	C	6|6	n	0	C	3|3	C	7|7	n	0	C	10|10	Y	19,11|30	C	24|24	T
DLO_r1.0ch01	9442004	G	T	10|10	G	1|1	G	9|9	T	2|2	G	2|2	T	21|21	G	5|5	T	15|15	T	16|16	G	10|10	G	2|2	T	3|3	n	0	T	18|18	G	17|17	G	5|5	n	0	G	3|3	G	6|6	n	0	G	9|9	T	30|30	T	22|22	T
DLO_r1.0ch01	9442018	G	G	12|12	G	2|2	G	9|9	G	1|1	A	2|2	G	22|22	A	6|6	G	15|15	G	17|17	A	10|10	A	2|2	G	3|3	n	0	G	17|17	G	17|17	A	5|5	n	0	R	2,1|3	A	6|6	n	0	A	9|9	G	32|32	G	23|23	G
DLO_r1.0ch01	9473184	T	Y	87,80|167	Y	55,76|131	Y	156,270|426	Y	17,5|22	Y	14,24|38	Y	58,8|66	Y	33,16|49	Y	37,16|53	Y	50,16|66	Y	24,15|39	Y	35,5|40	Y	20,19|39	C	57|59	Y	71,9|80	Y	104,22|126	Y	19,4|23	Y	3,1|4	C	16|16	Y	38,15|53	C	43|45	Y	84,17|101	Y	38,14|52	C	91|92	Y
DLO_r1.0ch01	9652861	T	T	7|8	T	7|7	T	13|13	T	1|1	T	4|4	K	1,2|3	K	1,1|2	T	6|6	T	3|3	T	2|2	T	6|6	T	1|1	G	2|2	T	9|9	K	2,4|6	T	3|3	n	0	n	0	T	3|4	T	1|1	T	3|4	T	5|5	G	1|1	G
DLO_r1.0ch01	9689370	C	C	193|206	G	20|20	S	670,721|1391	C	70|71	C	194|194	C	350|355	C	375|375	C	313|313	C	296|302	G	5|5	C	431|431	C	227|227	S	92,86|178	S	110,743|853	C	351|384	S	58,117|175	G	8|8	C	108|113	S	92,275|367	S	44,152|196	S	205,643|848	C	465|477	C	676|679	S
DLO_r1.0ch01	9705805	A	R	5,7|12	R	6,9|15	R	8,18|26	A	1|2	R	2,2|4	R	3,5|8	A	8|8	A	2|2	R	1,2|3	A	2|2	A	9|9	A	8|8	G	8|8	R	5,6|11	R	7,7|14	R	5,2|7	n	0	G	2|2	R	3,5|8	R	4,3|7	R	6,11|17	R	2,4|6	A	10|10	R
DLO_r1.0ch01	9705834	G	R	8,11|19	R	11,7|18	R	25,15|40	A	3|3	R	2,3|5	R	5,3|8	G	10|11	R	3,3|6	A	5|5	G	4|4	G	10|10	R	3,10|13	R	8,1|9	R	8,5|13	R	9,10|19	R	2,8|10	A	1|1	A	2|2	R	5,4|9	R	3,6|9	R	15,7|22	R	7,2|9	G	16|18	R
DLO_r1.0ch01	9705885	T	W	6,7|13	W	7,3|10	W	21,11|32	A	3|3	T	2|2	W	4,1|5	T	7|7	T	4|4	A	3|3	T	2|2	T	5|5	T	8|10	A	6|6	W	8,3|11	W	8,4|12	T	9|10	n	0	N	0|2	W	5,3|8	W	2,5|7	W	8,6|14	W	4,2|6	T	13|15	T
DLO_r1.0ch01	9707957	T	C	13|13	Y	5,9|14	Y	26,8|34	T	1|1	T	1|2	T	4|5	Y	3,4|7	Y	3,2|5	T	4|5	C	10|10	T	6|7	Y	7,2|9	Y	8,1|9	C	7|7	Y	10,2|12	C	2|2	n	0	n	0	Y	4,2|6	n	0	Y	6,3|9	Y	3,1|4	Y	9,6|15	C
DLO_r1.0ch01	9707961	C	Y	9,4|13	Y	10,4|14	Y	19,16|35	C	1|1	Y	1,1|2	C	4|5	C	7|7	C	4|5	C	4|5	C	10|10	C	7|7	Y	5,4|9	Y	5,5|10	Y	2,5|7	Y	7,5|12	T	2|2	n	0	n	0	Y	2,4|6	n	0	Y	3,6|9	Y	2,3|5	Y	6,9|15	Y
DLO_r1.0ch01	9715526	A	G	6|6	A	12|13	R	48,24|72	A	3|4	G	2|2	R	6,3|9	R	8,3|11	A	9|10	R	3,4|7	A	2|3	A	21|21	n	0	G	3|3	G	9|9	R	4,8|12	A	6|6	A	1|2	A	5|5	R	6,5|11	G	6|6	R	17,11|28	R	14,8|22	R	15,4|19	G
DLO_r1.0ch01	9715555	A	R	1,5|6	A	12|14	R	53,19|72	R	1,3|4	G	2|2	R	7,6|13	R	6,6|12	A	9|11	R	3,3|6	R	1,3|4	A	22|22	n	0	N	0|1	G	7|7	R	6,5|11	A	6|6	A	1|1	R	2,2|4	R	6,3|9	G	3|3	R	16,12|28	R	12,7|19	A	16|20	G
DLO_r1.0ch01	9814127	C	Y	100,77|177	Y	80,144|224	Y	299,318|617	C	12|15	Y	20,23|43	T	41|41	Y	16,17|33	Y	54,24|78	T	68|68	C	48|57	Y	59,23|82	Y	16,9|25	Y	11,69|80	Y	27,93|120	Y	74,98|172	Y	17,43|60	Y	1,2|3	C	4|5	Y	16,70|86	Y	28,43|71	Y	37,124|161	T	87|89	Y	72,108|180	Y
DLO_r1.0ch01	9928018	T	Y	2,7|9	Y	28,28|56	Y	61,37|98	Y	4,5|9	T	6|6	Y	6,17|23	Y	3,23|26	Y	6,5|11	Y	30,19|49	Y	11,30|41	Y	14,46|60	Y	15,17|32	Y	14,22|36	Y	78,24|102	Y	31,58|89	Y	4,13|17	n	0	Y	6,16|22	Y	22,30|52	T	19|21	Y	19,48|67	Y	26,19|45	Y	80,17|97	Y
DLO_r1.0ch01	9950319	T	Y	3,1|4	Y	5,2|7	Y	4,5|9	C	3|3	n	0	C	3|3	C	8|8	C	1|1	C	2|2	n	0	Y	2,1|3	n	0	C	3|3	Y	6,3|9	Y	1,1|2	C	2|2	n	0	C	1|1	C	1|1	C	1|1	C	2|2	C	2|2	C	9|9	T
DLO_r1.0ch01	9950417	T	T	5|5	T	5|5	T	13|13	A	1|1	n	0	W	2,3|5	A	4|4	W	1,1|2	W	2,3|5	n	0	T	4|4	A	1|1	T	4|4	T	9|9	T	3|3	T	1|1	n	0	T	2|2	T	3|3	T	1|1	T	3|3	T	2|2	T	6|7	T
DLO_r1.0ch01	9954025	A	R	40,142|182	A	77|77	A	268|268	R	5,20|25	A	6|6	A	29|29	G	78|85	A	16|16	A	31|31	R	28,79|107	R	43,44|87	R	16,48|64	R	23,75|98	A	29|29	A	109|109	A	18|18	n	0	R	23,30|53	A	30|30	A	13|13	A	50|51	A	21|21	R	44,69|113	A
DLO_r1.0ch01	9954037	G	K	26,73|99	G	67|67	G	198|198	K	3,11|14	G	5|5	G	17|17	T	42|46	G	12|12	G	18|18	K	24,40|64	K	35,24|59	K	14,24|38	K	15,41|56	G	19|19	G	79|79	G	12|12	n	0	K	11,16|27	G	21|21	G	8|8	G	29|29	G	14|14	K	24,37|61	G
DLO_r1.0ch01	9954078	C	C	90|92	Y	40,12|52	C	132|139	C	11|12	T	3|3	Y	5,6|11	C	43|43	Y	11,2|13	Y	1,7|8	C	61|61	C	45|45	C	32|35	C	44|45	Y	6,5|11	C	33|36	Y	2,2|4	n	0	C	16|18	Y	3,3|6	Y	2,1|3	C	4|4	Y	3,4|7	C	39|43	Y
DLO_r1.0ch01	10106951	C	Y	60,165|225	T	95|95	T	326|340	T	35|36	Y	21,54|75	Y	27,85|112	Y	153,75|228	Y	18,24|42	Y	17,83|100	Y	21,98|119	Y	96,32|128	Y	28,118|146	Y	123,113|236	Y	70,237|307	Y	132,191|323	Y	74,107|181	C	2|2	Y	13,39|52	Y	122,177|299	Y	14,80|94	Y	248,288|536	Y	74,206|280	Y	55,208|263	Y
DLO_r1.0ch01	10107322	G	G	35|37	N	0|1	K	6,10|16	G	6|6	T	9|9	G	7|7	K	8,5|13	G	1|1	G	5|6	G	10|10	K	22,30|52	G	41|45	G	7|7	K	4,2|6	G	52|60	G	2|2	n	0	K	2,2|4	K	5,6|11	G	29|35	K	8,11|19	n	0	G	13|13	G
DLO_r1.0ch01	10121832	G	G	4|5	A	120|120	A	314|314	G	2|2	n	0	A	29|29	A	69|74	G	2|2	A	36|36	A	30|30	A	23|23	G	6|7	A	61|61	A	46|46	A	51|51	A	43|43	A	6|6	n	0	A	66|71	R	6,2|8	A	107|107	A	31|31	G	4|4	A
DLO_r1.0ch01	10122021	G	G	4|5	A	140|140	A	375|375	G	2|2	n	0	A	38|38	A	77|82	G	2|2	A	36|36	A	33|33	A	28|28	R	2,6|8	A	73|73	A	50|50	A	64|64	A	50|50	A	7|7	n	0	A	81|88	R	9,2|11	A	119|119	A	38|38	G	6|6	A
DLO_r1.0ch01	10171351	T	Y	10,26|36	C	34|34	C	110|110	n	0	T	4|4	Y	3,22|25	T	16|16	Y	9,14|23	Y	6,24|30	T	3|3	Y	3,23|26	T	5|6	Y	4,6|10	Y	6,27|33	Y	5,9|14	Y	3,7|10	T	2|2	T	1|1	Y	10,14|24	C	3|3	Y	14,26|40	Y	5,31|36	T	25|25	Y
DLO_r1.0ch01	10173434	G	R	19,23|42	A	26|26	A	54|54	G	3|3	A	12|12	R	3,13|16	R	6,16|22	R	12,9|21	R	8,7|15	R	10,5|15	R	30,6|36	G	19|20	R	1,1|2	R	14,14|28	R	15,30|45	R	6,4|10	G	1|1	n	0	R	15,5|20	G	7|8	R	29,9|38	R	15,9|24	R	9,22|31	R
DLO_r1.0ch01	10193658	G	R	5,4|9	G	23|23	G	52|52	N	0|1	G	1|2	R	2,3|5	R	3,4|7	G	3|3	G	6|6	n	0	G	4|5	G	5|5	G	4|4	R	3,6|9	G	11|11	G	1|1	n	0	A	2|2	G	8|8	n	0	G	9|9	R	3,6|9	G	1|1	G
DLO_r1.0ch01	10213854	T	T	1|2	T	2|2	T	4|4	n	0	n	0	T	6|7	A	8|8	n	0	T	1|1	T	1|1	W	10,4|14	T	4|5	W	12,3|15	T	5|5	T	6|6	T	1|2	n	0	W	4,1|5	W	1,1|2	A	9|9	W	2,6|8	T	6|6	W	12,2|14	n
DLO_r1.0ch01	10213862	G	G	2|2	G	2|2	G	8|8	n	0	G	1|1	G	7|7	A	8|8	G	1|1	G	1|1	G	1|1	R	10,4|14	G	4|5	R	12,3|15	G	5|5	G	7|7	G	2|2	n	0	R	4,1|5	G	2|3	A	9|9	R	2,6|8	G	6|6	R	12,2|14	n
DLO_r1.0ch01	10213886	G	R	3,1|4	G	1|1	G	11|11	N	0|1	n	0	A	5|5	G	9|9	G	1|1	G	1|3	A	2|2	G	13|14	R	2,3|5	G	15|17	R	5,1|6	R	3,4|7	G	1|2	n	0	G	4|5	R	2,3|5	G	9|9	G	6|7	R	4,4|8	R	4,12|16	n
DLO_r1.0ch01	10213891	G	G	5|5	G	1|1	G	12|12	G	1|1	n	0	G	6|6	C	9|9	G	1|1	G	3|3	G	2|2	S	4,10|14	G	4|5	S	5,12|17	G	6|6	G	8|8	G	2|2	n	0	S	1,4|5	G	5|5	C	9|9	G	7|7	G	8|8	S	4,12|16	n
DLO_r1.0ch01	10239128	T	A	99|99	W	54,263|317	W	159,213|372	A	8|8	W	38,55|93	W	32,38|70	W	70,51|121	A	68|68	W	33,30|63	A	35|35	A	61|61	A	134|134	W	30,35|65	A	79|79	W	177,43|220	T	32|32	T	5|5	W	8,21|29	T	54|54	A	58|58	T	47|47	W	43,49|92	A	45|45	W
DLO_r1.0ch01	10239209	T	C	108|108	Y	56,266|322	Y	165,222|387	C	8|8	Y	39,57|96	Y	34,40|74	Y	75,54|129	C	76|76	Y	38,35|73	C	37|37	C	67|67	C	133|133	Y	30,38|68	C	79|79	Y	183,46|229	T	37|37	T	5|5	Y	8,21|29	T	56|56	C	62|62	T	47|47	Y	45,52|97	C	45|45	Y
DLO_r1.0ch01	10239268	C	A	102|102	M	54,260|314	M	160,213|373	A	8|8	M	38,57|95	M	29,38|67	M	69,53|122	A	71|71	M	35,32|67	A	37|37	A	67|67	A	132|132	M	29,36|65	A	79|79	M	183,45|229	C	32|32	C	5|5	M	7,20|27	C	53|53	A	59|59	C	44|44	M	43,53|96	A	44|44	M
DLO_r1.0ch01	10310238	T	Y	60,99|159	C	62|62	C	191|191	T	5|5	C	16|16	T	24|24	C	27|27	Y	21,27|48	T	29|29	T	25|25	C	53|53	n	0	T	22|22	Y	54,21|75	T	78|78	T	17|17	T	2|2	n	0	T	31|31	Y	16,14|30	T	67|67	T	28|28	T	41|41	Y
DLO_r1.0ch01	10310263	A	R	99,59|158	G	59|59	G	189|189	G	5|5	G	16|16	A	24|24	G	29|29	G	49|49	A	29|29	A	27|27	G	52|52	n	0	A	21|21	R	21,54|75	A	77|77	A	19|19	A	2|2	n	0	A	33|33	R	13,16|29	A	65|65	A	28|28	G	41|41	R
DLO_r1.0ch01	10310287	C	Y	100,57|157	T	58|58	T	185|185	T	5|5	T	16|16	C	22|22	T	29|29	T	48|48	C	30|30	C	26|26	T	50|50	n	0	C	21|21	Y	21,52|73	C	74|74	C	19|19	C	2|2	n	0	C	31|31	Y	13,15|28	C	64|64	C	28|28	T	38|38	Y
DLO_r1.0ch01	10310303	T	Y	98,55|153	T	56|56	T	180|180	T	5|5	T	16|16	C	21|21	T	26|26	T	47|47	C	29|29	C	26|26	T	48|48	n	0	C	21|21	Y	20,50|70	C	73|73	C	18|18	C	2|2	n	0	C	29|29	Y	13,14|27	C	61|61	C	26|26	T	37|37	Y
DLO_r1.0ch01	10310403	A	R	55,107|162	A	56|57	A	188|188	A	5|5	A	15|15	G	21|21	A	29|29	A	48|48	G	31|31	G	21|21	A	48|48	n	0	G	21|21	R	50,22|72	G	69|69	G	16|16	G	2|2	n	0	G	32|33	R	13,13|26	G	60|61	G	27|27	A	37|37	R
DLO_r1.0ch01	10310448	A	W	99,56|155	T	52|52	T	185|185	T	5|5	T	13|13	A	21|21	T	28|28	T	49|49	A	28|28	A	23|23	T	49|49	n	0	A	22|22	W	21,48|69	A	69|69	A	17|17	A	2|2	n	0	A	30|30	W	13,14|27	A	63|63	A	27|27	T	41|41	W
DLO_r1.0ch01	10310696	A	R	20,12|32	R	11,58|69	R	31,191|222	R	5,11|16	R	5,15|20	R	11,20|31	R	17,18|35	R	10,4|14	R	5,24|29	R	3,25|28	R	6,30|36	G	24|26	G	32|35	R	21,17|38	R	20,41|61	R	4,17|21	R	3,3|6	R	11,12|23	R	7,19|26	R	8,8|16	R	26,62|88	R	12,8|20	R	9,32|41	R
DLO_r1.0ch01	10405111	G	R	60,28|88	R	53,62|115	R	211,215|426	A	10|10	R	17,31|48	G	52|52	G	106|106	A	41|41	G	36|36	R	18,7|25	G	30|30	R	7,2|9	R	22,13|35	A	104|109	G	75|76	R	38,31|69	G	9|9	G	21|21	R	53,51|104	G	18|18	R	41,101|142	G	25|25	A	129|129	R
DLO_r1.0ch01	10405161	T	Y	28,61|89	Y	58,53|111	Y	203,202|405	T	11|12	T	38|43	C	49|50	Y	71,30|101	T	38|38	C	34|34	Y	6,20|26	C	18|18	T	7|7	Y	11,21|32	T	102|107	C	73|75	T	62|67	Y	2,7|9	C	21|21	Y	12,88|100	C	19|19	T	120|130	C	24|26	T	121|121	Y
DLO_r1.0ch01	10405227	A	R	25,60|85	R	61,53|114	R	201,208|409	G	11|11	R	30,17|47	A	53|53	A	106|106	G	41|42	A	35|35	R	4,19|23	A	27|27	R	4,7|11	R	15,23|38	G	103|104	A	71|71	R	28,36|64	A	10|10	A	20|20	R	48,52|100	A	16|16	R	95,40|135	A	24|24	G	129|131	R
DLO_r1.0ch01	10405246	G	R	60,23|83	A	115|115	A	389|422	A	11|11	R	19,27|46	A	52|52	R	70,33|103	A	43|43	A	36|36	R	20,4|24	A	26|26	A	11|11	R	30,5|36	A	103|104	A	68|73	R	38,29|67	G	9|9	R	16,3|19	R	58,43|101	R	9,5|14	R	41,97|138	A	25|25	A	133|133	R
DLO_r1.0ch01	10458355	A	A	16|16	n	0	A	10|10	A	3|3	n	0	A	12|13	A	4|4	A	3|3	W	7,2|9	A	3|3	A	6|6	A	5|6	A	2|2	A	13|13	A	13|13	A	4|4	n	0	A	1|1	A	5|5	A	8|8	A	9|9	A	10|10	A	11|11	T
DLO_r1.0ch01	10610538	G	G	41|41	R	97,12|109	R	68,69|137	R	7,2|9	R	13,7|20	R	26,22|48	A	58|60	R	10,19|29	R	16,26|42	R	12,7|19	R	18,6|24	R	8,1|9	R	6,18|24	G	66|66	R	36,38|74	R	9,9|18	G	1|1	R	18,3|21	R	28,6|34	R	7,5|12	R	53,19|72	R	51,31|82	G	49|49	R
DLO_r1.0ch01	10610645	T	T	20|20	T	83|83	T	71|71	T	6|6	W	7,5|12	T	45|45	T	50|50	T	19|19	T	41|41	A	13|13	W	10,6|16	T	9|9	T	13|13	T	54|54	T	31|31	W	6,5|11	n	0	W	5,15|20	W	12,15|27	T	7|7	W	20,26|46	T	71|71	T	34|34	T
DLO_r1.0ch01	10610649	C	C	22|22	T	83|85	Y	9,65|74	Y	2,4|6	Y	7,5|12	Y	21,26|47	Y	12,38|50	Y	10,9|19	Y	24,18|42	C	13|13	Y	12,5|17	Y	1,8|9	Y	8,6|14	C	55|55	Y	4,28|32	Y	7,5|12	n	0	Y	11,9|20	Y	13,14|27	T	7|7	Y	26,23|49	Y	30,46|76	C	36|36	T
DLO_r1.0ch01	10610653	T	T	29|29	C	84|88	Y	66,12|78	C	6|6	C	12|12	Y	27,22|49	C	53|53	Y	10,14|24	Y	18,24|42	Y	13,2|15	C	16|17	Y	8,1|9	Y	6,8|14	T	57|57	Y	29,5|34	C	11|12	n	0	C	21|21	C	26|27	C	7|7	Y	46,7|53	Y	47,30|77	T	36|36	C
DLO_r1.0ch01	10610671	G	A	41|41	G	90|96	R	22,74|96	G	7|8	G	12|13	R	22,28|50	G	59|60	R	15,10|25	R	24,19|43	R	5,13|18	G	18|20	G	8|9	G	13|15	A	68|68	G	30|36	G	12|14	n	0	G	22|24	G	26|28	G	7|7	R	15,49|64	R	33,50|83	A	38|39	G
DLO_r1.0ch01	10610709	G	G	45|45	C	99|104	S	25,76|101	S	1,7|8	C	12|13	S	22,26|48	C	63|64	S	19,11|30	S	27,19|46	S	6,13|19	S	2,17|19	S	1,8|9	S	13,5|18	G	75|75	S	8,33|41	C	12|13	G	1|1	C	22|24	S	5,28|33	S	3,7|10	S	12,49|61	S	37,50|87	G	42|43	C
DLO_r1.0ch01	10650215	C	T	4|4	C	40|45	Y	25,49|74	C	2|2	C	6|7	C	4|5	C	6|6	T	8|8	C	4|4	T	1|1	C	2|2	T	5|5	Y	4,9|13	T	29|29	n	0	Y	4,2|6	T	3|3	n	0	Y	11,7|18	Y	2,3|5	Y	9,14|23	C	3|3	T	23|23	Y
DLO_r1.0ch01	10738060	C	Y	43,69|112	T	472|483	T	870|899	Y	7,3|10	T	72|75	T	107|107	Y	67,73|140	T	47|47	T	114|114	Y	21,37|58	T	65|65	T	61|61	T	140|140	T	160|160	Y	93,141|234	T	59|62	N	0|1	T	12|12	T	124|128	Y	39,26|65	T	263|270	T	107|107	T	197|197	T
DLO_r1.0ch01	10738108	C	Y	50,63|113	Y	409,53|462	Y	658,224|882	C	8|8	Y	19,51|70	C	108|108	C	136|136	Y	5,35|40	C	112|114	Y	21,33|54	C	60|60	Y	24,37|61	Y	63,70|133	T	144|155	C	217|217	Y	21,37|58	C	2|2	C	11|11	Y	61,56|117	C	56|56	Y	159,105|264	C	104|104	T	192|193	Y
DLO_r1.0ch01	10840757	T	A	55|55	T	341|341	T	345|345	A	12|12	T	22|22	T	72|72	W	89,75|164	n	0	T	55|55	A	44|44	n	0	W	35,15|50	T	80|80	n	0	T	131|131	T	58|58	T	1|1	T	100|100	T	56|56	T	154|154	T	135|135	T	55|55	n	0	T
DLO_r1.0ch01	10840838	G	C	112|112	G	684|684	G	684|685	C	24|24	G	43|43	G	141|141	S	151,177|328	n	0	G	109|109	C	86|86	n	0	S	29,68|97	G	162|162	n	0	G	262|262	G	112|112	G	2|2	G	127|127	G	113|113	G	308|308	G	263|264	G	114|114	n	0	G
DLO_r1.0ch01	11317278	G	R	8,12|20	R	12,2|14	R	16,28|44	G	6|6	G	5|5	R	11,4|15	G	5|5	R	5,8|13	R	6,1|7	G	7|8	n	0	R	2,1|3	R	4,10|14	R	6,16|22	A	23|25	R	5,16|21	A	1|1	G	1|1	R	7,9|16	A	1|1	R	19,23|42	R	12,3|15	R	19,12|31	R
DLO_r1.0ch01	11317966	G	R	5,18|23	R	21,4|25	R	46,8|54	G	6|6	R	4,1|5	R	2,6|8	G	7|7	R	7,12|19	R	4,4|8	R	5,11|16	R	12,9|21	R	3,6|9	G	12|15	G	29|29	G	25|31	R	2,3|5	n	0	G	1|2	R	8,14|22	R	6,1|7	R	23,22|45	R	6,5|11	G	51|51	R
DLO_r1.0ch01	11318163	A	G	18|18	G	15|15	R	26,14|40	N	0|2	A	4|5	G	7|7	G	7|7	R	6,9|15	n	0	R	4,9|13	R	11,5|16	R	3,3|6	G	10|11	G	23|23	G	26|26	R	1,5|6	n	0	N	0|1	R	4,18|22	A	4|5	R	7,30|37	G	6|6	G	41|41	R
DLO_r1.0ch01	11318164	G	G	15|18	A	15|15	R	14,26|40	G	2|2	G	5|5	A	7|7	G	7|7	R	6,9|15	n	0	G	13|14	G	16|16	R	3,3|6	G	10|11	R	12,13|25	R	15,12|27	G	6|6	n	0	N	0|1	R	6,16|22	G	4|5	R	11,26|37	A	6|6	R	20,21|41	R
DLO_r1.0ch01	11318184	T	T	16|19	C	16|16	Y	17,27|44	T	2|2	T	5|5	C	7|7	T	7|7	Y	6,10|16	C	4|4	T	13|14	T	17|17	Y	3,4|7	T	13|14	Y	13,15|28	Y	16,12|28	T	6|6	T	1|1	T	1|2	Y	6,17|23	T	4|5	Y	11,31|42	C	8|8	Y	22,21|43	Y
DLO_r1.0ch01	11318195	A	R	16,4|20	G	18|18	R	28,17|45	A	2|2	A	5|5	G	7|7	A	7|7	R	10,7|17	G	5|5	A	13|15	A	18|18	R	4,3|7	A	13|15	R	16,13|29	R	13,17|30	A	6|6	A	1|1	R	1,1|2	R	20,6|26	A	4|5	R	31,12|43	G	8|8	R	21,23|44	R
DLO_r1.0ch01	11539110	A	M	15,36|51	A	24|24	M	98,30|128	A	5|5	M	14,19|33	A	20|25	M	33,9|42	M	10,3|13	M	11,6|17	C	14|14	A	23|23	M	11,26|37	M	11,7|18	M	29,14|43	M	28,13|41	M	6,7|13	n	0	M	1,7|8	M	12,8|20	M	15,6|21	M	19,16|35	M	22,6|28	A	48|48	M
DLO_r1.0ch01	11676657	C	Y	66,161|227	Y	88,440|528	Y	202,476|678	Y	12,21|33	Y	21,49|70	Y	53,117|170	C	40|40	C	17|17	Y	45,185|230	Y	17,68|85	T	208|228	Y	19,55|74	Y	33,91|124	Y	73,170|243	Y	56,139|195	T	175|194	N	0|2	Y	18,43|61	Y	42,141|183	Y	28,32|60	Y	75,382|457	Y	51,208|259	Y	37,108|145	Y
DLO_r1.0ch01	11730506	T	A	22|22	A	26|26	A	88|88	W	2,6|8	A	6|6	A	5|5	A	10|10	A	6|6	A	9|9	A	5|5	A	15|15	A	3|3	A	4|4	A	12|12	A	38|38	A	14|14	n	0	A	2|2	A	8|8	A	5|5	A	27|27	A	11|11	A	10|10	A
DLO_r1.0ch01	11734737	A	M	238,236|474	M	415,64|479	M	949,439|1388	A	60|64	M	42,88|130	M	143,33|176	M	107,75|182	M	93,18|111	M	132,42|174	M	113,87|200	M	193,88|281	A	128|130	M	33,213|246	M	52,189|241	M	332,209|541	M	72,98|170	M	4,4|8	M	14,16|30	M	114,107|221	M	63,65|128	M	202,257|459	M	167,49|216	M	45,103|148	M
DLO_r1.0ch01	11839085	G	G	2|2	K	4,2|6	K	10,26|36	n	0	G	4|5	K	1,2|3	G	4|4	G	2|3	G	3|4	G	1|1	K	3,2|5	G	3|3	K	5,2|7	K	1,4|5	G	8|8	n	0	n	0	T	2|2	G	1|2	K	1,6|7	G	8|8	K	1,4|5	K	3,9|12	n
DLO_r1.0ch01	11839106	T	C	3|3	Y	4,3|7	Y	15,33|48	n	0	T	4|5	T	3|4	Y	2,3|5	Y	3,1|4	Y	4,1|5	N	0|1	Y	3,3|6	T	1|3	Y	4,6|10	Y	2,4|6	Y	5,6|11	T	1|2	n	0	T	2|2	T	3|4	Y	2,7|9	Y	4,4|8	Y	2,4|6	Y	4,11|15	n
DLO_r1.0ch01	11839170	T	C	8|8	Y	15,6|21	Y	39,61|100	n	0	Y	2,7|9	Y	8,6|14	Y	7,6|13	Y	6,2|8	Y	8,5|13	N	0|2	Y	10,4|14	Y	6,1|7	Y	10,9|19	Y	8,12|20	Y	26,16|43	Y	8,2|10	n	0	T	3|3	T	11|13	Y	5,15|20	Y	14,7|21	Y	4,6|10	T	22|27	Y
DLO_r1.0ch01	11839202	T	A	9|9	W	16,5|21	W	45,58|103	n	0	W	2,7|9	W	10,5|15	W	10,4|14	W	8,2|10	W	9,4|13	A	2|2	W	10,3|13	W	6,2|8	W	9,10|19	W	7,9|16	W	22,19|41	W	9,2|11	n	0	T	1|1	T	13|14	W	7,16|23	W	17,8|25	W	6,6|12	W	7,25|32	W
DLO_r1.0ch01	11871709	C	Y	6,3|9	C	14|14	C	14|14	C	2|2	Y	2,1|3	C	7|7	C	4|4	C	2|2	C	2|2	C	6|7	C	5|5	n	0	C	1|1	C	6|6	C	10|10	C	3|4	n	0	n	0	C	4|4	Y	1,1|2	Y	7,2|9	C	5|5	C	10|10	C
DLO_r1.0ch01	11901051	G	G	19|19	G	36|36	R	324,100|424	G	4|4	R	32,11|43	G	18|18	G	28|28	R	24,14|38	G	13|13	G	5|5	G	13|13	R	30,9|39	R	66,25|91	G	54|54	G	42|42	R	26,15|41	R	5,1|6	G	6|6	R	70,20|90	G	7|7	R	140,29|169	G	16|16	G	21|21	R
DLO_r1.0ch01	11901115	C	C	23|23	C	65|65	Y	153,604|757	C	2|2	Y	14,61|75	C	25|25	C	56|56	Y	26,39|65	C	22|22	C	12|12	C	21|21	Y	19,53|72	Y	25,128|153	C	65|65	C	57|57	Y	29,53|82	Y	2,9|11	C	13|13	Y	30,133|163	C	8|8	Y	57,264|321	C	18|18	C	34|34	Y
DLO_r1.0ch01	11901190	A	A	16|16	A	38|38	M	90,323|413	A	3|3	M	11,33|44	A	16|16	A	28|28	M	16,24|40	A	16|16	A	9|9	A	14|14	M	7,32|39	M	16,61|82	A	46|46	A	38|38	M	13,29|42	M	1,5|6	A	9|9	M	23,70|93	A	8|8	M	31,148|179	A	16|16	A	24|24	M
DLO_r1.0ch01	11980591	T	T	34|39	T	23|23	W	30,41|71	T	8|8	T	4|4	T	16|18	T	5|5	T	12|12	W	8,12|20	T	32|34	W	14,16|30	W	6,9|15	T	10|12	W	16,14|30	T	23|23	T	8|10	n	0	n	0	W	6,4|10	W	2,2|4	W	16,14|30	T	9|9	W	6,13|19	W
DLO_r1.0ch01	11991886	A	G	84|88	G	262|267	G	290|319	G	18|18	G	15|16	G	34|36	A	9|9	A	9|9	G	57|58	G	53|53	R	8,4|12	G	35|35	R	7,28|35	G	91|98	R	28,128|156	G	60|65	G	2|2	R	2,11|13	G	137|141	G	74|79	G	259|271	G	25|26	G	68|75	R
DLO_r1.0ch01	12033140	G	R	13,29|42	A	21|21	R	46,15|61	A	3|3	G	4|5	R	13,4|17	R	10,4|14	A	3|3	R	7,2|9	R	2,5|7	A	13|13	A	7|7	R	5,7|12	R	13,7|20	R	20,18|38	R	5,11|16	n	0	R	2,3|5	R	2,7|9	R	5,3|9	R	11,6|17	R	15,2|17	R	12,4|16	A
DLO_r1.0ch01	12054018	T	Y	3,3|6	Y	4,1|5	Y	4,6|10	n	0	n	0	Y	1,1|2	Y	3,1|4	Y	2,2|4	C	3|3	T	3|4	C	5|5	C	1|1	Y	1,2|3	T	6|6	Y	7,2|9	T	3|3	n	0	n	0	T	3|3	n	0	Y	2,4|6	C	3|3	Y	3,3|6	C
DLO_r1.0ch01	12054476	C	M	3,2|5	M	1,1|2	M	6,5|11	n	0	n	0	M	1,1|2	M	3,1|4	M	1,1|2	A	4|4	C	4|5	A	4|4	A	1|1	M	1,2|3	C	4|5	M	6,3|9	C	1|1	n	0	n	0	C	3|3	n	0	M	2,4|6	A	2|2	M	2,3|5	A
DLO_r1.0ch01	12156523	C	Y	122,73|195	Y	266,131|397	Y	246,452|698	Y	40,46|86	Y	32,34|66	Y	49,92|141	T	182|188	T	107|107	Y	24,78|102	Y	28,67|95	T	143|147	Y	31,37|68	Y	77,42|119	T	143|148	Y	81,146|227	Y	40,48|88	C	1|1	Y	41,26|67	Y	86,46|132	Y	80,35|115	Y	195,115|311	Y	54,76|130	T	218|219	Y
DLO_r1.0ch01	12218902	C	Y	140,88|228	Y	60,152|212	Y	212,454|667	Y	19,21|40	Y	24,26|50	Y	37,70|107	C	107|107	Y	39,35|74	Y	68,65|133	Y	23,79|102	Y	139,36|175	Y	25,43|68	Y	31,64|95	Y	73,109|182	Y	173,74|247	Y	22,56|78	C	8|9	T	17|18	Y	25,88|113	Y	10,18|28	Y	58,197|255	Y	45,44|89	Y	81,108|189	Y
DLO_r1.0ch01	12218968	A	R	146,90|236	A	228|231	R	563,136|699	R	26,13|39	R	17,36|53	R	99,13|112	R	77,32|109	R	31,48|79	R	101,32|133	R	55,44|99	R	117,66|183	R	18,56|74	R	15,83|98	R	107,90|197	R	138,122|260	R	30,55|85	R	1,7|8	A	18|18	R	40,80|120	A	31|32	R	75,199|274	R	78,14|92	R	68,116|184	R
DLO_r1.0ch01	12252124	C	n	0	C	10|10	C	21|21	C	2|2	C	3|3	C	1|1	Y	5,3|8	n	0	C	7|7	C	2|2	n	0	C	11|11	Y	11,4|15	C	1|1	C	6|7	C	3|3	T	2|2	n	0	C	8|9	n	0	C	9|9	C	5|5	C	2|2	n
DLO_r1.0ch01	12274844	A	R	4,16|20	R	3,16|19	R	18,24|42	A	2|3	R	5,5|10	G	15|15	R	2,4|6	G	11|11	G	7|7	A	1|3	R	7,14|21	G	7|7	A	9|9	R	3,18|21	R	13,19|32	R	7,3|10	n	0	G	7|7	A	9|10	G	5|5	A	19|22	G	11|11	R	2,2|4	R
DLO_r1.0ch01	12274971	G	R	13,2|15	R	15,3|18	R	26,24|50	G	1|3	R	9,3|12	A	13|13	R	6,1|7	A	8|8	A	9|9	R	3,2|5	R	13,12|25	A	4|4	G	4|4	R	14,7|21	R	13,11|24	R	2,5|7	n	0	A	3|3	G	10|11	R	4,1|5	R	6,14|20	A	9|9	G	1|2	R
DLO_r1.0ch01	12282529	T	Y	94,22|116	C	103|105	Y	214,57|271	Y	4,8|12	Y	13,20|33	Y	59,14|73	Y	39,30|69	Y	24,15|39	Y	54,16|70	Y	9,9|18	C	59|59	Y	23,18|41	Y	11,27|38	Y	35,66|101	Y	67,13|80	Y	8,29|37	T	3|3	Y	12,7|19	Y	17,52|69	Y	11,19|30	Y	20,84|104	Y	84,21|105	Y	19,58|77	Y
DLO_r1.0ch01	12701896	C	S	15,15|30	S	34,9|43	G	105|105	S	5,1|6	G	16|16	S	13,6|19	G	10|11	G	11|12	S	17,2|19	S	6,8|14	G	13|13	G	9|10	G	9|9	G	22|22	G	21|23	S	4,1|5	n	0	C	2|3	G	17|17	S	9,3|12	G	46|50	S	11,5|16	S	12,3|15	G
DLO_r1.0ch01	12702337	A	R	13,12|25	R	9,29|38	G	79|79	R	1,3|4	G	9|10	R	5,8|13	G	9|9	R	1,8|9	G	15|16	R	7,5|12	G	12|12	R	3,5|8	R	4,2|6	G	16|17	R	6,12|18	G	4|4	n	0	A	1|3	R	3,12|15	R	1,8|9	R	9,22|31	R	3,8|11	R	9,4|13	G
DLO_r1.0ch01	12702357	T	Y	11,8|19	Y	28,6|34	C	79|79	C	3|3	C	9|9	Y	9,3|12	C	9|10	Y	8,3|11	Y	12,2|14	Y	5,6|11	C	8|8	Y	6,3|9	T	3|3	C	16|17	Y	14,6|20	Y	3,1|4	n	0	Y	1,2|3	Y	10,2|12	Y	7,1|8	Y	25,7|32	Y	6,4|10	Y	2,10|12	C
DLO_r1.0ch01	12796635	T	W	5,2|7	W	16,7|23	W	48,10|58	A	2|2	W	14,3|17	W	11,2|13	W	6,7|13	A	4|4	A	8|8	N	0|1	W	11,10|21	A	3|3	W	5,4|9	W	10,12|22	A	34|34	W	3,1|4	n	0	A	8|8	A	13|13	T	1|1	A	31|32	A	13|14	A	24|26	A
DLO_r1.0ch01	12990049	C	Y	20,100|120	C	42|42	C	78|78	C	4|4	T	48|49	C	30|30	T	54|60	T	95|102	C	26|26	C	7|7	C	6|6	Y	10,22|32	Y	10,77|87	Y	21,72|93	T	486|510	Y	10,29|39	n	0	C	6|6	Y	8,56|64	n	0	Y	25,157|182	C	21|21	Y	19,146|165	C
DLO_r1.0ch01	12990205	T	C	107|118	Y	20,13|33	T	33|41	N	0|1	C	46|50	Y	18,8|26	C	51|51	C	97|98	Y	18,4|22	C	5|5	Y	4,1|5	C	29|29	C	80|81	Y	70,15|85	C	489|492	C	33|35	n	0	Y	5,2|7	C	64|66	N	0|2	C	166|169	Y	15,12|27	C	158|158	C
DLO_r1.0ch01	12997867	T	Y	224,334|558	C	745|760	Y	640,85|725	Y	23,21|44	T	125|135	Y	325,59|384	T	133|143	Y	38,178|216	Y	282,53|335	Y	46,130|176	T	207|228	Y	71,49|120	Y	114,200|314	Y	295,139|434	Y	307,634|941	Y	107,129|236	Y	7,12|19	Y	69,151|220	Y	122,136|258	Y	52,162|214	Y	234,260|494	Y	373,67|440	Y	149,334|483	C
DLO_r1.0ch01	12998407	C	G	142|145	G	546|554	G	2667|2677	G	44|44	G	88|88	G	258|258	G	277|281	G	109|111	G	307|310	G	43|43	G	559|565	G	117|118	G	260|260	G	608|615	G	410|418	G	240|243	G	12|12	C	6|6	G	250|261	G	40|44	G	565|575	G	276|278	G	64|66	G
DLO_r1.0ch01	13126770	A	W	4,2|6	W	7,2|9	W	3,19|22	W	1,1|2	A	4|4	A	7|7	W	2,3|5	T	1|1	W	3,4|7	W	1,2|3	W	2,3|5	T	4|4	W	3,5|8	W	1,2|3	W	11,2|13	A	4|4	n	0	n	0	W	5,3|8	n	0	A	5|6	W	1,3|4	T	3|3	T
DLO_r1.0ch01	13127232	G	S	3,8|11	S	11,7|18	S	13,18|31	C	2|2	G	4|5	S	3,8|11	S	3,10|13	C	2|2	S	4,4|8	C	7|7	S	1,8|9	C	6|6	C	11|11	S	3,2|5	C	16|16	S	3,2|5	n	0	n	0	S	6,6|12	n	0	S	5,5|10	S	3,3|6	C	5|5	S
DLO_r1.0ch01	13127280	A	R	3,8|11	R	10,7|17	R	12,19|31	G	2|2	A	4|5	R	3,8|11	R	3,10|13	G	2|2	R	4,4|8	G	7|7	R	1,8|9	G	6|6	G	11|11	R	3,2|5	G	17|17	R	3,2|5	n	0	n	0	R	6,6|12	n	0	R	6,5|11	R	3,3|6	G	5|5	R
DLO_r1.0ch01	13127347	G	R	151,116|267	R	154,258|412	R	733,446|1179	R	41,11|52	R	45,21|66	R	53,87|140	A	164|181	A	87|87	R	89,86|175	R	71,25|96	R	187,53|240	R	81,49|130	R	125,24|149	R	179,81|260	R	297,87|384	R	76,41|117	G	13|14	R	15,69|84	R	146,121|267	R	11,83|94	R	234,251|485	R	94,158|252	A	55|55	R
DLO_r1.0ch01	13127386	C	S	149,119|268	S	151,271|422	S	720,456|1176	S	39,11|50	S	47,23|70	S	53,90|143	S	161,18|179	G	86|86	S	87,88|175	S	71,26|97	S	184,57|241	S	80,49|129	S	122,25|147	S	177,89|266	S	292,86|378	S	74,41|115	C	13|14	S	16,69|85	S	146,129|275	S	11,84|95	S	234,261|495	S	92,164|256	G	55|55	S
DLO_r1.0ch01	13127457	A	R	208,284|492	R	480,282|762	R	821,1389|2210	R	23,74|97	R	44,89|133	R	154,97|251	G	323|355	G	170|170	R	160,166|326	R	53,132|185	R	100,356|456	R	93,147|240	R	47,235|282	R	165,331|496	R	152,541|693	R	76,134|210	A	23|25	R	123,27|150	R	235,269|504	R	159,21|180	R	479,432|911	R	303,172|475	G	110|110	R
DLO_r1.0ch01	13127878	C	M	14,20|34	M	14,21|35	M	72,46|118	M	8,4|12	M	9,2|11	M	4,12|16	M	12,6|18	M	8,5|13	C	14|17	M	27,7|34	M	18,4|22	M	6,6|12	M	11,2|13	M	10,16|26	M	27,12|39	M	4,7|11	n	0	C	3|3	M	10,7|17	C	6|7	M	21,19|40	C	18|21	M	17,20|37	M
DLO_r1.0ch01	13128273	T	Y	14,4|18	C	24|24	C	78|78	Y	6,1|7	C	6|6	C	8|8	Y	10,6|16	Y	4,4|8	C	9|10	Y	21,4|25	C	21|21	C	6|6	C	10|10	Y	8,4|12	Y	18,7|25	C	5|5	n	0	N	0|2	C	10|10	C	4|4	C	22|22	Y	9,4|13	Y	10,16|26	Y
DLO_r1.0ch01	13131264	A	A	125|129	R	228,152|380	R	457,399|856	A	4|4	A	53|55	R	107,58|165	G	4|4	G	5|5	R	80,112|192	n	0	G	64|64	G	40|40	G	3|3	R	106,74|180	G	9|9	R	49,46|95	N	0|2	G	64|64	R	84,23|107	R	23,65|88	R	240,166|406	R	96,63|159	G	12|12	G
DLO_r1.0ch01	13131265	G	G	129|129	R	148,232|380	R	399,458|857	G	4|4	G	55|55	R	55,111|166	G	4|4	G	5|5	R	109,83|192	n	0	A	61|64	A	41|41	G	3|3	R	63,117|180	G	9|9	R	44,51|95	N	0|2	R	52,12|64	R	23,84|107	R	65,23|88	R	160,246|406	R	60,99|159	G	12|12	A
DLO_r1.0ch01	13131299	T	C	65|69	Y	120,84|205	Y	243,210|453	C	2|2	Y	27,5|32	Y	57,36|93	T	6|6	T	7|7	Y	43,61|104	n	0	T	42|42	T	20|20	T	4|4	Y	56,50|106	T	14|14	Y	26,26|52	T	1|1	T	37|37	Y	44,14|58	Y	12,33|45	Y	127,91|218	Y	56,36|92	T	20|20	T
DLO_r1.0ch01	13131329	G	G	70|70	R	79,121|200	R	208,234|442	G	2|2	G	32|32	R	29,62|91	G	8|8	G	11|11	R	58,48|106	n	0	R	34,8|42	A	21|21	G	7|7	R	33,76|109	G	17|17	R	23,27|50	n	0	R	27,9|36	R	13,45|58	R	34,13|47	R	84,139|223	R	30,64|94	G	24|24	R
DLO_r1.0ch01	13131350	A	G	66|66	R	73,122|195	R	201,226|427	G	2|2	G	31|31	R	30,59|89	G	9|9	G	14|14	R	57,47|104	n	0	R	29,8|37	A	21|21	G	10|10	R	38,76|114	G	21|21	R	23,26|49	n	0	R	27,9|36	R	12,43|55	R	33,12|45	R	83,138|221	R	28,61|89	G	25|25	R
DLO_r1.0ch01	13131686	G	R	47,84|131	R	86,22|108	R	55,77|132	A	24|25	R	37,13|50	R	29,38|67	R	35,30|65	R	16,24|40	R	38,16|54	R	20,37|57	G	56|56	R	16,34|50	R	23,21|44	R	26,71|97	R	23,121|144	R	29,27|56	R	3,2|5	R	9,8|17	R	37,39|76	R	10,15|25	R	35,92|127	R	45,43|88	R	47,69|116	G
DLO_r1.0ch01	13131781	C	Y	27,26|53	Y	6,20|26	Y	24,31|55	T	12|13	Y	3,17|20	Y	17,18|35	Y	9,8|17	C	12|14	Y	9,16|25	Y	13,8|21	C	7|7	Y	7,4|11	Y	9,9|18	C	27|31	Y	39,13|52	Y	4,10|14	N	0|1	Y	1,3|4	Y	9,16|25	Y	3,4|7	Y	33,25|58	Y	24,8|32	Y	54,14|68	C
DLO_r1.0ch01	13267357	G	A	7|7	A	5|5	R	22,6|28	R	2,5|7	A	1|1	A	6|6	A	4|4	R	11,2|13	R	8,2|10	n	0	G	4|4	G	1|1	n	0	A	12|13	A	5|5	A	2|2	n	0	G	1|1	A	4|4	A	2|2	G	1|1	R	4,2|6	R	13,2|15	A
DLO_r1.0ch01	13271654	G	C	24|24	C	40|40	C	4|4	C	2|2	n	0	C	11|11	n	0	G	2|2	C	10|10	C	7|7	C	2|2	C	7|7	C	17|17	C	1|1	C	22|22	C	2|2	G	1|1	C	10|10	C	20|20	C	6|6	C	33|33	C	15|15	G	2|2	C
DLO_r1.0ch01	13271918	T	T	4|4	T	17|18	C	17|17	C	2|2	Y	2,4|6	Y	3,4|7	N	0|1	T	6|6	Y	2,3|5	C	5|5	C	5|5	T	1|1	T	2|3	C	2|2	T	8|8	T	1|1	T	2|2	T	4|4	T	10|12	Y	6,2|8	Y	5,16|21	Y	5,4|9	Y	4,4|8	C
DLO_r1.0ch01	13271967	G	G	6|6	G	34|37	A	18|18	N	0|2	R	2,7|9	R	4,11|15	N	0|1	G	10|10	G	7|8	A	6|6	A	5|5	N	0|1	G	4|4	A	2|2	G	18|18	G	1|2	G	2|2	G	9|9	G	13|16	R	6,4|10	G	29|36	R	5,5|10	R	5,7|12	A
DLO_r1.0ch01	13271985	G	A	6|6	A	31|34	G	17|17	G	2|2	R	8,2|10	R	9,6|15	G	1|1	A	10|10	R	7,1|8	G	7|7	G	5|5	G	1|1	A	4|4	G	2|2	A	17|17	N	0|1	A	2|2	A	7|7	R	13,3|16	R	5,6|11	R	30,7|37	R	6,3|9	R	8,5|13	G
DLO_r1.0ch01	13288305	G	R	7,47|54	G	129|129	A	17|17	G	4|4	G	1|1	G	20|20	R	4,2|6	A	2|2	R	3,14|17	G	60|62	G	89|92	G	33|35	R	6,43|49	A	7|7	R	9,46|55	G	18|20	G	8|8	G	17|17	G	20|22	G	35|36	G	73|79	G	40|43	A	5|5	A
DLO_r1.0ch01	13288316	C	Y	8,44|52	T	126|128	C	15|15	T	4|4	n	0	T	20|20	C	3|3	C	2|2	Y	3,14|17	Y	39,22|61	C	92|92	Y	18,15|33	Y	28,21|49	C	5|5	Y	11,42|53	Y	3,18|21	T	7|7	T	16|17	T	20|22	Y	18,17|35	Y	9,66|75	T	39|42	C	3|3	C
DLO_r1.0ch01	13288319	A	A	45|51	A	127|127	G	15|15	A	4|4	n	0	A	20|20	R	1,2|3	N	0|2	A	14|17	A	58|60	A	89|92	A	32|33	A	43|49	G	4|4	A	45|52	A	19|21	A	7|7	A	16|16	A	20|22	A	34|35	A	69|73	A	39|41	G	3|3	G
DLO_r1.0ch01	13390096	T	Y	5,8|13	T	23|28	C	10|10	N	0|1	T	9|9	Y	3,4|7	T	13|14	T	3|3	Y	7,8|15	T	18|19	T	23|24	T	9|11	T	21|21	N	0|1	T	30|36	T	12|12	n	0	T	1|1	T	16|18	Y	3,3|6	T	27|29	T	10|12	T	16|16	C
DLO_r1.0ch01	13390112	G	R	8,5|13	R	23,7|30	G	11|11	G	1|1	A	9|9	R	4,7|11	R	13,2|15	A	3|3	R	8,10|18	A	18|19	A	23|25	R	9,4|13	A	21|21	G	1|1	R	30,8|38	A	12|12	n	0	N	0|1	R	16,2|18	R	3,8|11	R	27,6|33	R	10,3|13	A	16|16	G
DLO_r1.0ch01	13390119	G	R	8,5|13	R	23,7|30	G	12|12	G	1|1	A	9|9	R	4,7|11	R	13,2|15	A	3|3	R	8,10|18	A	18|19	A	23|25	R	9,4|13	A	21|21	G	1|1	R	30,8|38	A	12|12	n	0	N	0|1	R	16,2|18	R	3,9|12	R	27,6|33	R	10,3|13	A	16|16	G
DLO_r1.0ch01	13390419	T	Y	5,10|15	Y	9,27|36	C	16|16	T	4|5	T	9|9	Y	5,4|9	Y	3,12|15	T	4|4	Y	12,10|22	T	20|20	Y	3,23|26	Y	4,10|14	T	22|22	Y	3,1|4	Y	10,32|42	T	13|13	n	0	T	1|1	T	16|18	Y	11,4|15	Y	8,31|39	Y	4,11|15	T	20|20	C
DLO_r1.0ch01	13396051	A	R	16,35|51	R	36,50|86	R	20,134|154	R	3,6|9	A	13|13	R	6,20|26	R	9,11|20	R	8,9|17	G	33|35	R	7,13|20	R	8,19|27	R	6,10|16	A	17|17	R	11,28|39	R	25,20|45	R	16,5|21	A	2|2	R	1,5|6	R	10,19|29	R	2,11|13	R	37,39|76	G	41|44	A	32|32	G
DLO_r1.0ch01	13396356	C	C	9|10	Y	30,17|47	C	34|34	C	2|3	T	5|5	C	12|12	Y	1,6|7	T	5|5	C	13|13	C	3|3	C	3|3	C	3|3	n	0	C	14|14	C	7|7	Y	1,6|7	N	0|1	C	1|1	C	8|8	C	7|7	Y	14,15|29	C	22|22	T	11|11	C
DLO_r1.0ch01	13433702	G	n	0	G	5|6	G	19|19	G	1|1	C	8|8	G	7|7	G	2|2	S	1,2|3	G	4|4	n	0	G	12|12	n	0	n	0	G	4|4	G	2|2	S	1,2|3	n	0	C	3|3	S	7,5|12	G	2|2	S	8,7|15	G	8|8	S	13,5|18	G
DLO_r1.0ch01	13433725	A	n	0	R	1,5|6	G	19|19	n	0	A	7|7	G	7|7	A	2|2	A	2|3	G	4|4	n	0	G	9|10	n	0	n	0	G	4|4	A	2|2	A	2|3	n	0	A	3|3	R	4,7|11	R	1,2|3	R	6,8|14	G	9|9	R	5,12|17	G
DLO_r1.0ch01	13453465	C	S	66,19|85	S	48,50|98	S	136,92|228	S	6,3|9	G	6|6	S	15,21|36	S	25,3|28	S	12,6|18	S	17,21|38	S	11,4|15	S	24,18|42	S	29,6|35	S	33,6|39	S	42,58|100	G	81|85	S	17,14|31	C	5|6	S	2,5|7	S	16,30|46	S	3,7|10	S	66,32|98	S	19,33|52	S	21,32|53	S
DLO_r1.0ch01	13453662	T	C	46|47	C	39|40	C	95|101	C	6|6	C	5|5	Y	11,2|13	C	19|21	C	8|8	Y	14,2|16	C	10|10	C	15|15	C	22|23	C	28|28	C	31|31	C	62|62	C	10|10	n	0	T	2|3	C	9|10	C	3|3	C	56|59	C	13|14	Y	18,10|28	Y
DLO_r1.0ch01	13455077	G	R	3,4|7	R	20,8|28	R	46,23|69	G	2|2	N	0|9	R	2,4|6	R	3,6|9	R	7,2|9	N	0|2	R	3,2|5	R	6,7|13	G	2|3	R	5,5|10	R	4,11|15	R	31,9|40	R	2,3|5	A	2|2	G	6|7	R	12,6|18	G	4|4	R	32,14|46	R	5,6|11	R	10,4|14	R
DLO_r1.0ch01	13498707	C	n	0	C	247|247	C	567|567	C	13|13	n	0	C	82|82	C	142|142	S	100,16|116	C	116|116	G	38|38	S	103,131|234	n	0	n	0	C	336|336	n	0	C	42|42	C	2|2	S	65,66|131	C	73|73	C	102|102	C	183|183	C	149|149	S	99,126|225	C
DLO_r1.0ch01	13498810	A	n	0	A	228|228	A	509|509	A	9|9	n	0	A	72|72	A	129|129	M	16,89|105	A	109|109	A	35|35	A	215|215	n	0	n	0	A	310|310	n	0	A	33|33	A	2|2	M	62,60|122	A	68|68	M	39,58|97	A	173|173	A	130|130	M	118,83|201	A
DLO_r1.0ch01	13520659	T	C	51|56	Y	33,30|63	C	192|208	Y	6,3|9	Y	8,7|15	C	16|17	Y	12,7|19	Y	14,4|18	Y	17,3|20	Y	4,10|14	Y	12,5|17	Y	8,13|21	T	14|17	Y	31,14|45	Y	20,17|37	T	11|13	n	0	T	1|2	Y	6,11|17	Y	11,4|15	Y	7,16|23	Y	23,4|27	Y	4,11|15	Y
DLO_r1.0ch01	13544792	A	G	49|54	A	3|3	G	267|285	n	0	G	27|27	n	0	A	1|1	A	1|1	A	1|1	n	0	A	1|1	G	29|29	G	89|89	G	184|186	G	214|218	G	66|66	G	4|4	G	19|19	G	90|90	A	1|1	G	197|197	n	0	G	79|79	n
DLO_r1.0ch01	13546511	C	Y	184,205|389	Y	229,216|445	Y	1353,326|1679	Y	20,25|45	Y	36,61|97	Y	161,40|201	Y	117,46|163	C	132|134	Y	173,58|231	Y	95,52|147	Y	225,60|285	Y	53,86|139	Y	104,236|340	Y	290,185|475	Y	267,350|617	Y	82,99|181	Y	9,22|31	Y	19,50|69	Y	123,184|307	Y	94,44|138	Y	225,337|562	Y	192,78|270	Y	180,164|344	C
DLO_r1.0ch01	13668463	G	S	11,33|44	G	5|5	S	20,125|145	G	1|1	S	1,7|8	G	3|3	G	25|25	G	2|2	G	5|5	G	4|4	G	4|4	C	10|10	S	4,34|38	C	58|62	S	7,56|63	S	2,17|19	n	0	S	1,8|9	S	4,33|37	G	2|2	C	87|90	G	4|4	C	18|20	G
DLO_r1.0ch01	13668480	A	A	39|46	T	5|5	A	142|150	A	1|1	A	7|8	T	3|3	W	5,21|26	A	1|2	W	2,3|5	A	3|3	W	1,4|5	A	11|11	A	39|39	A	60|62	A	64|64	A	17|19	n	0	A	8|9	A	33|37	T	2|2	A	91|93	W	2,2|4	A	18|20	W
DLO_r1.0ch01	13668629	G	K	7,29|36	G	10|10	K	15,110|125	G	1|1	T	7|7	G	2|2	G	19|19	n	0	G	2|2	n	0	G	1|1	T	9|9	K	4,30|34	T	53|56	T	48|51	T	15|16	n	0	K	1,7|8	T	33|33	G	2|2	T	80|83	G	2|2	K	2,16|18	G
DLO_r1.0ch01	13668643	C	Y	9,32|41	C	10|10	Y	16,118|134	C	1|1	T	7|7	C	2|2	C	20|20	n	0	C	2|2	n	0	C	2|2	T	9|9	Y	4,31|35	T	53|56	T	49|52	T	15|16	n	0	Y	1,7|8	T	33|33	C	2|2	T	82|85	C	2|2	Y	2,16|18	C
DLO_r1.0ch01	13668709	A	W	40,7|47	A	12|12	W	126,18|144	T	1|1	A	7|7	A	3|3	A	23|24	T	1|1	A	1|2	T	3|3	W	2,2|4	A	10|10	W	31,5|36	A	59|60	A	55|60	A	18|18	n	0	A	9|9	A	35|35	A	1|1	A	86|87	T	3|3	A	19|19	W
DLO_r1.0ch01	13670332	C	C	44|44	G	3|3	C	104|104	n	0	C	6|7	C	2|2	C	1|1	S	2,1|3	n	0	C	6|6	C	7|8	C	10|10	C	30|30	C	65|67	C	71|71	C	32|33	C	8|8	C	3|4	C	39|39	n	0	C	68|68	G	1|1	C	26|27	n
DLO_r1.0ch01	13670955	C	C	104|109	G	5|5	S	21,15|36	n	0	C	3|3	N	0|1	S	3,1|4	n	0	N	0|2	C	16|16	S	2,2|4	C	2|2	C	37|37	S	4,4|8	C	80|80	C	5|6	C	1|1	S	5,3|8	C	3|4	C	21|25	S	5,11|16	G	8|8	C	80|82	G
DLO_r1.0ch01	13670967	G	S	12,96|109	G	5|5	G	37|37	n	0	G	4|4	G	1|1	G	3|3	n	0	G	3|3	C	16|16	G	4|4	G	2|2	S	7,30|37	G	8|8	S	10,71|81	G	6|6	G	1|1	G	7|7	G	5|5	S	5,21|26	G	18|18	G	9|9	S	10,74|84	G
DLO_r1.0ch01	13671134	T	C	92|99	T	4|4	T	30|30	n	0	T	3|3	T	1|1	T	2|2	n	0	T	3|3	C	15|16	T	2|2	T	2|2	T	31|31	T	6|6	C	74|80	T	4|4	T	1|1	T	6|6	T	1|1	Y	19,3|22	T	9|9	T	8|8	T	84|84	T
DLO_r1.0ch01	13674500	T	Y	44,13|57	Y	28,10|38	Y	143,86|230	Y	3,4|7	Y	4,8|12	Y	10,34|44	Y	32,22|54	Y	8,16|24	Y	6,8|14	C	18|18	Y	17,15|32	C	10|11	Y	9,17|26	Y	15,77|92	Y	82,56|139	Y	6,23|29	n	0	Y	12,9|21	Y	8,27|35	Y	12,13|25	Y	22,74|96	Y	8,23|32	Y	7,23|30	Y
DLO_r1.0ch01	13719148	C	Y	38,62|100	Y	31,28|59	Y	183,62|245	C	7|8	C	19|19	Y	11,3|14	Y	4,13|17	C	18|18	Y	35,14|49	Y	6,11|17	T	15|16	C	18|19	Y	26,21|47	Y	55,10|65	Y	59,42|101	Y	24,14|38	n	0	Y	3,15|18	Y	25,12|37	Y	9,16|25	Y	56,38|94	Y	32,15|47	Y	39,12|51	Y
DLO_r1.0ch01	13732037	T	K	17,57|74	T	63|72	K	90,159|249	T	1|1	T	17|17	K	3,18|21	K	22,9|31	K	8,12|20	K	4,29|33	T	7|8	G	13|13	K	7,11|18	K	7,23|30	T	65|67	K	20,36|56	K	6,23|29	T	3|4	T	5|5	T	45|51	T	9|10	T	56|65	T	28|31	T	51|51	K
DLO_r1.0ch01	13732045	T	Y	36,41|77	Y	66,10|76	Y	81,177|258	T	1|2	Y	10,8|18	Y	18,3|21	Y	9,22|31	Y	12,8|20	Y	30,4|34	Y	8,1|9	T	14|14	Y	4,14|18	T	34|34	Y	39,33|72	T	57|57	Y	14,17|31	T	4|4	T	5|5	Y	13,41|54	Y	4,7|11	Y	27,42|69	C	30|33	Y	46,7|53	Y
DLO_r1.0ch01	13732067	C	Y	45,36|81	Y	12,69|81	Y	200,84|284	Y	2,2|4	Y	9,13|22	Y	5,21|26	Y	24,9|33	Y	13,13|26	Y	4,31|35	T	9|10	C	19|19	Y	15,4|19	C	36|36	Y	37,40|77	C	66|66	Y	18,14|32	C	4|4	C	6|6	Y	42,13|55	Y	11,5|16	Y	47,29|76	Y	4,31|35	Y	10,46|56	Y
DLO_r1.0ch01	13732080	C	M	37,52|89	M	72,14|86	M	91,230|321	M	2,3|5	M	15,10|25	M	23,5|28	M	9,27|36	M	15,17|32	M	33,6|39	M	10,2|12	C	21|21	M	4,15|19	C	36|36	M	45,44|89	C	75|75	M	16,23|39	C	5|5	C	6|6	M	14,50|64	M	12,5|17	M	31,54|85	M	32,4|36	M	50,13|63	M
DLO_r1.0ch01	13800369	C	Y	45,38|83	T	73|80	Y	53,125|178	Y	3,4|7	Y	5,8|13	Y	3,17|20	Y	12,27|39	Y	6,15|21	Y	5,17|22	Y	13,11|24	T	33|33	Y	10,13|23	Y	12,11|23	Y	38,24|62	Y	48,43|91	Y	16,17|33	n	0	T	6|6	Y	8,18|26	Y	4,17|21	Y	15,37|52	Y	5,11|16	Y	19,28|47	T
DLO_r1.0ch01	13800422	C	Y	33,31|64	Y	8,58|66	Y	44,107|151	Y	2,3|5	Y	4,6|10	Y	2,13|15	Y	9,21|30	Y	3,15|18	Y	4,11|15	Y	17,5|22	T	30|30	Y	6,11|17	Y	10,7|17	Y	29,19|48	Y	34,38|72	Y	8,11|19	n	0	Y	1,4|5	Y	6,16|22	Y	3,13|16	Y	9,34|43	Y	5,10|15	Y	25,11|36	T
DLO_r1.0ch01	13800811	A	A	12|12	T	11|12	W	36,15|51	n	0	A	9|10	W	4,9|13	T	8|8	W	3,2|5	W	4,23|27	W	4,3|7	W	9,9|18	W	3,3|6	A	13|15	W	17,14|31	W	13,3|16	W	14,4|18	n	0	A	2|2	W	5,13|18	W	2,8|10	T	25|26	W	7,15|22	W	4,5|9	W
DLO_r1.0ch01	13800842	G	G	14|14	R	11,3|14	R	16,35|51	n	0	G	8|10	R	10,5|15	A	7|7	R	2,4|6	R	23,5|28	R	3,4|7	R	10,10|20	R	3,4|7	R	10,7|17	R	14,18|32	G	15|17	R	4,15|19	n	0	G	2|2	R	14,7|21	R	10,2|12	R	31,5|36	R	16,8|24	R	5,5|10	R
DLO_r1.0ch01	13800916	T	K	127,151|278	K	168,104|272	K	983,218|1201	T	21|26	K	30,31|61	K	62,80|142	K	87,88|175	K	77,48|125	K	67,102|169	K	22,44|66	G	177|180	K	52,48|100	G	55|59	K	119,113|232	K	205,56|261	G	64|69	K	3,1|4	K	14,25|39	K	79,12|91	K	96,14|110	K	138,30|168	K	100,108|208	T	103|103	K
DLO_r1.0ch01	13800988	A	R	149,128|277	R	106,171|277	R	228,980|1208	R	7,21|28	R	33,27|60	R	76,63|139	R	87,81|171	R	46,77|123	R	96,68|164	R	39,24|63	G	176|181	R	43,49|93	G	54|60	R	105,117|222	R	52,212|264	R	11,64|75	R	1,3|4	R	12,26|38	R	14,77|91	R	11,96|107	R	37,140|177	R	104,101|205	A	99|102	R
DLO_r1.0ch01	13801080	A	M	109,110|219	M	89,141|230	M	183,870|1053	M	19,5|24	M	21,25|46	M	67,45|112	M	77,69|146	M	32,66|98	M	91,58|149	M	35,19|54	C	154|154	M	38,42|80	C	49|53	M	89,99|188	M	27,174|201	C	56|60	M	1,2|3	M	21,12|33	M	9,67|76	M	9,80|89	M	25,116|141	M	96,87|183	A	85|85	M
DLO_r1.0ch01	13812694	G	R	57,7|64	R	29,14|43	R	55,43|98	A	13|13	G	12|15	R	21,10|31	A	23|25	R	15,8|23	R	19,16|35	A	10|10	R	16,8|24	A	32|35	R	15,16|31	R	14,47|61	R	23,33|56	R	12,21|33	G	5|5	R	9,3|12	R	14,33|47	R	16,10|26	R	17,50|67	R	23,12|35	R	16,43|59	R
DLO_r1.0ch01	13813048	G	G	48|53	R	11,29|40	R	36,52|88	G	12|12	R	14,2|16	R	9,18|27	G	21|23	R	6,13|19	R	14,18|32	G	8|8	R	7,16|23	R	3,24|27	R	16,16|32	R	40,13|53	R	29,20|49	R	21,11|32	A	4|4	R	2,9|11	R	29,14|43	R	7,14|21	R	42,17|59	R	10,22|32	R	39,15|54	R
DLO_r1.0ch01	13824599	T	Y	4,9|13	C	9|10	T	17|18	T	2|3	T	3|3	Y	3,2|5	T	3|3	Y	3,1|4	Y	2,4|6	Y	3,1|4	T	2|2	Y	3,3|6	T	7|7	T	5|6	Y	4,7|11	T	3|3	n	0	n	0	Y	3,5|8	Y	2,2|4	Y	6,9|15	T	5|6	Y	6,2|8	Y
DLO_r1.0ch01	13825157	T	W	4,7|11	A	8|8	T	11|11	n	0	T	2|2	W	3,1|4	T	2|2	W	3,1|4	W	2,2|4	T	1|2	T	1|1	W	2,2|4	T	7|7	T	3|4	T	4|5	T	3|3	n	0	n	0	W	5,2|7	W	2,2|4	W	4,6|10	T	3|4	W	6,1|7	W
DLO_r1.0ch01	13839379	A	G	135|135	R	50,157|207	G	391|391	R	3,16|19	A	42|51	R	36,109|145	G	35|35	R	54,23|77	R	31,110|141	G	43|43	G	52|52	G	105|105	G	39|39	R	50,88|138	G	77|77	R	22,31|53	n	0	R	18,17|35	R	27,46|73	G	69|69	R	73,61|134	R	32,125|157	R	142,57|199	R
DLO_r1.0ch01	13839550	A	A	5|5	A	7|8	A	11|11	A	2|2	A	2|3	A	2|2	A	5|5	A	1|1	A	4|4	n	0	A	6|6	A	5|5	A	3|3	A	1|1	A	4|4	n	0	n	0	A	2|2	A	2|2	A	1|1	A	8|9	n	0	n	0	A
DLO_r1.0ch01	13884285	G	R	10,2|12	R	3,3|6	R	8,12|20	N	0|2	G	2|3	A	2|2	G	4|5	G	2|2	N	0|2	R	2,7|9	G	4|4	N	0|1	R	7,3|10	R	3,6|9	R	5,4|9	G	1|3	n	0	G	1|1	R	2,3|5	G	2|2	R	5,5|10	G	3|4	R	8,1|9	R
DLO_r1.0ch01	13884707	C	C	19|22	Y	8,9|17	Y	10,37|47	C	5|5	Y	2,3|5	C	4|5	Y	3,5|8	T	3|3	C	2|3	Y	11,4|15	T	10|10	C	5|5	Y	10,5|15	Y	7,9|16	Y	7,3|10	Y	2,3|5	n	0	C	3|4	Y	3,4|7	T	2|2	Y	12,9|21	Y	2,4|6	C	13|13	Y
DLO_r1.0ch01	13888882	C	Y	115,135|250	Y	91,195|286	Y	306,255|561	Y	23,9|32	T	77|77	Y	85,84|169	Y	51,47|98	Y	51,56|107	Y	102,111|213	Y	56,39|95	n	0	Y	77,65|142	Y	38,204|242	Y	81,259|340	Y	75,139|214	T	126|126	T	7|7	Y	38,21|59	T	267|267	Y	73,40|113	T	364|364	Y	127,108|235	Y	86,231|317	Y
DLO_r1.0ch01	13888982	A	M	216,254|470	M	161,364|525	M	586,493|1079	M	27,39|66	C	132|132	M	162,169|331	C	187|187	M	92,101|193	M	193,208|401	M	99,76|175	n	0	M	143,115|258	M	66,395|461	M	158,501|659	M	142,248|390	C	235|235	C	13|13	M	73,41|114	C	513|513	M	131,83|214	C	702|703	M	238,205|443	M	166,440|606	M
DLO_r1.0ch01	13889017	G	R	142,114|256	R	198,88|286	R	257,319|576	R	20,14|34	A	73|73	R	90,90|180	A	105|105	R	55,51|106	R	113,99|212	R	39,58|97	n	0	R	66,76|142	R	211,37|248	R	270,81|351	R	140,79|219	A	126|126	A	8|8	R	21,38|59	A	271|271	R	44,74|118	A	381|381	R	109,126|235	R	232,87|319	R
DLO_r1.0ch01	13892751	G	A	22|22	A	19|19	A	76|76	G	1|2	A	5|5	A	12|12	R	7,2|9	A	7|7	A	11|11	A	10|10	R	14,2|16	A	10|10	R	3,4|7	A	19|19	A	21|21	A	14|14	n	0	A	6|6	A	21|21	A	4|4	A	23|23	A	6|6	A	14|14	A
DLO_r1.0ch01	13984711	C	Y	18,3|21	Y	22,19|41	C	106|106	T	2|2	Y	2,2|4	C	5|6	Y	12,12|24	Y	8,3|11	C	12|13	T	3|3	C	13|14	C	7|7	Y	19,3|22	C	47|48	Y	26,7|33	C	13|13	n	0	Y	2,5|7	Y	14,3|17	Y	4,7|11	Y	34,14|48	Y	11,6|17	Y	8,4|12	Y
DLO_r1.0ch01	13995263	C	A	17|17	M	13,7|20	M	49,22|71	C	2|2	C	4|5	M	7,4|11	A	12|13	M	2,6|8	M	3,2|5	M	7,7|14	M	4,6|10	A	9|9	A	13|14	M	8,7|15	A	20|20	M	3,2|5	n	0	n	0	M	4,15|19	A	1|1	M	19,14|33	M	5,4|9	C	15|16	M
DLO_r1.0ch01	13995343	A	A	12|12	R	13,2|15	R	35,15|50	G	2|2	R	1,3|4	R	7,2|9	A	6|6	G	4|4	R	5,5|10	R	5,7|12	R	6,5|11	A	4|4	A	8|9	R	7,5|12	A	15|15	A	4|5	n	0	n	0	R	2,9|11	n	0	R	13,12|25	R	6,5|11	R	2,17|19	R
DLO_r1.0ch01	13995696	C	A	16|16	A	9|9	M	18,3|21	A	3|3	N	0|1	M	2,5|7	M	7,2|9	C	4|4	A	4|4	M	2,3|5	M	7,1|8	N	0|1	M	9,2|11	M	2,4|6	A	12|12	N	0|2	n	0	C	1|2	A	3|3	A	4|4	M	7,3|10	M	6,2|8	M	4,5|9	N
DLO_r1.0ch01	13996076	A	M	5,5|10	M	5,3|8	M	6,2|8	A	2|2	n	0	C	5|5	A	4|4	A	2|2	N	0|1	M	4,2|6	A	7|7	A	3|3	A	1|1	A	8|8	A	10|10	A	8|8	n	0	A	2|2	A	7|7	A	2|2	A	9|9	C	3|3	A	6|6	A
DLO_r1.0ch01	14009854	T	W	13,3|16	W	8,8|16	W	36,7|43	T	3|3	T	5|6	W	2,5|7	W	5,1|6	W	2,4|6	W	4,4|8	T	4|5	W	4,3|7	W	2,1|3	W	3,1|4	A	10|11	W	11,4|15	A	4|4	n	0	n	0	W	2,2|4	W	2,2|4	W	18,5|23	W	2,5|7	T	12|12	W
DLO_r1.0ch01	14010069	C	Y	4,10|14	Y	5,9|14	Y	7,37|44	Y	3,2|5	Y	3,2|5	C	5|5	Y	3,3|6	Y	4,4|8	Y	4,4|8	C	3|4	Y	4,6|10	C	1|2	T	4|4	T	9|10	Y	4,8|12	T	3|3	n	0	C	3|4	C	1|3	Y	5,2|7	Y	5,14|19	C	8|9	C	14|14	C
DLO_r1.0ch01	14010103	C	C	19|22	Y	13,12|25	Y	65,10|75	C	6|7	Y	3,8|11	Y	3,9|12	Y	7,3|10	Y	5,7|12	Y	4,4|8	Y	4,5|9	Y	8,6|14	C	5|6	Y	8,3|11	C	17|20	C	21|21	C	4|5	n	0	C	4|4	Y	6,2|8	Y	3,3|6	Y	23,8|31	Y	3,8|11	Y	7,11|18	Y
DLO_r1.0ch01	14029917	T	W	14,53|67	W	11,20|31	W	31,49|80	T	1|2	W	4,3|7	W	11,3|14	T	26|26	W	8,1|9	W	7,5|12	T	16|20	W	16,6|22	W	8,15|23	T	27|32	W	12,34|46	T	29|29	T	15|15	T	3|3	W	10,4|14	T	21|21	T	8|9	T	40|42	W	17,5|22	W	10,16|26	W
DLO_r1.0ch01	14045351	C	Y	17,38|55	T	44|45	Y	28,139|167	T	5|5	Y	3,9|12	T	16|17	Y	6,7|13	T	20|20	Y	3,19|22	Y	7,16|23	T	25|26	Y	5,14|19	Y	12,8|20	Y	21,18|39	Y	15,31|46	Y	14,5|19	n	0	C	1|1	Y	3,15|18	Y	3,8|11	Y	22,30|52	Y	3,15|18	Y	4,23|27	T
DLO_r1.0ch01	14078473	A	M	5,18|23	M	11,5|16	M	18,33|51	C	2|2	M	3,2|5	M	3,3|6	M	5,6|11	A	6|6	C	6|6	M	7,6|13	M	3,7|10	M	3,7|10	M	8,7|15	M	9,13|22	M	12,4|16	M	7,5|12	M	2,4|6	A	2|3	M	9,4|13	A	1|3	M	10,15|25	M	3,2|5	M	16,7|23	A
DLO_r1.0ch01	14078887	C	Y	6,13|19	C	13|13	Y	35,12|47	C	1|1	Y	2,2|4	C	5|5	Y	4,2|6	C	5|5	C	7|7	Y	9,3|12	C	10|11	Y	3,5|8	Y	8,7|15	Y	10,6|16	Y	7,3|10	Y	5,5|10	Y	2,3|5	Y	2,1|3	Y	7,3|10	n	0	Y	11,7|18	C	5|5	Y	12,6|18	C
DLO_r1.0ch01	14078907	T	K	14,6|20	T	11|11	K	20,27|47	T	1|1	K	2,2|4	T	4|4	K	3,2|5	T	4|4	T	7|7	K	3,7|10	T	11|12	K	7,2|9	K	7,4|11	K	11,8|19	K	4,7|11	K	4,5|9	K	3,2|5	T	2|3	K	3,7|10	N	0|1	K	8,11|19	T	4|5	K	6,14|20	T
DLO_r1.0ch01	14078945	C	C	19|19	Y	6,5|11	C	37|37	n	0	Y	2,2|4	Y	2,2|4	C	2|2	T	4|4	C	7|7	Y	4,4|8	Y	8,3|11	C	9|9	C	7|8	Y	11,3|14	C	6|6	Y	6,2|8	C	3|3	Y	1,1|2	Y	5,3|8	C	4|4	C	15|15	C	4|4	Y	6,15|21	Y
DLO_r1.0ch01	14154462	A	R	6,16|22	R	10,22|32	G	78|86	R	2,4|6	R	3,4|7	R	15,7|22	R	10,13|23	R	9,6|15	R	4,5|9	R	6,7|13	R	6,17|23	R	2,7|9	G	15|16	R	23,26|49	R	3,14|17	R	12,4|16	R	2,4|6	G	7|7	R	18,11|29	R	4,5|9	R	15,22|37	R	3,20|23	R	58,13|71	R
DLO_r1.0ch01	14154489	C	M	16,9|25	M	14,26|40	M	67,33|100	M	2,7|9	M	4,3|7	M	6,20|26	M	11,13|24	M	7,9|16	M	3,6|9	M	6,7|13	M	10,17|27	M	6,4|10	M	12,7|19	M	25,31|56	M	11,6|17	M	4,15|19	M	4,2|6	M	3,4|7	M	12,24|36	M	7,5|12	M	17,25|42	M	21,7|28	M	13,64|77	M
DLO_r1.0ch01	14154591	C	Y	4,27|31	Y	12,31|43	Y	22,102|124	Y	5,5|10	T	9|9	T	29|32	Y	3,26|29	T	20|20	Y	3,7|10	T	12|13	Y	10,17|27	Y	3,11|14	Y	6,13|19	Y	9,62|71	T	22|22	Y	3,19|22	T	8|8	T	8|8	T	42|45	T	13|13	Y	12,41|53	Y	3,26|29	T	86|86	T
DLO_r1.0ch01	14332654	G	R	18,14|32	G	23|23	G	87|87	G	3|4	G	2|2	G	16|16	R	6,13|19	G	13|13	G	14|14	R	9,9|18	R	11,4|15	G	2|2	G	10|10	G	18|18	R	13,17|30	G	7|7	G	1|1	A	6|6	G	14|14	R	2,6|8	G	19|19	G	15|15	G	20|20	G
DLO_r1.0ch01	14360201	T	T	16|20	W	15,9|24	W	35,29|64	W	5,2|7	N	0|9	W	2,7|9	W	16,3|20	T	1|2	T	3|4	W	8,6|14	W	3,5|8	A	5|5	W	8,1|9	T	10|10	W	8,6|14	W	4,1|5	n	0	n	0	W	5,1|6	W	7,1|8	W	11,12|23	W	2,6|8	T	6|6	W
DLO_r1.0ch01	14369598	A	R	11,29|40	R	6,33|39	R	24,127|151	A	3|4	G	20|22	R	8,14|22	R	5,36|41	G	12|13	R	7,13|20	R	2,2|4	R	15,18|33	R	2,11|13	G	19|19	G	35|38	G	53|54	G	16|16	G	2|2	A	2|2	G	41|41	G	12|12	G	86|86	R	12,19|31	R	10,21|31	R
DLO_r1.0ch01	14369719	T	Y	70,19|89	C	41|45	Y	98,13|111	Y	6,3|9	C	13|13	Y	5,11|16	C	25|25	Y	9,6|15	Y	11,2|13	Y	33,13|46	C	46|46	Y	9,2|11	C	16|17	Y	20,3|23	C	57|58	C	20|20	C	2|2	Y	2,2|4	C	17|17	C	19|20	C	35|35	Y	14,13|27	Y	16,7|23	C
DLO_r1.0ch01	14369751	G	K	53,24|77	T	42|45	K	18,107|125	K	7,3|10	T	12|12	K	13,6|19	T	24|24	K	6,8|14	K	4,13|17	G	40|46	K	29,14|43	T	9|10	K	4,18|22	K	3,26|29	K	31,29|60	T	15|15	N	0|1	G	3|3	T	21|21	K	11,7|18	T	35|35	K	14,12|26	K	9,20|29	K
DLO_r1.0ch01	14494011	C	Y	214,45|259	T	49|49	Y	169,156|325	C	44|46	C	36|36	T	20|20	Y	97,17|114	T	24|24	T	17|17	C	50|50	Y	138,53|191	Y	46,12|58	C	119|119	Y	83,56|139	Y	280,74|354	C	49|49	C	7|7	C	64|64	C	86|86	Y	26,11|37	C	158|158	T	37|39	C	103|103	T
DLO_r1.0ch01	14494096	T	K	43,161|204	G	39|39	K	132,140|272	K	12,23|35	T	30|30	G	15|15	K	34,54|88	G	19|19	G	14|14	K	19,23|42	K	70,89|159	K	11,40|51	K	36,62|98	K	47,67|114	K	59,238|297	T	42|42	T	6|6	K	19,33|52	T	67|67	K	6,20|26	T	118|118	G	34|36	K	37,44|81	G
DLO_r1.0ch01	14494179	G	R	164,122|286	R	43,54|97	R	300,158|458	R	10,36|46	R	39,9|48	R	19,20|39	G	114|125	R	14,23|37	R	28,17|45	R	12,39|51	R	45,163|208	R	25,42|67	R	76,65|141	R	122,56|178	R	156,227|383	A	70|70	A	7|7	R	10,58|68	A	115|115	R	47,12|59	A	225|225	R	24,36|60	R	72,53|125	R
DLO_r1.0ch01	14499862	T	T	44|47	Y	12,17|29	Y	22,69|91	T	13|13	Y	3,8|11	Y	9,16|25	T	46|47	T	13|16	Y	3,11|14	Y	3,10|13	T	68|70	T	40|45	T	20|21	Y	10,19|29	T	64|67	C	3|3	n	0	T	2|2	C	8|8	Y	2,7|9	C	16|16	T	22|25	T	24|30	Y
DLO_r1.0ch01	14501401	A	G	10|10	G	7|7	G	12|12	R	4,2|6	G	2|2	G	3|3	A	11|11	G	3|3	N	0|1	R	2,5|7	A	11|11	R	2,2|4	A	8|8	G	2|2	R	4,13|17	n	0	n	0	R	2,2|4	N	0|1	A	1|1	G	2|2	G	2|2	R	3,3|6	G
DLO_r1.0ch01	14501411	C	C	9|11	T	8|8	T	12|12	C	5|6	T	2|2	T	3|3	C	11|11	T	3|3	N	0|1	Y	6,2|8	C	11|11	Y	2,2|4	C	8|8	T	2|2	C	15|17	n	0	n	0	C	4|4	N	0|1	C	1|1	T	4|4	T	2|2	Y	2,4|6	T
DLO_r1.0ch01	14586680	G	G	3|3	R	4,2|6	R	4,12|16	n	0	G	6|6	R	6,4|10	G	2|2	R	2,7|9	R	6,6|12	n	0	G	4|4	n	0	G	4|4	G	2|2	G	7|7	G	4|4	n	0	n	0	G	8|8	R	3,2|5	G	9|9	R	4,7|11	G	3|3	n
DLO_r1.0ch01	14620048	C	S	3,2|5	C	27|29	S	7,36|43	C	2|2	n	0	C	5|6	G	2|2	C	6|7	C	7|7	C	3|4	C	5|6	C	2|2	C	4|4	S	4,2|6	G	9|9	S	2,6|8	C	2|2	G	1|1	n	0	C	2|2	S	6,7|13	S	2,10|12	C	3|3	S
DLO_r1.0ch01	14620054	A	R	3,2|5	G	27|29	R	7,36|43	G	2|2	n	0	R	1,5|6	A	2|2	R	1,6|7	G	7|7	R	1,3|4	R	1,5|6	G	2|2	G	4|4	R	4,2|6	A	9|9	R	2,6|8	G	2|2	A	1|1	n	0	G	2|2	R	6,7|13	R	2,10|12	G	3|3	R
DLO_r1.0ch01	14620073	G	R	2,3|5	A	27|29	R	36,7|43	N	0|2	n	0	R	5,1|6	G	2|2	R	6,1|7	A	7|7	R	3,1|4	R	5,2|7	N	0|2	A	4|4	R	2,4|6	G	10|10	R	6,2|8	A	2|2	G	1|1	n	0	N	0|2	R	7,6|13	R	10,2|12	A	3|3	R
DLO_r1.0ch01	14620083	T	K	3,2|5	T	27|29	T	36|43	T	2|2	n	0	T	5|6	G	2|2	T	6|7	T	7|7	T	3|4	K	2,5|7	T	2|2	T	4|4	K	4,2|6	G	10|10	K	2,7|9	T	2|2	N	0|1	n	0	T	2|3	K	6,7|13	T	10|12	T	3|3	K
DLO_r1.0ch01	14620417	C	Y	2,2|4	C	22|23	C	32|33	C	2|2	n	0	C	5|6	T	2|2	C	4|5	C	5|5	Y	2,1|3	C	5|5	C	2|2	C	4|4	C	2|3	T	3|3	C	7|7	C	1|1	n	0	n	0	C	2|2	Y	6,2|8	C	10|10	C	1|1	n
DLO_r1.0ch01	14620428	T	W	2,2|4	W	6,16|22	W	15,20|35	T	1|2	n	0	W	4,2|6	T	2|2	W	4,1|5	W	4,1|5	W	2,1|3	T	7|7	T	1|2	T	4|4	W	2,3|5	T	6|6	T	8|8	T	1|1	T	1|1	n	0	A	2|2	T	9|9	W	5,6|11	N	0|1	n
DLO_r1.0ch01	14652102	G	R	5,3|8	A	9|9	A	30|30	G	2|2	R	4,2|6	A	6|6	R	2,3|5	N	0|1	A	2|2	G	1|1	R	10,6|16	A	3|3	A	3|3	A	5|5	R	5,8|13	N	0|1	n	0	G	1|1	A	6|6	R	3,1|4	A	7|7	A	4|4	A	4|4	N
DLO_r1.0ch01	14652167	A	M	4,4|8	M	5,4|9	M	16,14|30	A	6|6	M	3,3|6	A	3|4	M	6,2|8	A	1|1	C	2|2	A	2|2	M	13,7|20	A	3|4	A	5|5	C	4|4	A	20|22	C	1|1	n	0	A	1|1	M	1,5|6	M	1,1|2	M	4,6|10	A	3|4	M	1,2|3	C
DLO_r1.0ch01	14652445	C	M	5,4|9	A	13|13	A	36|36	M	2,3|5	M	2,4|6	A	5|5	M	6,4|10	A	1|1	A	2|2	C	2|2	M	15,7|22	A	5|5	A	4|4	A	6|6	C	22|24	N	0|1	n	0	C	3|3	A	7|7	M	3,2|5	A	15|15	A	4|4	A	4|4	N
DLO_r1.0ch01	14672079	G	S	153,98|251	S	49,244|293	S	278,567|845	S	13,3|16	S	52,29|81	S	31,115|146	S	94,80|174	S	16,96|112	S	44,125|169	S	31,14|45	S	97,99|196	S	25,71|96	S	82,57|139	S	106,151|257	S	257,61|318	S	20,67|87	C	8|8	G	29|31	S	45,111|156	S	24,62|86	S	120,218|338	S	27,150|177	S	68,169|237	S
DLO_r1.0ch01	14672226	G	R	96,148|244	R	236,46|282	R	537,268|805	R	3,9|12	R	25,51|76	R	103,30|133	R	76,88|164	R	89,17|106	R	122,43|165	R	14,30|44	R	95,98|193	R	65,23|88	R	53,81|134	R	142,96|238	R	56,266|322	R	60,25|85	A	6|6	G	30|33	R	103,44|147	R	57,24|81	R	194,124|318	R	144,24|168	R	160,73|233	R
DLO_r1.0ch01	14733822	A	A	16|16	G	47|47	G	223|223	R	1,1|2	G	8|8	G	12|12	A	1|1	A	1|1	G	14|14	A	5|5	G	82|87	n	0	n	0	G	1|1	R	24,73|97	G	23|23	G	12|12	G	10|10	G	24|24	R	3,24|27	G	71|71	G	47|47	n	0	G
DLO_r1.0ch01	14733880	T	C	14|14	T	45|45	T	213|213	Y	2,1|3	T	7|7	T	12|12	C	1|1	C	1|1	T	12|12	C	4|4	T	77|79	n	0	n	0	T	1|1	Y	21,70|91	T	23|23	T	12|12	T	11|11	T	24|24	Y	3,24|27	T	64|64	T	47|47	n	0	T
DLO_r1.0ch01	14733975	C	C	12|12	C	45|45	C	221|221	C	2|2	T	7|7	C	12|12	C	1|1	n	0	C	14|14	C	4|4	C	83|83	n	0	n	0	C	1|1	Y	24,68|92	C	22|22	C	11|11	C	11|11	C	21|21	C	24|24	C	70|70	C	44|44	n	0	C
DLO_r1.0ch01	14734005	A	A	14|14	T	47|47	T	220|220	A	2|2	T	5|5	T	12|12	A	1|1	n	0	T	14|14	A	5|5	W	41,44|85	n	0	n	0	T	1|1	W	25,70|95	T	22|22	T	11|11	A	11|11	T	21|21	W	3,22|26	T	71|71	T	46|46	n	0	T
DLO_r1.0ch01	14736992	C	S	16,35|51	S	15,29|44	S	47,119|166	S	4,5|9	C	10|11	S	10,23|33	C	14|16	C	16|20	C	8|9	S	8,7|15	S	12,5|17	S	5,11|16	C	22|24	S	8,30|38	S	26,18|44	C	19|23	S	4,1|5	G	4|4	S	7,18|25	S	4,6|10	S	13,73|86	S	5,15|20	C	52|52	S
DLO_r1.0ch01	14737012	G	R	37,19|56	R	32,15|47	R	116,49|165	R	5,4|9	A	12|13	R	23,11|34	R	14,3|17	R	16,4|20	R	8,1|9	R	10,9|19	R	5,14|19	R	11,6|17	A	21|23	R	31,9|40	R	18,26|44	R	19,5|24	G	4|5	G	4|4	R	15,8|23	R	6,4|10	R	76,14|90	R	16,5|21	A	47|47	R
DLO_r1.0ch01	14801138	T	Y	76,37|113	Y	48,28|76	Y	182,160|342	Y	9,3|12	Y	21,16|37	Y	22,24|46	Y	17,7|24	Y	9,33|42	Y	17,26|43	Y	29,28|57	C	79|79	Y	20,13|33	Y	16,40|56	Y	39,64|103	Y	110,47|157	T	30|35	T	6|6	C	16|16	Y	28,34|62	Y	31,23|54	Y	55,90|145	Y	27,23|50	T	128|130	Y
DLO_r1.0ch01	14910219	C	T	77|77	Y	3,5|8	T	200|203	n	0	T	15|15	n	0	C	3|3	n	0	n	0	Y	3,23|26	n	0	T	25|27	Y	12,79|91	T	131|131	T	66|68	T	50|50	T	5|5	n	0	T	84|89	n	0	T	183|183	C	16|19	T	83|92	n
DLO_r1.0ch01	14910259	G	R	73,9|82	G	35|40	R	179,69|249	G	2|2	R	13,5|18	G	21|21	G	17|17	G	10|10	G	21|21	R	20,7|27	G	19|19	R	20,6|26	R	80,14|94	R	116,22|138	R	64,40|104	A	46|50	A	5|5	G	6|6	R	79,9|88	G	6|6	A	164|182	G	24|27	R	81,18|99	G
DLO_r1.0ch01	14910539	C	Y	25,41|66	C	6|6	C	103|103	T	5|5	C	13|13	n	0	Y	20,19|39	n	0	C	4|4	Y	13,34|47	Y	27,26|53	C	25|25	C	85|85	C	88|88	Y	60,39|99	C	38|38	n	0	T	6|6	C	44|44	T	9|9	C	94|94	n	0	C	60|60	C
DLO_r1.0ch01	15062854	G	R	53,21|74	A	143|143	A	287|287	R	16,4|20	R	17,12|29	A	51|51	R	10,2|12	A	23|23	A	55|55	R	14,37|51	R	78,25|103	A	28|28	R	34,11|45	A	81|81	R	125,35|160	A	41|41	A	9|9	R	13,4|17	A	34|34	R	26,6|32	A	95|95	A	75|75	A	103|103	A
DLO_r1.0ch01	15179519	A	A	3|3	W	10,10|20	W	12,25|37	n	0	W	2,6|8	A	3|3	W	3,15|18	A	1|1	W	7,7|14	A	3|3	W	3,10|13	N	0|1	W	6,2|8	A	6|6	W	2,8|10	W	6,2|8	n	0	n	0	T	5|5	N	0|1	W	1,8|9	W	5,6|11	A	2|2	A
DLO_r1.0ch01	15289820	G	S	1,8|9	G	1|2	S	10,20|30	G	2|2	S	7,2|9	S	1,7|8	G	2|3	S	1,2|3	C	4|4	C	4|4	S	2,3|5	C	2|2	C	4|4	G	1|3	S	6,6|12	G	1|3	n	0	n	0	S	2,3|5	S	3,5|8	S	10,11|21	C	5|5	S	2,5|7	G
DLO_r1.0ch01	15401539	G	R	10,7|17	R	3,11|14	R	6,31|37	R	1,1|2	R	3,2|5	G	6|7	R	6,2|8	G	6|7	R	5,6|11	R	4,4|8	R	5,3|8	R	2,1|3	R	3,4|7	R	5,4|9	R	6,10|16	A	2|2	n	0	R	2,1|3	R	4,4|8	A	5|5	R	2,9|11	R	3,9|12	R	2,5|7	G
DLO_r1.0ch01	15494676	G	G	1|1	C	9|9	S	15,26|41	G	3|3	n	0	C	5|5	G	12|12	n	0	S	1,5|6	G	1|1	S	2,5|7	G	11|11	G	1|1	S	2,6|8	G	1|1	S	1,4|5	n	0	n	0	S	4,7|11	S	2,5|7	S	3,14|17	S	2,12|14	G	3|3	S
DLO_r1.0ch01	15494776	T	Y	4,6|10	Y	6,1|7	Y	15,15|30	T	2|2	T	4|4	Y	3,1|4	T	15|15	Y	2,1|3	C	1|1	T	4|4	T	6|6	Y	4,11|15	T	2|2	Y	3,5|8	Y	5,8|13	T	2|2	T	2|2	T	2|2	T	8|8	C	2|2	T	8|8	Y	4,1|5	T	6|7	T
DLO_r1.0ch01	15494799	C	G	7|7	G	6|6	G	19|19	S	1,1|2	G	3|3	G	3|3	S	3,11|14	G	3|3	N	0|1	G	2|2	G	4|4	S	3,10|13	n	0	G	5|5	G	12|12	G	1|1	G	2|2	G	2|2	G	4|4	G	2|2	G	7|7	G	4|4	G	4|4	G
DLO_r1.0ch01	15500779	A	R	101,297|398	R	334,260|594	R	1604,803|2408	R	44,30|74	R	149,49|198	R	126,138|264	R	241,160|401	G	222|222	R	105,130|235	R	33,162|195	R	270,112|382	A	241|241	R	502,148|650	R	378,156|534	R	711,225|936	R	228,97|325	A	14|14	R	79,59|138	R	476,175|651	R	69,59|128	R	659,198|857	R	164,117|281	A	34|40	G
DLO_r1.0ch01	15602712	A	G	65|65	R	35,16|51	R	22,122|144	R	3,2|5	A	14|15	R	7,14|21	R	38,15|53	R	5,14|19	R	20,18|38	R	5,12|17	R	24,42|66	R	13,18|31	R	26,29|55	R	28,53|81	R	28,76|104	R	15,26|41	n	0	R	5,10|15	R	14,47|61	G	9|9	R	33,80|113	R	42,19|61	A	69|75	R
DLO_r1.0ch01	15806487	C	Y	204,58|262	Y	145,178|323	Y	245,541|786	Y	13,32|45	Y	36,34|70	Y	71,55|126	Y	139,45|184	Y	95,28|123	Y	54,42|96	Y	65,37|102	Y	154,58|212	Y	47,36|83	Y	54,73|127	Y	103,108|211	Y	214,58|272	Y	89,47|136	C	6|6	Y	28,12|40	Y	103,82|185	Y	64,17|81	Y	267,135|402	Y	95,88|183	Y	137,92|229	Y
DLO_r1.0ch01	15806560	A	R	59,198|257	R	178,141|319	R	537,243|780	R	30,13|43	R	35,32|67	R	56,70|126	R	42,132|174	R	30,94|124	R	42,53|95	R	40,63|103	R	57,152|209	R	33,44|77	R	78,52|130	R	106,99|205	R	54,200|254	R	46,85|131	G	6|6	R	11,26|37	R	77,100|177	R	17,63|80	R	135,268|403	R	84,97|181	R	89,135|224	R
DLO_r1.0ch01	15806890	A	M	3,4|7	M	4,5|9	A	18|21	A	3|3	M	4,3|7	M	1,2|3	M	2,5|7	N	0|1	A	2|3	A	1|3	C	11|12	M	1,3|4	A	3|3	M	2,6|8	C	9|10	M	2,3|5	n	0	A	2|2	M	4,3|7	C	2|2	M	5,3|8	M	2,6|8	M	3,3|6	C
DLO_r1.0ch01	15809501	T	W	26,85|111	W	19,25|44	T	193|201	A	10|11	T	24|27	W	15,15|30	W	21,21|42	W	17,13|30	W	10,7|17	W	16,28|44	W	17,81|98	W	22,13|35	T	48|48	W	21,53|74	W	63,65|128	T	32|34	T	3|3	T	15|16	W	14,47|61	T	18|21	W	21,120|141	W	13,22|35	A	51|51	W
DLO_r1.0ch01	15809539	T	W	23,91|114	W	18,29|47	T	197|197	A	10|10	T	22|25	W	14,15|29	W	20,23|43	W	19,12|31	W	10,10|20	W	16,26|42	W	18,87|105	W	22,13|35	T	49|49	W	19,54|73	W	66,65|131	T	32|35	T	3|3	T	15|16	W	15,48|63	T	18|21	W	22,114|136	W	14,19|33	A	50|50	W
DLO_r1.0ch01	15809573	C	Y	18,82|100	Y	17,21|38	T	186|190	C	7|7	T	20|22	Y	9,12|21	Y	12,23|35	Y	8,13|21	Y	8,10|18	Y	12,25|37	Y	14,84|98	Y	14,11|25	T	48|48	Y	10,53|63	Y	37,65|102	T	30|32	T	2|2	T	14|15	Y	7,45|52	T	18|20	Y	20,112|132	Y	11,15|26	C	36|36	Y
DLO_r1.0ch01	15977945	A	R	3,2|5	A	4|4	R	19,4|23	A	1|1	A	2|2	G	1|1	R	2,2|4	A	1|1	G	1|1	A	3|3	A	2|3	N	0|5	A	1|1	R	3,2|5	A	13|13	R	1,1|2	n	0	A	3|3	A	4|4	A	4|4	A	7|7	A	6|7	A	3|3	A
DLO_r1.0ch01	16059567	A	A	6|6	W	7,3|10	A	20|24	n	0	A	2|2	W	3,2|5	A	3|3	A	2|2	A	3|3	A	2|2	W	3,4|7	A	4|4	A	7|7	W	3,2|5	A	6|6	A	2|2	n	0	n	0	A	1|1	T	2|2	W	3,4|7	A	3|3	A	5|6	A
DLO_r1.0ch01	16059571	A	R	4,2|6	A	11|13	R	8,15|23	n	0	A	1|2	R	2,3|5	A	3|3	A	2|2	G	3|3	A	1|3	A	8|10	R	1,3|4	R	1,5|6	A	4|5	A	8|8	A	2|3	n	0	n	0	N	0|1	A	3|3	A	9|10	A	2|3	R	3,4|7	N
DLO_r1.0ch01	16059850	T	Y	7,4|11	Y	18,9|27	Y	54,8|62	T	1|1	T	1|3	Y	10,2|12	Y	2,3|5	N	0|2	Y	8,4|12	Y	4,5|9	T	17|19	Y	2,4|6	Y	3,5|8	Y	6,5|11	T	12|13	T	1|3	n	0	C	3|3	N	0|2	T	3|3	Y	6,9|15	T	9|11	T	4|4	Y
DLO_r1.0ch01	16079085	C	C	4|4	Y	4,6|10	C	9|9	C	1|1	T	2|2	Y	1,3|4	C	1|1	T	4|4	Y	2,6|8	n	0	C	4|4	n	0	n	0	Y	2,4|6	Y	3,4|7	Y	4,3|7	T	1|1	n	0	Y	2,3|5	C	3|3	Y	5,9|14	C	2|2	T	15|15	Y
DLO_r1.0ch01	16079121	C	C	5|5	Y	6,3|9	T	9|9	C	1|1	C	2|2	C	4|5	C	1|1	C	5|5	Y	6,2|8	n	0	Y	1,4|5	n	0	n	0	Y	4,2|6	C	6|6	Y	3,5|8	C	1|1	n	0	Y	3,3|6	T	3|3	Y	8,5|13	C	1|2	C	17|17	Y
DLO_r1.0ch01	16079563	A	R	4,15|19	R	5,8|13	R	5,35|40	n	0	R	1,2|3	R	1,8|9	G	4|4	R	3,8|11	A	3|3	G	5|5	R	3,4|7	G	4|4	G	6|6	R	4,6|10	R	5,8|13	R	1,5|6	G	2|2	G	2|2	R	2,3|5	G	2|2	R	6,18|24	R	4,5|9	R	9,6|15	R
DLO_r1.0ch01	16079824	T	A	27|30	W	16,7|23	W	60,11|71	N	0|1	W	4,1|5	W	12,2|14	A	6|6	W	10,3|13	W	2,6|8	A	7|7	W	5,7|12	A	7|7	A	13|13	W	14,10|24	W	18,9|27	W	7,2|9	A	3|3	A	3|3	W	8,4|12	W	5,3|8	W	22,7|29	W	7,6|13	W	11,12|23	W
DLO_r1.0ch01	16079859	C	Y	8,26|34	Y	17,6|23	Y	51,28|79	C	1|1	Y	3,2|5	Y	7,7|14	T	6|6	Y	6,10|16	C	8|9	Y	1,8|9	Y	7,7|14	T	7|7	Y	4,11|15	Y	13,12|25	Y	9,20|29	Y	4,5|9	C	1|3	C	4|4	Y	7,6|13	Y	3,5|8	Y	19,13|32	C	11|13	Y	12,12|24	Y
DLO_r1.0ch01	16114189	T	T	4|4	T	4|4	Y	13,12|25	n	0	Y	2,2|4	n	0	Y	3,11|14	T	1|1	T	4|4	n	0	Y	8,3|11	T	2|2	T	3|3	Y	3,8|11	T	7|7	T	1|1	n	0	T	4|4	C	2|2	T	4|4	Y	3,4|7	Y	5,4|9	T	4|4	T
DLO_r1.0ch01	16128162	C	A	3|3	A	10|10	A	29|29	C	1|2	A	7|7	A	15|15	A	3|3	A	4|4	A	4|4	A	2|2	C	8|9	A	8|8	A	6|6	A	7|7	A	10|10	A	4|4	n	0	n	0	A	6|6	A	1|1	A	11|11	A	12|12	A	12|12	A
DLO_r1.0ch01	16171732	C	S	6,1|7	G	12|12	G	19|19	C	1|1	N	0|2	G	5|5	G	2|2	G	4|4	G	3|3	S	3,1|4	S	4,7|11	G	3|3	G	5|5	G	4|4	S	13,2|15	G	3|3	n	0	G	2|2	G	7|7	G	2|2	G	6|6	G	10|10	G	7|7	G
DLO_r1.0ch01	16225535	G	A	105|105	A	86|86	n	0	A	7|7	A	1|1	G	1|2	A	21|21	A	8|8	A	1|1	A	64|64	A	12|12	A	24|24	A	15|15	A	23|23	A	65|65	A	1|1	n	0	A	1|1	G	3|3	A	11|11	A	3|3	G	2|3	A	23|23	A
DLO_r1.0ch01	16278495	A	R	11,5|16	R	35,6|41	R	66,31|97	A	3|4	R	3,2|5	A	10|11	R	4,6|10	A	7|7	A	9|10	R	6,4|10	R	3,8|11	R	5,2|7	R	14,4|18	R	12,8|20	A	7|7	A	11|11	n	0	A	2|2	A	16|17	R	1,2|3	R	34,7|41	R	8,4|12	A	22|22	A
DLO_r1.0ch01	16382011	G	G	27|27	S	14,26|40	S	75,23|98	S	1,4|5	S	11,2|13	S	9,14|23	S	6,6|12	S	12,4|16	S	9,4|13	G	4|4	S	7,11|18	S	6,4|10	G	18|18	G	31|34	S	27,13|40	S	9,5|14	n	0	G	2|2	S	5,11|16	S	5,2|7	S	32,6|38	S	16,18|34	S	9,11|20	S
DLO_r1.0ch01	16382061	C	Y	24,10|34	Y	8,29|37	Y	60,46|106	Y	2,4|6	Y	9,7|16	Y	6,15|21	Y	6,10|16	Y	10,5|15	Y	5,12|17	Y	2,5|7	Y	8,19|27	Y	6,4|10	Y	8,18|26	Y	26,12|38	Y	5,41|46	Y	13,10|23	n	0	N	0|2	Y	3,12|15	Y	1,6|7	Y	18,26|44	Y	17,23|40	Y	14,11|25	Y
DLO_r1.0ch01	16389484	C	A	8|8	C	18|20	M	8,28|36	C	1|1	N	0|1	M	3,2|5	C	5|6	M	2,4|6	C	10|11	N	0|1	M	2,3|5	C	1|1	C	11|12	M	5,5|10	M	6,17|23	C	7|7	C	1|1	n	0	C	12|13	M	4,1|5	C	23|25	C	9|10	M	2,6|8	C
DLO_r1.0ch01	16390770	C	C	44|44	T	57|57	Y	49,80|129	Y	7,3|10	Y	14,8|22	T	24|24	Y	34,40|74	T	12|12	T	29|29	C	26|26	Y	37,14|51	Y	8,29|37	Y	26,10|36	Y	13,32|45	Y	29,41|70	Y	12,29|41	C	2|2	Y	7,9|16	Y	11,35|46	Y	7,11|18	Y	28,79|107	T	29|29	Y	20,75|95	Y
DLO_r1.0ch01	16390808	A	A	47|47	T	55|56	W	50,71|121	W	8,4|12	W	15,8|23	T	22|22	W	21,55|76	T	11|11	T	30|30	A	30|30	W	38,13|51	W	9,26|35	W	23,9|32	W	10,34|44	W	35,43|78	W	10,30|40	A	2|2	T	13|13	W	13,32|45	W	8,9|17	W	28,83|111	T	29|29	W	18,73|91	W
DLO_r1.0ch01	16391179	T	C	51|51	T	63|64	Y	55,88|143	Y	9,4|13	Y	16,9|25	T	28|28	Y	24,59|83	T	12|12	T	37|37	C	32|32	Y	37,15|52	Y	10,32|42	Y	26,12|38	Y	11,34|45	Y	33,45|78	Y	11,32|43	C	2|2	T	15|15	Y	13,36|49	Y	7,12|19	Y	32,93|125	T	32|32	Y	20,83|103	T
DLO_r1.0ch01	16391251	T	T	231|231	G	318|318	K	497,241|738	K	20,17|37	K	34,82|116	G	139|139	K	148,128|276	G	93|93	G	110|110	T	56|63	K	65,254|319	K	47,70|117	K	127,209|336	K	195,127|322	K	86,316|402	K	98,98|196	K	14,2|16	T	84|84	K	177,168|345	K	20,62|82	K	295,282|577	G	148|148	K	285,69|354	K
DLO_r1.0ch01	16409156	T	Y	30,10|40	C	126|130	C	287|299	C	11|12	Y	16,5|21	Y	47,23|70	Y	42,19|61	Y	22,26|48	Y	53,17|70	Y	20,23|43	Y	31,21|52	Y	24,7|31	Y	31,18|49	Y	55,39|94	Y	45,62|107	Y	20,19|39	Y	2,6|8	Y	10,2|12	Y	49,27|76	C	16|17	Y	108,54|162	Y	41,28|69	T	99|102	Y
DLO_r1.0ch01	16430590	T	Y	50,125|175	Y	24,19|43	Y	70,68|138	Y	3,18|21	T	11|11	Y	33,21|54	T	71|78	Y	14,15|29	Y	25,22|47	Y	10,69|79	Y	22,94|116	Y	22,14|36	T	41|46	Y	54,30|84	Y	64,105|169	Y	8,12|20	C	3|3	Y	11,16|27	Y	24,49|73	Y	20,46|66	Y	28,60|88	Y	33,32|65	Y	19,22|41	Y
DLO_r1.0ch01	16457717	A	A	180|184	M	91,302|393	M	594,526|1120	M	8,44|52	M	59,92|151	M	39,180|219	M	66,174|240	M	36,89|125	M	70,208|278	A	58|59	M	31,70|101	C	94|95	C	148|154	M	95,232|327	C	277|287	C	190|192	M	1,6|7	M	23,70|93	C	231|234	C	74|74	C	404|410	M	73,218|291	C	177|186	M
DLO_r1.0ch01	16609809	T	C	6|6	Y	4,1|5	C	11|12	T	5|6	T	10|11	T	23|25	T	20|23	T	34|35	T	8|10	Y	3,1|4	T	2|2	T	29|30	C	3|3	T	42|44	T	92|96	T	8|10	T	3|3	n	0	T	20|20	T	8|8	T	41|42	T	29|30	T	41|42	T
DLO_r1.0ch01	16680350	T	n	0	T	36|36	T	118|118	T	5|5	T	23|23	T	13|13	C	22|22	n	0	T	9|9	C	8|8	T	21|21	T	10|10	Y	17,24|41	T	21|21	n	0	T	21|21	T	2|2	n	0	T	30|30	n	0	T	67|67	T	27|27	Y	10,24|34	n
DLO_r1.0ch01	16697671	T	C	6|6	C	17|17	C	61|61	Y	2,3|5	N	0|2	C	5|5	C	24|24	C	9|9	C	7|7	n	0	C	19|19	C	8|8	C	6|6	C	31|31	C	15|15	C	6|6	N	0|1	C	4|4	n	0	C	8|8	C	20|20	C	10|10	C	39|39	C
DLO_r1.0ch01	16697822	A	W	14,12|26	W	15,9|24	W	116,46|162	W	4,4|8	A	8|10	W	4,7|11	W	8,42|50	W	11,10|21	W	8,9|17	T	10|10	W	8,24|33	W	8,8|16	A	17|17	W	18,32|50	W	6,17|23	W	7,7|14	N	0|1	W	2,4|6	W	25,18|43	W	2,14|16	W	25,19|44	W	10,16|26	W	27,43|70	W
DLO_r1.0ch01	16697864	T	Y	12,15|27	Y	9,15|24	Y	43,107|150	Y	4,3|7	Y	2,8|10	Y	7,4|11	Y	39,8|47	Y	10,11|21	Y	9,6|15	C	11|11	Y	23,7|30	Y	7,7|14	T	16|16	Y	32,15|47	Y	17,5|22	Y	5,7|12	C	1|1	Y	4,2|6	Y	16,23|39	Y	14,2|16	Y	19,22|41	Y	16,10|26	Y	41,24|65	Y
DLO_r1.0ch01	16786446	G	K	11,13|24	G	21|23	K	24,16|41	n	0	N	0|1	K	4,3|7	G	4|5	G	7|8	K	2,5|7	K	2,5|7	K	6,10|16	T	2|2	K	3,4|7	K	7,5|12	K	7,2|9	K	3,4|7	n	0	K	2,2|4	K	8,3|11	N	0|1	T	5|5	K	4,5|9	K	9,3|12	G
DLO_r1.0ch01	16786852	T	K	14,15|29	K	28,4|32	K	34,22|56	n	0	T	1|2	K	8,3|11	K	8,1|9	K	11,3|14	K	2,6|8	K	3,9|12	K	8,4|12	T	4|4	K	7,5|12	K	9,6|15	K	12,5|17	T	9|11	n	0	K	2,2|4	K	8,4|12	T	1|1	T	8|9	K	8,7|15	K	16,4|20	K
DLO_r1.0ch01	16786992	A	A	15|15	R	12,34|46	R	33,32|65	A	1|2	A	1|1	N	0|2	A	3|4	A	1|1	R	2,8|10	A	9|9	R	6,3|9	A	5|6	R	9,5|14	N	0|8	A	12|12	R	2,9|11	n	0	A	3|4	R	1,7|8	A	2|2	R	18,10|28	G	11|12	R	15,7|22	R
DLO_r1.0ch01	16787014	A	R	2,13|15	R	35,13|48	R	44,25|69	A	2|2	G	1|1	A	4|4	R	1,3|4	G	2|2	A	8|9	R	3,5|8	R	4,4|8	A	6|6	R	10,4|14	R	7,3|10	R	5,8|13	A	9|9	n	0	A	3|4	A	8|9	R	1,3|4	R	26,8|34	A	10|11	R	8,11|19	R
DLO_r1.0ch01	16787049	T	Y	12,3|15	Y	14,33|47	Y	28,30|58	T	1|2	C	2|2	T	5|5	Y	3,1|4	C	3|3	T	7|8	Y	4,3|7	Y	5,2|7	Y	3,2|5	Y	9,6|15	Y	5,5|10	Y	8,3|11	T	6|7	n	0	T	2|2	T	6|7	C	3|3	Y	13,15|28	T	9|10	Y	13,3|16	Y
DLO_r1.0ch01	16820595	C	M	27,26|53	C	16|16	C	130|130	M	2,2|4	C	5|5	C	18|18	C	10|10	C	4|4	C	7|7	N	0|2	n	0	C	14|14	C	14|14	C	21|21	A	16|16	C	9|9	n	0	C	21|21	C	8|8	A	3|3	C	19|19	C	23|23	C	2|2	C
DLO_r1.0ch01	16820617	C	Y	28,27|55	C	17|17	C	132|132	Y	2,2|4	C	5|5	C	18|18	C	10|10	C	4|4	C	7|7	T	2|2	n	0	C	14|14	C	15|15	C	21|21	T	16|16	C	10|10	n	0	C	21|21	C	8|8	T	3|3	C	19|19	C	23|23	C	2|2	C
DLO_r1.0ch01	16820650	G	K	28,28|56	K	2,15|17	T	138|138	G	6|6	T	5|5	T	18|18	T	11|11	T	4|4	T	7|7	G	2|2	n	0	G	14|14	T	15|15	T	20|20	G	16|16	T	11|11	n	0	G	20|22	T	10|10	G	3|3	T	19|19	T	23|23	G	2|2	T
DLO_r1.0ch01	16820651	T	Y	28,28|56	T	17|17	T	138|138	Y	3,3|6	T	5|5	T	18|18	T	11|11	T	4|4	T	7|7	C	2|2	n	0	T	14|14	T	15|15	T	20|20	C	16|16	T	11|11	n	0	T	22|22	T	10|10	C	3|3	T	19|19	T	23|23	T	2|2	T
DLO_r1.0ch01	16820691	T	T	51|51	T	15|17	T	129|129	Y	3,4|7	T	5|5	T	18|18	T	11|11	T	3|3	T	7|7	T	2|2	n	0	C	15|15	T	15|15	T	20|20	T	15|15	T	11|11	n	0	Y	10,14|24	T	10|10	T	3|3	T	19|19	T	19|19	C	2|2	T
DLO_r1.0ch01	16820698	C	M	24,25|49	M	15,2|17	A	129|129	C	7|7	A	5|5	A	17|17	A	11|11	A	3|3	A	7|7	C	2|2	n	0	C	14|14	A	15|15	A	19|19	C	15|15	A	10|10	n	0	C	22|24	A	9|9	C	3|3	A	19|19	A	18|18	C	2|2	A
DLO_r1.0ch01	16820828	A	R	19,17|36	G	10|10	G	92|92	A	3|3	G	3|3	G	12|12	G	8|8	G	3|3	G	6|6	A	2|2	n	0	A	9|9	G	10|10	G	16|16	A	9|9	G	7|7	n	0	A	13|15	G	6|6	A	2|2	G	13|13	G	15|15	n	0	G
DLO_r1.0ch01	16820895	A	M	26,25|51	A	17|17	A	132|132	M	3,3|6	A	5|5	A	18|18	A	10|10	A	4|4	A	7|7	C	2|2	n	0	A	12|12	A	14|14	A	21|21	C	15|15	A	11|11	n	0	M	11,12|23	A	10|10	C	3|3	A	19|19	A	20|20	A	2|2	A
DLO_r1.0ch01	16820952	G	K	26,24|50	T	16|16	T	121|121	K	5,2|7	T	4|4	T	17|17	T	10|10	T	3|3	T	7|7	G	2|2	n	0	T	9|9	T	14|14	T	19|19	G	16|16	T	8|8	n	0	K	11,10|21	T	7|7	G	2|2	T	18|18	T	20|20	T	2|2	T
DLO_r1.0ch01	16904958	A	W	5,6|11	A	18|22	W	25,32|57	A	5|6	A	9|9	W	4,3|7	W	9,10|19	W	3,3|6	W	3,3|6	W	5,3|8	W	5,16|21	W	5,6|11	W	3,5|8	W	8,9|17	W	29,14|43	W	3,2|5	n	0	T	3|3	W	5,7|12	A	5|6	W	7,8|15	A	10|11	W	4,7|11	W
DLO_r1.0ch01	16984230	A	R	3,6|9	G	16|16	G	20|20	n	0	R	3,5|8	G	3|3	A	9|9	G	5|5	G	6|6	R	4,2|6	G	5|5	A	2|3	R	5,2|7	A	8|9	R	11,6|17	G	1|1	A	1|1	A	2|2	R	3,4|7	A	2|2	R	12,11|23	R	2,5|7	A	7|7	G
DLO_r1.0ch01	16984250	T	Y	4,2|6	C	9|9	C	18|18	n	0	Y	4,4|8	C	2|2	T	9|9	C	3|3	Y	5,1|6	Y	2,4|6	C	2|2	T	2|2	T	5|6	T	8|9	Y	4,11|15	n	0	T	1|1	T	2|2	Y	4,5|9	T	1|1	Y	3,9|12	Y	5,2|7	T	6|6	C
DLO_r1.0ch01	17079183	C	T	9|9	Y	14,17|31	Y	17,42|59	Y	1,3|4	N	0|1	T	11|12	T	6|6	T	5|5	Y	4,7|11	n	0	T	5|5	C	1|2	C	2|3	T	12|12	T	15|15	T	8|8	N	0|1	N	0|1	Y	2,5|7	T	3|3	Y	5,21|26	Y	3,4|7	T	8|8	T
DLO_r1.0ch01	17094357	C	C	7|7	Y	8,25|33	Y	21,28|49	C	2|2	Y	1,5|6	Y	2,9|11	Y	4,7|11	Y	2,3|5	C	3|4	n	0	C	6|6	C	11|12	Y	4,5|9	T	9|10	Y	9,14|23	Y	3,4|7	T	1|1	C	1|1	T	11|12	C	4|4	Y	8,20|28	Y	2,11|13	Y	2,13|15	Y
DLO_r1.0ch01	17112589	T	K	12,20|32	K	57,24|81	K	117,58|175	K	2,3|5	K	8,3|11	K	33,15|48	K	23,21|44	T	11|13	K	30,9|39	K	12,6|18	T	24|27	K	11,2|13	K	33,5|38	K	32,14|46	K	19,44|63	K	8,11|19	T	2|2	G	5|5	K	19,19|38	K	13,15|28	K	29,26|55	K	26,7|33	G	43|45	G
DLO_r1.0ch01	17131288	C	Y	37,120|157	Y	183,27|210	Y	674,83|757	C	42|47	Y	4,20|24	Y	69,18|87	Y	32,43|75	Y	53,12|65	Y	99,16|115	T	139|139	Y	33,106|139	Y	32,18|50	Y	43,85|128	Y	71,51|122	T	172|172	Y	43,22|65	T	2|2	Y	19,13|32	Y	36,53|89	T	24|24	Y	74,92|166	Y	125,29|154	Y	15,77|92	C
DLO_r1.0ch01	17131372	C	Y	86,71|157	Y	175,24|199	Y	649,78|727	C	36|40	Y	4,22|26	Y	70,15|85	Y	33,39|72	Y	51,13|64	Y	100,15|115	Y	32,99|131	Y	86,54|140	Y	31,15|46	Y	37,78|115	Y	72,48|120	Y	78,83|161	Y	43,20|63	N	0|2	Y	20,14|34	Y	37,49|86	T	25|25	Y	65,86|151	Y	118,23|141	Y	14,79|93	C
DLO_r1.0ch01	17131505	G	R	66,35|101	G	170|188	G	642|679	G	37|40	A	21|21	G	70|77	R	39,32|71	R	10,48|58	G	100|110	A	116|116	R	104,33|137	R	12,34|46	R	64,37|101	R	23,66|89	A	98|98	R	6,41|47	n	0	R	13,20|33	R	19,35|54	A	12|12	R	24,71|95	R	15,121|136	A	73|80	G
DLO_r1.0ch01	17131544	G	R	68,37|105	G	135|135	G	548|548	G	33|34	R	15,4|19	G	56|56	G	56|56	G	35|35	G	89|89	R	73,33|106	R	47,76|123	G	27|28	G	77|82	G	62|62	A	120|121	G	39|46	n	0	G	25|25	R	15,32|47	R	5,1|6	R	27,66|93	G	97|97	G	63|63	G
DLO_r1.0ch01	17132155	T	Y	545,181|726	Y	311,745|1056	Y	1410,1595|3005	Y	76,64|140	Y	135,59|194	Y	223,197|420	Y	271,383|654	Y	156,138|294	Y	285,311|596	C	219|219	Y	539,68|607	C	335|371	Y	408,78|486	Y	641,350|991	Y	1015,290|1307	Y	308,167|475	Y	4,5|9	Y	140,82|222	Y	545,274|819	C	316|316	Y	871,361|1232	Y	377,349|726	Y	364,408|772	Y
DLO_r1.0ch01	17298518	T	T	118|118	T	29|29	T	42|42	T	2|2	Y	34,39|73	Y	56,13|69	C	81|86	Y	36,10|46	Y	15,5|20	T	81|81	T	64|64	T	11|11	T	15|15	Y	87,17|104	Y	242,273|515	Y	60,8|68	N	0|1	T	15|15	C	74|80	Y	28,42|70	Y	100,15|115	Y	59,12|71	C	139|146	Y
DLO_r1.0ch01	17298648	A	W	29,102|131	A	24|24	A	40|40	A	1|2	T	75|81	W	15,55|70	T	78|81	W	9,35|44	W	7,16|23	T	74|80	T	56|62	W	7,4|11	A	13|13	W	17,87|104	W	149,370|519	W	8,65|73	T	1|1	A	13|13	T	76|83	W	38,36|74	W	13,102|115	W	11,55|66	T	146|157	T
DLO_r1.0ch01	17315068	G	C	39|42	C	44|44	C	122|122	S	1,6|7	S	2,7|9	C	15|16	S	9,7|16	S	7,21|28	C	21|23	S	10,4|14	S	4,15|19	S	3,8|11	C	11|12	S	3,22|25	S	39,12|51	C	10|11	G	2|3	S	4,4|8	S	5,11|16	S	4,7|11	S	12,52|64	S	8,21|29	S	12,11|23	S
DLO_r1.0ch01	17326901	G	S	5,5|10	S	6,8|14	S	26,7|33	G	2|3	S	3,2|5	G	4|4	C	9|10	G	1|1	S	2,3|5	G	2|3	G	1|3	N	0|2	S	4,2|6	G	1|3	G	7|8	S	1,3|4	G	1|1	n	0	G	3|3	n	0	S	8,3|11	S	2,2|4	S	4,2|6	G
DLO_r1.0ch01	17326902	C	Y	5,5|10	Y	6,8|14	Y	25,7|32	C	2|3	Y	3,2|5	C	4|4	T	9|10	C	1|1	Y	2,3|5	C	2|3	C	1|3	N	0|2	Y	4,2|6	C	1|3	C	7|8	Y	1,3|4	C	1|1	n	0	C	3|3	n	0	C	8|10	Y	2,2|4	Y	4,2|6	C
DLO_r1.0ch01	17326946	A	R	7,3|10	A	13|14	R	13,19|32	A	3|3	A	5|5	R	2,2|4	A	7|8	G	1|1	A	3|4	R	1,2|3	R	2,1|3	A	2|2	R	4,2|6	R	2,1|3	R	6,2|8	A	4|4	G	1|1	n	0	R	1,2|3	n	0	R	6,4|10	A	3|4	R	2,4|6	R
DLO_r1.0ch01	17328304	T	C	23|23	C	13|13	C	103|103	n	0	Y	4,3|7	Y	10,5|15	Y	6,8|14	Y	4,5|9	Y	7,2|9	C	11|11	C	13|13	C	5|5	C	21|21	Y	17,10|27	Y	14,9|23	Y	5,3|8	n	0	C	2|2	Y	8,4|12	n	0	Y	14,6|20	Y	4,5|9	Y	16,23|39	Y
DLO_r1.0ch01	17347204	T	C	250|250	C	243|247	C	619|622	Y	23,21|44	T	47|47	Y	147,62|209	T	144|144	Y	76,39|115	Y	198,60|258	Y	107,82|189	Y	75,78|153	Y	82,41|123	Y	100,46|146	Y	181,94|275	Y	259,239|498	Y	98,37|135	Y	5,1|6	Y	13,57|70	Y	154,87|241	Y	45,27|72	Y	249,175|424	Y	164,41|205	Y	117,257|374	Y
DLO_r1.0ch01	17347399	G	R	57,198|255	G	245|245	G	610|610	R	16,28|44	A	44|48	R	70,145|215	R	99,45|144	R	41,76|117	R	58,211|269	R	121,70|191	A	144|144	R	38,80|118	R	46,105|151	R	100,192|292	R	232,267|499	R	44,103|147	G	6|7	R	17,53|70	R	88,159|247	G	74|74	R	176,235|411	R	44,172|216	R	259,117|376	R
DLO_r1.0ch01	17347412	G	R	199,56|255	A	241|244	A	596|598	R	22,21|43	G	46|46	R	141,71|212	G	143|143	R	74,42|116	R	212,58|270	R	69,119|188	G	143|143	R	80,38|118	R	104,47|151	R	192,97|289	R	128,361|489	R	100,43|143	R	6,1|7	R	14,55|69	R	156,86|242	R	50,26|76	R	228,175|403	R	169,44|213	R	115,260|375	R
DLO_r1.0ch01	17488253	T	Y	4,1|5	T	7|7	T	29|29	n	0	T	4|4	T	4|4	Y	2,3|5	T	5|5	T	3|3	Y	2,2|4	T	6|6	T	1|1	T	4|4	T	7|7	Y	3,12|15	T	2|2	n	0	Y	2,1|3	n	0	Y	1,2|3	T	11|11	T	2|2	T	5|5	T
DLO_r1.0ch01	17489537	C	G	6|6	G	1|1	G	11|11	G	1|1	G	1|1	G	1|1	G	2|2	G	2|2	G	3|3	S	3,1|4	G	1|1	G	1|1	n	0	G	5|5	G	6|6	G	1|1	n	0	G	1|1	G	4|4	G	1|1	G	8|8	G	1|1	S	2,2|4	n
DLO_r1.0ch01	17582579	A	R	48,22|70	A	20|20	A	54|54	G	2|2	n	0	A	20|20	R	11,29|40	A	5|5	A	18|18	R	40,10|50	A	8|8	A	10|10	A	9|9	A	45|45	A	23|23	A	5|5	A	3|3	A	3|4	A	13|13	A	9|9	A	29|29	A	10|10	A	28|28	G
DLO_r1.0ch01	17582621	G	R	22,56|78	G	22|22	G	68|68	A	9|9	n	0	G	18|18	R	35,12|47	G	8|8	G	19|19	R	11,48|59	G	14|14	G	14|14	G	12|12	G	51|51	G	26|26	G	5|5	G	4|4	R	2,3|5	G	21|21	G	11|11	G	34|34	G	16|16	G	30|30	A
DLO_r1.0ch01	17582675	A	R	20,58|78	G	23|23	G	69|69	A	12|12	n	0	G	15|15	A	44|44	G	10|10	G	17|17	R	23,40|63	A	15|15	G	14|14	G	14|14	G	54|54	G	23|23	G	5|5	G	2|2	R	2,3|5	G	23|23	G	12|12	G	38|38	G	16|16	G	33|33	A
DLO_r1.0ch01	17611522	A	G	56|56	G	18|18	G	47|47	n	0	n	0	G	8|8	n	0	G	3|3	G	8|8	G	26|26	G	2|2	G	4|4	G	8|8	G	29|29	G	15|16	G	14|14	G	1|1	N	0|1	G	11|11	G	4|4	G	13|13	G	14|14	G	43|43	n
DLO_r1.0ch01	17797266	G	S	4,3|7	S	3,3|6	S	9,16|25	n	0	N	0|1	G	3|3	G	3|3	N	0|2	S	3,2|5	G	2|3	G	2|3	N	0|1	G	2|3	S	2,6|8	G	13|13	G	2|3	G	1|1	n	0	G	5|6	G	2|2	S	9,9|18	G	3|3	G	4|5	S
DLO_r1.0ch01	17797374	A	R	4,5|9	R	7,5|12	R	11,28|39	A	3|3	A	2|2	A	3|3	A	6|6	R	1,1|2	R	4,4|8	G	2|2	G	2|2	A	5|5	R	3,3|6	R	3,11|14	A	13|15	R	2,1|3	A	1|1	n	0	A	7|8	A	5|5	R	8,11|19	A	6|6	R	7,3|10	R
DLO_r1.0ch01	17835036	A	G	9|9	A	329|331	A	409|433	R	7,5|12	A	71|75	A	44|46	A	99|106	A	274|278	A	54|58	G	5|5	A	304|311	A	28|31	A	198|207	A	216|230	A	735|746	A	81|86	A	23|23	A	106|108	A	155|165	A	102|107	A	175|188	R	89,41|130	A	204|212	A
DLO_r1.0ch01	17863758	C	M	172,63|235	A	78|78	A	636|636	M	2,2|4	M	19,17|36	A	42|45	C	126|130	A	15|16	A	50|51	M	64,29|93	C	5|5	M	18,21|39	M	20,60|81	A	170|171	M	49,120|169	M	39,5|44	A	8|8	M	7,15|23	M	47,7|54	M	13,23|36	M	99,12|111	A	83|90	M	38,11|49	M
DLO_r1.0ch01	17868743	T	T	30|30	T	10|10	T	25|25	T	8|9	Y	5,1|6	T	6|6	C	32|32	T	4|4	T	6|6	T	17|17	Y	21,7|28	Y	9,3|12	T	3|3	T	12|12	T	5|5	T	6|6	n	0	T	6|6	T	17|17	T	3|3	T	13|13	T	5|5	Y	2,4|6	T
DLO_r1.0ch01	17868770	G	G	20|21	G	5|5	R	11,10|21	G	6|7	R	2,5|7	G	3|3	G	28|28	R	2,1|3	G	3|3	R	2,13|15	G	22|22	G	8|9	A	1|1	R	7,2|9	A	2|2	R	1,2|3	n	0	G	4|5	G	6|7	R	2,1|3	R	3,5|8	R	1,1|2	G	1|3	R
DLO_r1.0ch01	17868783	C	C	20|21	C	5|5	Y	7,10|17	C	5|6	C	5|6	C	2|2	C	28|28	Y	1,2|3	C	3|3	C	12|14	C	20|20	C	8|9	N	0|1	Y	2,5|7	T	2|2	C	2|3	n	0	C	3|4	C	6|7	Y	1,2|3	Y	4,3|7	C	1|2	C	1|2	T
DLO_r1.0ch01	17868899	C	G	27|29	C	1|1	C	3|3	S	7,3|10	G	6|6	n	0	G	36|36	C	3|3	C	2|2	S	16,3|19	S	20,4|24	G	9|10	C	2|2	n	0	C	4|4	C	1|1	n	0	G	5|5	S	1,2|3	C	1|1	C	6|6	C	4|4	S	2,1|3	n
DLO_r1.0ch01	17875404	G	A	167|167	R	62,119|181	R	346,211|557	G	27|29	R	46,10|56	R	46,61|107	R	42,42|84	R	22,42|64	R	62,56|118	A	61|61	R	27,117|144	R	58,29|87	R	101,12|113	R	136,41|177	R	175,38|213	R	73,22|95	R	6,6|12	A	27|29	R	84,33|117	R	37,18|55	R	131,80|211	R	48,63|111	R	120,39|159	R
DLO_r1.0ch01	17898013	G	A	8|8	R	3,5|8	R	23,6|29	n	0	R	3,3|6	R	7,1|8	A	5|5	G	1|1	R	3,2|5	G	1|1	G	9|9	n	0	A	10|10	R	5,1|6	R	15,6|21	R	3,1|4	n	0	G	1|1	R	14,5|19	A	1|1	A	10|11	R	1,1|2	R	3,2|5	A
DLO_r1.0ch01	17898051	T	T	13|13	Y	5,4|9	Y	11,36|47	n	0	Y	3,5|8	T	12|14	T	10|10	T	2|2	Y	2,6|8	N	0|2	C	9|10	n	0	T	17|17	Y	3,10|13	Y	9,23|32	Y	2,7|9	n	0	C	2|2	Y	7,19|26	T	2|2	T	15|17	Y	2,2|4	T	7|7	T
DLO_r1.0ch01	17898063	C	S	9,5|14	C	9|9	S	36,15|51	n	0	S	5,3|8	S	6,8|14	G	10|10	C	2|2	S	2,6|8	C	1|1	C	10|10	n	0	S	14,3|17	S	8,4|12	S	18,13|31	S	7,2|9	n	0	C	2|2	S	12,13|25	N	0|2	S	10,6|16	S	2,2|4	S	4,4|8	G
DLO_r1.0ch01	17898072	T	W	8,6|14	T	9|9	T	50|50	n	0	W	3,5|8	T	14|14	W	8,2|10	T	2|2	T	8|8	T	1|1	T	11|11	n	0	T	17|17	T	9|11	T	27|30	W	3,6|9	n	0	T	2|2	W	6,19|25	A	2|2	W	4,12|16	T	4|4	T	8|8	A
DLO_r1.0ch01	17911227	G	C	284|295	S	15,95|110	C	1227|1264	S	4,16|20	C	80|81	C	53|58	C	162|170	C	54|59	S	22,93|115	C	92|102	G	53|53	S	11,69|80	S	39,74|113	C	370|391	S	51,132|183	S	15,110|125	C	6|6	S	7,28|35	S	18,158|176	C	86|91	S	36,284|320	S	37,89|126	S	30,64|94	S
DLO_r1.0ch01	17911341	G	A	540|549	A	180|193	A	2402|2427	A	30|33	A	153|154	A	103|105	A	320|326	A	107|112	R	174,27|201	A	178|190	G	56|56	A	135|149	R	146,37|183	A	719|738	R	256,56|312	A	215|233	A	12|12	A	54|59	A	310|338	A	162|166	A	544|577	R	168,52|220	R	126,39|165	A
DLO_r1.0ch01	17931523	C	Y	8,9|17	Y	6,9|15	Y	6,47|53	C	4|5	Y	3,2|5	Y	7,13|20	Y	6,2|8	T	2|2	T	9|10	Y	6,4|10	Y	4,4|8	C	8|8	Y	2,3|5	Y	4,8|12	Y	13,4|17	Y	3,5|8	n	0	C	4|4	T	15|16	Y	3,2|5	Y	2,15|17	Y	5,13|18	C	5|6	Y
DLO_r1.0ch01	17931536	C	S	7,7|14	S	7,9|16	S	36,14|50	S	2,3|5	S	3,6|9	S	11,9|20	S	2,6|8	G	2|2	S	9,2|11	S	3,6|9	C	4|5	C	9|9	S	5,2|7	S	5,3|8	S	6,12|18	S	5,2|7	n	0	C	5|5	S	15,2|17	C	4|4	S	8,5|13	S	11,7|18	C	3|4	S
DLO_r1.0ch01	18280956	G	C	143|143	C	267|272	C	1993|2005	G	1|1	C	35|36	C	114|117	C	126|127	C	92|94	C	110|113	C	61|61	C	181|182	n	0	G	7|8	C	435|436	G	227|232	C	174|174	C	18|18	C	1|1	C	107|109	G	1|1	C	328|331	C	185|186	C	106|106	C
DLO_r1.0ch01	18317228	C	T	42|42	Y	33,10|43	Y	29,60|89	C	5|6	Y	6,3|9	Y	17,11|28	Y	8,8|16	Y	5,4|9	Y	11,5|16	T	18|19	Y	12,12|24	Y	12,7|19	Y	6,9|15	Y	6,26|32	Y	17,18|35	Y	3,5|8	n	0	T	4|4	Y	11,13|24	Y	5,2|7	Y	26,26|52	Y	13,6|19	C	26|27	C
DLO_r1.0ch01	18372196	G	G	52|52	R	67,8|75	R	60,81|141	A	12|13	R	8,16|24	R	39,5|44	A	27|28	R	16,3|19	R	33,11|44	G	7|7	A	44|46	R	11,23|34	R	19,28|47	R	18,46|64	R	67,42|109	R	14,22|36	N	0|1	R	2,5|7	R	15,23|38	R	6,6|12	R	37,41|78	R	27,12|39	R	35,11|46	A
DLO_r1.0ch01	18372251	G	C	42|42	G	55|61	S	45,69|114	G	5|6	S	8,10|18	G	35|38	G	19|22	G	14|17	G	30|36	C	7|7	G	40|42	S	12,20|32	S	17,21|38	S	14,34|48	S	56,34|90	S	11,19|30	G	1|1	S	2,3|5	S	12,17|29	S	4,4|8	S	29,35|64	G	27|32	S	31,10|41	G
DLO_r1.0ch01	18372379	T	W	10,4|14	A	33|33	A	53|53	A	3|3	W	6,2|8	A	20|20	A	14|14	A	10|10	A	21|22	A	3|3	A	24|24	A	21|22	A	27|29	W	11,5|16	W	43,6|49	W	5,4|9	n	0	n	0	W	13,4|17	W	3,2|5	W	28,8|36	A	19|19	A	22|23	A
DLO_r1.0ch01	18417109	T	A	311|311	T	103|103	T	126|126	T	42|42	W	35,8|43	T	94|94	T	189|189	T	30|30	T	169|169	A	56|56	T	189|189	T	186|186	W	69,342|411	W	88,140|228	W	222,301|523	W	59,23|82	T	5|5	T	68|68	W	92,37|129	W	66,36|102	W	153,50|203	T	155|155	T	334|334	T
DLO_r1.0ch01	18417221	A	G	154|154	A	107|107	A	129|129	R	18,12|30	R	9,14|23	R	35,30|65	G	96|96	R	11,9|20	R	53,58|111	G	29|29	R	33,78|111	R	23,83|106	R	22,197|219	G	121|121	R	104,214|318	R	21,32|53	A	5|5	G	32|33	R	39,44|83	R	35,32|67	R	53,76|129	R	54,48|102	G	171|171	R
DLO_r1.0ch01	18419780	T	Y	96,237|333	Y	198,124|322	Y	1488,477|1965	T	21|21	C	83|91	Y	69,47|116	C	104|109	C	40|40	Y	54,99|153	Y	15,68|83	C	80|84	Y	61,56|117	T	92|94	Y	288,218|506	Y	146,230|376	Y	62,57|119	T	9|9	Y	89,30|119	Y	149,73|222	Y	53,51|104	Y	364,154|518	Y	114,101|215	C	73|75	C
DLO_r1.0ch01	18419879	G	R	93,241|334	R	190,129|319	R	1501,484|1985	G	22|22	R	81,11|92	R	66,46|112	R	92,12|104	A	40|42	R	56,100|156	R	16,70|86	A	77|80	R	61,50|111	G	99|99	R	281,222|503	G	361|361	R	62,57|119	G	9|9	R	84,31|115	R	145,74|219	R	49,50|99	R	358,152|510	R	112,106|218	R	69,11|80	A
DLO_r1.0ch01	18419908	A	W	123,45|168	W	64,99|163	W	250,768|1018	A	10|10	W	7,41|48	W	25,32|57	W	8,46|54	T	21|23	W	51,28|79	A	34|42	T	39|41	W	25,31|56	A	51|51	W	116,144|260	A	187|187	W	30,32|62	A	5|5	W	16,42|58	W	39,74|113	W	25,27|52	W	78,185|263	W	54,57|111	W	4,34|38	T
DLO_r1.0ch01	18419941	C	S	39,73|112	S	27,30|57	S	279,96|375	G	4|4	G	17|17	S	9,18|27	G	30|30	S	10,4|14	S	11,23|34	S	17,21|38	G	28|28	S	19,12|31	C	18|18	S	63,32|95	S	28,45|73	S	14,18|32	C	3|3	S	14,6|20	S	44,11|55	S	6,4|10	S	79,50|129	S	17,27|44	G	40|43	G
DLO_r1.0ch01	18420166	A	R	39,71|110	R	27,25|52	R	265,93|358	A	3|3	A	16|16	R	6,20|26	A	30|30	A	12|12	R	12,22|34	R	16,22|38	A	30|30	R	16,12|28	G	19|20	R	65,31|96	R	29,45|74	R	15,18|33	G	3|3	R	13,7|20	R	41,12|53	R	6,4|10	R	77,47|124	R	15,26|41	A	39|39	A
DLO_r1.0ch01	18420199	T	C	105|109	C	52|54	C	367|367	Y	3,2|5	C	17|17	C	25|25	C	27|27	Y	8,3|11	C	34|34	C	34|36	Y	23,3|26	C	25|25	C	18|18	C	94|94	C	67|68	C	30|30	C	2|2	C	20|20	C	53|53	C	9|9	C	120|120	C	42|42	Y	31,9|40	C
DLO_r1.0ch01	18420235	G	S	25,66|91	S	22,23|45	S	247,87|334	G	2|2	G	16|16	S	9,14|23	G	24|24	G	8|8	S	10,17|27	S	13,21|34	G	20|20	S	15,9|24	C	18|18	S	60,28|88	S	20,39|59	S	12,16|28	C	2|2	S	12,6|18	S	40,12|52	S	5,2|7	S	68,43|111	S	15,21|36	G	31|31	G
DLO_r1.0ch01	18441031	T	T	7|8	Y	7,6|13	Y	9,20|29	N	0|2	T	4|4	C	5|5	T	6|6	T	1|3	Y	3,2|5	T	1|1	Y	2,7|9	T	2|3	Y	5,5|10	Y	4,6|10	Y	8,6|14	T	1|2	n	0	T	2|2	Y	5,4|9	Y	2,5|7	Y	6,3|9	Y	4,4|8	T	6|6	Y
DLO_r1.0ch01	18441065	C	C	8|10	Y	3,7|10	Y	29,13|42	N	0|2	C	3|3	T	8|8	C	8|8	Y	3,6|9	Y	4,3|7	C	2|2	C	8|10	C	1|2	Y	7,7|14	Y	7,7|14	Y	6,12|18	Y	4,3|7	n	0	C	4|4	Y	5,6|11	Y	9,4|13	Y	7,10|17	Y	6,6|12	C	11|11	C
DLO_r1.0ch01	18445627	T	W	80,54|134	W	246,191|437	W	433,742|1175	W	11,9|20	W	45,102|147	W	111,19|130	W	59,59|118	W	43,134|177	W	97,60|157	W	8,13|21	W	114,50|164	W	32,18|50	A	220|223	W	151,156|307	A	524|532	W	83,53|136	W	3,5|8	T	30|30	W	132,138|270	W	138,31|169	W	266,168|434	W	136,56|192	T	157|157	W
DLO_r1.0ch01	18445646	G	S	87,50|137	S	254,190|444	S	463,735|1198	S	13,8|21	S	46,103|149	S	120,15|135	S	63,59|122	S	46,133|179	S	101,59|160	S	9,12|21	S	119,50|169	S	33,17|50	G	229|229	S	162,154|316	G	542|544	S	92,48|140	S	4,6|10	C	29|31	S	134,141|275	S	144,30|174	S	279,162|441	S	140,53|194	C	155|156	S
DLO_r1.0ch01	18445650	T	Y	81,57|138	Y	251,195|446	Y	445,758|1203	Y	12,9|21	Y	46,103|149	Y	114,21|135	Y	60,62|122	Y	45,137|182	Y	98,61|159	Y	8,13|21	Y	117,53|170	Y	32,18|50	C	228|231	Y	152,165|317	C	539|549	Y	85,55|140	Y	4,6|10	T	32|32	Y	133,144|277	Y	141,33|174	Y	270,172|442	Y	138,57|195	T	156|156	Y
DLO_r1.0ch01	18445722	A	M	103,151|254	M	372,491|864	M	1446,846|2292	M	15,22|37	M	200,85|285	M	36,220|256	M	112,116|228	M	264,88|352	M	112,196|308	M	26,16|42	M	99,225|324	M	34,61|95	C	439|443	M	319,290|609	C	1041|1054	M	103,160|263	M	11,7|18	A	58|58	M	279,251|530	M	60,265|325	M	322,529|851	M	108,268|376	A	304|304	M
DLO_r1.0ch01	18454336	T	Y	127,187|314	Y	98,95|193	C	273|282	Y	12,48|60	T	134|134	Y	47,69|116	Y	61,203|264	T	149|149	Y	40,66|106	Y	47,105|152	T	238|239	Y	82,55|137	Y	121,73|194	Y	85,138|223	Y	259,326|585	Y	26,26|52	C	4|4	Y	21,63|84	Y	48,22|70	Y	27,114|141	Y	63,114|177	Y	49,45|94	T	307|307	T
DLO_r1.0ch01	18461395	A	A	8|8	A	17|17	A	24|24	n	0	R	1,1|2	A	6|6	A	4|4	A	6|6	A	4|4	A	2|2	A	5|5	A	3|3	A	1|1	A	3|3	G	2|2	A	3|3	n	0	A	1|1	A	5|5	n	0	A	8|9	A	4|4	A	17|17	A
DLO_r1.0ch01	18486066	C	Y	331,159|490	Y	1228,272|1500	Y	1889,1601|3490	C	58|64	T	245|245	Y	238,102|340	Y	70,388|458	Y	256,104|360	Y	444,248|692	Y	101,27|128	Y	149,266|415	Y	184,40|224	Y	421,108|529	Y	479,492|971	Y	711,225|936	Y	258,162|420	Y	35,16|51	Y	46,127|173	Y	427,303|730	Y	109,115|224	Y	796,413|1209	Y	551,281|832	Y	238,332|570	Y
DLO_r1.0ch01	18527091	A	R	262,340|602	R	187,871|1058	G	1718|1741	R	67,26|93	A	189|189	R	82,428|510	A	681|682	R	123,106|229	R	128,469|597	R	79,87|166	R	561,98|659	R	124,77|201	R	380,289|669	R	495,333|829	R	745,454|1199	R	162,213|375	G	31|31	R	112,21|133	R	177,522|700	R	245,202|448	R	567,789|1358	R	100,556|656	A	557|564	R
DLO_r1.0ch01	18527103	G	S	256,343|599	S	184,877|1061	C	1746|1746	C	89|93	S	72,118|190	S	80,424|504	S	447,234|681	S	124,104|228	S	126,472|598	S	75,87|162	S	440,218|658	S	43,158|201	S	381,288|669	S	487,342|829	S	537,657|1194	S	63,315|378	C	31|31	S	107,27|134	S	96,602|698	S	127,320|447	S	338,1020|1358	S	97,560|657	G	552|561	S
DLO_r1.0ch01	18538298	T	T	7|7	T	85|85	T	14|14	Y	6,1|7	C	11|11	T	3|3	C	32|32	T	64|64	T	2|2	T	2|2	T	1|1	C	22|22	n	0	T	3|3	C	80|84	C	33|34	n	0	T	1|1	C	68|69	C	9|10	C	100|103	n	0	T	75|75	T
DLO_r1.0ch01	18546228	C	C	7|7	C	15|15	C	55|55	C	3|3	C	1|2	C	14|14	C	6|6	C	7|7	C	8|8	M	2,3|5	C	1|2	C	6|6	C	8|8	C	23|23	C	19|23	C	11|11	n	0	A	2|2	C	15|15	C	1|2	C	21|21	C	16|16	C	12|12	C
DLO_r1.0ch01	18586816	T	Y	13,42|55	Y	49,19|68	Y	95,47|142	Y	4,6|10	Y	4,3|7	Y	11,9|20	Y	6,19|25	Y	9,5|14	Y	17,10|27	T	37|42	Y	11,30|41	Y	5,19|24	Y	6,10|16	Y	18,22|40	Y	45,25|70	Y	14,5|19	T	1|1	T	18|18	Y	26,7|33	Y	10,9|19	Y	34,22|56	Y	28,15|43	T	27|27	T
DLO_r1.0ch01	18599701	A	R	40,12|52	R	26,13|39	R	50,172|223	A	8|10	A	17|17	R	4,16|20	R	3,24|27	G	11|11	R	18,17|35	R	19,5|24	A	29|29	A	8|10	R	7,10|17	R	14,63|77	A	47|47	R	9,6|15	n	0	A	12|13	R	10,11|21	A	8|8	R	21,25|46	R	1,7|8	R	11,33|44	R
DLO_r1.0ch01	18599824	A	W	25,24|49	W	12,24|36	W	172,53|225	W	6,2|8	W	5,11|16	W	16,7|23	W	23,4|27	A	10|10	W	21,17|38	W	15,9|24	W	26,11|37	W	5,6|11	W	9,5|14	W	70,17|87	T	40|41	W	6,9|15	A	1|1	W	4,8|12	W	11,9|20	T	9|9	W	25,16|41	A	9|10	A	39|39	W
DLO_r1.0ch01	18686204	A	A	8|10	W	5,5|10	W	22,6|28	A	2|2	A	6|6	A	9|9	W	6,4|10	A	2|2	W	9,5|14	A	4|4	A	8|8	W	2,2|4	W	2,8|10	W	7,4|11	W	11,14|25	W	1,3|4	n	0	T	4|4	W	7,2|9	W	3,2|5	A	12|12	A	8|10	W	2,3|5	T
DLO_r1.0ch01	18712561	A	G	58|58	A	16|17	R	42,37|79	R	1,2|3	G	8|8	R	9,5|14	R	20,6|26	R	6,3|9	R	6,10|16	G	13|13	R	4,11|15	R	5,5|10	R	2,17|19	R	10,45|55	R	17,50|67	R	5,7|12	A	3|4	G	5|5	R	4,26|30	R	6,3|9	R	9,37|46	R	15,9|24	R	7,13|20	G
DLO_r1.0ch01	18712589	G	C	63|63	G	15|16	S	51,47|98	S	1,2|3	S	1,8|9	G	16|20	S	10,21|31	G	8|10	S	14,7|21	C	16|16	S	9,8|18	G	8|10	S	3,21|24	S	18,43|61	S	17,56|73	S	5,8|13	G	3|4	C	6|6	S	7,27|34	S	10,4|14	S	10,43|53	G	21|25	G	23|28	S
DLO_r1.0ch01	18712603	C	T	62|62	C	14|15	Y	43,45|88	Y	1,2|3	Y	1,8|9	Y	14,3|17	C	27|30	Y	8,2|10	Y	14,6|20	T	16|16	Y	9,8|17	Y	9,2|11	T	21|23	Y	15,43|58	Y	18,56|74	Y	6,8|14	C	3|4	T	6|6	Y	7,25|32	Y	10,3|13	Y	9,41|50	Y	21,4|25	Y	23,5|28	Y
DLO_r1.0ch01	18712780	G	C	3|3	G	19|21	S	52,13|65	G	1|2	n	0	G	12|15	G	6|6	S	1,4|5	S	9,3|12	C	4|4	S	4,7|11	S	5,2|7	S	3,2|5	S	9,6|15	S	20,9|29	G	6|6	G	3|4	N	0|1	S	4,3|7	G	10|10	S	15,9|24	G	16|19	C	18|18	C
DLO_r1.0ch01	18712793	T	C	28|28	T	19|21	Y	23,55|78	Y	2,1|3	C	5|5	T	12|15	Y	4,14|18	Y	6,2|8	Y	4,11|15	C	11|11	Y	8,5|13	Y	2,5|7	Y	8,3|11	Y	19,10|29	Y	25,21|46	T	6|6	T	3|4	N	0|1	Y	11,5|16	T	12|14	Y	20,15|35	T	20|24	C	20|20	C
DLO_r1.0ch01	18712817	T	C	33|33	T	24|24	Y	28,57|85	Y	2,1|3	Y	5,1|6	T	16|20	T	20|20	T	9|11	T	16|18	C	11|11	Y	9,6|15	T	9|9	Y	9,3|12	Y	28,10|38	Y	35,22|57	T	6|7	T	3|4	C	3|3	Y	15,6|21	T	12|14	Y	26,14|40	T	23|25	T	18|20	T
DLO_r1.0ch01	18712849	A	G	38|38	A	19|21	R	45,27|72	R	2,2|4	G	6|6	R	13,5|18	G	19|21	R	2,7|9	A	12|15	G	17|17	R	4,9|13	R	4,6|10	R	2,12|14	R	10,33|43	R	16,41|57	A	6|7	A	3|4	G	4|4	R	6,16|22	A	7|8	R	9,32|41	R	10,7|17	G	16|16	G
DLO_r1.0ch01	18713217	T	Y	19,4|23	T	9|9	Y	11,19|30	T	3|3	N	0|1	T	5|5	T	3|3	T	7|7	Y	2,3|5	T	1|2	Y	4,4|8	T	3|3	C	4|4	Y	3,8|11	Y	6,4|10	T	4|5	n	0	Y	3,1|4	Y	3,2|5	T	1|3	N	0|2	T	4|4	T	6|7	T
DLO_r1.0ch01	18714906	A	C	15|15	A	11|13	M	18,12|30	M	7,4|11	A	1|1	M	3,4|7	M	1,4|5	A	2|2	M	3,2|5	C	6|6	M	3,4|7	M	2,2|4	C	3|3	M	2,6|8	C	13|13	M	1,3|4	n	0	N	0|1	M	2,2|4	A	3|3	M	4,8|12	M	6,2|8	C	3|3	C
DLO_r1.0ch01	18715191	A	A	17|17	R	3,8|11	R	11,16|27	A	3|3	A	1|1	R	4,3|7	A	6|6	R	2,1|3	R	2,4|6	A	5|5	R	5,3|8	R	3,2|5	A	3|4	R	5,2|7	A	13|14	A	3|4	n	0	A	1|1	R	2,2|4	G	3|3	R	9,4|13	R	2,6|8	A	4|4	R
DLO_r1.0ch01	18715232	A	G	17|17	R	11,2|13	R	19,13|32	R	1,4|5	R	1,1|2	R	4,4|8	R	3,4|7	A	3|3	A	5|6	G	6|6	R	3,5|8	R	2,3|5	R	1,3|4	R	2,6|8	G	15|16	R	1,3|4	n	0	A	1|1	R	2,2|4	A	3|3	R	5,9|14	A	7|8	R	2,2|4	A
DLO_r1.0ch01	18715290	A	G	16|16	A	10|11	R	18,10|28	R	2,4|6	A	2|2	R	4,4|8	R	2,4|6	A	2|2	R	5,2|7	G	7|7	R	3,5|8	R	2,3|5	R	1,3|4	R	2,6|8	G	16|17	R	2,2|4	n	0	A	1|1	R	2,2|4	A	3|3	R	11,4|15	A	7|8	R	2,2|4	A
DLO_r1.0ch01	18719129	A	A	24|24	A	41|41	A	157|157	G	20|22	A	30|30	A	20|20	A	25|25	A	11|11	A	17|17	R	15,80|95	R	23,121|144	G	131|135	G	244|267	A	41|41	A	58|58	A	19|19	A	2|2	A	11|11	A	82|82	A	33|33	A	60|60	A	90|90	A	33|33	A
DLO_r1.0ch01	18750087	C	T	326|326	Y	66,68|134	T	208|209	T	21|21	C	64|71	T	27|27	C	53|53	C	55|55	T	33|33	T	96|101	T	104|104	T	26|26	T	61|61	T	135|135	Y	61,283|344	T	50|50	T	3|3	Y	12,31|43	T	78|78	Y	11,62|73	T	155|155	T	48|48	Y	67,49|116	T
DLO_r1.0ch01	18750098	T	G	310|310	K	67,64|131	G	200|200	G	21|21	T	63|70	G	26|26	T	52|52	T	54|54	G	33|33	G	92|97	G	101|101	G	26|26	G	57|57	G	128|128	K	268,61|329	G	47|47	G	3|3	K	30,12|42	G	76|76	K	58,9|67	G	149|149	G	46|46	K	47,65|112	G
DLO_r1.0ch01	18750203	T	C	375|375	Y	73,71|144	C	228|228	C	23|23	T	74|83	C	31|31	T	62|62	T	66|66	C	34|34	C	111|116	C	116|116	C	30|30	C	67|67	C	156|156	Y	332,71|403	C	60|60	C	5|5	Y	34,15|49	C	91|91	Y	69,13|82	C	183|183	C	50|50	Y	54,77|132	Y
DLO_r1.0ch01	18817170	T	K	24,28|52	K	9,19|28	K	30,39|69	G	4|4	K	2,6|8	K	15,5|20	K	8,21|29	K	4,12|16	K	13,7|20	K	9,9|18	K	20,8|28	K	13,8|21	K	7,19|26	K	21,16|37	K	35,31|66	T	12|14	T	2|2	K	2,3|5	K	9,11|20	T	4|5	K	22,23|45	K	15,10|25	K	10,15|25	K
DLO_r1.0ch01	18817185	T	Y	24,31|55	Y	11,16|28	Y	26,42|68	C	4|4	Y	3,7|10	Y	11,5|16	Y	10,22|32	Y	4,9|13	Y	15,7|22	Y	9,9|18	Y	17,7|24	Y	11,8|19	Y	8,20|28	Y	21,20|41	Y	34,29|63	Y	3,12|15	T	2|2	Y	2,3|5	Y	8,15|23	T	4|4	Y	23,23|46	Y	12,10|22	Y	11,14|25	Y
DLO_r1.0ch01	18899230	T	Y	113,39|152	Y	96,36|132	Y	246,51|298	C	24|24	C	68|73	Y	41,29|70	C	208|223	Y	47,27|74	Y	77,16|93	Y	29,20|49	C	203|203	Y	14,12|26	Y	40,8|48	Y	62,42|104	Y	83,46|129	Y	51,6|57	T	1|1	Y	19,6|25	C	99|108	C	105|114	Y	158,21|179	Y	28,30|58	Y	66,67|133	Y
DLO_r1.0ch01	18899434	G	K	21,105|126	K	35,68|103	K	33,239|272	T	23|23	T	61|62	K	11,40|51	T	193|203	K	32,22|54	K	11,74|85	K	10,14|24	T	187|194	K	5,10|15	K	4,34|38	K	21,60|81	K	19,85|104	T	49|54	n	0	K	3,17|20	T	101|107	T	96|100	T	152|161	K	13,26|39	G	84|84	K
DLO_r1.0ch01	18899471	C	Y	29,105|134	Y	35,79|114	Y	45,226|271	T	22|22	T	60|64	Y	22,42|64	T	190|200	Y	30,35|65	Y	16,75|91	Y	24,10|34	T	183|192	Y	9,10|19	Y	7,35|42	Y	31,58|89	Y	37,81|118	T	47|52	n	0	Y	6,16|22	T	93|99	T	92|98	Y	19,149|168	Y	28,26|54	Y	93,18|111	Y
DLO_r1.0ch01	18899472	A	R	29,104|133	R	35,79|114	R	45,226|271	G	22|22	G	60|64	R	9,55|64	G	195|200	R	21,44|65	R	10,81|91	R	24,10|34	G	183|192	G	19|19	R	7,35|42	R	13,75|88	R	37,81|118	G	47|52	n	0	G	22|22	G	93|99	G	93|98	R	19,149|168	R	15,39|54	R	59,52|111	G
DLO_r1.0ch01	18899510	A	R	28,96|124	R	42,63|105	G	220|244	G	21|21	G	53|57	R	21,38|59	G	182|195	R	38,21|59	R	12,73|85	R	15,9|24	G	170|179	R	11,9|20	R	6,33|39	R	30,56|86	R	23,73|96	G	47|50	A	1|1	R	3,16|19	G	90|95	G	86|91	G	139|149	R	21,26|47	A	103|103	R
DLO_r1.0ch01	18922947	G	T	127|129	K	54,46|100	T	138|144	n	0	K	2,2|4	T	18|19	G	51|51	G	33|33	T	21|23	T	39|41	G	4|4	G	2|2	T	13|14	T	30|30	T	107|109	T	19|19	T	5|5	n	0	T	18|19	K	2,14|16	T	47|49	T	43|47	G	80|80	G
DLO_r1.0ch01	18922948	A	T	127|129	W	54,46|100	T	138|144	n	0	W	2,2|4	T	18|19	A	51|51	A	33|33	T	21|23	T	39|41	A	4|4	A	2|2	T	13|14	T	30|30	T	107|109	T	19|19	T	5|5	n	0	T	18|19	W	2,14|16	T	47|49	T	43|47	A	80|80	A
DLO_r1.0ch01	18923058	A	G	116|118	R	45,43|88	G	127|131	n	0	R	1,2|3	G	18|18	A	43|43	A	29|29	G	21|23	G	36|36	A	5|5	A	1|1	G	14|15	G	27|27	G	102|103	G	19|20	G	4|4	n	0	G	14|14	G	12|13	G	43|46	G	40|43	A	69|69	A
DLO_r1.0ch01	18923068	C	C	117|119	Y	45,46|91	C	128|132	n	0	C	2|3	C	19|19	T	40|42	T	29|30	C	23|25	C	36|36	Y	1,4|5	C	1|1	C	14|15	C	28|28	C	102|103	C	20|21	C	4|4	n	0	C	16|16	C	13|14	C	43|46	C	43|44	Y	7,62|69	C
DLO_r1.0ch01	18923069	A	A	117|119	R	45,46|91	A	129|133	n	0	A	2|3	A	18|19	G	41|42	G	29|30	A	23|25	A	36|36	R	1,4|5	G	1|1	A	14|15	A	28|28	A	102|103	A	20|21	A	4|4	n	0	A	16|16	A	13|14	A	43|46	A	40|44	G	65|69	G
DLO_r1.0ch01	18923107	A	A	124|128	A	97|98	A	138|138	n	0	A	2|3	A	17|18	A	48|52	A	32|33	A	24|26	A	42|42	R	2,6|8	A	1|2	A	15|18	A	31|33	A	110|113	A	20|21	A	5|5	n	0	A	17|18	R	13,4|17	R	45,10|55	A	44|45	A	83|83	R
DLO_r1.0ch01	18923173	A	G	108|114	G	79|81	G	117|118	n	0	N	0|2	G	14|15	G	38|42	G	31|31	G	19|20	G	30|30	R	4,6|10	R	4,3|7	R	2,11|13	G	27|29	G	105|109	G	14|14	G	4|4	n	0	R	3,16|19	R	3,11|14	R	8,31|39	G	35|35	G	67|67	R
DLO_r1.0ch01	18925768	C	Y	38,18|56	Y	4,14|18	T	177|182	C	2|2	Y	10,7|17	Y	1,6|7	n	0	T	9|9	T	14|14	C	15|15	T	21|22	C	2|2	C	10|10	Y	31,30|61	C	19|19	Y	5,7|12	n	0	T	6|6	Y	18,9|27	C	4|4	Y	34,25|59	Y	1,6|7	Y	4,13|17	Y
DLO_r1.0ch01	18926055	C	S	21,43|64	S	17,2|19	G	189|191	C	1|1	S	6,11|17	S	8,1|9	C	1|1	G	11|12	G	17|17	C	15|15	G	22|23	C	2|2	C	10|10	S	35,35|70	C	24|24	S	8,5|13	n	0	G	5|5	S	10,19|29	C	3|3	S	29,35|64	G	6|6	S	14,2|16	S
DLO_r1.0ch01	18978164	C	C	11|12	Y	14,8|22	Y	37,18|55	T	7|7	C	2|2	Y	6,9|15	C	7|7	C	4|4	Y	8,10|18	C	8|8	C	10|10	Y	3,6|9	Y	11,5|16	C	9|9	C	23|23	Y	4,5|9	C	1|2	C	3|3	Y	14,5|19	C	11|11	Y	14,13|27	Y	4,15|19	C	7|7	Y
DLO_r1.0ch01	18978178	A	A	11|12	W	20,6|26	W	40,20|60	A	8|8	A	1|2	W	12,4|16	W	2,5|7	W	2,2|4	A	14|16	W	3,5|8	T	9|9	A	9|11	W	7,10|17	W	7,3|10	W	13,11|24	W	5,4|9	A	2|2	T	3|3	A	16|20	W	3,8|11	A	22|24	A	17|19	A	7|7	W
DLO_r1.0ch01	18978227	T	W	7,1|8	T	20|22	W	11,32|43	T	4|4	W	1,2|3	T	12|12	T	1|1	T	2|2	W	4,10|14	W	2,4|6	T	6|6	T	10|10	W	4,9|13	A	6|6	W	11,3|14	T	6|6	n	0	T	2|2	W	4,9|13	W	2,7|9	W	3,10|13	T	10|10	T	8|8	T
DLO_r1.0ch01	19016894	G	A	32|32	R	70,16|86	R	145,33|178	A	5|5	A	11|12	R	32,4|36	R	15,13|28	A	20|21	R	29,7|36	n	0	G	7|7	A	7|7	A	13|13	R	19,5|24	A	37|37	R	14,7|21	G	1|3	R	3,2|5	A	19|20	R	11,2|13	R	40,6|46	R	22,7|29	A	33|33	A
DLO_r1.0ch01	19016901	A	G	32|32	R	12,69|81	R	31,140|171	G	4|4	G	11|12	G	30|33	R	10,10|25	G	19|20	R	4,28|32	n	0	A	6|6	G	7|7	G	13|13	R	6,17|23	G	37|37	R	5,12|17	A	1|3	R	2,3|5	G	18|20	R	2,11|13	R	5,38|43	G	21|23	G	29|29	G
DLO_r1.0ch01	19017179	G	T	36|36	K	22,84|106	K	65,194|259	T	5|5	K	2,13|15	K	7,43|50	K	15,20|35	T	32|35	K	15,41|56	n	0	G	13|13	T	9|9	T	26|26	K	12,22|34	T	50|50	K	8,18|26	G	2|3	K	3,5|8	K	10,25|35	K	6,12|18	K	16,60|76	K	8,40|48	T	48|48	T
DLO_r1.0ch01	19029918	C	C	7|7	S	3,5|8	C	36|39	C	1|1	S	2,2|4	C	5|5	S	7,1|8	C	1|2	C	1|1	C	1|1	C	2|3	C	1|1	n	0	C	4|4	C	7|7	S	3,3|6	n	0	n	0	C	3|4	G	2|2	S	6,10|16	S	2,4|6	C	3|3	C
DLO_r1.0ch01	19051386	T	T	10|10	W	14,23|37	W	29,32|61	W	3,5|8	T	7|7	W	9,5|14	T	8|8	W	4,7|11	W	7,3|10	W	7,2|9	W	5,14|19	A	8|8	N	0|2	T	9|9	n	0	W	4,3|7	n	0	T	2|2	W	5,10|15	T	2|2	W	16,7|23	W	6,8|14	T	12|15	A
DLO_r1.0ch01	19051767	T	C	11|11	Y	27,12|39	C	61|61	C	8|8	C	7|7	C	14|14	C	8|8	Y	8,6|14	C	12|12	Y	8,1|9	C	19|19	C	7|7	N	0|2	C	9|9	n	0	C	6|6	n	0	N	0|2	C	15|15	N	0|2	C	23|23	C	14|14	T	12|14	C
DLO_r1.0ch01	19051910	C	M	4,2|6	C	4|4	M	6,7|13	n	0	C	2|2	C	1|1	C	8|9	M	3,1|4	C	2|3	C	8|8	M	4,15|19	C	1|1	C	2|2	C	4|5	M	7,18|25	M	2,3|5	n	0	C	1|1	M	3,9|12	M	6,2|8	M	6,14|20	C	1|2	C	2|2	C
DLO_r1.0ch01	19095021	A	G	88|90	A	126|127	A	32|33	R	11,11|22	A	16|16	G	54|58	R	140,71|211	R	92,28|120	G	54|56	R	11,27|38	G	172|178	R	14,26|40	A	55|56	G	84|93	R	240,82|322	A	29|29	A	6|6	G	36|37	A	83|83	R	32,16|48	A	115|118	G	43|47	R	118,156|274	G
DLO_r1.0ch01	19095027	C	C	90|90	C	127|127	C	32|32	Y	12,11|23	Y	5,11|16	C	58|58	Y	79,133|212	C	121|121	C	57|57	Y	27,11|38	C	177|177	Y	27,13|40	T	54|58	C	92|92	C	325|325	T	28|29	T	6|6	C	38|38	T	80|83	Y	17,31|48	T	112|119	C	47|47	C	274|274	C
DLO_r1.0ch01	19095071	G	G	178|178	G	241|241	G	69|69	K	23,21|44	K	9,20|29	G	115|115	K	145,259|404	G	235|235	G	114|114	K	52,22|74	G	339|339	K	55,27|82	T	109|121	G	179|179	G	631|631	K	8,51|59	T	12|12	G	76|76	T	153|160	K	36,61|97	T	220|242	G	99|99	G	517|517	G
DLO_r1.0ch01	19095162	G	G	97|97	T	122|125	K	18,22|40	K	12,12|24	K	2,13|15	G	57|58	K	70,133|204	K	26,88|114	G	57|60	K	28,12|40	G	174|175	K	28,16|44	K	7,55|62	G	86|90	K	98,243|341	K	4,28|32	T	6|6	G	35|36	T	83|85	K	18,31|49	T	117|125	G	50|51	K	153,119|272	G
DLO_r1.0ch01	19095165	G	G	97|97	G	125|125	G	40|40	G	24|24	G	15|15	C	54|58	S	134,70|204	S	88,26|114	C	54|60	G	40|40	G	175|175	S	34,10|44	G	62|62	S	12,77|89	G	341|341	G	32|32	G	6|6	C	35|36	G	84|84	G	50|50	G	126|126	S	8,43|51	S	119,151|270	S
DLO_r1.0ch01	19095186	A	A	98|98	A	126|126	A	21|21	A	22|22	A	15|15	G	54|57	R	132,69|201	R	87,25|112	R	6,52|58	A	37|37	A	169|169	R	32,10|42	A	61|61	G	76|81	A	331|331	A	31|31	A	6|6	G	35|35	A	81|81	A	48|48	A	121|121	R	7,42|49	R	115,147|262	R
DLO_r1.0ch01	19095196	A	A	96|96	G	117|121	A	13|13	A	22|22	A	13|13	A	56|56	A	198|200	R	25,87|112	A	54|58	A	37|37	A	169|169	A	40|40	A	61|61	A	80|80	R	89,235|324	A	30|30	A	6|6	A	35|35	A	80|80	A	46|46	A	119|119	A	48|48	R	147,114|261	A
DLO_r1.0ch01	19116763	T	C	13|13	Y	14,15|29	Y	86,46|132	n	0	Y	11,3|14	T	8|8	Y	13,20|33	T	18|22	Y	3,6|9	C	3|3	Y	10,5|15	Y	2,4|6	C	8|8	Y	18,16|34	C	40|40	Y	7,11|18	C	5|5	Y	5,12|17	Y	8,4|12	Y	6,1|7	Y	11,14|25	Y	7,14|21	Y	11,22|33	T
DLO_r1.0ch01	19116767	G	G	13|13	R	11,18|29	G	133|133	n	0	G	14|14	A	8|8	R	20,13|33	R	15,7|22	G	7|8	G	3|3	G	15|15	R	4,2|6	G	9|9	R	13,21|34	G	41|41	G	18|18	G	5|5	R	10,7|17	G	12|12	G	7|7	G	26|26	R	12,9|21	R	22,11|33	A
DLO_r1.0ch01	19116774	C	S	7,6|13	S	14,15|29	S	86,46|132	n	0	C	14|14	C	8|8	C	32|32	S	4,17|21	S	4,5|9	C	4|4	C	14|14	S	2,4|6	G	10|10	S	16,16|32	C	42|42	S	7,10|17	G	5|5	C	17|17	S	8,4|12	C	8|8	S	10,15|25	S	9,13|22	S	9,24|33	C
DLO_r1.0ch01	19124835	G	G	13|13	G	11|11	G	27|27	S	2,8|10	G	2|2	G	9|9	G	24|25	G	6|6	G	4|4	G	5|5	G	14|14	G	3|3	G	5|5	G	12|12	G	24|25	G	2|2	G	1|1	G	1|1	G	4|4	G	12|12	G	23|23	G	6|6	G	14|14	G
DLO_r1.0ch01	19124849	G	R	3,7|10	R	9,2|11	R	20,4|24	G	10|10	G	1|2	R	5,2|7	G	23|23	G	5|5	G	2|3	G	5|5	R	5,9|14	G	4|4	G	3|4	R	4,4|8	R	7,13|20	G	1|2	N	0|1	G	1|1	R	3,1|4	R	5,8|13	R	10,10|20	A	5|5	G	12|12	G
DLO_r1.0ch01	19124850	G	S	6,3|9	S	2,9|11	S	4,20|24	G	10|10	N	0|1	S	2,5|7	G	23|23	G	5|5	G	2|3	G	5|5	S	9,5|14	G	4|4	G	3|4	S	4,4|8	S	11,8|19	N	0|2	N	0|1	G	1|1	S	1,3|4	S	8,5|13	S	10,10|20	C	5|5	G	12|12	G
DLO_r1.0ch01	19124851	G	S	3,6|9	G	11|11	G	20|24	G	10|10	G	1|1	S	5,2|7	G	20|23	S	2,3|5	S	1,2|3	S	3,2|5	S	11,3|14	C	4|4	G	3|4	S	4,4|8	S	14,5|19	G	2|2	G	1|1	N	0|1	G	4|4	S	8,5|13	G	20|20	G	5|5	S	9,3|12	C
DLO_r1.0ch01	19124906	A	R	2,10|12	A	9|11	R	21,6|27	A	9|11	R	1,4|5	R	5,9|14	R	19,17|36	R	3,4|7	R	1,5|6	G	5|5	R	5,14|19	G	7|7	R	2,7|9	R	4,8|12	R	7,28|35	A	3|3	A	1|1	N	0|1	R	3,4|7	R	4,9|13	R	12,17|29	R	5,2|7	R	5,14|19	G
DLO_r1.0ch01	19126522	A	R	377,100|477	R	162,168|330	R	395,1345|1743	A	14|14	R	37,31|68	R	23,39|62	A	98|98	G	40|41	R	94,87|181	A	24|24	R	1,4|5	A	8|8	A	159|165	R	276,305|581	A	287|287	R	137,50|187	A	13|13	R	3,2|5	R	267,74|341	A	114|114	R	373,254|627	R	133,113|246	G	160|164	G
DLO_r1.0ch01	19126545	A	W	100,393|493	W	179,165|344	W	1400,408|1808	A	15|15	W	31,39|70	W	40,26|66	T	101|110	A	44|44	W	94,92|186	T	27|27	A	9|9	A	9|9	T	169|180	W	310,287|597	T	290|311	W	52,146|198	T	16|16	A	7|7	W	79,267|346	T	118|118	W	277,378|655	W	122,140|262	A	169|169	A
DLO_r1.0ch01	19126570	C	Y	105,395|500	Y	184,166|350	Y	1424,413|1837	C	15|15	Y	32,41|73	Y	41,25|66	C	117|117	C	45|45	Y	92,92|184	T	27|27	C	12|12	C	12|12	T	169|179	Y	312,292|604	T	292|315	Y	55,149|204	T	16|16	C	9|9	Y	81,266|347	T	117|118	Y	280,380|660	Y	121,140|261	C	173|173	C
DLO_r1.0ch01	19156822	C	Y	258,405|663	Y	164,706|870	Y	694,1258|1952	Y	53,100|153	Y	138,175|313	Y	88,349|437	Y	238,579|817	Y	58,146|204	Y	175,329|504	Y	221,149|370	Y	645,510|1155	Y	163,146|309	Y	262,407|669	Y	223,152|375	Y	478,518|996	Y	210,136|346	Y	25,21|46	Y	126,64|190	Y	247,368|615	Y	284,73|357	Y	527,638|1165	Y	135,310|445	T	276|285	Y
DLO_r1.0ch01	19156837	G	K	256,408|664	K	346,531|877	K	697,1262|1959	K	55,100|155	K	140,176|316	K	88,348|436	K	337,489|826	K	178,25|203	K	178,332|510	K	219,150|369	K	648,522|1170	K	167,149|316	K	266,411|677	K	225,154|379	K	478,528|1006	K	212,136|348	K	26,20|46	K	125,66|191	K	243,375|620	K	286,73|359	K	538,629|1167	K	142,308|450	G	283|286	K
DLO_r1.0ch01	19166584	C	C	34|34	C	68|68	C	239|239	n	0	n	0	C	37|37	T	2|2	Y	3,2|5	C	33|34	n	0	C	2|2	Y	1,1|2	C	24|24	C	42|45	C	38|38	C	24|24	C	1|1	Y	1,1|2	C	47|47	C	19|19	C	71|71	C	44|44	Y	2,2|4	Y
DLO_r1.0ch01	19173891	T	Y	5,11|16	T	6|6	T	31|31	T	2|2	C	2|2	T	6|6	T	3|3	T	2|2	T	1|1	T	1|1	T	5|5	T	3|3	T	11|12	T	8|8	Y	3,9|12	Y	2,6|8	n	0	T	2|2	T	5|5	C	2|2	Y	3,6|9	T	7|7	T	4|4	T
DLO_r1.0ch01	19254087	T	T	27|27	W	12,88|100	W	107,106|213	T	6|6	T	3|3	W	14,13|27	W	7,7|14	W	11,19|30	W	15,19|34	A	11|11	n	0	W	8,11|19	W	9,11|20	W	28,15|43	T	2|2	T	9|9	n	0	W	3,1|4	T	17|17	T	3|3	T	39|39	W	12,19|31	W	26,55|81	W
DLO_r1.0ch01	19254371	T	Y	206,81|287	Y	142,465|607	Y	300,1276|1576	Y	12,68|80	Y	33,112|145	Y	55,207|262	T	267|267	Y	53,144|197	Y	48,127|175	Y	57,40|97	Y	68,73|141	T	211|211	Y	54,190|244	Y	193,141|334	C	153|153	Y	113,130|243	Y	11,15|26	Y	31,42|73	Y	176,191|367	Y	121,38|159	Y	361,362|723	Y	74,187|261	Y	97,211|308	T
DLO_r1.0ch01	19296172	C	C	16|16	M	5,11|16	M	16,45|61	n	0	n	0	A	14|14	C	5|5	C	4|5	M	6,8|14	C	2|2	M	7,25|32	n	0	A	4|4	M	3,1|4	C	11|11	C	1|2	n	0	A	2|2	A	3|3	C	1|1	M	6,4|10	n	0	M	2,2|4	M
DLO_r1.0ch01	19305240	T	W	66,114|180	W	101,19|120	W	366,191|557	W	10,10|20	W	16,47|63	W	44,39|83	W	22,108|130	W	19,9|28	W	26,19|45	W	33,19|52	W	33,61|94	W	46,35|81	W	61,94|155	W	37,84|121	T	222|222	W	27,31|58	T	16|16	A	18|20	W	42,103|145	T	57|66	W	82,146|228	W	90,30|120	T	89|91	W
DLO_r1.0ch01	19305324	T	Y	122,64|186	Y	20,98|118	Y	193,383|576	Y	11,10|21	Y	49,16|65	Y	40,50|90	Y	109,21|130	Y	9,19|28	Y	20,22|42	Y	23,38|61	Y	64,32|96	Y	35,47|82	Y	93,67|160	Y	96,38|134	C	228|228	Y	33,29|62	C	15|15	T	20|22	Y	108,42|150	Y	57,10|67	Y	153,84|237	Y	31,91|122	C	92|93	Y
DLO_r1.0ch01	19305331	G	K	120,64|184	K	20,98|118	K	191,381|572	K	11,10|21	K	49,16|65	K	40,49|89	K	108,21|129	K	9,19|28	K	20,22|42	K	24,37|61	K	64,32|96	K	35,47|82	K	93,66|159	K	95,38|133	G	227|227	K	33,29|62	G	15|15	T	20|22	K	108,41|149	K	57,10|67	K	153,83|236	K	31,91|122	G	92|93	K
DLO_r1.0ch01	19391441	T	W	156,548|706	W	253,181|434	A	627|680	T	55|55	T	102|102	W	60,17|77	T	431|431	T	127|127	W	61,10|71	T	264|264	T	267|267	T	45|45	W	133,188|321	W	131,194|325	W	195,434|629	W	69,111|180	A	19|19	T	61|61	W	122,361|483	W	33,226|259	W	140,534|674	A	92|98	T	362|362	T
DLO_r1.0ch01	19404828	G	R	100,31|131	R	80,195|275	G	419|423	R	15,2|17	R	30,37|67	G	123|127	A	51|53	R	63,47|110	G	138|139	A	45|45	R	14,105|119	R	35,66|101	R	67,37|104	R	57,166|223	R	93,155|248	R	37,148|185	G	4|4	G	28|31	R	59,244|303	R	19,14|33	R	81,287|368	G	203|206	R	107,64|171	G
DLO_r1.0ch01	19405314	A	A	96|96	A	27|27	A	2|2	A	5|5	A	22|22	G	25|27	R	44,16|60	R	27,7|34	G	21|21	A	62|62	A	40|40	A	18|18	A	70|70	R	18,15|33	A	51|51	A	15|15	A	1|1	R	3,4|7	A	28|30	A	12|12	A	59|59	G	15|15	R	37,50|87	G
DLO_r1.0ch01	19440872	A	A	9|9	W	2,6|8	W	11,5|16	n	0	T	4|4	A	6|7	A	3|4	n	0	T	1|1	n	0	W	4,2|6	T	4|4	W	2,1|3	A	14|14	W	14,9|23	A	6|6	A	2|2	W	1,2|3	A	3|4	A	3|3	W	4,5|9	A	9|9	A	2|2	T
DLO_r1.0ch01	19442488	G	G	89|89	S	90,91|181	S	373,147|520	S	13,20|33	S	35,19|54	S	43,77|120	S	32,45|77	S	25,57|82	S	49,110|160	S	13,8|21	G	128|138	S	18,27|45	S	17,16|33	S	133,75|208	S	129,136|265	S	55,34|89	G	7|7	S	14,22|36	S	65,28|93	G	39|44	S	164,54|218	S	43,124|167	S	54,120|174	C
DLO_r1.0ch01	19559145	T	Y	20,40|60	C	99|103	C	282|284	Y	9,3|12	Y	8,13|21	Y	36,6|42	Y	22,8|30	Y	24,9|33	Y	46,6|52	Y	8,8|16	Y	11,13|24	Y	25,16|41	Y	19,22|41	Y	48,23|71	Y	49,34|83	Y	41,9|50	C	6|6	Y	10,4|14	Y	58,11|69	Y	20,10|30	Y	100,21|121	C	47|51	T	26|28	Y
DLO_r1.0ch01	19559187	G	R	22,43|65	A	112|112	A	286|286	A	13|13	R	7,15|22	R	38,6|44	R	21,9|30	R	26,7|33	R	46,6|52	R	8,9|17	A	26|26	R	35,5|40	R	24,22|46	R	45,23|68	R	73,16|89	R	44,10|54	A	6|6	R	10,5|15	R	59,11|70	A	30|31	R	101,21|122	R	44,5|50	G	24|27	R
DLO_r1.0ch01	19561473	G	R	2,2|4	G	1|2	G	6|6	N	0|1	N	0|2	G	5|5	R	5,2|7	n	0	n	0	A	11|12	A	10|11	A	5|5	R	4,2|6	G	1|1	A	26|28	n	0	n	0	G	1|1	A	3|3	N	0|1	R	7,4|11	G	1|1	R	13,2|15	G
DLO_r1.0ch01	19561521	T	K	2,2|4	T	3|4	T	7|7	G	3|3	N	0|2	T	7|7	K	5,3|8	T	1|1	n	0	K	7,8|15	T	9|10	G	7|7	K	4,2|6	T	4|4	K	28,4|32	n	0	n	0	T	1|1	G	3|3	N	0|1	K	9,5|14	T	2|2	T	18|18	T
DLO_r1.0ch01	19563089	C	Y	6,5|11	Y	18,115|133	T	655|687	n	0	Y	8,46|54	Y	12,61|73	Y	13,6|19	Y	6,33|39	T	107|118	C	8|8	Y	22,138|160	C	8|8	Y	12,13|25	T	119|128	T	224|244	Y	16,37|53	C	2|2	Y	2,14|16	T	138|145	T	128|132	T	156|172	T	155|167	C	1|3	Y
DLO_r1.0ch01	19563130	G	G	15|15	S	20,123|143	C	683|732	G	1|1	S	20,38|58	S	12,61|73	G	27|27	S	12,31|43	C	110|122	G	14|14	S	43,132|175	G	10|10	G	25|25	S	17,119|136	S	36,224|260	S	22,31|53	G	2|2	S	3,14|17	S	17,141|158	C	135|145	S	26,156|182	S	21,158|179	G	4|4	G
DLO_r1.0ch01	19563200	C	T	10|10	Y	120,18|138	C	678|719	N	0|1	Y	38,23|61	Y	63,11|74	T	20|20	C	32|38	C	109|118	T	9|9	Y	131,27|158	T	6|6	T	23|23	C	122|133	C	222|242	Y	30,12|42	N	0|1	C	16|16	C	143|159	C	133|142	Y	156,28|184	C	152|162	N	0|1	T
DLO_r1.0ch01	19563215	G	G	10|10	K	18,119|137	T	665|706	G	1|1	K	23,37|60	K	11,61|72	G	20|20	K	6,32|38	T	109|118	G	9|9	K	27,130|157	G	6|6	G	21|21	T	121|132	T	220|240	K	12,29|41	G	1|1	T	14|14	K	16,137|153	T	129|138	K	28,152|180	T	145|155	G	1|1	G
DLO_r1.0ch01	19645677	T	Y	2,2|4	C	65|66	C	466|471	n	0	C	16|16	C	41|42	C	36|36	C	27|27	C	56|56	T	5|6	C	24|25	Y	18,3|21	C	101|104	C	56|57	C	60|60	C	68|68	C	10|10	C	23|23	C	89|89	C	51|52	C	174|175	C	59|60	C	1|1	T
DLO_r1.0ch01	19673697	C	G	34|36	S	29,28|57	G	187|187	S	2,5|7	C	14|14	S	21,12|34	S	25,26|51	C	31|36	S	19,4|23	S	5,19|24	S	37,13|50	S	14,10|24	S	16,10|26	S	22,11|33	S	22,37|59	S	8,10|18	G	2|2	S	4,1|5	S	10,13|23	S	8,12|20	S	48,30|78	S	14,16|30	C	67|67	C
DLO_r1.0ch01	19673881	C	Y	22,31|53	Y	31,29|60	T	205|206	Y	4,2|6	C	13|13	T	31|31	Y	10,35|45	Y	27,14|41	T	24|24	Y	19,6|25	T	53|55	T	19|21	Y	18,22|40	Y	15,32|47	Y	24,58|82	Y	12,8|20	T	2|2	T	10|10	Y	13,12|25	Y	14,18|32	Y	38,54|92	T	28|28	Y	40,25|65	T
DLO_r1.0ch01	19677063	T	W	3,4|7	W	2,5|7	W	12,8|20	n	0	n	0	W	3,1|4	W	7,2|9	T	2|2	A	2|2	n	0	W	6,1|7	T	1|1	W	6,3|9	T	13|15	W	4,8|12	W	2,2|4	n	0	W	2,1|3	W	4,3|7	W	2,5|7	W	4,19|23	W	2,2|4	W	1,1|2	A
DLO_r1.0ch01	19681023	C	C	4|4	C	12|12	C	17|17	Y	4,7|11	C	4|4	C	2|2	C	5|5	C	1|1	C	5|5	T	33|34	C	7|7	n	0	C	3|3	C	7|7	C	4|4	C	4|4	n	0	C	2|2	C	2|2	C	1|1	C	15|15	C	5|5	C	7|7	C
DLO_r1.0ch01	19872858	G	R	26,42|68	R	47,29|76	R	161,34|195	R	7,4|11	R	14,5|19	R	12,17|29	R	15,11|26	R	15,6|21	R	16,9|25	R	13,13|26	R	16,15|31	R	6,7|13	R	23,8|31	R	33,14|47	R	49,42|91	R	15,13|28	N	0|1	R	6,6|12	R	20,12|32	R	13,4|17	R	59,21|80	R	22,28|50	R	36,26|62	R
DLO_r1.0ch01	19877009	C	C	7|7	M	2,3|5	M	20,7|27	n	0	C	1|1	C	1|1	C	4|4	C	3|4	C	2|2	C	4|5	M	6,4|10	C	3|3	M	7,1|8	M	3,3|6	M	3,3|6	M	3,1|4	n	0	C	1|1	A	9|10	C	1|2	M	8,3|11	C	1|2	C	9|9	M
DLO_r1.0ch01	19877576	T	K	89,135|224	K	97,13|110	T	47|56	K	38,10|48	G	86|88	K	83,14|97	K	252,124|376	T	98|100	K	60,122|182	K	23,55|78	T	208|209	K	54,7|61	G	68|70	K	154,108|262	T	66|69	G	93|100	G	4|4	K	54,49|103	K	76,15|91	K	47,18|65	K	231,37|268	K	38,105|143	K	74,129|203	T
DLO_r1.0ch01	19877596	C	Y	134,87|221	Y	16,95|111	C	52|52	Y	32,16|48	Y	44,45|89	Y	15,80|95	Y	127,251|378	C	102|102	Y	123,58|181	Y	57,22|79	C	212|212	Y	8,53|61	Y	7,61|68	Y	113,151|264	C	63|63	T	93|99	T	4|4	C	102|102	Y	15,75|90	Y	19,45|64	Y	38,227|265	Y	104,37|141	Y	128,75|203	C
DLO_r1.0ch01	19901321	A	T	6|6	W	3,4|7	T	19|19	n	0	A	1|2	T	3|3	N	0|1	W	2,3|5	T	4|4	T	5|5	A	12|14	T	3|3	T	4|4	T	11|11	T	7|7	T	6|6	n	0	A	2|2	T	4|4	n	0	T	10|10	T	11|11	W	6,10|16	T
DLO_r1.0ch01	19920221	G	R	30,74|104	R	23,85|108	R	82,57|139	A	6|6	R	6,3|9	G	32|39	A	21|21	R	2,2|4	R	11,34|45	R	13,2|15	R	17,11|28	A	18|18	A	24|24	G	89|99	A	58|58	R	20,5|25	n	0	A	7|7	R	26,10|36	R	10,3|13	R	40,22|62	R	19,46|65	R	5,9|14	A
DLO_r1.0ch01	20047303	C	S	463,222|685	S	992,150|1142	S	1968,1121|3089	S	58,10|68	S	109,77|186	S	366,146|512	C	320|320	S	185,65|250	S	369,89|458	S	42,51|93	S	232,387|619	S	103,128|231	S	221,272|493	S	633,135|768	S	868,322|1190	S	287,154|441	C	14|14	S	65,73|138	S	289,250|539	S	122,85|207	S	679,542|1221	S	408,130|538	S	319,86|405	S
DLO_r1.0ch01	20047360	G	R	225,462|687	R	347,781|1128	R	2178,907|3085	R	41,32|73	R	75,110|185	R	232,272|504	A	322|322	R	107,147|254	R	183,267|450	R	54,42|96	R	467,147|614	R	142,89|231	R	270,220|490	R	289,490|779	R	323,884|1207	R	157,284|441	A	14|14	R	73,65|138	R	248,288|536	R	83,124|207	R	551,679|1230	R	227,304|531	R	89,322|411	R
DLO_r1.0ch01	20048295	T	C	31|31	T	50|50	T	322|351	T	4|4	T	13|14	T	9|9	n	0	T	18|18	T	19|19	n	0	T	12|12	T	13|13	n	0	Y	10,42|52	C	9|9	C	14|14	n	0	T	8|8	C	4|4	C	5|5	C	10|10	T	11|11	Y	4,5|9	T
DLO_r1.0ch01	20198819	C	C	117|121	C	598|598	Y	758,249|1007	Y	21,11|32	C	16|18	C	250|250	C	80|80	C	186|186	C	182|183	T	12|13	C	74|75	Y	83,75|158	Y	60,156|216	C	262|265	Y	230,127|357	Y	25,29|54	C	3|4	C	37|37	Y	61,60|121	Y	28,31|59	Y	124,102|226	C	259|259	C	231|235	Y
DLO_r1.0ch01	20245575	C	T	212|216	Y	165,104|269	C	906|906	Y	15,30|45	Y	50,63|113	Y	137,25|162	Y	50,108|158	C	78|78	Y	109,31|140	Y	32,61|93	Y	94,190|285	Y	44,20|64	Y	117,41|158	Y	173,71|244	T	184|195	Y	94,14|108	C	13|15	Y	31,30|61	Y	93,32|125	Y	46,77|124	Y	196,90|286	Y	122,19|141	C	146|146	C
DLO_r1.0ch01	20245576	A	G	212|216	R	165,103|269	A	905|905	R	15,31|46	R	50,63|113	R	137,25|162	R	50,108|158	A	78|78	R	109,30|139	R	32,61|93	R	94,191|285	R	44,20|64	R	117,40|157	R	173,71|244	G	183|194	R	94,14|108	A	13|15	R	31,30|61	R	93,32|125	R	46,78|124	R	196,90|286	R	122,19|141	A	147|147	A
DLO_r1.0ch01	20245630	C	T	204|204	Y	141,107|248	C	801|811	Y	15,27|42	Y	45,59|104	Y	121,25|146	Y	44,105|149	C	64|65	Y	100,31|131	Y	34,60|94	Y	81,173|254	Y	35,18|53	Y	95,39|134	Y	150,72|222	T	163|163	Y	86,14|100	C	13|15	Y	27,29|56	Y	78,31|109	Y	41,68|109	Y	161,75|236	Y	111,20|131	C	133|133	C
DLO_r1.0ch01	20264757	C	C	13|13	C	38|38	C	48|48	T	14|15	T	80|82	C	2|2	C	19|19	C	16|16	C	18|18	C	2|2	T	137|152	C	7|7	C	18|18	C	24|24	C	42|42	C	5|5	n	0	C	3|3	C	16|16	C	10|10	C	28|28	C	25|25	C	13|13	Y
DLO_r1.0ch01	20264855	A	A	27|27	A	69|69	A	105|105	R	2,12|14	G	82|86	A	4|4	R	8,38|46	R	25,12|37	A	36|36	R	4,2|6	R	22,138|160	R	3,6|9	R	27,10|37	A	46|48	R	62,17|79	A	10|10	n	0	A	5|5	A	32|32	R	7,8|15	A	55|55	A	39|45	R	7,22|29	G
DLO_r1.0ch01	20264888	C	Y	93,248|341	Y	274,312|586	T	673|681	Y	80,29|109	Y	19,59|78	Y	191,211|402	Y	409,74|483	Y	167,91|258	Y	129,174|303	Y	56,93|149	Y	239,250|489	Y	56,38|94	Y	78,152|230	Y	218,173|391	Y	243,389|632	T	152|153	T	5|5	Y	39,64|103	T	281|282	Y	44,102|146	T	633|640	Y	132,204|336	C	387|387	Y
DLO_r1.0ch01	20382695	T	T	1|1	W	6,4|10	W	15,35|50	T	5|5	T	1|1	W	2,6|8	T	7|7	A	6|6	A	4|4	T	2|2	T	2|2	T	2|2	T	6|7	T	4|4	W	6,6|12	T	6|6	n	0	W	3,1|4	W	2,4|6	T	8|8	W	6,11|17	W	6,2|8	A	2|2	n
DLO_r1.0ch01	20382770	T	T	2|2	T	12|12	Y	10,60|70	C	5|5	T	2|2	T	13|13	C	12|12	T	9|9	T	8|8	T	4|4	T	2|2	C	4|4	Y	4,2|6	T	13|13	T	15|15	Y	4,5|9	n	0	T	5|5	T	10|11	T	9|11	Y	7,24|31	T	12|12	T	4|4	n
DLO_r1.0ch01	20404846	G	K	28,31|59	K	32,8|40	K	51,84|135	K	2,12|14	T	18|20	K	3,5|8	T	35|35	K	4,8|12	K	7,13|20	K	4,16|20	K	6,18|24	K	2,4|6	K	10,7|17	K	22,30|52	K	29,48|77	K	10,12|22	T	1|1	T	8|8	K	10,8|18	T	18|19	K	16,21|37	K	10,13|23	K	9,42|51	K
DLO_r1.0ch01	20478679	T	Y	42,14|56	C	70|77	T	54|54	Y	8,1|9	T	43|43	Y	41,6|47	Y	41,9|50	T	3|3	C	47|52	T	30|30	T	10|10	Y	21,4|25	T	5|5	Y	80,11|91	Y	78,13|91	T	6|6	T	1|1	T	6|6	T	8|8	T	5|5	T	25|25	Y	38,9|47	T	5|5	T
DLO_r1.0ch01	20517255	A	G	145|145	A	365|369	R	549,239|788	R	10,34|44	R	27,66|93	A	131|133	R	58,250|308	A	116|119	A	199|203	G	64|64	R	208,176|384	R	87,54|141	R	63,136|199	A	109|114	R	441,140|581	R	96,55|151	R	4,7|11	R	34,26|60	R	116,137|253	R	161,29|190	R	214,269|483	A	189|191	A	203|203	R
DLO_r1.0ch01	20538431	C	C	183|183	A	565|570	M	1187,550|1737	M	7,4|11	M	54,154|208	A	411|413	M	54,336|390	A	272|275	A	409|410	C	74|74	M	358,231|589	M	52,165|217	M	120,333|453	A	350|366	M	768,209|977	M	150,225|375	M	4,5|9	M	175,77|252	M	248,216|464	M	93,56|149	M	453,524|977	A	397|404	M	227,138|365	A
DLO_r1.0ch01	20595760	C	Y	4,2|6	T	12|12	Y	8,46|54	C	1|1	C	1|2	T	10|10	C	6|6	N	0|1	T	7|7	C	4|4	Y	2,2|4	Y	6,6|12	C	8|9	Y	5,7|12	Y	7,7|14	Y	3,2|5	C	1|2	N	0|1	Y	5,5|10	C	4|5	Y	6,5|11	T	6|6	T	5|5	T
DLO_r1.0ch01	20595785	T	Y	3,4|7	Y	7,5|12	Y	20,39|59	T	1|1	T	1|2	Y	5,4|9	T	6|6	N	0|1	T	7|7	T	4|4	T	7|7	Y	3,9|12	T	13|14	Y	5,8|13	Y	7,11|18	Y	2,3|5	T	1|2	N	0|1	Y	6,6|12	T	6|7	Y	5,6|11	Y	4,3|7	Y	4,2|6	Y
DLO_r1.0ch01	20632273	A	C	159|162	A	91|93	A	139|142	M	8,10|18	M	3,13|16	A	72|72	M	42,12|54	A	16|16	A	32|32	M	14,56|70	C	72|73	A	42|42	M	57,16|73	M	15,31|46	M	87,52|139	M	21,18|39	A	2|2	M	6,20|26	M	24,42|66	M	26,16|42	M	53,93|146	A	47|49	A	39|39	A
DLO_r1.0ch01	20632299	T	T	162|162	C	87|96	Y	120,32|152	Y	6,11|17	T	17|17	Y	64,9|73	Y	31,25|56	Y	9,6|15	Y	25,5|30	Y	14,56|70	T	72|72	Y	37,9|46	Y	56,17|73	T	46|46	Y	76,67|143	Y	18,22|40	C	2|2	Y	4,22|26	Y	20,49|69	Y	22,21|43	Y	49,102|151	C	45|50	Y	29,12|41	Y
DLO_r1.0ch01	20632509	G	A	147|150	G	88|92	G	132|147	R	9,10|19	R	13,3|16	G	71|71	R	13,39|52	G	15|15	G	31|31	R	51,14|65	A	68|69	G	40|41	R	17,55|72	R	34,15|49	R	48,88|136	R	18,21|39	G	2|2	R	21,4|25	R	39,22|61	R	15,27|42	R	93,49|142	G	47|49	G	41|41	G
DLO_r1.0ch01	20690262	G	T	5|5	K	8,2|10	G	21|24	G	1|1	n	0	G	4|4	K	1,2|3	G	3|3	n	0	T	5|5	K	3,2|5	G	2|2	n	0	G	1|1	T	5|5	G	1|1	n	0	G	3|3	K	2,2|4	G	2|2	K	1,3|4	G	3|3	K	1,7|8	G
DLO_r1.0ch01	20726238	C	G	18|19	S	3,1|4	S	17,12|29	C	1|1	S	4,2|6	G	10|11	C	1|1	S	3,3|6	C	2|3	S	3,2|5	S	4,1|5	G	4|4	G	13|13	G	17|17	S	16,3|19	G	7|7	n	0	n	0	S	14,2|16	G	2|2	S	17,7|24	S	3,2|5	S	12,3|15	S
DLO_r1.0ch01	20726297	T	A	45|47	W	6,2|8	W	62,22|84	W	5,1|6	A	9|9	W	21,3|24	W	3,3|6	W	9,3|12	A	8|8	W	8,9|17	W	13,4|17	W	14,2|16	A	26|27	A	42|42	W	38,7|45	A	20|20	N	0|1	N	0|2	W	24,3|27	A	6|6	W	48,11|59	W	6,3|9	W	19,4|23	A
DLO_r1.0ch01	20726566	G	A	59|62	R	6,5|11	R	76,31|107	R	3,6|9	R	4,11|15	R	13,19|32	G	5|5	G	12|12	R	7,7|14	R	9,11|20	R	10,14|24	R	13,4|17	A	32|35	R	34,10|44	R	27,31|58	A	26|26	N	0|1	G	3|3	A	29|31	A	6|6	R	47,14|61	R	3,10|13	R	6,19|25	G
DLO_r1.0ch01	20753238	G	R	6,10|16	R	14,3|17	R	14,14|28	G	1|1	n	0	R	2,5|7	R	2,4|6	G	3|4	n	0	G	3|3	R	3,9|12	G	1|1	R	3,1|4	R	3,7|10	R	6,5|11	R	3,2|5	n	0	G	1|1	R	4,8|12	G	3|3	R	10,11|21	R	6,1|7	G	4|4	R
DLO_r1.0ch01	20824047	T	Y	28,36|64	T	44|49	Y	94,75|169	Y	3,4|7	Y	9,9|18	Y	16,27|43	Y	14,10|24	Y	9,10|19	Y	14,7|21	Y	12,11|23	Y	19,24|43	Y	10,13|23	Y	21,11|32	Y	31,11|42	Y	13,53|66	Y	15,2|17	n	0	T	11|11	Y	25,5|30	Y	11,8|19	Y	40,21|61	Y	12,8|20	Y	19,11|30	Y
DLO_r1.0ch01	20885191	A	T	22|22	T	41|45	W	17,31|48	A	1|3	W	4,7|11	T	12|12	A	15|17	W	3,5|8	W	3,21|24	W	1,5|6	W	10,10|20	n	0	W	2,2|4	W	4,10|14	W	4,28|32	N	0|1	n	0	T	18|18	T	9|9	A	6|6	T	29|29	T	15|15	N	0|2	T
DLO_r1.0ch01	20886190	A	R	251,434|685	R	363,575|938	R	1496,1363|2859	G	113|121	R	199,125|324	R	185,484|669	R	284,427|711	R	275,144|419	R	270,348|618	R	63,135|198	R	175,580|755	R	103,161|264	R	361,224|585	R	553,350|903	R	232,1211|1443	R	290,177|467	A	14|14	G	303|303	R	458,171|629	R	203,151|354	R	611,329|940	R	213,477|690	A	390|390	R
DLO_r1.0ch01	20896115	C	G	27|27	S	11,13|24	S	24,24|48	G	3|3	S	5,2|7	S	6,3|9	C	2|2	C	5|5	S	7,3|10	G	4|4	S	9,7|16	S	4,5|9	S	4,6|10	S	17,2|19	S	22,5|27	S	5,2|7	n	0	G	7|7	S	13,8|21	S	5,2|7	S	24,11|35	G	11|12	S	8,8|16	G
DLO_r1.0ch01	20896139	G	A	26|26	R	10,13|23	R	23,24|47	A	3|3	R	5,2|7	R	7,3|10	G	2|2	G	5|5	R	7,3|10	A	4|4	R	9,7|16	R	4,4|8	R	4,5|9	R	15,2|17	R	21,5|26	R	5,2|7	n	0	A	6|6	R	13,6|19	R	5,2|7	R	22,12|34	A	10|11	R	8,5|13	A
DLO_r1.0ch01	20896265	T	C	9|9	Y	14,10|24	Y	32,40|72	C	2|2	T	2|3	Y	9,4|13	Y	8,3|11	Y	3,9|12	Y	5,5|10	C	4|4	Y	5,4|9	Y	8,3|11	Y	6,7|13	Y	7,10|17	C	11|11	T	3|4	T	1|1	C	2|2	Y	3,5|8	Y	5,9|14	Y	6,16|22	Y	8,9|17	T	13|13	Y
DLO_r1.0ch01	20896319	A	R	2,8|10	R	11,15|26	R	54,31|85	G	2|2	A	4|5	R	8,8|16	R	5,7|12	R	11,3|14	R	7,5|12	G	6|6	R	4,6|10	R	4,7|11	R	13,5|18	R	15,6|21	G	11|11	A	7|8	A	1|1	N	0|1	R	10,3|13	R	9,6|15	A	26|31	R	10,7|17	A	22|22	R
DLO_r1.0ch01	20896326	G	A	9|9	R	15,11|26	R	31,52|83	A	2|2	R	3,2|5	R	7,8|15	R	7,5|12	G	12|15	R	5,8|13	A	6|6	R	6,3|9	R	6,4|10	R	7,11|18	R	7,15|22	A	9|9	R	2,6|8	G	1|1	N	0|1	R	3,10|13	R	6,8|14	G	26|31	R	6,10|16	G	23|23	R
DLO_r1.0ch01	20896416	A	R	3,6|9	R	15,7|22	A	73|78	R	1,1|2	R	3,2|5	R	10,4|14	R	7,2|9	A	13|14	R	8,3|11	G	3|3	R	5,2|7	R	7,3|10	R	14,4|18	A	19|19	R	2,7|9	A	6|6	A	1|1	G	1|1	R	3,3|6	R	12,3|15	R	26,5|31	A	10|11	A	20|20	A
DLO_r1.0ch01	21111356	C	Y	221,134|355	T	314|314	T	958|958	Y	32,28|60	Y	59,31|90	T	127|127	Y	68,57|125	T	52|52	T	145|145	Y	32,29|61	Y	131,37|168	Y	29,74|103	Y	37,152|189	Y	47,144|191	Y	222,139|361	Y	48,70|118	T	7|7	C	65|65	Y	94,117|211	Y	54,57|111	Y	166,214|380	T	117|117	Y	56,105|161	T
DLO_r1.0ch01	21251483	C	M	6,5|11	M	8,12|20	M	33,24|57	n	0	A	2|2	M	5,8|13	M	3,7|10	C	1|1	C	8|8	C	3|3	M	6,2|8	A	2|2	M	3,2|5	M	6,4|10	A	24|24	C	13|15	n	0	A	3|3	A	9|10	A	4|4	M	11,13|24	M	3,10|13	C	10|10	C
DLO_r1.0ch01	21307989	G	R	401,91|492	R	221,313|534	R	679,1178|1858	R	19,46|65	R	83,110|193	R	163,118|282	R	159,156|316	R	119,77|196	R	186,156|342	A	134|135	R	127,136|264	R	45,98|143	R	48,242|290	R	382,196|578	R	413,111|524	R	113,161|274	G	17|18	A	86|95	R	123,276|399	R	58,121|179	R	348,665|1013	R	227,183|412	R	188,76|264	R
DLO_r1.0ch01	21314507	A	R	101,14|115	R	60,48|108	R	223,233|456	R	9,6|15	G	16|17	R	24,26|50	R	12,21|33	R	32,12|44	R	8,23|31	A	33|33	R	49,18|67	R	37,28|65	R	17,53|70	R	68,21|89	R	66,28|94	R	9,35|44	R	4,2|6	R	12,3|15	R	27,55|82	R	15,22|37	R	57,90|147	R	25,43|68	G	24|24	R
DLO_r1.0ch01	21378340	C	M	20,36|56	M	14,26|40	M	55,55|110	M	2,5|7	M	8,8|16	C	16|16	M	13,7|20	M	7,5|12	C	13|15	M	11,13|24	M	10,17|27	M	8,5|13	M	14,11|25	M	16,7|23	M	25,25|50	M	6,11|17	N	0|1	A	4|4	M	18,12|30	A	18|18	M	30,23|53	C	13|15	M	31,12|43	M
DLO_r1.0ch01	21382592	C	Y	7,8|15	Y	11,5|16	Y	21,12|33	Y	1,3|4	T	5|5	C	13|16	T	19|20	C	4|4	Y	5,2|7	Y	1,7|8	T	11|12	T	9|9	Y	2,13|15	C	10|11	Y	5,20|25	Y	1,2|3	C	1|3	T	4|4	Y	7,5|12	Y	1,5|6	Y	13,11|24	Y	5,3|8	C	7|7	C
DLO_r1.0ch01	21382599	G	K	10,7|17	K	5,11|16	K	14,21|35	G	4|5	G	5|5	K	3,13|16	G	21|22	T	4|4	K	2,5|7	G	8|9	G	11|12	G	10|10	G	15|17	T	10|11	G	24|29	G	3|4	G	2|3	G	4|4	K	5,7|12	G	6|7	K	12,14|26	K	3,6|9	T	7|7	N
DLO_r1.0ch01	21436271	G	C	54|58	G	47|47	G	91|91	C	17|18	G	5|5	G	30|30	C	14|14	G	22|22	G	15|15	C	44|46	S	20,67|87	C	20|20	G	2|2	G	24|24	S	6,29|35	G	27|27	G	1|1	C	9|9	G	20|20	G	15|15	G	51|51	G	14|14	G	5|5	G
DLO_r1.0ch01	21436386	A	A	74|74	G	60|66	R	17,88|105	A	18|18	A	6|6	G	28|30	A	23|23	R	5,20|25	R	2,13|15	A	54|54	R	86,26|112	A	22|22	A	2|2	R	7,23|30	A	54|54	G	31|33	G	2|2	A	11|11	R	5,18|23	R	2,15|17	R	9,64|73	R	5,12|17	A	10|10	A
DLO_r1.0ch01	21455494	C	C	94|94	Y	60,132|192	Y	256,538|794	C	21|21	Y	52,8|60	Y	55,57|112	C	157|157	Y	22,91|113	Y	29,56|85	C	37|37	C	69|69	Y	36,13|49	T	120|120	Y	35,80|115	C	65|65	Y	49,29|78	C	5|5	Y	31,12|43	Y	95,38|133	Y	20,22|42	Y	179,77|256	Y	38,71|109	Y	41,193|234	Y
DLO_r1.0ch01	21644487	G	G	77|77	G	63|63	G	112|112	G	2|2	G	4|4	n	0	T	37|37	G	42|42	n	0	K	13,10|23	G	8|8	G	7|7	G	66|66	G	36|36	K	58,79|137	G	43|43	G	1|1	T	14|14	G	24|24	G	23|28	G	84|84	G	4|4	G	49|49	n
DLO_r1.0ch01	21682923	A	R	19,28|47	R	62,34|96	R	87,91|178	R	6,2|8	R	5,4|9	R	17,11|28	R	12,13|25	A	37|41	R	22,9|31	R	1,2|3	R	21,28|49	R	8,8|16	R	8,41|49	R	29,19|48	R	70,11|81	R	11,21|32	G	2|2	A	5|5	R	13,26|39	A	20|22	R	13,66|79	R	29,16|45	R	30,10|40	R
DLO_r1.0ch01	21699725	G	R	8,2|10	R	10,9|19	R	22,22|44	A	3|3	G	3|4	R	6,4|10	R	6,4|10	R	4,6|10	R	6,1|7	R	3,1|4	R	9,5|14	R	5,5|10	A	6|6	R	8,1|9	R	22,8|30	R	4,2|6	n	0	G	1|1	R	3,8|11	A	4|4	R	18,9|27	R	6,3|9	R	9,8|17	R
DLO_r1.0ch01	21738263	C	C	1|1	C	2|2	Y	17,10|27	C	1|1	C	2|2	C	1|1	C	9|10	n	0	C	3|3	C	7|7	C	6|7	C	8|9	T	3|3	C	3|3	C	2|2	C	2|2	n	0	C	1|1	C	2|2	C	1|2	Y	1,3|4	C	6|6	n	0	C
DLO_r1.0ch01	21738290	A	A	1|1	T	2|2	T	22|22	T	2|2	T	2|2	n	0	W	5,2|7	n	0	T	3|3	W	1,5|6	T	7|7	T	7|7	T	4|4	W	1,3|4	A	1|1	N	0|1	n	0	A	1|1	T	1|1	T	2|2	T	4|4	W	1,5|6	n	0	A
DLO_r1.0ch01	21870372	C	A	181|183	C	20|20	C	79|79	A	13|13	A	21|22	C	4|4	C	1|1	C	24|24	C	3|3	A	80|80	A	82|83	C	9|9	M	77,22|99	A	132|134	A	115|117	A	93|99	C	2|2	C	1|1	M	45,17|62	M	57,7|64	M	168,32|200	C	1|1	M	7,16|23	C
DLO_r1.0ch01	21870381	C	C	178|178	A	16|16	A	72|72	C	13|13	C	21|22	A	4|4	N	0|1	A	24|24	N	0|1	C	78|78	C	82|83	A	10|10	M	20,72|92	C	126|127	C	112|113	C	91|97	A	2|2	A	2|2	M	15,43|58	C	57|64	M	28,166|194	A	2|2	M	14,7|21	A
DLO_r1.0ch01	21910474	A	R	5,6|11	A	7|7	R	20,4|24	A	2|3	R	1,4|5	A	1|1	A	3|4	A	5|5	A	3|3	R	3,3|6	G	2|2	G	1|1	G	4|4	A	6|7	R	16,5|21	A	5|5	n	0	A	3|3	R	1,2|3	R	2,1|3	R	5,9|14	A	7|7	A	10|10	A
DLO_r1.0ch01	21987312	T	T	23|25	Y	20,8|28	Y	108,24|132	C	4|4	Y	11,4|15	C	15|16	T	15|18	Y	6,4|10	C	12|13	T	8|9	Y	28,7|35	T	4|5	T	21|26	Y	17,13|30	Y	6,13|19	Y	14,10|24	n	0	Y	9,4|13	Y	22,10|32	Y	10,6|16	Y	45,27|72	C	18|18	Y	9,18|27	C
DLO_r1.0ch01	22167496	G	R	10,11|21	G	111|115	G	52|52	G	2|2	G	12|12	G	8|9	R	3,5|8	G	62|62	R	12,26|38	R	22,34|56	R	31,8|39	G	32|32	G	138|138	R	86,12|98	A	124|137	G	42|42	G	1|1	G	14|14	G	64|64	R	23,19|42	G	104|104	R	35,56|91	G	118|118	G
DLO_r1.0ch01	22167506	T	T	20|24	T	116|116	W	23,32|55	T	1|2	T	11|11	T	8|9	W	2,7|9	T	60|62	T	32|40	T	57|57	T	38|41	A	33|33	W	105,35|140	T	93|99	T	135|141	W	19,22|41	T	1|1	T	12|14	W	42,23|65	W	19,24|43	W	57,53|110	T	90|93	T	109|121	W
DLO_r1.0ch01	22167526	T	Y	11,12|23	Y	18,96|114	Y	11,45|56	T	2|2	Y	2,7|9	Y	6,3|9	Y	7,3|10	T	63|63	Y	30,7|37	Y	21,37|58	Y	31,9|40	T	34|34	Y	31,109|140	Y	85,14|99	Y	125,17|142	Y	21,18|39	C	1|1	Y	2,12|14	Y	17,50|67	Y	24,21|45	Y	45,61|106	C	85|89	T	121|121	T
DLO_r1.0ch01	22167585	G	S	11,14|25	G	171|179	S	25,28|53	G	1|2	S	6,3|9	S	3,4|7	C	6|6	G	111|112	C	64|64	S	43,67|110	S	9,55|64	C	52|52	C	238|248	C	166|176	C	235|251	C	73|73	N	0|2	C	24|24	C	110|118	C	80|82	C	183|190	C	155|157	G	207|223	S
DLO_r1.0ch01	22167868	C	G	1|1	n	0	n	0	n	0	G	1|1	n	0	n	0	n	0	S	2,1|3	G	3|3	G	4|4	G	2|2	S	2,4|6	G	7|7	S	13,3|16	G	4|4	n	0	G	2|2	G	5|5	S	6,1|7	S	5,4|9	G	7|7	G	1|1	G
DLO_r1.0ch01	22191167	A	W	27,18|45	A	53|57	W	49,78|127	A	3|3	W	7,4|11	W	8,12|20	T	18|18	W	7,3|10	W	9,7|16	W	16,6|22	W	24,12|36	T	12|12	W	14,16|30	W	19,8|27	W	18,24|42	W	17,5|22	W	2,2|4	T	7|7	W	14,11|25	W	6,16|22	W	25,15|40	W	10,10|20	W	23,18|41	W
DLO_r1.0ch01	22191306	C	S	13,15|28	C	35|38	S	57,34|91	C	2|3	S	4,6|10	S	6,9|15	G	9|9	C	5|6	S	7,5|12	S	5,7|12	S	9,14|23	G	10|10	S	17,11|28	S	6,15|21	S	18,15|33	S	5,13|18	C	2|2	G	4|4	S	5,10|15	S	10,5|15	S	13,17|30	S	10,10|20	S	12,22|34	S
DLO_r1.0ch01	22254882	A	W	27,27|55	W	24,14|38	W	44,64|108	W	2,2|4	W	4,2|6	W	3,6|9	W	14,4|18	W	6,8|14	W	9,6|15	W	10,8|18	W	5,8|13	W	4,4|8	W	2,11|13	T	20|22	W	11,21|32	W	9,4|13	A	1|2	A	5|5	W	18,8|26	T	3|3	W	27,12|39	W	14,9|23	W	17,12|29	W
DLO_r1.0ch01	22254921	A	R	21,28|50	R	20,10|30	R	51,34|85	A	1|3	R	2,3|5	R	6,4|10	R	3,12|15	A	13|14	R	4,7|11	R	5,8|13	R	6,6|12	R	4,3|7	A	11|13	A	14|16	R	17,13|30	R	5,7|12	A	1|2	G	4|4	R	7,13|20	A	2|2	R	10,20|30	R	9,11|20	R	21,6|27	A
DLO_r1.0ch01	22254970	C	M	16,13|29	M	4,13|17	M	24,22|46	C	3|3	C	1|1	M	2,3|5	A	7|7	C	8|9	M	5,2|7	M	3,4|7	M	2,4|6	C	3|4	C	7|8	C	10|11	M	5,13|18	M	5,2|7	N	0|1	C	2|2	M	5,8|13	C	1|1	M	12,9|21	A	8|8	C	16|19	C
DLO_r1.0ch01	22279532	C	C	87|87	A	51|52	M	243,138|381	M	10,7|17	C	7|7	M	42,28|70	A	29|29	A	31|33	M	34,24|58	M	22,25|47	C	45|45	C	30|30	n	0	M	80,68|149	M	58,90|148	C	22|22	C	3|3	C	22|22	C	19|19	A	14|14	C	36|36	M	55,22|77	M	74,52|126	M
DLO_r1.0ch01	22279706	C	T	92|92	C	53|53	Y	252,143|395	Y	9,7|16	T	8|8	Y	45,33|78	C	30|30	C	35|37	Y	35,24|59	Y	26,28|54	T	47|47	T	32|32	n	0	Y	80,74|154	Y	59,94|153	T	23|23	T	4|4	T	24|24	T	22|22	C	13|13	T	41|41	Y	57,21|78	Y	77,55|132	Y
DLO_r1.0ch01	22279764	T	C	92|92	T	54|54	Y	149,255|404	T	16|17	C	8|8	Y	35,44|79	T	31|31	T	38|40	Y	27,36|63	Y	29,27|56	Y	26,21|47	C	32|32	n	0	Y	78,83|161	Y	57,105|162	C	23|23	C	3|3	Y	19,7|26	C	22|22	T	15|15	C	43|43	Y	21,63|84	Y	57,82|139	Y
DLO_r1.0ch01	22281233	T	T	44|44	T	50|50	T	114|116	Y	2,2|4	Y	8,9|17	T	9|9	T	20|20	n	0	T	12|12	T	7|7	T	17|17	T	3|4	T	35|36	T	15|15	T	26|26	T	21|26	T	1|2	T	2|2	T	39|44	T	16|16	Y	21,60|83	T	19|19	n	0	C
DLO_r1.0ch01	22281404	T	T	32|32	T	47|47	T	61|61	N	0|2	K	5,6|11	T	8|8	T	21|21	n	0	T	11|11	K	2,4|6	T	11|11	n	0	T	15|15	T	15|15	T	26|26	K	4,13|17	N	0|1	n	0	T	24|28	T	10|10	K	20,29|49	T	18|18	n	0	G
DLO_r1.0ch01	22396967	C	Y	34,20|54	Y	4,18|22	Y	20,61|81	T	3|3	C	4|4	Y	10,25|35	Y	7,6|13	T	13|13	T	14|15	C	18|20	Y	11,14|25	T	5|5	T	10|10	Y	10,13|23	Y	33,31|64	C	1|3	N	0|2	C	1|3	Y	8,15|23	Y	8,4|12	Y	21,22|43	Y	5,8|13	Y	7,8|15	Y
DLO_r1.0ch01	22396970	C	S	34,19|53	C	18|22	S	20,61|81	C	3|3	G	4|4	S	10,25|35	S	9,4|13	C	13|13	C	14|15	G	18|20	S	19,5|24	C	5|5	C	10|10	S	10,13|23	S	33,31|64	C	2|3	C	2|2	C	1|3	S	8,15|23	S	9,3|12	S	21,22|43	S	5,7|12	S	6,8|14	S
DLO_r1.0ch01	22438618	G	R	12,36|48	n	0	G	34|34	A	2|2	G	2|2	A	3|3	n	0	A	1|1	A	5|5	G	5|5	R	8,12|20	A	9|9	n	0	G	9|9	R	9,3|12	G	7|7	n	0	R	3,2|5	G	6|6	G	1|1	G	32|32	A	6|6	G	13|13	R
DLO_r1.0ch01	22696276	G	A	397|406	A	277|285	G	48|48	R	15,15|30	R	30,142|172	R	141,23|164	G	18|18	A	93|101	A	146|147	R	21,13|34	A	149|163	G	12|12	A	90|91	A	448|454	R	591,137|729	R	36,47|83	G	2|2	R	46,54|100	R	82,130|212	A	145|152	R	140,212|352	A	164|171	A	143|152	R
DLO_r1.0ch01	22696280	G	R	122,282|404	A	277|285	G	49|49	R	15,15|30	G	173|173	R	141,24|165	G	17|17	A	93|100	A	147|148	G	34|34	G	162|162	G	12|12	G	90|90	R	306,148|454	R	475,255|730	G	81|81	G	2|2	R	46,55|101	G	213|213	R	79,74|153	G	351|351	A	165|172	A	143|152	R
DLO_r1.0ch01	22696308	T	A	390|395	A	276|284	T	41|41	W	15,14|29	W	30,137|167	W	139,23|163	T	14|14	A	94|98	A	148|149	W	20,15|35	A	151|164	T	11|11	A	90|92	A	443|447	W	591,134|725	W	38,44|82	n	0	W	47,55|103	W	84,129|213	A	147|154	W	139,208|347	A	165|172	A	142|149	W
DLO_r1.0ch01	22708126	A	G	2|2	n	0	R	2,4|6	n	0	A	1|1	G	9|9	R	2,2|4	G	6|6	n	0	G	2|2	A	3|3	N	0|1	R	3,10|13	R	2,4|6	A	25|31	G	2|2	n	0	n	0	R	6,5|11	A	1|1	A	2|2	G	10|11	G	10|10	n
DLO_r1.0ch01	22708138	C	T	2|2	n	0	Y	2,4|6	n	0	C	1|1	T	9|9	Y	3,2|5	T	6|6	n	0	T	2|2	C	4|4	N	0|1	Y	3,8|11	Y	2,5|7	C	25|31	N	0|1	n	0	n	0	Y	6,5|11	C	1|1	C	2|2	T	10|10	T	10|10	n
DLO_r1.0ch01	22708145	G	G	2|2	n	0	G	6|6	n	0	G	1|1	G	9|9	G	5|5	G	6|6	n	0	G	2|2	G	4|4	G	1|1	G	10|10	G	6|6	R	17,13|30	G	1|1	n	0	n	0	G	11|11	G	2|2	G	2|2	G	10|10	G	11|11	n
DLO_r1.0ch01	22708169	C	C	2|2	n	0	C	6|6	n	0	C	1|1	C	8|8	C	5|5	C	4|4	n	0	C	2|2	C	4|4	C	1|1	C	10|10	C	6|6	M	17,13|30	n	0	n	0	n	0	C	10|10	C	1|1	C	2|2	C	8|8	C	9|9	n
DLO_r1.0ch01	22753342	C	Y	2,3|5	Y	2,13|15	Y	7,26|33	n	0	C	1|2	Y	6,7|13	Y	2,1|3	T	2|2	Y	1,8|9	C	3|3	Y	6,3|9	C	2|2	Y	6,8|14	Y	4,13|17	Y	4,10|14	Y	5,4|9	n	0	T	6|6	Y	3,3|6	C	5|6	Y	4,16|20	Y	1,2|3	T	1|1	Y
DLO_r1.0ch01	22778456	T	W	21,5|26	W	32,9|41	A	207|207	W	3,1|4	W	8,4|12	W	22,10|32	W	24,13|37	W	12,12|24	W	32,9|41	A	4|4	T	43|46	W	3,8|11	A	33|33	A	59|59	W	48,33|81	W	41,5|46	A	2|2	W	9,6|15	W	47,7|54	W	5,3|8	W	67,17|84	A	31|31	W	11,21|32	W
DLO_r1.0ch01	22799942	C	S	3,2|5	G	11|11	G	19|19	C	1|1	C	2|2	G	3|3	G	3|3	S	4,2|6	S	10,3|13	G	7|7	C	13|13	C	6|7	n	0	G	3|3	S	6,3|9	n	0	G	1|1	C	1|1	G	1|1	G	1|1	G	1|1	C	4|4	S	12,7|19	G
DLO_r1.0ch01	22799945	C	C	4|5	Y	5,6|11	Y	2,17|19	C	1|1	C	2|2	Y	1,2|3	Y	2,1|3	Y	3,3|6	Y	9,4|13	T	7|7	C	13|13	C	7|7	n	0	Y	2,1|3	Y	6,3|9	n	0	C	1|1	C	1|1	C	1|1	C	1|1	C	1|1	C	4|4	Y	12,7|19	C
DLO_r1.0ch01	22864170	C	C	8|8	Y	52,110|162	Y	204,214|419	Y	2,13|15	C	3|3	Y	19,28|47	Y	23,24|47	Y	16,56|72	Y	12,22|34	Y	10,13|23	C	3|3	T	21|21	T	74|77	Y	52,72|124	C	166|166	T	26|27	T	4|4	n	0	T	29|30	Y	4,28|32	T	85|89	Y	13,20|33	T	46|46	C
DLO_r1.0ch01	22864205	C	T	10|10	C	164|164	C	440|440	C	15|15	T	3|3	C	49|49	C	47|47	C	73|73	C	35|35	C	24|27	T	5|5	C	21|21	C	78|86	C	121|127	C	167|180	C	29|30	C	4|4	n	0	C	29|31	C	32|35	C	92|97	C	34|34	C	47|47	C
DLO_r1.0ch01	22890591	C	S	25,9|34	C	9|9	C	20|20	S	2,2|4	C	2|2	S	22,4|26	S	10,4|14	G	3|3	G	15|16	S	18,5|23	S	11,3|14	S	17,6|23	C	3|3	C	3|3	G	31|34	C	3|3	n	0	G	4|4	C	3|3	C	4|4	C	9|9	S	14,6|20	C	3|3	G
DLO_r1.0ch01	22890749	C	M	27,6|33	C	5|5	C	25|25	M	2,2|4	C	2|2	M	24,5|29	M	11,5|16	C	1|3	M	17,2|19	M	19,3|22	M	11,3|14	M	17,6|23	C	2|2	C	4|4	M	29,4|33	C	4|4	n	0	A	3|3	C	4|4	C	4|4	C	8|8	M	13,5|18	C	2|2	M
DLO_r1.0ch01	22910024	G	S	85,59|144	S	23,108|131	S	122,164|286	S	6,17|23	S	16,32|48	S	25,31|56	S	17,25|42	S	16,54|70	S	14,23|37	S	17,35|52	S	24,47|71	S	33,19|52	S	21,41|62	S	59,54|113	S	32,57|89	S	18,28|46	S	2,4|6	S	14,10|24	S	27,54|81	S	9,38|47	S	64,82|146	S	19,54|73	S	28,110|138	S
DLO_r1.0ch01	22910485	G	S	222,101|323	G	161|161	S	694,413|1107	G	35|35	S	36,105|141	G	136|136	G	303|303	G	49|49	G	77|77	G	50|50	G	204|204	G	99|99	G	200|200	S	314,174|488	G	235|235	S	168,60|228	G	2|2	C	167|167	S	183,70|253	G	247|247	S	408,203|611	G	208|208	C	145|155	C
DLO_r1.0ch01	22910517	T	Y	103,217|320	T	160|160	Y	407,689|1096	T	32|32	Y	103,34|137	T	132|132	T	303|303	T	46|46	T	67|67	T	48|48	T	202|202	T	96|96	T	194|194	Y	175,314|489	T	232|232	Y	60,161|221	T	2|2	C	163|163	Y	70,178|248	T	246|246	Y	205,400|605	T	206|206	C	148|154	C
DLO_r1.0ch01	22932031	A	n	0	M	6,20|26	A	13|13	C	4|4	n	0	n	0	A	6|6	M	69,18|87	n	0	n	0	A	14|14	n	0	n	0	n	0	C	88|88	M	59,113|172	M	6,4|10	M	56,36|92	M	10,23|33	C	75|78	C	20|20	n	0	M	6,4|10	M
DLO_r1.0ch01	22932052	T	n	0	T	26|26	T	12|12	Y	2,2|4	n	0	n	0	T	6|6	T	87|87	n	0	n	0	T	13|13	n	0	n	0	n	0	T	87|87	Y	51,117|168	Y	4,6|10	T	89|89	Y	24,10|34	T	77|77	C	22|22	n	0	T	10|10	Y
DLO_r1.0ch01	22932525	G	G	12|12	R	13,12|25	R	48,18|66	A	2|2	n	0	R	5,3|8	R	14,5|19	R	3,7|10	R	6,5|11	R	3,8|11	G	10|12	G	3|4	R	4,3|7	R	14,9|23	R	16,12|28	G	3|4	n	0	A	6|6	G	13|15	G	3|4	R	4,7|11	R	6,5|11	R	8,3|11	A
DLO_r1.0ch01	22932593	G	G	11|11	R	8,17|25	R	21,50|71	A	2|2	n	0	R	4,5|9	G	17|19	G	11|11	R	5,6|11	G	10|10	G	11|11	G	5|5	R	4,3|7	R	6,16|22	G	28|28	G	4|5	n	0	A	5|5	G	12|15	G	3|4	R	5,7|12	R	2,7|9	R	6,7|13	G
DLO_r1.0ch01	22936964	T	T	12|12	G	27|27	G	44|44	G	2|2	G	2|2	G	3|3	K	21,6|27	G	2|2	G	7|7	K	15,5|20	K	7,15|22	G	7|7	G	15|15	n	0	n	0	G	7|7	n	0	n	0	G	11|11	n	0	G	18|18	G	11|11	G	12|12	n
DLO_r1.0ch01	22937224	C	C	10|10	T	28|28	T	48|48	T	2|2	T	1|1	T	6|6	Y	6,23|29	T	2|2	T	6|6	Y	5,15|20	Y	14,9|23	T	8|8	T	14|14	n	0	n	0	T	6|6	n	0	n	0	T	10|10	n	0	T	19|19	T	12|12	T	12|12	n
DLO_r1.0ch01	22937289	T	C	12|12	T	29|29	T	46|46	T	2|2	T	2|2	T	5|5	Y	7,21|28	T	2|2	T	6|6	Y	5,14|19	Y	15,9|24	T	5|5	T	14|14	n	0	n	0	T	7|7	n	0	n	0	T	11|11	n	0	T	17|17	T	12|12	T	12|12	n
DLO_r1.0ch01	22995717	C	S	3,5|8	C	8|8	C	21|21	C	1|1	G	2|2	C	4|4	C	2|2	C	2|2	C	5|5	C	2|2	C	3|3	S	2,2|4	S	1,2|3	C	5|6	S	2,6|8	S	1,2|3	n	0	C	1|1	S	2,6|8	C	3|3	C	7|8	C	5|5	C	4|4	C
DLO_r1.0ch01	23003351	C	n	0	n	0	n	0	n	0	n	0	n	0	n	0	n	0	A	10|10	A	1|1	A	7|7	M	4,1|5	M	6,1|7	A	8|8	A	12|12	M	4,2|6	n	0	A	1|1	A	10|11	A	1|1	M	7,4|11	A	3|3	A	5|5	A
DLO_r1.0ch01	23017470	T	K	62,113|175	K	196,144|340	K	119,286|405	K	48,12|60	K	43,79|122	K	91,48|139	K	152,102|254	G	107|107	K	48,38|86	K	25,51|76	K	72,50|122	K	74,24|98	K	55,86|141	K	36,57|93	K	166,91|257	K	23,61|84	G	8|8	K	35,39|74	K	115,103|218	K	97,25|122	K	126,110|236	K	162,42|204	K	192,138|330	K
DLO_r1.0ch01	23082555	C	C	3|4	C	12|14	S	8,27|35	S	2,1|3	C	3|4	S	3,6|9	S	2,3|5	G	2|2	C	1|1	S	3,1|4	S	3,6|9	n	0	C	4|4	S	5,7|12	S	4,9|13	C	7|7	n	0	G	2|2	S	2,3|5	G	2|2	S	2,7|9	C	5|5	C	8|10	C
DLO_r1.0ch01	23082594	C	Y	3,4|7	Y	2,13|15	Y	10,36|46	Y	2,3|5	Y	3,4|7	Y	5,8|13	Y	4,3|7	Y	1,2|3	T	3|3	Y	4,2|6	Y	5,7|12	n	0	Y	4,6|10	Y	5,8|13	Y	5,7|12	Y	1,8|9	C	2|2	C	2|3	Y	4,5|9	C	3|4	Y	6,6|12	Y	1,7|8	Y	3,12|15	T
DLO_r1.0ch01	23101908	C	Y	8,4|12	Y	3,13|16	Y	16,40|56	C	1|2	N	0|2	Y	1,5|6	Y	1,2|3	Y	1,3|4	Y	3,3|6	C	2|2	C	5|6	C	3|4	Y	2,8|10	Y	1,3|4	Y	2,9|11	Y	4,7|11	C	1|1	n	0	Y	2,4|6	Y	5,3|8	Y	3,9|12	T	5|5	C	2|2	T
DLO_r1.0ch01	23153727	G	G	16|17	G	15|15	G	49|50	G	2|2	A	1|1	G	3|3	n	0	n	0	G	8|8	R	1,1|2	n	0	G	10|10	G	7|8	G	7|7	G	8|8	G	12|12	n	0	n	0	R	2,9|11	G	6|6	G	19|19	G	4|5	A	1|1	A
DLO_r1.0ch01	23154013	C	C	29|30	C	27|28	Y	59,28|87	C	2|3	Y	3,2|5	Y	4,3|7	Y	1,3|4	T	5|5	Y	10,6|16	Y	3,2|5	C	4|5	C	11|12	C	11|12	C	11|13	Y	13,8|21	C	13|16	n	0	T	5|5	Y	13,4|17	C	8|8	C	27|30	C	8|10	T	3|3	T
DLO_r1.0ch01	23237399	C	C	187|187	M	77,80|157	M	525,495|1020	A	20|20	C	35|35	M	128,50|178	A	55|55	A	63|63	M	77,56|133	A	31|31	n	0	C	32|32	M	54,100|154	M	155,156|311	M	83,82|165	C	68|68	C	3|3	C	11|11	C	122|122	C	44|44	C	205|205	M	102,55|157	M	84,50|134	A
DLO_r1.0ch01	23237496	T	Y	2,4|6	C	7|7	Y	9,9|18	T	1|1	T	1|3	n	0	T	2|2	T	2|2	Y	3,4|7	Y	2,3|5	Y	2,3|5	T	2|2	N	0|1	C	4|4	C	6|6	T	1|1	T	1|1	n	0	Y	3,1|4	T	3|3	Y	4,6|10	T	3|3	T	1|1	T
DLO_r1.0ch01	23237511	C	C	7|7	A	7|7	M	10,10|20	C	1|1	M	2,2|4	n	0	C	2|2	C	2|2	M	3,4|7	C	5|5	C	5|5	C	2|2	A	1|1	C	4|4	C	6|6	C	1|1	C	1|1	n	0	M	3,1|4	C	3|3	C	9|11	C	3|3	C	1|1	C
DLO_r1.0ch01	23321834	A	A	20|20	W	160,222|391	W	1024,1080|2140	W	99,14|113	W	4,37|42	W	224,92|322	W	192,155|356	W	235,52|287	W	238,42|285	W	48,26|74	W	240,144|384	W	169,61|230	A	519|535	W	295,136|431	W	192,103|306	W	105,66|175	A	4|4	W	2,22|26	W	252,121|378	W	161,56|222	W	444,254|719	W	204,46|255	A	385|385	W
DLO_r1.0ch01	23349743	G	S	14,6|20	G	6|6	S	33,6|39	C	1|1	G	4|5	G	5|5	G	9|10	G	13|13	G	5|5	G	7|7	S	9,7|16	S	6,4|10	S	2,6|8	S	12,3|15	S	7,6|13	G	6|7	C	1|1	G	1|1	S	3,2|5	C	1|1	S	10,9|19	G	5|5	G	21|21	G
DLO_r1.0ch01	23349757	G	R	14,8|22	G	7|7	R	13,38|51	A	1|1	R	4,1|5	R	3,2|5	R	7,3|10	R	9,5|14	R	3,2|5	R	5,4|9	A	17|17	R	6,3|9	R	8,2|10	R	12,4|16	R	12,2|14	R	4,5|9	A	1|1	A	1|1	R	5,2|7	A	1|1	R	17,9|26	R	3,2|5	A	21|22	R
DLO_r1.0ch01	23349829	A	R	11,4|15	A	5|5	A	33|40	A	1|1	R	3,2|5	A	5|5	A	7|8	A	12|12	A	6|6	R	5,2|7	R	5,7|12	R	4,2|6	R	3,4|7	A	10|12	R	7,4|11	R	2,2|4	N	0|1	N	0|1	R	1,3|4	N	0|1	R	5,10|15	A	3|3	A	14|14	A
DLO_r1.0ch01	23350113	A	W	9,18|27	W	4,4|8	W	21,37|58	A	1|2	W	2,7|9	W	3,3|6	W	5,9|14	T	13|13	W	2,5|7	W	2,10|12	T	16|17	W	3,8|11	T	11|12	W	6,13|19	T	17|17	W	4,5|9	N	0|1	N	0|1	W	2,6|8	N	0|1	W	11,19|30	W	1,4|5	T	21|22	T
DLO_r1.0ch01	23350194	A	R	10,19|29	R	4,4|8	R	24,40|64	A	1|2	R	2,8|10	R	3,3|6	R	5,9|14	G	14|14	R	2,5|7	R	2,11|13	G	17|18	R	3,9|12	R	2,10|12	R	6,13|19	G	18|18	R	4,4|8	N	0|1	N	0|1	R	2,6|8	N	0|1	R	11,20|31	G	4|4	G	22|24	G
DLO_r1.0ch01	23354456	T	Y	15,14|29	T	200|200	T	408|422	Y	7,24|31	T	30|31	T	87|92	T	25|30	Y	7,19|26	T	91|94	Y	5,5|10	Y	26,4|30	Y	13,33|46	Y	12,85|97	Y	11,57|68	Y	44,12|56	T	42|46	T	9|9	Y	5,11|16	Y	12,50|62	T	15|18	Y	31,176|207	T	71|74	Y	25,12|37	Y
DLO_r1.0ch01	23355271	A	R	7,2|9	R	27,12|39	R	30,65|95	A	3|3	R	3,7|10	R	6,6|12	R	6,2|8	R	2,3|5	R	5,3|8	G	1|1	G	4|4	R	2,4|6	A	11|11	R	5,12|17	R	4,13|17	R	7,3|10	n	0	R	5,3|8	R	12,7|19	A	4|4	R	24,17|41	R	11,5|16	R	6,10|16	R
DLO_r1.0ch01	23355414	C	Y	13,4|17	C	40|40	C	105|112	C	1|2	Y	4,7|11	C	18|18	Y	9,6|15	C	8|10	C	7|7	C	2|3	Y	4,8|13	Y	4,3|7	C	8|9	C	21|22	Y	14,4|18	Y	7,3|10	N	0|1	C	7|7	C	20|24	Y	5,2|7	Y	29,15|44	C	18|18	C	23|26	C
DLO_r1.0ch01	23355439	A	R	4,2|6	A	19|19	A	57|60	A	1|2	R	1,2|3	A	11|11	R	4,3|7	A	4|4	A	2|2	A	1|1	R	4,4|8	A	2|3	A	2|2	A	10|10	R	6,2|8	A	4|4	N	0|1	A	4|4	A	14|15	A	1|2	R	10,5|15	A	8|8	A	12|14	A
DLO_r1.0ch01	23368987	A	R	5,24|29	R	5,10|15	G	70|77	G	5|5	R	2,6|8	R	6,6|12	G	9|10	A	7|8	R	2,6|8	R	2,7|9	R	3,5|8	R	2,4|6	R	4,6|10	G	20|22	R	6,14|20	R	3,3|6	n	0	A	5|6	R	5,15|20	G	7|7	R	8,30|40	R	10,4|14	R	7,11|18	R
DLO_r1.0ch01	23449416	G	G	4|4	G	4|4	R	9,26|35	n	0	G	1|2	G	3|3	G	3|3	G	4|4	G	3|3	G	2|2	G	3|3	G	1|1	G	1|1	G	5|6	G	3|3	G	5|5	n	0	G	1|1	G	9|9	G	2|2	G	6|6	G	3|4	G	8|8	n
DLO_r1.0ch01	23541937	A	A	2|2	T	36|40	T	119|124	T	2|2	T	15|15	T	19|19	T	12|13	T	7|7	T	16|16	n	0	A	2|2	T	6|6	T	59|59	W	1,8|9	T	22|22	T	19|19	n	0	T	10|10	T	25|27	T	8|8	T	52|55	T	29|29	T	25|27	T
DLO_r1.0ch01	23541938	T	C	2|2	T	36|40	T	119|124	T	2|2	T	15|15	T	19|19	T	12|13	T	7|7	T	16|16	n	0	C	2|2	T	6|6	T	59|59	T	8|9	T	22|22	T	19|19	n	0	T	10|10	T	25|27	T	8|8	T	52|55	T	29|29	T	25|27	T
DLO_r1.0ch01	23672693	C	C	194|194	T	157|158	Y	359,386|745	Y	6,22|28	C	49|49	Y	79,31|110	C	155|172	Y	41,43|84	Y	42,42|84	C	40|40	C	6|6	T	34|36	T	61|62	Y	88,74|162	C	5|5	Y	101,53|154	Y	4,3|7	C	45|45	Y	163,56|219	Y	4,22|26	Y	217,149|366	Y	75,44|119	C	99|99	C
DLO_r1.0ch01	23672704	C	M	189,125|314	M	159,289|448	M	765,477|1243	M	30,22|52	M	51,26|77	M	114,120|234	M	175,46|221	M	85,73|158	M	83,77|160	M	40,7|47	C	80|85	M	37,47|84	M	62,240|302	M	166,128|294	C	330|335	M	159,71|230	M	6,2|8	M	45,62|107	M	220,151|371	M	27,106|133	M	367,217|584	M	117,192|309	M	99,143|242	M
DLO_r1.0ch01	23692362	G	R	6,8|14	R	3,6|9	R	6,23|29	G	2|2	A	3|3	A	2|2	G	2|2	G	4|4	G	2|2	G	1|1	R	3,2|5	R	4,5|9	R	1,1|2	R	2,4|6	R	2,5|7	R	1,1|2	G	3|3	n	0	R	3,7|10	G	1|1	R	3,11|14	R	5,1|6	G	6|7	G
DLO_r1.0ch01	23788584	C	Y	4,29|33	T	25|25	Y	9,58|67	T	4|4	Y	4,4|8	T	7|7	T	6|6	T	8|8	T	7|7	T	16|17	T	16|16	Y	2,5|7	T	16|16	Y	2,7|9	T	24|24	Y	7,5|12	n	0	n	0	Y	2,11|13	T	5|5	Y	9,20|29	T	14|14	Y	2,11|13	T
DLO_r1.0ch01	23788986	C	C	21|25	Y	15,4|19	Y	38,15|53	C	3|4	Y	5,2|7	C	6|6	Y	5,9|14	C	6|6	Y	3,2|5	C	12|13	C	11|13	Y	4,3|7	C	12|13	Y	4,4|8	C	16|16	Y	5,5|10	n	0	n	0	Y	5,5|10	C	4|5	Y	10,7|17	Y	9,3|12	C	10|11	C
DLO_r1.0ch01	23803141	A	M	36,39|75	M	72,20|92	M	92,174|266	M	9,5|14	M	4,18|22	A	32|37	M	34,10|44	M	19,10|29	M	20,12|32	M	27,22|49	M	38,10|48	M	7,14|21	M	8,29|37	M	13,38|51	M	65,57|122	M	11,20|31	M	4,2|6	M	7,9|16	M	20,53|73	M	18,16|34	M	35,57|92	M	27,8|35	M	6,26|32	M
DLO_r1.0ch01	23853705	A	W	3,14|17	W	5,18|23	T	72|72	A	5|6	W	1,5|6	W	1,4|5	W	4,12|16	A	7|8	W	3,10|13	W	2,8|10	W	5,8|13	W	1,4|5	W	4,14|18	W	2,11|13	T	20|22	T	14|14	T	2|2	W	3,2|5	T	19|19	A	1|3	T	26|26	W	9,16|25	W	16,5|21	W
DLO_r1.0ch01	23883472	G	K	75,35|110	T	84|89	K	135,80|215	T	21|21	G	7|7	T	55|57	K	13,38|51	T	52|55	T	55|56	K	15,34|49	K	37,19|56	K	20,26|46	K	32,39|71	K	32,46|78	G	103|103	K	28,18|46	K	5,5|10	K	1,3|4	K	37,29|66	K	15,6|21	K	54,50|104	T	56|56	T	91|92	T
DLO_r1.0ch01	23883628	G	R	43,168|211	R	109,51|160	R	224,441|665	A	30|33	G	31|31	R	47,30|77	R	19,80|99	R	62,14|76	R	58,40|98	R	16,28|44	R	22,98|120	R	14,44|58	R	51,74|125	R	72,102|174	G	220|220	R	20,49|69	G	3|3	G	19|22	R	32,65|97	R	10,43|53	R	74,135|209	R	60,25|85	R	93,36|129	R
DLO_r1.0ch01	23883875	C	M	166,45|211	M	48,105|153	M	427,224|651	C	32|35	A	29|29	M	33,47|80	M	57,38|95	M	14,58|72	M	40,54|94	M	25,19|44	M	75,45|120	M	30,27|57	M	72,48|120	M	106,71|177	M	142,73|215	M	54,21|75	A	3|3	A	18|20	M	62,33|95	M	32,21|53	M	134,70|204	M	26,55|81	M	33,89|122	M
DLO_r1.0ch01	23899345	G	C	31|31	G	2|3	C	113|120	G	1|1	C	10|10	S	1,3|4	C	3|3	C	6|6	S	2,5|7	C	12|12	C	10|11	G	1|2	C	14|15	C	18|19	S	2,14|16	C	6|6	n	0	S	1,3|4	C	11|11	C	4|4	S	3,26|29	N	0|1	N	0|1	N
DLO_r1.0ch01	23927807	A	A	24|28	R	11,22|33	R	86,37|123	R	2,6|8	A	10|10	R	7,6|13	R	7,10|17	R	3,10|13	R	4,9|13	R	8,8|16	R	9,16|25	A	13|15	R	13,7|20	R	20,7|27	R	23,11|34	R	7,7|14	n	0	A	3|3	R	14,5|19	R	5,5|10	R	31,21|52	R	4,8|12	R	5,19|24	R
DLO_r1.0ch01	23927838	A	A	22|24	R	10,22|32	R	82,32|114	R	1,5|6	A	8|8	R	7,5|12	R	8,9|17	R	4,6|10	R	6,7|13	R	8,5|13	R	9,16|25	A	12|13	R	10,5|15	A	24|30	R	22,9|31	R	6,6|12	n	0	A	4|4	R	12,4|16	R	6,3|9	R	28,18|46	R	7,6|13	R	6,12|18	R
DLO_r1.0ch01	23927953	T	Y	12,5|17	N	0|21	Y	52,17|70	T	4|4	Y	4,4|8	Y	7,5|12	Y	5,7|12	N	0|8	Y	3,5|8	N	0|8	Y	8,6|14	Y	5,5|10	Y	9,4|13	Y	16,3|19	Y	10,15|25	N	0|10	n	0	C	2|2	Y	9,4|13	Y	4,3|7	Y	21,11|32	Y	2,6|8	N	0|18	Y
DLO_r1.0ch01	23928011	T	K	21,4|25	K	8,21|29	K	67,30|97	T	5|5	K	5,4|9	K	6,5|11	K	7,10|17	K	4,8|12	K	4,10|14	K	7,9|16	K	8,12|20	K	8,7|15	K	11,7|18	K	18,5|23	K	11,17|28	K	4,8|12	n	0	G	4|4	K	11,2|13	K	3,5|8	K	24,18|42	K	4,12|16	T	18|22	K
DLO_r1.0ch01	23946776	G	C	21|21	C	10|10	C	48|51	N	0|1	C	6|6	C	2|2	C	5|5	G	1|3	C	3|3	C	7|7	C	12|12	S	3,5|8	S	2,3|5	C	18|19	C	8|8	S	2,4|6	n	0	S	2,4|6	S	5,14|19	C	3|3	S	7,13|20	S	1,5|6	C	6|6	C
DLO_r1.0ch01	23946897	T	G	93|96	K	28,21|49	K	159,39|198	K	2,7|9	K	18,11|29	K	12,9|21	G	40|44	K	13,12|25	K	12,9|21	K	26,3|29	K	18,5|23	K	13,5|18	K	17,7|24	K	49,8|57	K	57,17|74	K	26,11|37	N	0|1	K	6,3|9	K	23,11|34	K	16,2|18	K	56,32|88	K	13,12|25	G	53|58	K
DLO_r1.0ch01	23960669	A	A	4|4	A	8|8	A	19|19	n	0	R	1,1|2	A	2|2	A	6|6	A	5|5	A	6|6	R	1,4|5	A	8|8	A	5|5	A	8|8	A	13|15	R	7,3|10	R	2,1|3	n	0	n	0	A	3|4	R	2,1|3	R	4,4|8	G	3|3	R	3,4|7	n
DLO_r1.0ch01	23960717	C	A	4|4	M	2,6|8	C	19|19	n	0	C	1|2	C	2|2	M	2,4|6	C	5|5	M	2,5|7	M	2,2|4	C	8|9	C	6|6	C	8|8	M	7,8|15	M	6,6|12	M	2,1|3	n	0	n	0	C	3|4	M	2,1|3	M	5,4|9	A	3|3	M	4,3|7	n
DLO_r1.0ch01	23961149	G	A	3|3	R	5,1|6	R	12,6|18	n	0	G	1|2	G	1|2	R	2,1|3	G	3|4	R	3,2|5	G	2|2	R	5,3|8	G	2|3	R	5,1|6	R	9,2|11	R	6,4|10	G	1|2	n	0	n	0	G	3|4	G	1|2	R	4,5|9	G	2|2	G	5|6	n
DLO_r1.0ch01	24044477	A	R	6,2|8	G	25|27	R	22,17|39	G	2|2	A	2|2	R	7,13|20	R	2,4|6	R	4,4|8	R	4,9|13	A	4|4	R	7,20|27	A	3|3	R	5,19|24	R	2,16|18	R	8,16|24	R	4,5|9	n	0	R	5,2|7	R	2,15|17	A	22|24	R	13,13|26	G	48|51	R	17,12|29	R
DLO_r1.0ch01	24084322	G	R	43,62|105	A	53|53	R	108,42|150	R	9,3|12	R	7,21|28	A	21|22	R	7,5|12	A	16|16	R	15,5|20	R	5,18|23	R	10,21|31	R	22,11|33	R	21,8|29	R	23,6|29	R	37,30|67	R	19,12|31	n	0	R	7,7|14	R	16,16|32	G	10|10	R	53,35|88	R	30,10|40	A	76|76	R
DLO_r1.0ch01	24103280	G	A	119|121	R	35,85|120	R	270,216|486	R	7,33|40	R	47,12|59	A	38|40	R	126,61|187	R	23,58|81	A	46|51	A	52|53	R	102,37|139	R	44,32|76	R	35,38|73	R	120,38|159	R	124,84|208	R	21,24|45	R	3,8|11	R	3,13|16	R	35,39|74	A	31|31	R	108,81|189	A	60|61	G	59|59	A
DLO_r1.0ch01	24175288	C	M	221,217|438	M	138,17|155	M	816,342|1158	M	15,17|32	C	136|148	M	112,111|223	A	93|95	M	122,39|161	M	98,132|230	A	147|147	A	236|239	M	75,29|104	M	146,134|280	M	97,383|480	M	112,130|242	M	65,93|158	M	8,7|15	M	31,43|74	M	82,92|174	M	19,29|48	M	269,296|565	M	132,131|263	M	74,211|285	M
DLO_r1.0ch01	24175361	C	Y	395,429|824	T	274|300	Y	631,1580|2211	Y	33,27|60	C	259|278	Y	205,220|425	T	166|167	Y	74,230|304	Y	253,189|442	T	276|276	T	452|458	Y	62,136|198	Y	261,271|533	Y	709,178|887	Y	248,217|465	Y	179,129|308	Y	13,14|27	Y	82,56|138	Y	163,159|322	Y	53,38|91	Y	547,518|1065	Y	235,247|482	Y	403,141|544	Y
DLO_r1.0ch01	24214635	G	R	6,4|10	A	16|16	A	33|36	A	3|3	A	3|3	G	6|7	R	6,1|7	A	3|3	R	4,5|9	A	7|7	R	8,1|9	A	6|6	A	8|8	R	7,7|14	R	10,2|12	R	2,3|5	n	0	A	3|3	A	6|6	N	0|2	R	11,3|14	R	2,3|5	R	5,6|11	R
DLO_r1.0ch01	24338355	G	K	47,10|57	K	34,55|89	K	126,124|250	n	0	G	7|7	K	17,10|27	n	0	K	13,5|18	K	22,64|86	K	11,4|15	K	32,18|50	T	2|2	G	8|8	G	46|51	K	20,16|36	G	28|35	n	0	K	3,6|9	G	4|4	G	2|2	G	32|32	n	0	G	6|6	T
DLO_r1.0ch01	24424397	T	n	0	Y	84,247|331	Y	221,220|441	Y	21,9|30	C	35|35	T	42|42	C	33|33	C	23|23	T	41|41	n	0	C	89|89	Y	77,18|95	Y	90,19|109	C	44|44	C	56|56	Y	23,29|52	n	0	C	25|25	Y	79,65|144	n	0	Y	96,108|204	T	54|54	C	37|37	T
DLO_r1.0ch01	24424554	T	n	0	Y	84,256|340	Y	228,224|452	Y	20,10|30	C	36|36	T	45|45	C	35|35	C	23|23	T	42|42	n	0	C	89|89	Y	79,20|99	Y	91,20|111	C	44|44	C	57|57	Y	22,33|55	n	0	C	25|25	Y	79,68|147	n	0	Y	98,112|210	T	57|57	C	39|39	T
DLO_r1.0ch01	24518060	G	R	165,49|214	R	80,12|92	A	469|502	A	28|31	R	42,6|48	R	23,21|44	R	88,11|99	R	38,8|46	R	47,28|75	A	56|57	R	65,34|99	A	43|46	A	41|44	R	68,54|122	R	201,86|287	A	40|43	n	0	R	5,1|6	A	68|70	R	19,19|38	A	142|155	R	53,28|81	R	28,17|45	R
DLO_r1.0ch01	24787871	A	R	343,504|847	R	528,163|691	R	792,1271|2064	R	65,18|83	R	37,102|139	R	464,113|577	R	103,269|372	R	33,179|212	R	372,73|445	R	34,80|114	R	124,137|261	R	144,124|268	R	109,338|447	R	221,699|920	R	88,346|434	R	101,248|349	R	5,4|9	R	58,48|106	R	99,414|513	R	133,39|172	R	318,818|1136	R	540,153|693	G	573|583	R
DLO_r1.0ch01	24919458	G	G	88|88	G	437|437	G	274|274	G	48|48	G	48|48	G	105|105	A	84|86	G	70|70	G	107|107	G	40|40	n	0	G	52|52	G	65|65	G	19|19	A	134|143	G	58|58	G	3|3	G	14|14	G	73|73	A	121|122	G	90|90	G	138|138	G	129|129	G
DLO_r1.0ch01	24919562	T	K	147,34|181	K	446,327|773	G	490|536	K	15,82|97	T	94|94	G	196|206	T	165|166	K	78,62|140	G	202|207	K	72,9|81	n	0	T	100|100	K	106,27|133	T	40|40	T	283|284	G	103|113	G	5|5	T	25|25	G	133|146	T	228|228	K	149,45|194	G	258|274	T	268|268	K
DLO_r1.0ch01	24919567	A	M	27,79|106	M	203,234|437	M	44,259|303	M	43,7|50	A	56|56	C	108|118	A	93|93	M	36,40|76	C	108|113	M	7,37|44	n	0	A	61|61	M	22,57|79	A	39|39	A	164|164	M	12,56|68	C	3|3	A	14|14	M	13,70|83	A	128|128	M	41,77|118	M	17,134|151	A	151|151	M
DLO_r1.0ch01	24919613	T	W	81,16|97	W	234,195|429	A	258|282	T	40|48	T	43|43	A	104|112	T	85|85	W	40,30|70	A	108|112	W	36,5|41	n	0	T	55|55	W	55,11|66	T	17|17	T	144|144	A	55|61	A	3|3	T	12|12	A	69|75	T	113|113	W	78,19|97	A	133|141	T	134|134	W
DLO_r1.0ch01	24919616	G	G	97|97	G	429|429	G	281|281	G	48|48	G	43|43	G	111|111	T	81|85	G	70|70	G	112|112	G	41|41	n	0	G	55|55	G	65|65	G	17|17	K	15,129|144	G	61|61	G	3|3	G	12|12	G	75|75	T	112|113	G	96|96	G	141|141	G	134|134	G
DLO_r1.0ch01	25008382	A	M	13,5|18	A	6|7	M	18,12|30	A	3|3	C	3|3	A	3|4	A	6|6	M	1,2|3	M	1,2|3	A	4|5	A	6|6	M	2,3|5	M	6,5|11	M	8,8|16	M	2,2|4	M	9,2|11	n	0	C	3|3	M	8,3|11	M	2,1|3	M	13,4|17	M	2,3|5	M	4,14|18	C
DLO_r1.0ch01	25101766	G	S	11,28|39	S	14,37|51	S	52,53|105	S	1,6|7	C	14|14	S	4,9|13	G	14|17	S	10,8|18	S	5,3|8	S	6,7|13	S	4,14|18	S	3,5|8	S	3,8|11	S	12,14|26	S	22,22|44	S	1,8|9	n	0	S	2,3|5	S	5,20|25	C	14|14	S	10,26|36	S	12,6|18	S	4,26|30	S
DLO_r1.0ch01	25144245	G	K	128,84|212	G	113|114	K	289,149|438	G	23|23	K	6,24|30	K	80,30|110	G	46|46	K	36,17|53	K	58,22|80	G	75|75	G	68|68	K	52,21|73	K	68,48|116	T	109|116	K	32,59|91	K	47,25|72	G	8|8	G	59|59	K	56,60|116	K	32,19|51	K	75,126|201	K	98,36|134	K	30,101|131	K
DLO_r1.0ch01	25144439	T	Y	115,138|253	T	146|146	Y	135,365|500	Y	8,16|24	T	41|43	Y	34,103|137	Y	34,19|53	Y	21,40|61	Y	14,82|96	Y	67,14|81	T	84|85	Y	46,37|83	Y	46,86|132	T	142|145	T	101|107	Y	30,54|84	Y	3,7|10	Y	36,27|63	Y	34,102|136	Y	25,33|58	Y	41,184|225	Y	46,105|151	Y	35,111|146	T
DLO_r1.0ch01	25144481	T	Y	36,208|244	C	138|143	Y	148,329|477	Y	16,7|23	Y	11,28|39	Y	57,76|133	Y	14,38|52	Y	17,44|61	Y	54,40|94	Y	10,70|80	C	73|79	Y	13,67|80	Y	29,100|129	T	136|136	T	101|101	Y	27,55|82	Y	7,4|11	Y	27,36|63	Y	34,100|134	Y	13,40|53	Y	40,176|216	Y	59,85|144	T	143|143	Y
DLO_r1.0ch01	25144976	T	Y	25,20|45	Y	9,25|34	Y	22,46|68	Y	4,1|5	Y	3,3|6	Y	9,13|22	Y	14,2|16	Y	7,7|14	Y	8,8|16	Y	4,6|10	Y	9,5|14	Y	5,2|7	Y	13,3|16	Y	11,8|19	Y	15,14|29	Y	4,2|6	n	0	Y	2,1|3	Y	6,3|9	C	9|9	Y	22,12|34	Y	4,9|13	Y	10,2|12	T
DLO_r1.0ch01	25182539	A	G	4|4	A	2|2	R	44,17|61	A	6|6	G	15|15	G	4|4	A	11|11	A	5|5	n	0	A	6|6	A	2|2	A	4|4	R	1,6|7	R	4,20|24	R	13,37|50	n	0	n	0	A	20|20	R	3,18|21	A	4|5	G	20|20	n	0	R	4,25|29	R
DLO_r1.0ch01	25182558	G	G	9|9	R	2,2|4	R	46,33|79	G	12|12	G	30|30	G	6|6	R	10,3|13	A	7|7	G	1|1	G	8|9	G	5|5	A	5|5	G	11|12	G	36|40	R	11,82|93	n	0	n	0	G	37|37	G	34|38	R	4,2|6	G	38|38	n	0	G	55|55	G
DLO_r1.0ch01	25182643	C	C	4|4	C	2|3	Y	18,43|61	C	6|6	C	16|16	C	4|4	T	10|11	T	4|4	C	1|1	C	3|4	C	3|3	T	3|3	C	6|7	C	21|26	Y	40,11|51	n	0	n	0	C	19|19	C	18|21	Y	1,3|4	C	20|21	n	0	C	29|29	Y
DLO_r1.0ch01	25182645	G	G	4|4	G	1|3	G	60|62	A	6|6	G	16|16	G	4|4	G	11|12	G	4|4	N	0|1	G	4|4	G	3|3	G	3|3	G	7|7	G	26|26	G	51|51	n	0	n	0	A	19|19	G	21|21	G	4|4	G	21|21	n	0	G	29|29	G
DLO_r1.0ch01	25182658	G	A	4|4	G	2|3	A	63|65	A	6|6	A	16|16	A	4|4	R	11,2|13	A	4|4	G	1|1	R	4,1|5	A	3|3	A	4|4	A	7|7	A	26|27	A	50|50	n	0	n	0	A	18|18	A	22|22	A	4|4	A	22|22	n	0	A	29|29	A
DLO_r1.0ch01	25182679	T	C	4|4	Y	2,1|3	C	66|68	C	6|6	C	16|16	C	4|4	C	12|13	C	4|4	T	1|1	Y	4,3|7	C	3|3	C	3|3	C	7|7	C	26|27	C	52|52	n	0	n	0	C	18|18	C	21|21	C	5|5	C	22|22	n	0	C	29|29	C
DLO_r1.0ch01	25191102	A	W	28,49|77	W	39,16|55	W	52,143|195	W	6,6|12	W	7,9|16	W	10,17|27	W	6,28|34	W	4,6|10	W	5,14|19	W	18,7|25	A	17|17	W	18,5|23	W	9,10|19	T	54|55	W	25,52|77	W	9,9|18	A	5|6	A	4|5	W	14,14|28	W	12,8|20	W	24,24|48	W	19,8|27	W	24,37|61	W
DLO_r1.0ch01	25311988	T	W	11,3|14	W	7,4|11	W	12,28|40	A	3|3	W	3,3|6	W	6,2|8	T	10|12	T	2|3	W	8,4|12	W	7,2|9	W	5,5|10	W	4,2|6	A	7|7	W	5,8|13	W	18,4|22	N	0|1	A	2|2	T	3|4	W	5,3|8	A	6|6	W	15,2|17	A	10|10	W	8,3|11	W
DLO_r1.0ch01	25312007	A	R	2,9|11	R	3,6|9	R	29,8|37	N	0|1	R	2,2|4	R	2,5|7	R	6,4|10	A	2|3	R	4,7|11	R	1,6|7	R	4,4|8	R	1,4|5	G	6|6	R	9,4|13	R	3,13|16	N	0|1	G	2|2	A	3|4	R	4,3|7	G	6|6	R	3,11|14	G	10|10	G	5|5	R
DLO_r1.0ch01	25383078	A	G	74|74	G	179|179	G	310|310	R	1,5|6	A	18|18	G	123|123	n	0	G	44|44	G	104|104	R	35,22|57	A	178|178	n	0	G	39|39	A	2|2	A	4|4	G	32|32	n	0	n	0	G	39|39	A	4|4	G	101|101	G	97|98	n	0	G
DLO_r1.0ch01	25421570	C	Y	185,411|596	Y	902,377|1279	Y	1909,933|2842	Y	13,32|45	Y	175,147|322	Y	188,97|285	Y	359,381|740	Y	158,300|458	Y	224,132|356	C	68|68	T	122|132	Y	74,283|357	T	394|400	Y	247,757|1004	Y	1132,201|1333	Y	176,224|400	Y	4,10|14	Y	105,71|176	Y	238,370|608	Y	231,40|271	Y	526,727|1253	Y	182,151|333	Y	86,499|585	Y
DLO_r1.0ch01	25577593	G	R	3,7|10	R	5,1|6	R	12,13|25	n	0	R	2,2|4	G	3|4	R	2,1|3	G	3|3	R	2,3|5	R	2,3|5	G	2|3	R	4,1|5	G	5|6	A	2|2	G	1|1	R	2,2|4	n	0	n	0	R	4,2|6	G	1|1	R	4,10|14	G	4|5	G	6|7	G
DLO_r1.0ch01	25578044	G	N	0|1	G	5|5	G	30|30	R	19,7|26	n	0	G	66|66	G	1|1	G	4|4	G	43|43	n	0	A	143|147	R	38,30|68	G	43|43	G	115|115	R	144,162|306	n	0	n	0	G	33|40	n	0	G	22|22	n	0	G	71|71	A	86|86	G
DLO_r1.0ch01	25578153	C	S	10,12|22	S	4,14|18	S	55,26|81	G	25|27	S	2,6|8	S	65,8|73	S	5,4|9	S	7,2|9	G	46|50	C	9|9	G	151|152	G	70|75	G	58|60	G	119|122	G	302|307	S	4,5|9	n	0	G	41|41	C	10|11	G	25|25	S	17,14|31	G	76|83	G	98|100	S
DLO_r1.0ch01	25593142	T	T	421|423	T	668|670	T	1314|1342	T	38|38	C	3|3	T	165|170	T	228|229	T	144|145	T	161|161	T	129|131	C	7|7	T	78|80	T	194|198	T	89|95	Y	31,164|195	T	133|138	T	11|11	T	29|31	T	268|276	T	152|152	T	570|588	T	172|175	T	67|68	T
DLO_r1.0ch01	25593224	C	Y	268,139|407	Y	252,412|664	Y	848,476|1324	C	36|38	C	5|5	Y	18,149|167	C	223|224	Y	114,28|142	T	156|157	Y	101,29|130	C	5|5	C	81|81	Y	120,81|201	C	96|96	C	190|190	Y	95,43|138	Y	9,4|13	C	35|35	Y	229,46|275	C	152|152	Y	409,165|574	T	163|166	C	71|71	Y
DLO_r1.0ch01	25593225	G	R	178,228|406	R	249,414|663	R	417,905|1322	R	20,18|38	R	2,2|4	G	166|166	A	223|223	R	113,29|142	G	157|157	R	76,54|130	G	5|5	R	71,10|81	R	43,158|201	A	88|96	A	181|190	R	52,86|138	R	3,10|13	R	29,5|34	R	168,106|274	R	105,47|152	R	245,328|573	G	166|166	A	67|70	R
DLO_r1.0ch01	25636836	G	G	56|56	G	77|77	G	686|686	K	10,7|17	G	50|50	K	28,40|68	K	41,60|101	G	13|13	K	21,63|84	G	26|26	T	88|88	T	18|19	K	26,57|83	K	61,72|133	K	241,132|373	G	57|57	G	4|4	K	6,4|10	G	98|98	K	14,59|73	G	234|234	K	44,48|92	G	4|5	G
DLO_r1.0ch01	25636888	A	A	60|60	A	86|86	A	725|725	R	16,3|19	A	53|53	A	72|72	R	45,60|105	A	15|15	A	89|89	A	27|27	G	90|92	A	19|19	A	91|91	A	133|133	A	395|395	A	56|56	A	5|5	R	5,5|10	A	98|98	R	47,28|75	A	250|250	A	104|104	A	8|8	A
DLO_r1.0ch01	25636961	G	G	107|107	G	152|152	G	1368|1368	S	26,9|35	G	102|102	S	55,81|136	G	196|196	G	24|24	S	46,125|171	G	56|56	G	179|179	C	36|36	S	48,114|162	S	117,139|256	S	487,263|750	G	109|109	G	9|9	G	21|21	G	188|189	S	84,63|147	G	471|472	S	89,104|193	G	4|4	G
DLO_r1.0ch01	25645536	G	G	41|42	G	48|48	G	40|43	n	0	n	0	C	2|2	S	5,2|7	G	8|8	G	2|2	G	7|7	C	3|3	G	4|4	G	8|8	S	3,3|6	G	4|5	G	6|7	n	0	G	2|2	G	10|10	G	11|12	G	21|21	N	0|1	C	2|2	G
DLO_r1.0ch01	25838925	T	Y	29,34|63	Y	36,30|66	Y	93,87|180	Y	11,6|17	Y	14,3|17	Y	12,41|53	T	17|17	Y	11,5|16	Y	8,11|19	Y	19,54|73	T	46|46	Y	12,6|18	Y	21,8|29	Y	8,1|9	Y	30,28|58	Y	24,7|31	C	2|2	T	10|11	Y	38,20|58	Y	7,30|37	Y	81,34|115	Y	17,44|61	C	14|15	T
DLO_r1.0ch01	25893627	C	M	3,2|5	M	5,7|12	M	13,9|22	n	0	C	1|1	A	1|1	C	3|3	M	6,4|10	M	1,2|3	C	3|3	C	15|15	n	0	C	1|2	A	9|9	M	12,11|23	M	5,3|8	A	1|1	C	3|3	A	11|11	M	3,5|8	M	14,10|24	M	2,1|3	M	4,2|6	M
DLO_r1.0ch01	25893636	C	Y	3,2|5	C	13|13	Y	14,9|23	n	0	N	0|1	C	1|1	T	3|3	Y	6,4|10	Y	2,3|5	T	4|4	T	18|18	n	0	C	2|3	C	9|9	Y	16,11|27	Y	5,4|9	C	1|1	T	3|3	C	11|11	Y	3,5|8	Y	17,13|30	Y	2,2|4	Y	4,2|6	C
DLO_r1.0ch01	25902582	C	Y	64,46|110	Y	30,64|94	Y	105,215|320	Y	6,5|11	C	22|27	T	44|46	Y	22,43|65	Y	12,29|41	Y	12,49|61	T	45|45	Y	27,35|62	Y	10,28|38	Y	44,26|70	Y	67,43|110	Y	38,81|119	Y	35,19|54	C	1|3	Y	2,10|12	Y	46,28|74	Y	14,19|33	Y	78,43|121	Y	15,75|90	Y	33,45|78	Y
DLO_r1.0ch01	25904374	T	Y	21,17|38	Y	33,13|46	Y	33,19|52	T	6|7	T	10|10	C	11|11	C	26|28	Y	11,3|14	Y	18,4|22	Y	13,19|32	Y	7,26|33	Y	14,5|19	Y	10,14|24	T	16|19	Y	32,20|52	Y	4,11|15	T	1|1	Y	3,1|4	T	15|17	Y	9,3|12	Y	21,28|49	Y	10,2|12	Y	18,7|25	Y
DLO_r1.0ch01	25904423	A	W	17,21|38	W	13,34|47	W	19,35|54	W	6,2|8	A	10|10	T	11|11	T	25|27	W	3,12|15	W	4,18|22	W	21,14|35	W	27,9|36	W	6,14|20	W	15,10|25	A	20|23	W	20,35|55	W	9,4|13	A	1|1	W	1,3|4	A	17|19	W	3,9|12	W	31,22|53	W	2,12|14	W	8,22|30	W
DLO_r1.0ch01	25904462	C	Y	15,20|35	Y	13,33|46	Y	18,31|49	C	5|5	C	7|7	T	13|13	T	20|22	Y	3,9|12	Y	4,17|21	Y	18,15|33	Y	26,9|35	Y	5,14|19	Y	13,9|22	C	15|17	Y	19,32|51	Y	8,3|11	C	1|1	Y	1,3|4	C	17|19	Y	2,9|11	Y	31,19|50	Y	2,11|13	Y	5,20|25	Y
DLO_r1.0ch01	25904687	T	W	23,14|37	W	31,13|44	W	29,17|46	W	3,5|8	T	7|7	A	14|14	A	24|26	W	11,3|14	W	18,4|22	A	32|32	W	23,10|33	W	15,4|19	T	14|17	T	15|18	W	22,18|40	W	4,9|13	T	1|1	W	3,1|4	T	15|17	W	6,2|8	W	21,28|49	W	11,2|13	W	21,8|29	W
DLO_r1.0ch01	25904786	G	R	13,8|21	R	23,7|30	R	19,9|28	G	4|5	G	8|8	A	4|4	R	11,2|13	R	7,2|9	R	13,2|15	A	19|19	R	17,6|23	R	11,3|14	R	3,5|8	G	10|11	R	16,10|26	G	8|10	G	1|1	R	2,1|3	G	12|13	A	5|5	R	13,18|31	R	6,1|7	R	10,5|15	R
DLO_r1.0ch01	25932320	A	G	224|224	G	427|427	G	512|512	R	20,33|53	G	48|48	G	162|162	R	81,86|167	G	61|61	G	272|272	G	78|78	A	150|150	R	55,95|150	G	187|187	G	21|21	R	288,179|467	G	83|83	G	1|1	A	42|42	G	129|129	G	117|120	G	214|214	G	259|259	A	114|127	G
DLO_r1.0ch01	25932386	C	S	83,145|228	C	431|431	C	524|526	C	48|48	C	50|51	C	166|167	S	86,78|164	C	62|62	C	271|271	S	34,47|81	C	142|142	C	151|151	C	183|183	C	25|25	S	170,284|454	C	78|78	n	0	C	39|39	C	131|131	G	122|122	C	218|218	C	266|266	C	124|124	C
DLO_r1.0ch01	26056047	T	T	7|7	T	14|14	K	11,11|22	T	1|1	N	0|1	T	2|2	K	2,4|6	T	1|1	T	4|5	K	3,2|5	K	9,7|16	T	2|2	T	11|11	T	6|7	K	6,18|24	T	2|2	n	0	T	3|3	T	7|7	T	6|6	K	6,17|23	T	4|4	T	3|3	G
DLO_r1.0ch01	26056949	A	A	11|12	R	3,2|5	R	22,7|29	A	1|1	R	3,2|5	R	7,2|9	A	5|6	R	1,1|2	A	5|6	A	1|1	A	2|2	A	4|4	R	8,2|10	A	5|5	A	29|31	A	4|5	A	1|1	A	1|1	A	8|8	n	0	R	16,9|25	A	6|7	A	9|11	R
DLO_r1.0ch01	26143894	C	S	9,9|18	S	11,8|19	S	27,52|79	C	24|24	S	5,13|18	S	3,2|5	S	3,5|8	S	3,5|8	C	9|10	G	2|2	C	12|12	C	42|42	C	45|50	C	75|81	S	9,22|31	C	42|44	n	0	n	0	C	57|65	C	6|6	C	108|118	C	3|4	C	74|75	C
DLO_r1.0ch01	26310999	C	Y	16,82|98	Y	44,61|105	T	204|204	T	7|7	Y	20,21|41	Y	13,33|46	Y	24,36|60	Y	14,11|25	Y	12,29|41	Y	15,30|45	C	68|68	Y	25,5|30	Y	16,38|54	Y	13,93|106	Y	78,20|98	T	35|35	Y	1,2|3	Y	8,3|11	T	49|49	Y	31,10|41	T	128|128	Y	15,31|46	Y	28,53|81	Y
DLO_r1.0ch01	26311120	A	R	4,14|18	R	9,17|26	G	41|41	A	1|1	R	2,7|9	R	2,10|12	R	3,8|11	R	1,6|7	G	7|7	R	3,5|8	R	8,4|12	R	3,6|9	R	6,11|17	R	4,17|21	R	14,12|26	G	7|7	G	1|1	R	1,1|2	G	9|9	A	5|6	G	28|28	G	10|11	R	3,16|19	R
DLO_r1.0ch01	26368765	C	C	408|408	Y	609,152|761	C	1236|1236	C	55|64	T	155|155	C	250|250	Y	609,107|716	C	292|292	C	125|125	Y	151,44|195	Y	352,169|521	Y	28,151|179	Y	247,71|318	C	199|199	Y	235,215|450	Y	171,113|284	Y	6,8|14	T	110|110	Y	249,79|328	C	148|148	Y	442,142|584	C	153|153	C	287|287	Y
DLO_r1.0ch01	26368769	C	Y	117,293|410	Y	152,611|763	T	1232|1235	Y	28,36|64	C	156|156	T	252|252	Y	580,145|725	Y	32,260|292	T	121|125	Y	125,74|199	Y	423,101|524	Y	151,28|179	Y	73,247|320	T	200|200	C	451|451	Y	113,173|286	Y	8,6|14	C	111|111	Y	84,247|331	Y	85,64|149	Y	143,443|586	T	152|154	Y	70,218|288	Y
DLO_r1.0ch01	26463544	C	Y	8,51|59	T	117|130	Y	40,140|180	Y	7,19|26	Y	17,12|29	C	11|11	Y	44,49|93	Y	14,47|61	C	21|21	T	7|7	Y	30,115|145	Y	36,14|50	Y	2,15|17	Y	13,24|37	C	72|72	Y	5,15|20	Y	2,2|4	Y	4,22|26	T	34|37	Y	4,12|16	Y	17,58|75	C	31|31	T	75|83	C
DLO_r1.0ch01	26463673	T	T	62|62	T	125|125	T	163|163	K	7,23|30	K	18,11|29	G	4|4	K	45,57|102	T	58|58	G	17|17	T	10|10	K	30,128|158	K	39,17|56	T	17|17	T	29|29	G	70|70	T	16|16	K	3,2|5	T	25|25	T	40|40	T	12|12	T	68|68	K	21,3|24	T	81|81	n
DLO_r1.0ch01	26463857	G	S	4,5|9	S	6,7|14	S	7,16|23	n	0	n	0	G	1|2	S	3,2|5	G	0|2	G	2|3	C	2|2	G	1|1	S	2,3|5	G	2|2	S	1,5|6	S	5,7|12	n	0	n	0	S	1,3|4	G	4|4	C	2|2	G	8|8	S	7,2|9	G	3|3	S
DLO_r1.0ch01	26494111	A	G	6|6	R	2,9|11	R	8,27|35	n	0	G	4|4	G	2|2	G	4|4	G	7|7	A	3|3	G	5|5	G	4|4	A	1|2	G	11|11	R	2,5|7	G	10|11	G	6|6	n	0	n	0	G	7|7	G	3|3	G	26|26	R	1,3|4	R	4,8|12	G
DLO_r1.0ch01	26517082	A	R	5,12|17	R	13,9|22	R	27,51|78	R	2,3|5	R	6,5|11	R	4,10|14	R	7,8|15	R	3,16|19	R	7,9|16	A	4|4	R	12,15|27	R	3,2|5	R	5,10|15	R	10,26|36	R	23,15|38	G	9|9	N	0|1	A	6|6	R	3,20|23	R	13,10|23	R	3,21|24	R	8,9|17	R	3,11|14	G
DLO_r1.0ch01	26517116	G	S	6,4|10	S	7,3|10	S	10,14|24	G	1|2	S	6,2|8	G	1|2	S	2,6|8	G	13|13	S	4,2|6	N	0|1	G	13|14	G	1|3	G	3|4	S	7,3|10	S	9,4|13	G	2|2	G	1|1	N	0|1	S	11,3|14	S	7,4|11	S	8,4|12	C	6|6	G	5|5	G
DLO_r1.0ch01	26517119	A	R	2,5|7	R	5,3|8	R	11,9|20	N	0|2	R	4,2|6	N	0|2	A	4|5	G	10|11	A	2|3	A	1|1	R	7,7|14	A	2|2	N	0|3	R	2,6|8	R	3,3|6	N	0|1	n	0	A	1|1	R	3,9|12	R	3,5|8	R	2,5|7	A	6|6	G	3|3	N
DLO_r1.0ch01	26517131	A	R	8,7|15	R	10,6|16	R	19,52|71	A	3|4	R	4,3|7	R	7,11|18	R	3,8|11	G	9|10	R	7,8|15	A	3|3	R	8,8|16	A	5|5	R	3,10|13	R	3,26|29	R	11,15|26	G	7|7	N	0|1	R	2,2|4	R	6,14|20	R	7,13|20	R	8,29|37	R	10,4|14	R	3,12|15	R
DLO_r1.0ch01	26557270	C	C	2|2	S	6,2|8	S	5,11|16	n	0	S	2,2|4	G	3|3	C	3|3	S	2,1|3	G	2|2	n	0	C	4|4	n	0	C	2|3	G	13|13	S	4,10|14	S	6,2|8	n	0	n	0	G	2|2	n	0	S	11,5|16	G	10|10	S	2,2|4	n
DLO_r1.0ch01	26557272	G	G	2|2	G	6|7	K	8,8|16	n	0	K	2,2|4	G	3|3	G	2|3	G	2|3	G	2|2	n	0	K	2,2|4	n	0	G	3|3	G	13|13	G	13|13	G	8|8	n	0	n	0	G	2|2	n	0	G	15|15	G	10|10	G	3|4	n
DLO_r1.0ch01	26557281	C	C	2|2	Y	6,2|8	Y	9,8|17	n	0	Y	2,2|4	C	3|3	C	2|3	Y	2,2|4	C	2|2	n	0	Y	2,2|4	n	0	C	3|3	C	14|14	C	13|13	C	8|8	n	0	n	0	C	2|2	n	0	C	15|15	C	10|10	C	2|3	n
DLO_r1.0ch01	26557303	C	C	2|2	C	8|8	C	19|19	n	0	Y	2,2|4	Y	1,2|3	C	3|3	Y	2,2|4	C	2|2	n	0	C	4|4	n	0	C	2|3	T	12|13	C	10|12	Y	4,4|8	n	0	n	0	T	2|2	n	0	Y	6,7|13	Y	5,4|9	Y	1,2|3	n
DLO_r1.0ch01	26561962	C	T	187|191	T	309|313	T	1477|1494	T	21|21	Y	2,14|16	Y	113,150|263	Y	108,370|478	T	146|146	Y	83,123|206	T	55|56	Y	88,87|175	T	70|71	T	73|74	Y	212,286|498	Y	233,588|821	T	26|26	n	0	Y	38,43|81	T	96|99	Y	120,77|197	T	209|211	Y	107,170|277	C	2|2	T
DLO_r1.0ch01	26562031	G	A	186|192	A	302|307	A	1475|1487	A	21|21	A	13|13	R	149,110|259	A	475|475	A	143|143	R	121,83|204	A	55|56	A	174|175	A	68|68	A	72|72	R	278,211|489	R	576,228|804	A	26|26	n	0	R	43,40|83	A	96|98	R	75,115|190	A	212|217	R	176,108|284	G	1|1	A
DLO_r1.0ch01	26562064	A	A	57|57	n	0	A	6|6	n	0	n	0	A	3|3	A	118|118	n	0	A	5|5	R	28,37|65	R	83,221|304	G	49|51	G	30|31	A	5|5	A	117|117	G	16|16	G	8|8	G	65|65	G	56|56	R	50,7|57	G	122|125	A	4|4	G	83|83	A
DLO_r1.0ch01	26562164	C	C	120|120	C	10|10	C	61|61	C	2|2	C	2|2	C	9|9	C	236|236	C	6|6	C	14|14	C	122|122	M	201,401|602	A	99|103	A	61|64	C	17|17	C	217|217	M	32,7|39	A	16|16	C	126|126	A	109|113	M	12,100|112	A	240|247	C	11|11	M	58,106|164	C
DLO_r1.0ch01	26562167	C	C	119|119	C	11|11	C	62|62	C	2|2	C	2|2	C	11|11	C	237|237	C	5|5	C	15|15	M	73,48|121	M	440,162|602	A	99|104	A	61|64	C	17|17	C	215|215	M	32,5|37	A	16|16	A	124|126	A	109|113	M	12,99|111	A	241|248	C	11|11	A	162|163	C
DLO_r1.0ch01	26597991	C	Y	10,8|18	C	4|4	Y	11,13|24	n	0	T	7|7	Y	1,2|3	C	3|3	Y	3,2|5	Y	4,3|7	C	3|3	C	6|6	C	4|4	Y	2,5|7	T	13|13	Y	3,8|11	Y	4,2|6	n	0	n	0	Y	9,6|15	n	0	Y	13,10|23	Y	6,2|8	Y	10,11|21	Y
DLO_r1.0ch01	26598030	C	Y	10,9|19	C	4|4	Y	10,10|20	n	0	T	5|5	Y	1,2|3	C	2|2	Y	2,1|3	Y	3,3|6	C	2|2	C	3|3	C	2|2	Y	2,5|7	T	11|11	Y	3,8|11	Y	2,3|5	n	0	n	0	Y	4,4|8	n	0	Y	9,9|18	Y	3,2|5	Y	6,9|15	Y
DLO_r1.0ch01	26622056	T	G	19|19	G	37|37	G	113|113	K	6,6|12	n	0	K	19,13|32	K	22,13|35	G	9|9	K	27,13|40	K	3,8|11	T	23|23	K	27,17|44	K	6,1|7	K	15,11|26	K	15,46|61	G	5|5	G	1|1	K	1,2|3	G	10|10	T	6|6	G	12|12	K	16,8|24	T	2|2	G
DLO_r1.0ch01	26622424	C	C	22|22	C	55|56	C	156|156	C	12|15	C	1|1	C	36|36	Y	30,20|50	C	14|14	C	47|47	C	15|15	T	33|33	Y	34,19|53	C	8|8	C	44|44	Y	57,22|79	C	10|10	C	1|1	C	11|11	C	12|12	T	9|10	C	15|15	C	35|35	T	2|2	C
DLO_r1.0ch01	26638359	A	R	7,51|58	R	26,84|110	R	192,300|492	n	0	G	38|42	R	22,82|104	A	6|6	R	34,36|70	R	28,92|120	R	6,7|13	R	30,64|94	n	0	R	6,18|24	R	22,52|74	R	24,16|40	R	26,52|78	n	0	G	17|17	G	4|4	R	18,16|34	R	44,49|93	n	0	G	35|35	R
DLO_r1.0ch01	26638362	T	C	53|58	Y	84,26|110	Y	301,191|492	n	0	C	38|42	C	100|104	T	6|6	Y	36,34|70	Y	104,16|120	Y	11,2|13	Y	71,23|94	n	0	Y	18,6|24	Y	58,16|74	C	37|41	Y	52,26|78	n	0	C	17|17	C	4|4	C	34|34	Y	49,44|93	n	0	C	35|35	Y
DLO_r1.0ch01	26638394	G	G	54|58	R	26,83|109	R	190,301|491	n	0	G	37|41	G	98|102	A	6|6	R	33,36|69	R	15,104|119	G	11|13	R	22,73|95	n	0	R	6,18|24	R	16,58|74	G	36|40	R	26,51|77	n	0	G	17|17	G	4|4	G	34|34	R	43,49|92	n	0	G	33|33	R
DLO_r1.0ch01	26659553	A	R	10,5|15	A	6|6	R	24,18|42	n	0	R	2,2|4	R	3,2|5	R	3,3|6	A	11|11	G	2|2	R	4,3|7	R	9,9|18	R	6,3|9	R	7,6|13	A	17|17	A	13|13	A	8|9	G	1|1	G	3|3	R	5,2|7	R	1,1|2	R	9,4|13	R	5,4|9	A	33|33	R
DLO_r1.0ch01	26659584	T	A	30|31	W	8,2|10	A	45|50	T	1|1	A	7|7	W	8,2|10	A	2|2	A	14|14	W	3,1|4	A	8|8	A	25|26	W	6,9|15	A	14|15	A	20|20	A	17|17	A	12|12	N	0|1	A	3|3	A	13|14	A	4|4	W	15,6|21	A	9|10	A	38|39	A
DLO_r1.0ch01	26685636	G	G	16|16	T	43|45	G	24|25	T	4|4	G	5|5	K	6,3|9	K	8,28|36	G	2|2	K	11,2|13	G	3|3	n	0	T	36|40	G	8|10	G	12|12	G	8|8	G	4|5	T	1|1	n	0	G	11|11	G	4|4	G	25|26	K	2,1|3	G	7|7	K
DLO_r1.0ch01	26685746	C	C	14|14	C	49|49	C	30|30	M	2,5|7	C	5|5	C	11|11	C	40|41	C	2|2	C	14|14	C	1|1	A	5|5	C	45|50	C	13|13	C	18|18	M	3,12|15	C	10|10	C	1|1	A	1|1	C	18|18	C	5|5	C	31|31	C	2|2	C	6|6	C
DLO_r1.0ch01	26693601	G	K	21,45|66	K	20,100|120	K	48,248|296	T	16|16	T	14|14	K	26,21|47	K	15,14|29	K	1,8|9	K	17,15|32	K	26,31|57	T	46|46	K	10,35|45	K	8,27|35	T	32|34	K	18,38|56	K	11,4|15	n	0	T	12|12	K	11,36|47	T	5|5	K	22,64|86	K	31,16|47	G	20|20	K
DLO_r1.0ch01	26693793	T	Y	45,18|63	Y	97,21|118	Y	242,45|287	C	15|15	C	14|14	Y	23,25|48	Y	14,15|29	C	9|9	Y	14,16|30	Y	31,23|54	C	42|43	Y	32,10|42	Y	28,8|36	C	31|33	Y	39,18|57	Y	5,10|15	n	0	C	12|12	Y	37,13|50	Y	5,2|7	Y	66,21|87	Y	15,29|44	T	19|19	Y
DLO_r1.0ch01	26821071	C	Y	9,10|19	Y	17,20|37	Y	29,81|110	Y	2,2|4	Y	7,8|15	T	3|3	Y	8,10|18	T	8|8	C	1|3	Y	1,6|7	C	21|26	C	2|3	Y	11,10|21	T	16|17	Y	3,22|25	Y	7,7|14	n	0	C	10|12	Y	4,5|9	C	6|6	Y	7,24|31	T	4|4	T	16|16	T
DLO_r1.0ch01	26821137	A	R	6,5|11	R	17,9|26	R	26,46|72	A	2|3	R	5,3|8	G	3|3	R	11,5|16	G	2|2	G	2|2	A	1|2	R	21,6|27	A	1|3	R	9,6|15	G	7|7	G	11|12	A	5|5	n	0	A	8|10	R	3,3|6	A	4|4	R	9,16|25	R	1,4|5	G	7|7	G
DLO_r1.0ch01	26821296	A	W	13,9|22	W	24,18|42	W	41,82|123	A	5|6	W	8,6|14	W	1,1|2	W	18,5|23	W	3,6|9	A	5|5	A	6|7	A	32|38	A	6|7	W	14,14|28	T	18|19	W	11,17|28	W	7,9|16	n	0	W	11,4|15	W	4,5|9	A	5|5	W	15,28|43	W	3,2|5	W	4,15|19	W
DLO_r1.0ch01	26887749	C	M	5,10|15	M	7,3|10	M	17,11|28	n	0	C	1|2	M	4,1|5	A	4|4	M	2,3|5	A	5|5	C	3|3	C	6|7	N	0|1	M	10,7|17	M	15,8|23	C	4|5	C	6|7	n	0	n	0	M	2,7|9	C	3|4	M	8,5|13	A	4|4	M	3,4|7	M
DLO_r1.0ch01	26887803	A	R	7,14|21	A	12|12	R	19,16|35	n	0	R	2,2|4	A	5|6	A	4|4	A	8|8	A	5|5	R	4,2|6	R	4,6|10	n	0	R	13,13|26	R	19,11|30	R	2,3|5	G	10|11	n	0	n	0	R	4,10|14	R	5,2|7	R	9,11|20	A	4|4	R	7,2|9	A
DLO_r1.0ch01	26887810	T	K	6,17|23	K	6,6|12	K	23,20|43	n	0	K	2,2|4	K	7,1|8	G	5|5	K	2,7|9	G	5|5	T	6|6	T	9|10	n	0	K	13,13|26	K	22,16|38	T	4|5	T	10|11	n	0	n	0	K	3,12|15	T	6|7	K	9,12|21	G	5|5	K	5,6|11	K
DLO_r1.0ch01	26887839	T	K	6,21|27	K	7,6|13	K	28,21|49	n	0	K	2,2|4	K	8,2|10	G	5|5	T	8|10	G	9|10	T	5|5	T	11|13	N	0|1	K	15,12|27	K	22,18|40	T	5|6	T	13|15	n	0	n	0	T	17|20	K	2,5|7	K	14,14|28	G	8|8	K	5,7|12	K
DLO_r1.0ch01	26902859	T	T	14|14	W	2,6|8	W	57,58|115	n	0	T	6|6	W	5,8|13	T	14|14	A	10|10	W	2,4|6	n	0	n	0	T	6|6	T	15|15	W	8,24|32	W	2,5|7	T	19|19	n	0	A	2|2	T	3|3	T	2|2	T	25|25	W	10,3|13	T	13|13	A
DLO_r1.0ch01	26902870	C	Y	2,11|13	C	9|10	Y	23,90|115	n	0	C	6|7	Y	7,6|13	C	14|14	T	10|10	Y	4,2|6	n	0	n	0	Y	2,4|6	Y	6,9|15	Y	11,17|28	Y	5,2|7	Y	3,17|20	n	0	T	2|2	C	3|3	C	2|2	Y	11,14|25	N	0|15	Y	7,6|13	T
DLO_r1.0ch01	26915897	T	C	55|59	Y	8,5|13	Y	219,35|254	T	8|8	Y	27,6|33	Y	15,8|23	C	85|87	Y	35,5|40	Y	53,26|79	n	0	T	54|56	Y	8,4|12	C	71|76	C	259|262	C	28|30	Y	38,9|47	T	1|1	Y	4,4|8	C	107|111	Y	7,4|11	C	187|199	Y	32,29|61	C	69|70	C
DLO_r1.0ch01	26915902	A	A	56|58	W	9,4|13	W	221,29|250	T	8|8	A	27|33	W	16,7|23	A	85|87	A	39|41	W	54,24|78	n	0	T	54|56	W	8,4|12	A	73|75	A	259|262	A	28|30	A	42|47	N	0|1	W	4,4|8	A	107|111	W	7,4|11	A	187|197	W	31,28|59	A	70|71	A
DLO_r1.0ch01	26915921	G	T	54|56	K	4,12|16	K	32,218|250	G	8|8	K	5,28|33	K	7,15|22	T	85|87	K	6,35|41	K	28,57|85	n	0	G	54|56	K	4,8|12	T	71|76	T	256|259	T	30|30	K	8,39|47	G	1|1	K	4,4|8	T	108|112	K	4,8|12	T	186|195	K	29,30|59	T	70|71	T
DLO_r1.0ch01	26915948	G	C	54|56	S	6,8|14	S	33,202|235	G	8|8	S	5,27|32	S	7,13|20	C	81|83	S	4,33|37	S	26,54|80	n	0	G	54|56	S	4,6|10	C	69|73	C	251|254	C	28|29	S	10,35|45	G	1|1	S	4,4|8	C	102|106	S	3,6|9	C	179|190	S	28,28|56	C	68|69	C
DLO_r1.0ch01	27012432	T	T	4|4	C	5|5	Y	7,10|17	n	0	T	5|5	T	1|1	Y	5,1|6	T	4|4	T	3|3	n	0	T	12|14	n	0	Y	1,2|3	T	10|11	Y	5,5|10	T	3|3	n	0	C	2|2	Y	2,4|6	T	7|7	T	10|10	Y	7,1|8	T	12|12	n
DLO_r1.0ch01	27014410	T	Y	2,6|8	T	7|7	Y	4,11|15	T	1|1	T	1|2	T	4|4	T	2|2	Y	4,1|5	T	2|3	T	4|4	T	1|1	C	4|4	T	1|3	T	4|5	Y	3,9|12	T	2|2	N	0|1	n	0	C	2|2	T	2|3	Y	3,2|5	T	5|5	T	4|5	T
DLO_r1.0ch01	27014445	G	K	3,5|8	K	1,5|6	K	4,11|15	N	0|1	G	2|2	G	3|4	G	1|2	G	4|5	G	1|3	G	3|4	G	1|1	G	4|4	G	2|3	K	3,2|5	G	10|11	T	2|2	G	1|1	n	0	G	2|2	G	3|3	K	3,2|5	G	3|4	K	1,4|5	G
DLO_r1.0ch01	27014464	C	C	8|8	C	6|6	C	15|15	C	1|1	C	2|2	C	4|4	C	2|2	C	5|5	C	3|3	C	4|4	C	1|1	T	4|4	C	3|3	C	5|5	C	11|11	C	2|2	N	0|1	n	0	C	1|2	C	2|3	Y	3,2|5	C	3|3	C	5|5	C
DLO_r1.0ch01	27147844	G	R	22,38|60	R	33,21|54	R	61,25|86	G	8|8	R	10,4|14	R	17,6|23	R	3,10|13	A	10|10	R	17,12|29	R	10,12|22	R	11,9|20	R	3,8|11	R	17,6|23	R	35,9|44	R	16,40|56	A	11|12	G	1|2	G	1|3	R	11,5|16	G	4|4	R	40,8|48	R	22,4|26	A	49|49	R
DLO_r1.0ch01	27147850	G	K	24,38|62	K	34,23|57	K	69,27|96	T	8|8	K	12,4|16	G	26|26	K	3,10|13	G	11|11	G	30|30	K	11,12|23	K	13,11|24	K	3,9|12	K	20,6|26	G	49|49	K	17,41|58	G	11|12	G	1|2	G	2|3	K	14,5|19	T	4|4	G	44|52	G	29|29	G	51|51	K
DLO_r1.0ch01	27161612	A	A	9|11	A	9|10	A	18|22	A	2|2	G	5|5	A	4|5	A	4|4	A	3|3	G	4|4	R	7,2|9	R	5,4|9	R	3,3|6	R	4,2|6	R	1,2|3	A	11|11	G	4|4	n	0	n	0	R	1,2|3	R	3,2|5	R	3,4|7	R	2,2|4	A	3|4	A
DLO_r1.0ch01	27161632	G	G	12|14	G	11|12	G	26|30	G	2|2	A	5|5	G	5|6	G	4|4	G	7|7	A	4|4	G	10|12	R	4,5|9	A	7|7	R	3,4|7	R	3,2|5	G	14|15	A	4|4	n	0	n	0	R	2,2|4	R	3,4|7	R	7,4|11	R	2,3|5	R	2,4|6	G
DLO_r1.0ch01	27161674	A	R	3,11|14	R	9,9|18	A	29|32	A	3|3	A	6|6	R	2,4|6	A	5|6	A	5|5	A	6|6	R	8,3|11	R	6,2|8	A	8|8	R	2,2|4	A	4|4	R	6,6|12	A	3|3	n	0	n	0	A	5|6	R	5,2|7	A	13|14	R	4,2|6	R	7,2|9	R
DLO_r1.0ch01	27161675	T	Y	3,11|14	T	16|18	Y	8,24|32	Y	1,2|3	C	6|6	T	6|7	T	6|6	T	4|5	Y	5,1|6	Y	2,9|11	Y	3,5|8	C	8|8	T	4|4	Y	2,2|4	T	12|12	C	3|3	n	0	n	0	Y	4,2|6	Y	3,4|7	Y	10,3|13	T	5|6	Y	3,6|9	T
DLO_r1.0ch01	27161719	A	R	7,2|9	A	10|11	R	15,4|19	A	2|2	G	4|4	A	3|4	A	6|6	A	3|3	R	1,3|4	R	7,2|9	R	4,3|7	G	4|4	A	3|3	A	1|3	A	8|8	R	1,3|4	n	0	n	0	G	4|4	A	4|5	R	1,5|6	A	3|4	R	5,2|7	A
DLO_r1.0ch01	27162129	T	Y	4,11|15	T	16|17	Y	9,28|37	T	2|3	C	5|5	T	7|8	T	7|7	T	7|7	Y	5,2|7	T	11|13	Y	4,6|10	C	9|9	Y	3,3|6	Y	4,2|6	T	14|15	C	5|5	n	0	n	0	Y	5,2|7	Y	3,5|8	Y	11,6|17	Y	3,5|8	Y	3,6|9	T
DLO_r1.0ch01	27219329	A	W	191,136|327	W	256,92|348	W	917,295|1212	W	38,29|67	W	53,95|148	W	88,97|185	W	258,51|309	W	87,94|181	W	94,140|234	W	89,87|176	W	253,65|318	A	88|90	W	83,147|230	W	190,378|568	W	574,107|681	W	98,66|164	A	17|18	A	140|140	W	135,132|267	W	120,26|146	W	188,258|446	W	138,126|264	T	377|382	W
DLO_r1.0ch01	27264318	A	G	40|44	G	62|64	R	20,142|162	R	1,2|3	R	3,19|22	n	0	R	25,69|94	G	27|27	R	3,11|14	R	4,15|19	R	46,93|139	A	27|28	G	12|12	G	83|86	G	74|78	R	15,40|55	n	0	G	11|12	R	16,54|70	G	21|23	R	45,126|171	R	8,30|38	G	175|179	G
DLO_r1.0ch01	27306747	C	S	58,70|128	C	60|61	S	73,177|250	S	3,15|18	G	12|12	S	23,25|48	S	26,39|65	S	5,19|24	S	21,22|43	C	44|44	S	35,26|61	S	16,7|23	S	21,34|55	G	64|64	S	20,58|78	S	11,38|49	C	4|4	S	8,1|9	S	46,34|80	S	10,40|50	S	61,67|128	S	26,19|45	S	70,71|141	S
DLO_r1.0ch01	27321673	G	A	12|12	R	11,2|13	A	45|45	N	0|1	G	1|3	A	10|10	R	5,1|6	R	5,5|10	A	4|4	G	2|3	R	4,15|19	R	3,3|6	R	11,4|15	A	8|8	R	6,14|20	R	4,2|6	G	1|1	A	3|3	R	8,1|9	G	2|2	R	10,5|15	A	6|6	R	13,5|18	A
DLO_r1.0ch01	27327163	T	n	0	n	0	n	0	n	0	n	0	n	0	n	0	n	0	Y	213,146|359	Y	95,51|146	Y	133,385|518	T	298|298	Y	463,163|626	Y	463,242|705	Y	178,1030|1208	Y	159,77|236	Y	2,6|8	T	166|183	Y	471,143|614	Y	55,106|161	Y	662,409|1071	Y	395,187|582	C	489|489	Y
DLO_r1.0ch01	27342689	C	S	44,25|69	C	26|26	S	75,66|141	C	8|8	S	10,16|26	S	13,7|20	S	15,18|33	S	10,7|17	S	16,8|24	C	31|31	S	17,22|39	S	19,7|26	S	29,15|44	G	60|64	S	56,30|86	S	12,11|23	C	3|3	C	20|20	S	36,22|58	S	5,17|22	S	59,32|91	S	13,28|41	S	67,10|77	G
DLO_r1.0ch01	27553924	A	n	0	A	34|36	n	0	A	21|24	G	7|7	G	18|18	n	0	G	9|9	G	7|7	G	35|35	G	19|19	A	27|27	G	5|5	G	50|50	G	19|19	n	0	n	0	R	4,3|7	n	0	G	2|2	n	0	G	34|34	G	10|10	A
DLO_r1.0ch01	27634266	G	R	34,108|142	R	52,99|151	R	115,168|283	R	12,9|21	G	19|19	A	18|20	G	29|29	R	14,5|19	A	68|70	R	16,22|38	G	9|9	R	21,33|54	R	7,25|32	R	28,13|41	G	59|59	R	52,15|67	G	3|3	R	12,10|22	R	40,35|75	G	42|42	R	130,93|223	A	53|55	R	32,14|46	R
DLO_r1.0ch01	27634389	C	Y	30,59|89	Y	46,61|107	Y	99,82|181	Y	8,4|12	T	8|8	C	14|14	T	12|12	C	14|14	C	50|50	Y	14,12|26	T	1|1	Y	17,17|34	Y	7,13|20	C	23|24	T	26|26	C	43|47	T	2|2	Y	8,6|14	Y	27,19|46	T	21|21	Y	98,42|140	C	38|39	C	26|26	Y
DLO_r1.0ch01	27634468	A	A	130|142	R	106,42|148	R	250,30|280	R	15,6|21	G	19|19	A	17|19	R	21,7|28	R	14,4|18	A	69|71	A	39|39	G	9|9	R	39,13|52	A	29|32	R	28,12|40	R	47,14|61	A	59|65	A	2|3	A	23|23	A	67|76	A	41|42	R	186,30|216	A	52|53	R	33,13|46	R
DLO_r1.0ch01	27634514	T	T	114|126	Y	37,106|143	T	236|261	Y	4,15|19	C	18|18	T	16|17	T	20|24	T	16|16	T	64|66	T	35|35	C	9|9	Y	12,35|47	T	28|30	Y	13,28|41	Y	13,43|56	T	60|62	T	2|2	T	19|19	T	66|72	T	36|37	T	181|202	T	49|50	T	33|39	Y
DLO_r1.0ch01	27770191	T	G	19|20	G	65|68	G	53|53	K	3,1|4	T	40|49	n	0	T	15|17	G	32|33	N	0|2	G	4|4	K	26,25|51	K	3,8|12	G	53|54	N	0|1	K	10,27|37	G	31|31	G	8|8	T	6|6	G	22|22	K	5,8|13	G	91|92	n	0	G	87|87	T
DLO_r1.0ch01	27770400	C	M	16,15|31	M	45,31|76	M	59,38|97	M	2,3|5	C	36|43	A	11|11	M	14,14|28	A	25|25	A	5|5	M	4,3|7	C	43|44	C	14|14	M	19,29|48	A	14|15	C	33|33	M	15,12|27	A	5|5	M	5,5|10	M	10,10|20	C	13|13	M	36,55|91	A	11|11	A	71|72	M
DLO_r1.0ch01	27770412	A	R	12,12|24	R	37,22|59	R	43,37|80	R	3,2|5	R	14,15|29	A	7|7	R	6,12|18	A	13|13	A	1|1	R	3,3|6	R	17,24|41	R	2,10|12	R	12,25|37	A	10|10	R	14,18|32	R	8,10|18	A	3|3	R	4,3|7	R	8,6|14	R	5,5|10	R	30,50|80	A	9|9	A	47|48	A
DLO_r1.0ch01	27770530	C	S	15,2|17	S	15,19|34	S	84,12|96	C	2|2	C	4|4	S	3,2|5	G	14|14	S	9,6|15	G	9|10	G	2|2	S	11,16|27	C	2|2	S	8,13|21	G	35|35	C	30|30	S	7,27|34	G	1|1	S	3,3|6	S	4,11|15	S	5,9|14	S	6,32|38	S	19,5|24	S	3,13|16	S
DLO_r1.0ch01	27770579	G	A	18|19	R	16,22|38	R	105,19|124	G	2|2	G	6|6	R	5,2|7	A	16|16	R	13,11|24	R	13,3|16	A	2|2	G	34|34	G	1|1	R	7,17|24	A	40|40	G	32|32	R	12,33|45	A	2|2	R	4,3|7	R	4,12|16	G	18|18	G	42|48	R	27,7|34	G	17|21	R
DLO_r1.0ch01	27795291	C	C	106|106	M	158,27|185	C	95|96	M	18,3|21	A	59|65	C	87|87	C	74|74	A	56|58	C	50|53	C	43|44	C	18|18	M	75,12|87	M	52,16|68	C	102|102	M	80,32|112	M	16,10|26	n	0	M	19,31|50	M	50,17|67	C	79|79	M	126,33|159	C	101|101	A	243|252	M
DLO_r1.0ch01	27795356	A	A	178|178	R	41,294|335	A	151|151	G	28|31	G	106|116	A	136|136	A	136|136	G	95|97	A	76|80	A	71|72	A	19|19	R	16,121|137	R	25,92|117	A	183|183	R	50,146|196	R	13,26|39	A	2|2	R	56,36|92	R	24,83|107	A	126|126	R	45,229|274	A	169|169	G	437|451	R
DLO_r1.0ch01	27795419	C	S	31,69|100	S	27,156|183	G	107|107	C	17|20	C	58|63	S	30,56|86	S	19,64|83	C	57|58	S	23,35|58	S	6,35|41	G	20|20	S	12,73|85	S	20,50|70	S	34,81|115	S	38,81|119	S	7,15|22	G	1|1	C	48|52	S	15,46|61	S	12,63|75	S	33,125|158	S	17,82|99	C	245|255	S
DLO_r1.0ch01	27816844	A	G	9|10	A	5|5	R	20,13|33	G	3|3	R	1,3|4	R	4,3|7	R	3,5|8	n	0	N	0|1	R	1,2|3	A	4|4	R	1,2|3	R	2,2|4	R	6,4|10	R	1,3|4	G	4|4	n	0	A	2|3	R	3,2|5	R	1,4|5	R	9,10|19	A	4|5	R	1,2|3	A
DLO_r1.0ch01	27876162	C	S	4,5|9	C	4|5	S	9,11|20	S	1,1|2	C	1|1	C	3|3	G	2|2	C	1|1	G	1|1	n	0	C	7|7	C	4|4	n	0	G	1|1	C	8|8	n	0	C	2|2	C	3|3	C	2|2	C	2|2	C	9|9	C	4|4	C	5|6	S
DLO_r1.0ch01	27907114	C	C	74|74	Y	64,100|164	C	279|279	Y	14,4|18	n	0	C	128|128	n	0	C	34|34	C	80|80	C	40|40	C	67|67	T	57|61	C	122|125	n	0	Y	169,137|306	C	29|29	n	0	Y	10,31|41	C	49|49	Y	20,12|32	C	145|145	C	154|161	C	2|2	Y
DLO_r1.0ch01	27907124	G	A	75|75	R	66,100|166	A	283|283	R	14,4|18	n	0	A	128|128	n	0	A	32|35	A	83|83	A	40|40	A	67|67	G	68|72	A	123|126	n	0	R	170,140|310	A	29|29	n	0	R	10,33|43	A	50|51	R	17,17|34	A	149|149	R	155,23|178	A	2|2	R
DLO_r1.0ch01	27907126	A	A	75|75	R	67,100|167	A	283|283	R	14,4|18	n	0	A	128|128	n	0	A	35|35	A	83|83	A	40|40	A	68|68	R	15,57|72	A	128|128	n	0	R	170,140|310	A	29|29	n	0	R	12,31|43	A	52|52	R	21,13|34	A	149|149	A	178|178	A	2|2	R
DLO_r1.0ch01	27907192	A	G	77|77	R	100,68|168	G	296|296	R	4,13|17	n	0	G	132|132	n	0	G	36|36	G	89|89	G	41|41	G	71|71	A	64|72	G	134|134	n	0	R	144,179|323	G	31|31	n	0	R	35,10|45	G	55|57	R	13,20|33	G	151|151	G	173|186	N	0|2	R
DLO_r1.0ch01	27907208	T	T	77|77	Y	100,68|168	T	297|297	Y	4,13|17	n	0	T	133|133	n	0	T	36|36	T	90|90	T	41|41	T	71|71	Y	57,13|70	T	133|133	n	0	Y	141,178|319	T	30|30	n	0	Y	33,13|46	T	56|56	Y	12,20|32	T	153|153	T	187|187	T	2|2	Y
DLO_r1.0ch01	27907227	T	G	76|76	K	67,100|167	G	294|294	K	12,4|16	n	0	G	130|130	n	0	G	34|34	G	85|85	G	41|41	G	71|71	T	65|69	G	132|132	n	0	K	175,139|314	G	29|29	n	0	K	11,35|46	G	53|54	K	18,14|32	G	151|151	K	158,23|181	G	2|2	K
DLO_r1.0ch01	27917979	A	n	0	n	0	n	0	n	0	n	0	n	0	n	0	n	0	M	4,2|6	M	3,9|12	M	15,6|21	M	12,5|17	M	4,9|13	M	11,6|17	M	9,10|19	C	6|6	C	5|5	A	2|3	C	19|19	M	1,7|8	C	33|33	M	6,10|16	M	8,32|40	A
DLO_r1.0ch01	28028258	A	R	7,23|30	R	10,20|30	R	30,23|53	R	1,1|2	G	12|12	R	7,9|16	G	11|11	G	11|11	R	3,9|12	R	7,4|11	R	3,7|10	R	4,20|24	G	23|23	R	5,13|18	R	11,23|34	G	19|19	G	1|1	R	2,3|5	G	28|30	R	2,6|8	R	10,36|46	R	2,8|10	G	22|22	R
DLO_r1.0ch01	28028293	A	R	20,10|30	R	10,21|31	A	51|51	n	0	R	3,9|12	R	6,9|15	R	3,6|9	G	11|11	R	3,8|11	R	7,3|10	R	5,5|10	R	4,20|24	G	23|23	A	17|17	A	33|33	R	10,8|18	A	1|1	R	2,3|5	R	19,11|30	A	8|8	R	30,16|46	R	2,8|10	R	7,15|22	R
DLO_r1.0ch01	28164678	C	A	2|2	M	3,1|4	M	5,8|13	n	0	n	0	M	6,1|7	C	2|2	M	1,1|2	A	2|2	M	2,2|4	M	3,1|4	C	3|3	M	2,2|4	C	2|2	A	2|2	A	2|2	A	1|1	C	1|1	A	4|4	n	0	A	7|7	A	1|1	M	2,1|3	A
DLO_r1.0ch01	28301006	T	Y	485,76|561	Y	436,258|694	Y	1445,354|1799	Y	80,47|127	Y	196,85|281	Y	254,43|297	Y	175,308|483	C	284|284	Y	321,76|397	Y	78,85|163	Y	169,321|490	Y	41,117|158	Y	269,126|395	Y	548,83|631	Y	296,802|1098	Y	124,140|265	T	26|32	Y	22,63|85	Y	222,185|407	T	257|257	Y	511,388|899	Y	302,71|373	C	675|675	Y
DLO_r1.0ch01	28306707	G	S	11,37|48	C	25|25	C	87|87	C	4|4	G	2|2	S	5,8|13	S	5,5|10	C	16|16	S	3,13|16	S	3,12|15	S	8,12|20	S	1,3|4	C	8|8	S	3,24|27	S	9,9|18	S	5,3|8	n	0	n	0	S	3,8|11	G	1|1	S	15,20|35	S	2,10|12	C	25|25	C
DLO_r1.0ch01	28333276	C	C	4|4	C	8|10	C	22|22	n	0	n	0	C	2|2	C	2|2	C	4|4	C	1|1	n	0	n	0	C	2|2	C	5|5	C	7|7	C	11|11	C	3|3	n	0	T	2|2	C	4|4	C	2|2	C	9|9	C	8|8	C	4|4	C
DLO_r1.0ch01	28333277	G	G	4|4	R	2,7|9	R	6,16|22	n	0	n	0	G	2|2	G	2|2	G	4|4	G	1|1	n	0	n	0	G	2|2	G	5|5	G	7|7	R	4,7|11	R	2,1|3	n	0	G	2|2	G	3|3	G	2|2	R	8,1|9	R	6,2|8	G	4|4	G
DLO_r1.0ch01	28334488	C	Y	14,9|23	C	5|5	Y	17,12|29	C	3|3	C	4|4	Y	4,3|7	C	3|3	C	6|6	Y	6,3|9	Y	2,5|7	Y	15,4|19	C	6|7	Y	7,3|10	Y	8,4|12	Y	4,8|12	Y	3,3|6	Y	2,1|3	Y	1,1|2	Y	1,6|7	T	2|2	Y	13,13|26	Y	8,11|19	C	26|26	C
DLO_r1.0ch01	28334900	T	Y	9,5|14	T	1|3	Y	13,6|19	T	1|3	T	1|3	Y	4,2|6	N	0|1	C	4|4	Y	4,2|6	T	5|6	Y	5,9|14	T	5|6	Y	4,2|6	Y	8,4|12	Y	3,5|8	Y	3,3|6	T	1|1	T	1|1	T	2|3	T	1|1	Y	7,11|18	Y	5,8|13	C	18|18	Y
DLO_r1.0ch01	28335050	G	A	31|31	R	14,18|32	R	41,18|59	n	0	R	4,4|8	A	23|23	R	18,3|21	A	14|14	A	20|20	R	5,4|9	R	13,13|26	G	6|6	R	13,8|21	A	37|37	R	33,15|48	R	9,4|13	A	2|2	R	3,7|10	R	27,6|33	R	7,4|11	R	26,4|30	A	26|26	A	31|31	R
DLO_r1.0ch01	28335095	C	Y	29,8|37	Y	29,8|37	Y	48,23|71	n	0	C	11|11	Y	15,11|26	C	24|24	C	22|22	Y	18,8|26	Y	4,6|10	C	28|33	N	0|10	C	26|28	C	37|43	Y	39,18|57	Y	7,7|14	T	2|2	C	11|11	C	31|37	C	13|13	Y	29,9|38	Y	19,9|28	C	31|31	C
DLO_r1.0ch01	28432381	C	C	4|4	C	3|4	C	4|4	G	1|1	C	1|1	C	1|1	C	1|1	C	1|1	S	1,1|2	C	3|3	C	1|1	G	3|3	C	12|12	C	4|4	C	1|1	C	1|2	n	0	n	0	G	1|1	C	1|1	S	4,1|5	C	3|4	C	4|4	C
DLO_r1.0ch01	28482101	A	R	10,5|15	R	1,4|5	R	11,45|56	A	4|4	A	6|6	A	4|4	R	3,5|8	G	6|6	R	4,2|6	R	4,2|6	R	11,2|13	A	7|7	A	2|2	G	12|13	R	15,11|26	A	2|2	A	1|1	n	0	R	6,5|11	A	2|2	R	2,2|4	R	3,3|6	n	0	R
DLO_r1.0ch01	28487673	T	K	7,4|11	K	3,6|9	K	13,6|19	T	1|1	G	1|1	T	5|6	T	4|4	T	1|1	T	1|1	T	3|4	G	3|3	G	1|1	K	1,1|2	T	10|11	K	3,1|4	K	2,3|5	n	0	n	0	T	5|6	K	1,2|3	T	6|6	T	4|4	T	5|5	T
DLO_r1.0ch01	28553666	A	R	74,64|138	R	65,14|79	R	242,63|305	R	9,4|13	R	14,10|24	R	23,15|38	A	41|41	R	13,38|51	R	22,9|31	A	43|43	R	20,6|26	A	8|8	R	24,23|47	R	52,32|84	A	68|68	R	7,7|14	R	4,2|6	A	3|3	R	18,31|49	A	29|29	R	39,67|106	R	22,6|28	G	123|123	R
DLO_r1.0ch01	28554680	G	S	1,3|4	G	6|6	G	37|37	G	1|1	N	0|1	S	2,3|5	S	2,3|5	G	4|4	G	1|1	G	1|2	G	12|12	n	0	S	6,3|9	S	4,9|13	S	21,6|27	n	0	n	0	G	4|5	S	1,5|6	S	5,2|7	S	3,4|7	S	3,2|5	n	0	G
DLO_r1.0ch01	28554718	A	M	2,4|6	A	10|11	A	65|66	A	4|4	C	5|5	M	2,6|8	M	6,4|10	A	8|8	A	1|2	M	1,2|3	A	29|31	n	0	M	15,6|21	M	10,16|26	M	40,8|48	M	2,1|3	A	2|2	M	7,2|9	M	3,8|11	M	7,3|10	M	5,6|11	M	4,2|6	n	0	A
DLO_r1.0ch01	28554725	C	M	7,2|9	C	13|14	C	68|69	C	4|4	A	6|6	M	8,2|10	M	4,6|10	C	8|8	C	1|1	M	3,1|4	C	32|33	n	0	M	6,16|22	M	19,10|29	M	9,42|51	M	1,2|3	C	2|2	M	2,7|9	M	8,3|11	M	3,8|11	M	6,5|11	M	2,4|6	n	0	C
DLO_r1.0ch01	28569601	T	Y	94,39|133	C	140|144	C	526|538	T	28|34	T	43|43	Y	24,18|42	Y	32,68|100	C	34|37	Y	20,20|40	Y	21,27|48	Y	30,151|181	T	14|14	Y	21,35|56	Y	112,97|209	T	330|330	T	38|38	n	0	Y	10,8|18	T	39|39	T	57|57	T	104|104	Y	46,26|72	T	9|9	Y
DLO_r1.0ch01	28569650	T	T	118|118	T	123|123	T	485|485	Y	17,10|27	Y	9,32|41	T	40|40	Y	27,69|96	T	33|33	T	38|38	T	43|43	Y	20,126|146	C	11|12	Y	27,23|50	Y	49,138|187	Y	53,178|231	C	31|32	n	0	T	18|18	Y	30,5|35	Y	8,30|38	C	84|92	T	65|65	T	6|6	Y
DLO_r1.0ch01	28569699	C	C	137|137	C	149|149	C	569|569	Y	12,23|35	Y	43,10|53	C	46|46	Y	76,28|104	C	42|42	C	41|41	C	50|50	Y	137,23|160	T	10|11	Y	30,32|62	Y	159,50|209	Y	188,62|250	T	37|40	n	0	C	21|21	Y	5,32|37	Y	33,9|42	Y	14,94|108	C	74|74	C	7|7	Y
DLO_r1.0ch01	28650111	T	C	6|6	Y	11,12|23	C	64|64	T	2|2	Y	6,8|14	C	4|4	T	14|14	C	11|11	C	8|8	Y	2,3|5	T	25|25	T	8|8	Y	6,3|9	C	5|5	Y	14,26|40	C	8|8	C	2|2	T	3|3	C	28|28	T	5|5	C	37|37	Y	9,3|12	C	28|28	Y
DLO_r1.0ch01	28755299	T	W	35,31|66	W	24,22|46	W	83,55|138	W	4,6|10	W	3,4|7	W	7,25|32	W	5,6|11	W	7,8|15	W	12,11|23	W	7,12|19	W	11,20|31	W	34,5|39	W	22,5|27	W	26,11|37	W	56,24|80	W	7,3|10	N	0|1	W	3,2|5	W	22,4|26	W	3,1|4	W	49,13|62	W	10,16|26	W	23,15|38	T
DLO_r1.0ch01	28837400	T	n	0	T	6|6	T	23|23	Y	11,2|13	T	24|24	Y	18,21|39	T	29|29	C	16|16	Y	15,15|30	C	20|20	C	62|65	T	18|18	Y	9,4|13	T	39|39	T	44|44	T	27|27	T	4|4	Y	3,6|9	T	59|59	T	23|23	T	80|80	Y	14,24|38	C	57|58	C
DLO_r1.0ch01	28850584	G	A	226|226	R	198,47|245	R	537,185|722	R	35,12|47	R	47,32|79	A	150|153	R	35,131|166	A	145|145	A	163|170	R	38,30|68	R	23,121|144	R	44,46|90	R	116,62|178	R	142,43|185	R	86,375|461	R	60,59|119	A	24|24	R	18,29|47	R	133,44|177	R	31,74|105	R	262,53|315	A	184|185	A	261|261	R
DLO_r1.0ch01	28850632	A	G	236|236	R	50,200|250	R	175,596|771	R	7,42|49	R	28,56|84	G	158|158	R	140,38|178	G	151|151	G	177|177	R	31,41|72	R	120,30|150	R	23,71|94	R	33,147|180	R	38,156|194	R	392,90|482	R	59,63|122	G	24|24	R	31,17|48	R	47,141|188	R	76,34|110	R	52,273|325	G	198|198	G	280|280	R
DLO_r1.0ch01	28910957	T	C	1|1	Y	2,2|4	Y	4,4|8	T	1|1	T	12|12	T	2|2	T	6|7	n	0	n	0	C	2|2	Y	3,3|6	T	3|3	Y	3,1|4	T	3|4	Y	2,6|8	C	2|2	T	1|1	n	0	T	4|5	T	1|1	T	6|6	T	4|4	T	6|6	T
DLO_r1.0ch01	29023922	G	G	8|8	K	15,7|22	K	23,21|44	G	4|4	K	4,2|6	G	2|3	K	5,2|7	K	5,2|7	G	1|2	K	2,4|6	G	10|10	n	0	G	1|2	G	5|5	G	12|12	G	1|3	n	0	N	0|1	G	2|3	n	0	G	8|10	K	2,9|11	G	1|3	G
DLO_r1.0ch01	29035103	C	G	5|5	S	3,2|5	S	7,10|17	n	0	G	3|3	S	5,1|6	C	1|1	C	3|3	C	1|3	C	1|2	n	0	S	2,2|4	S	2,2|4	C	3|3	S	2,5|7	G	2|2	n	0	C	1|1	C	5|6	C	5|5	S	4,2|6	S	2,1|3	C	3|3	C
DLO_r1.0ch01	29035429	A	A	7|7	R	4,2|6	R	14,11|25	n	0	G	4|4	R	10,4|14	R	1,4|5	A	2|2	R	2,1|3	R	1,2|3	R	1,1|2	R	2,3|5	R	4,3|7	A	1|1	R	2,5|7	R	2,1|3	n	0	G	3|3	R	3,6|9	R	3,2|5	R	5,7|12	R	1,2|3	A	6|6	A
DLO_r1.0ch01	29038464	C	C	18|18	C	28|28	C	121|121	C	4|4	A	32|35	A	20|22	M	27,22|49	C	8|8	M	18,6|24	C	24|24	A	26|28	A	21|22	M	29,37|66	C	12|12	M	60,68|128	M	12,14|26	A	7|7	C	12|12	M	24,15|39	M	15,30|45	M	44,45|89	M	27,10|37	A	43|46	C
DLO_r1.0ch01	29038507	T	C	15|16	C	26|27	C	96|99	Y	2,1|3	T	28|31	T	18|20	Y	17,23|40	Y	7,1|8	Y	5,13|18	C	22|23	T	25|27	T	19|20	Y	32,24|56	C	9|10	Y	54,47|101	Y	12,9|21	T	6|6	C	12|12	Y	12,15|27	Y	24,12|36	Y	42,37|79	Y	10,24|34	T	39|39	C
DLO_r1.0ch01	29081786	G	R	2,2|4	R	3,1|4	R	14,7|21	G	1|2	G	1|3	R	3,2|5	N	0|8	G	3|4	G	3|4	N	0|1	A	12|12	R	4,2|6	A	2|2	A	5|5	R	7,2|9	A	3|3	n	0	R	3,1|4	A	11|12	A	2|2	R	10,2|12	N	0|1	R	5,2|7	G
DLO_r1.0ch01	29081809	G	A	1|1	R	1,2|3	R	11,7|18	R	1,1|2	R	1,2|3	G	2|2	G	5|5	G	4|4	R	2,1|3	A	1|1	R	2,9|11	R	1,2|3	N	0|1	A	4|4	R	7,2|9	A	2|2	n	0	G	2|3	R	5,5|10	R	1,1|2	R	7,3|10	A	1|1	R	3,1|4	G
DLO_r1.0ch01	29081884	G	G	3|3	K	2,3|5	K	12,7|19	K	1,2|3	T	3|3	G	2|2	K	4,5|9	G	3|4	G	3|3	T	2|2	T	12|12	K	3,2|5	K	1,1|2	T	5|5	K	2,7|9	T	2|2	n	0	K	1,1|2	K	1,7|8	T	1|1	T	6|6	K	1,2|3	T	3|3	G
DLO_r1.0ch01	29125904	A	A	7|7	A	4|4	A	12|12	R	1,6|7	n	0	n	0	A	1|1	A	2|2	A	1|1	A	4|4	A	4|4	A	1|1	A	6|6	A	3|3	G	71|76	n	0	n	0	n	0	A	1|1	A	1|1	A	6|6	A	2|2	A	5|5	A
DLO_r1.0ch01	29125929	G	G	7|7	G	4|4	G	11|11	R	6,1|7	n	0	n	0	G	1|1	n	0	G	1|1	G	3|3	G	3|3	G	1|1	G	5|5	G	3|3	G	77|77	n	0	n	0	n	0	G	1|1	G	1|1	G	5|5	G	2|2	G	5|5	G
DLO_r1.0ch01	29133979	A	T	41|41	T	51|51	T	174|174	N	0|1	T	37|37	T	5|5	T	37|39	T	8|8	T	13|13	T	29|29	T	21|21	T	7|7	T	35|36	T	24|24	T	78|81	T	29|29	N	0|2	T	19|19	T	55|55	T	13|13	T	82|85	T	9|9	T	67|70	n
DLO_r1.0ch01	29254420	T	K	11,23|34	K	4,7|11	K	17,41|58	K	3,1|4	G	4|4	T	4|5	K	5,4|9	K	4,3|7	K	4,3|7	K	3,8|11	T	3|4	K	7,1|8	T	2|3	K	14,16|30	T	5|5	G	11|11	n	0	K	2,2|4	G	9|9	N	0|1	G	25|25	K	3,6|9	G	14|14	T
DLO_r1.0ch01	29444250	T	T	193|193	T	70|70	T	407|407	T	7|7	n	0	T	36|40	T	46|46	T	68|69	T	58|59	T	49|49	T	140|140	n	0	K	6,30|36	T	139|139	T	1|1	T	2|2	n	0	n	0	T	1|1	n	0	T	4|4	T	41|41	G	8|8	K
DLO_r1.0ch01	29444264	T	A	378|378	T	133|133	W	427,355|782	A	14|14	n	0	T	71|73	A	88|88	W	64,70|134	T	112|114	A	95|95	W	106,167|274	n	0	W	54,10|64	W	153,119|272	N	0|1	N	0|2	n	0	n	0	N	0|2	n	0	A	4|4	T	77|79	T	14|14	T
DLO_r1.0ch01	29444285	A	G	379|379	A	137|137	R	366,431|797	G	14|14	n	0	A	75|75	G	89|89	R	73,65|138	A	114|114	G	94|94	R	171,108|279	n	0	R	11,52|63	R	121,150|271	A	2|2	A	1|1	n	0	n	0	A	2|2	n	0	A	3|3	A	80|80	A	14|14	A
DLO_r1.0ch01	29444287	A	T	379|379	A	138|138	W	362,435|797	T	14|14	n	0	A	68|75	T	89|89	W	70,68|138	A	110|114	T	94|94	W	171,108|279	n	0	T	63|63	W	120,151|271	N	0|2	n	0	n	0	n	0	N	0|2	n	0	T	3|3	A	78|80	T	14|14	W
DLO_r1.0ch01	29444291	T	T	379|379	T	139|139	T	794|798	T	14|14	n	0	T	73|75	T	89|89	T	138|138	T	112|114	T	94|94	T	280|280	n	0	T	61|63	T	270|271	G	2|2	n	0	n	0	n	0	G	2|2	n	0	G	3|3	T	80|80	T	14|14	T
DLO_r1.0ch01	29444331	G	G	384|384	G	143|143	G	801|803	G	14|14	N	0|2	G	72|73	G	91|91	G	137|137	G	112|114	G	97|97	G	279|279	n	0	G	62|64	G	271|272	C	2|2	C	4|4	n	0	n	0	G	1|1	n	0	S	1,4|5	G	82|84	G	13|13	G
DLO_r1.0ch01	29444361	A	A	384|384	G	143|143	R	437,361|798	A	14|14	A	2|2	G	70|75	A	90|90	R	70,70|140	G	108|113	A	97|97	R	108,168|276	n	0	A	62|62	R	153,120|273	A	2|2	A	6|6	n	0	n	0	A	4|4	n	0	A	10|10	G	77|81	A	10|10	R
DLO_r1.0ch01	30070876	A	G	276|276	R	222,198|420	R	301,943|1244	R	11,11|22	R	21,45|66	R	99,157|256	G	72|78	G	70|70	R	97,96|193	G	78|78	G	162|167	R	96,32|128	R	51,127|178	R	54,94|148	G	131|135	G	121|121	G	9|9	R	16,67|83	G	228|228	R	3,21|24	G	391|395	R	73,143|216	R	87,66|153	R
DLO_r1.0ch01	30071163	T	T	13|13	Y	6,6|12	Y	13,56|69	C	2|2	T	8|8	T	6|7	Y	7,6|13	T	3|3	T	12|13	T	3|3	T	5|5	C	7|7	Y	6,15|21	Y	3,5|8	Y	15,6|21	T	8|8	n	0	T	5|5	T	7|7	T	4|4	T	20|20	T	2|3	T	6|6	Y
DLO_r1.0ch01	30071166	C	T	12|12	Y	6,6|12	Y	14,55|69	C	2|2	T	7|7	Y	1,6|7	Y	7,5|12	T	3|3	T	11|12	T	3|3	T	5|5	C	7|7	Y	6,15|21	Y	3,5|8	Y	15,6|21	T	8|8	n	0	T	5|5	T	7|7	T	4|4	T	20|20	Y	1,2|3	T	6|6	Y
DLO_r1.0ch01	30071215	G	A	16|16	R	10,8|18	R	68,17|85	R	2,3|5	A	8|8	R	5,1|6	R	8,7|15	A	5|5	A	14|15	A	4|4	A	10|10	G	10|10	R	19,8|27	R	6,3|9	R	9,20|29	A	11|11	n	0	A	6|6	A	10|10	A	9|10	A	32|32	R	2,1|3	R	8,1|9	G
DLO_r1.0ch01	30071240	C	T	19|19	Y	10,11|21	Y	17,78|95	Y	3,2|5	T	8|8	Y	1,7|8	C	15|18	T	7|7	T	16|17	T	6|6	T	11|11	C	12|12	Y	9,21|30	Y	4,6|10	Y	25,10|35	T	12|12	n	0	T	7|7	T	13|13	Y	5,5|10	T	37|37	Y	1,3|4	Y	3,7|10	C
DLO_r1.0ch01	30071273	G	A	20|20	R	12,8|20	R	72,16|88	R	2,2|4	A	9|9	R	8,1|9	R	11,8|19	A	7|7	A	15|16	A	8|8	A	10|10	G	9|9	R	21,6|27	R	5,4|9	R	9,25|34	A	16|16	n	0	A	4|4	A	12|12	A	9|10	A	35|35	R	4,1|5	R	8,3|11	G
DLO_r1.0ch01	30110703	C	T	246|247	Y	31,169|200	Y	68,488|556	T	17|17	T	113|115	Y	22,110|132	C	3|3	T	193|195	T	150|159	T	22|24	T	106|114	n	0	T	167|171	Y	47,340|387	T	174|178	T	180|181	T	8|8	C	9|9	T	321|324	T	16|17	T	330|332	Y	42,60|102	T	388|389	T
DLO_r1.0ch01	30112208	T	W	206,69|275	W	65,91|156	W	214,358|572	A	23|25	W	32,17|49	W	27,101|128	W	28,77|105	W	31,44|75	W	16,67|83	A	48|50	W	68,73|141	W	37,54|91	W	46,43|89	W	82,76|158	W	43,181|224	W	23,27|50	W	3,2|5	T	18|18	W	43,71|114	W	36,33|69	W	98,73|171	W	23,79|102	A	132|132	W
DLO_r1.0ch01	30112250	A	R	209,67|276	R	63,90|153	R	212,351|564	A	21|23	R	34,18|52	R	27,102|129	R	26,80|106	R	33,43|76	R	16,69|85	A	48|50	R	69,73|142	R	38,54|92	R	44,41|85	R	81,81|162	R	43,178|221	R	20,29|49	R	3,2|5	G	19|19	R	40,70|110	R	47,22|69	R	96,74|170	R	22,80|102	A	136|137	R
DLO_r1.0ch01	30112377	A	R	148,51|199	R	51,66|118	R	156,257|413	A	16|18	R	22,12|34	R	22,73|95	R	23,72|95	R	24,28|52	G	49|54	A	39|41	R	46,42|88	R	30,34|64	R	37,31|68	R	60,54|114	R	34,131|165	R	20,21|41	A	3|3	G	9|9	R	33,41|74	R	25,20|45	R	68,49|117	R	15,56|71	A	93|93	R
DLO_r1.0ch01	30112476	A	R	177,57|234	R	55,64|119	R	170,287|457	A	20|22	R	26,14|40	R	20,85|105	R	25,63|88	R	31,35|66	R	11,55|66	A	38|40	R	59,73|132	R	28,44|72	R	35,33|68	R	73,70|143	R	37,157|194	R	21,25|46	R	3,2|5	G	10|10	R	34,60|94	R	33,32|65	R	76,61|137	R	18,61|79	A	106|106	R
DLO_r1.0ch01	30150090	C	Y	2,15|17	T	16|16	Y	8,25|33	T	2|2	T	2|2	Y	2,3|5	Y	2,9|11	Y	2,2|4	Y	2,4|6	Y	1,3|4	T	5|5	C	1|3	Y	2,4|6	T	12|12	C	4|5	N	0|1	n	0	T	2|2	T	5|5	C	2|2	Y	5,10|15	Y	4,4|8	T	17|17	T
DLO_r1.0ch01	30150194	T	Y	16,20|36	Y	19,18|37	Y	22,54|76	Y	3,1|4	Y	7,11|18	Y	7,12|19	Y	6,12|18	Y	13,2|15	Y	5,7|12	Y	3,9|12	T	16|18	T	3|4	Y	12,10|22	Y	12,17|29	T	23|23	Y	10,6|16	n	0	T	1|1	Y	8,12|20	T	4|5	Y	14,22|36	T	14|15	C	24|24	Y
DLO_r1.0ch01	30150272	T	Y	10,17|27	Y	9,16|25	Y	21,24|45	T	3|4	Y	8,6|14	T	11|12	Y	3,10|13	T	10|10	T	9|10	T	3|4	C	9|10	T	3|4	T	10|12	Y	6,7|13	Y	3,9|12	T	9|10	n	0	N	0|1	Y	3,11|14	T	3|3	T	26|30	Y	3,7|10	T	22|23	T
DLO_r1.0ch01	30151719	T	W	77,86|163	W	67,63|130	W	163,306|469	W	8,2|10	A	35|35	W	13,41|54	W	19,45|64	W	15,41|56	W	21,40|61	W	16,32|48	W	64,35|99	W	10,4|14	W	24,56|80	W	65,32|97	W	73,147|220	W	13,27|40	T	2|2	A	13|13	T	32|40	W	14,17|31	W	23,85|108	W	11,38|49	T	45|45	W
DLO_r1.0ch01	30151821	C	Y	74,70|144	Y	51,56|107	Y	271,138|410	Y	3,6|9	T	29|29	Y	35,11|46	Y	37,17|54	Y	38,11|49	Y	33,20|53	Y	22,11|33	Y	35,57|92	Y	3,7|10	Y	48,22|70	Y	19,45|64	Y	143,63|206	Y	25,12|37	C	1|1	T	14|14	Y	27,6|33	Y	14,13|27	Y	72,18|90	Y	35,11|46	C	39|39	Y
DLO_r1.0ch01	30151857	G	R	77,81|158	R	65,64|129	R	158,304|462	R	7,3|10	A	31|31	R	14,38|52	R	17,40|57	R	11,43|54	R	22,33|55	R	12,34|46	R	61,35|96	R	10,3|13	R	25,53|78	R	49,23|72	R	72,157|229	R	13,26|39	G	1|1	A	14|14	G	30|37	R	14,19|33	R	21,86|107	R	12,43|55	G	42|42	R
DLO_r1.0ch01	30151962	T	Y	76,82|158	Y	60,56|116	Y	158,292|450	Y	9,2|11	C	34|34	Y	9,40|49	Y	15,38|53	Y	11,41|52	Y	19,32|51	Y	13,26|39	Y	56,35|91	Y	7,3|10	Y	21,46|67	Y	60,33|93	Y	63,133|196	Y	10,25|35	T	2|2	C	13|13	Y	5,30|35	Y	14,15|29	Y	20,80|100	Y	12,32|44	T	43|43	Y
DLO_r1.0ch01	30199313	T	T	84|84	C	140|147	Y	446,53|499	Y	11,15|26	Y	26,20|46	Y	79,21|100	T	53|54	Y	37,39|76	Y	51,13|64	Y	43,32|75	T	134|134	Y	55,130|185	Y	42,38|80	Y	59,56|115	Y	86,362|448	Y	52,22|74	C	13|14	Y	28,19|47	Y	112,61|173	Y	20,109|129	Y	136,121|257	C	100|106	Y	54,9|63	T
DLO_r1.0ch01	30199432	A	A	87|87	G	131|140	R	56,463|519	R	14,12|26	R	18,27|45	R	27,79|106	A	54|55	R	39,40|79	R	9,55|64	R	31,45|76	A	126|126	R	133,55|188	R	38,41|79	R	58,59|117	R	376,93|469	R	22,56|78	G	12|12	R	21,29|50	R	58,109|167	R	111,20|131	R	133,135|268	G	105|113	R	14,57|71	A
DLO_r1.0ch01	30199442	T	T	88|90	A	132|142	W	469,57|526	W	12,14|26	W	27,18|45	W	80,28|108	T	55|56	W	40,39|79	W	56,9|65	W	45,33|78	T	128|128	W	54,136|190	W	41,41|82	W	61,58|119	W	94,379|473	W	56,23|79	A	12|12	W	29,22|51	W	111,61|172	W	20,113|133	W	137,137|274	A	105|113	W	58,13|71	T
DLO_r1.0ch01	30382756	C	C	9|9	C	9|10	C	15|15	C	1|1	C	1|1	C	2|2	C	5|5	C	1|1	C	2|2	S	2,1|3	C	2|2	C	3|3	C	1|1	C	4|5	S	2,4|6	C	2|2	n	0	n	0	C	2|2	n	0	C	2|2	G	1|1	C	1|1	C
DLO_r1.0ch01	30382834	G	R	2,7|9	R	3,4|7	R	7,4|11	G	1|1	G	2|2	G	3|4	G	4|4	A	2|2	A	1|1	G	2|2	A	2|2	G	2|2	G	2|3	G	2|2	G	8|8	G	1|1	n	0	G	1|1	N	0|1	n	0	G	2|2	A	1|1	G	3|3	A
DLO_r1.0ch01	30392258	T	n	0	T	10|11	K	11,22|33	T	1|1	T	2|2	K	3,4|7	T	5|5	T	1|1	K	2,1|3	T	6|6	K	4,3|7	T	1|1	T	3|3	K	2,3|5	K	6,5|11	T	1|1	n	0	n	0	T	2|2	T	3|4	T	7|7	T	3|4	T	6|6	G
DLO_r1.0ch01	30392321	C	C	1|1	Y	10,3|13	C	30|34	n	0	T	3|3	C	8|8	T	7|7	C	2|3	C	5|5	Y	2,4|6	C	8|8	C	1|1	T	2|2	C	5|5	Y	6,6|12	T	2|2	n	0	n	0	Y	1,2|3	C	5|5	T	7|7	C	8|8	T	7|7	C
DLO_r1.0ch01	30392329	A	A	1|1	W	11,4|15	A	30|35	n	0	N	0|2	A	7|7	T	6|6	A	2|3	A	4|4	W	1,4|5	A	8|8	A	1|1	N	0|2	A	5|5	W	6,6|12	N	0|2	n	0	n	0	A	1|3	A	4|4	T	7|7	A	7|7	T	6|6	A
DLO_r1.0ch01	30392666	C	C	2|2	S	10,4|14	S	23,21|44	C	1|1	C	3|3	S	4,4|8	C	9|9	C	3|3	C	3|4	S	2,4|6	C	9|9	C	1|1	C	3|3	S	3,3|6	C	13|13	C	3|3	n	0	n	0	C	4|4	C	4|4	C	9|9	S	5,2|7	C	8|8	C
DLO_r1.0ch01	30392670	T	C	2|2	Y	4,10|14	Y	21,23|44	N	0|1	C	3|3	Y	4,4|8	C	9|9	C	3|3	Y	3,1|4	Y	4,2|6	C	9|9	N	0|1	C	3|3	Y	3,3|6	C	13|13	C	3|3	n	0	n	0	C	4|4	C	4|4	C	9|9	Y	2,5|7	C	8|8	C
DLO_r1.0ch01	30392713	A	n	0	A	14|15	W	33,12|45	A	1|1	A	3|3	W	4,5|9	A	9|9	W	1,2|3	W	1,4|5	A	6|6	T	8|8	n	0	A	3|3	W	5,3|8	W	6,7|13	A	3|3	n	0	n	0	A	3|3	T	4|4	A	9|9	W	5,2|7	A	7|7	T
DLO_r1.0ch01	30415904	T	K	10,13|23	K	5,9|14	K	17,31|48	T	1|2	T	3|4	T	3|3	K	3,7|10	T	3|3	T	3|3	K	7,5|12	T	2|3	G	3|3	T	10|10	K	5,9|14	T	5|5	T	5|5	T	1|1	n	0	T	2|2	K	4,1|5	T	6|6	T	1|1	T	28|28	K
DLO_r1.0ch01	30417867	A	T	3|3	A	5|5	W	16,9|25	n	0	n	0	W	2,1|3	W	2,3|5	A	3|4	A	5|5	W	2,3|5	W	6,2|8	n	0	A	1|1	W	4,3|7	W	5,2|7	W	1,1|2	n	0	A	1|1	W	2,2|4	T	2|2	W	3,3|6	A	5|6	T	3|3	A
DLO_r1.0ch01	30469278	A	A	20|20	R	22,5|27	A	63|63	A	2|2	n	0	n	0	G	13|13	A	9|9	A	19|19	A	2|2	R	14,14|28	A	3|4	A	1|1	R	5,5|10	R	18,9|27	R	9,2|11	n	0	R	2,8|10	R	2,9|11	A	11|11	R	13,4|17	A	2|2	A	6|6	R
DLO_r1.0ch01	30469432	A	G	574|575	R	401,710|1111	R	594,2570|3164	R	51,24|75	R	195,121|316	R	40,229|269	R	483,99|582	R	57,326|383	R	108,484|592	G	122|134	R	363,279|642	R	88,69|157	R	125,516|641	R	298,604|902	R	856,505|1361	R	58,314|372	G	49|51	R	90,87|177	R	94,574|668	R	296,94|390	R	257,1084|1341	R	117,522|639	R	63,468|531	R
DLO_r1.0ch01	30619545	G	T	36|38	K	20,56|76	K	113,127|240	K	7,2|9	K	1,4|5	G	39|43	K	14,7|21	K	10,23|33	G	51|55	T	9|9	G	37|40	G	35|35	K	15,30|45	K	9,34|43	K	35,18|53	K	13,17|30	n	0	G	5|5	K	24,16|40	K	10,11|21	K	45,83|128	K	28,9|37	K	7,35|42	K
DLO_r1.0ch01	30619577	C	T	31|32	Y	20,47|67	Y	94,105|199	Y	7,2|9	T	4|4	C	32|36	Y	10,8|18	Y	8,20|28	C	42|46	T	9|9	C	30|33	C	32|32	Y	14,26|40	Y	8,29|37	Y	26,14|40	Y	15,18|33	n	0	C	1|1	Y	23,15|38	Y	8,12|20	Y	38,76|114	Y	22,7|29	Y	8,27|35	Y
DLO_r1.0ch01	30685933	T	T	56|56	Y	38,87|125	Y	100,341|441	C	39|39	Y	35,20|55	Y	43,34|77	C	175|186	T	9|10	Y	18,22|40	T	98|98	C	79|86	C	147|157	Y	75,101|176	Y	18,24|42	Y	103,124|227	Y	54,77|131	Y	4,7|11	C	56|58	Y	88,107|195	Y	71,35|106	Y	95,147|242	Y	94,92|186	Y	89,13|102	Y
DLO_r1.0ch01	30757414	T	T	201|201	Y	158,703|861	T	2463|2463	C	18|19	Y	112,73|185	T	401|401	T	99|99	T	7|7	T	191|191	T	63|63	T	187|187	Y	36,20|56	T	168|170	T	105|105	Y	139,46|185	Y	37,172|209	Y	6,5|11	Y	67,23|90	Y	58,176|234	Y	53,71|124	T	332|332	T	293|293	T	40|40	Y
DLO_r1.0ch01	30795980	T	T	6|6	C	73|80	C	192|199	T	3|3	T	1|1	Y	22,3|25	T	1|1	n	0	Y	25,3|28	T	4|4	T	1|1	T	3|3	T	2|2	C	74|77	T	10|10	T	2|2	n	0	n	0	T	1|1	n	0	T	8|8	C	81|83	T	2|2	T
DLO_r1.0ch01	30796056	G	G	5|6	G	72|77	G	203|204	R	2,1|3	A	1|1	G	26|26	A	2|2	n	0	G	31|32	G	4|4	G	1|1	G	3|3	A	1|1	G	78|81	G	9|10	G	2|2	n	0	n	0	R	1,1|2	n	0	R	4,5|9	G	85|85	A	3|3	n
DLO_r1.0ch01	30843308	T	C	2|2	Y	2,3|5	Y	7,8|15	T	1|2	Y	1,1|2	Y	1,2|3	T	1|1	C	1|1	n	0	n	0	n	0	n	0	T	5|6	n	0	T	9|9	N	0|1	C	2|2	n	0	Y	2,2|4	T	1|1	Y	4,8|12	C	1|1	C	4|4	C
DLO_r1.0ch01	30843449	C	T	7|7	T	13|13	T	43|43	T	1|1	T	1|1	T	7|7	Y	1,2|3	T	4|4	C	1|1	T	2|2	Y	1,1|2	n	0	T	9|9	T	11|11	Y	5,20|25	T	4|4	T	3|3	n	0	T	10|11	Y	1,3|4	T	31|31	T	4|4	T	12|12	T
DLO_r1.0ch01	30843455	C	T	7|7	Y	5,8|13	Y	9,35|44	N	0|1	N	0|1	T	7|7	C	1|3	T	4|4	C	1|1	N	0|2	C	1|2	n	0	Y	2,7|9	T	11|11	Y	15,11|26	Y	1,3|4	T	3|3	n	0	Y	3,9|12	Y	2,3|5	Y	6,25|31	T	5|5	T	12|12	T
DLO_r1.0ch01	30843492	G	A	7|7	R	10,5|15	R	41,10|51	A	3|3	R	2,1|3	A	7|7	R	2,1|3	A	4|4	G	1|1	A	2|2	R	1,2|3	n	0	R	8,2|10	A	13|13	R	11,17|28	R	3,1|4	A	3|3	n	0	R	11,3|14	R	3,2|5	R	27,7|34	A	5|5	A	15|15	A
DLO_r1.0ch01	30843654	C	M	148,63|211	M	93,81|174	M	194,447|641	M	31,16|47	M	33,45|78	M	22,32|54	C	87|88	M	45,42|87	M	46,28|74	M	34,77|111	M	29,92|121	A	44|44	M	54,77|131	M	103,133|236	C	193|195	M	59,37|96	A	5|5	C	21|23	M	73,65|138	C	48|49	M	120,153|273	M	48,35|83	A	241|241	A
DLO_r1.0ch01	30843662	A	R	148,62|210	R	92,81|173	R	194,444|638	R	31,16|47	R	33,45|78	R	23,32|55	R	35,53|88	R	45,42|87	R	45,28|73	R	34,76|110	R	63,59|122	A	45|45	R	53,77|130	R	103,132|235	G	192|194	R	59,37|96	A	5|5	R	6,17|23	R	73,65|138	G	48|49	R	119,152|271	R	49,35|84	A	238|238	A
DLO_r1.0ch01	30843667	A	W	147,61|208	W	91,81|172	W	193,442|635	W	31,16|47	W	32,45|77	W	23,32|55	W	35,53|88	W	45,42|87	W	45,28|73	W	34,76|110	W	62,59|121	A	45|45	W	53,75|128	W	104,132|236	T	190|192	W	59,37|96	A	5|5	W	6,18|24	W	72,65|137	T	48|49	W	119,149|268	W	49,34|83	A	238|238	A
DLO_r1.0ch01	30900244	A	T	10|10	T	8|8	W	13,8|21	A	1|2	W	2,5|7	W	3,2|5	n	0	W	3,2|5	W	5,4|9	A	1|1	A	4|4	A	3|4	W	3,5|8	W	4,9|13	W	3,8|11	W	3,3|6	N	0|1	n	0	W	4,6|10	A	4|4	W	2,5|7	W	6,2|8	W	2,8|10	W
DLO_r1.0ch01	30900609	T	C	9|9	C	9|9	Y	6,15|21	Y	1,1|2	Y	5,1|6	Y	2,5|7	n	0	Y	2,1|3	Y	4,5|9	T	1|1	T	4|4	T	3|4	Y	5,3|8	Y	9,5|14	Y	9,3|12	Y	2,3|5	C	1|1	n	0	Y	6,4|10	Y	2,4|6	Y	6,1|7	Y	3,6|9	C	10|10	Y
DLO_r1.0ch01	30914717	C	T	114|114	C	97|97	Y	246,194|440	T	7|7	T	6|6	C	68|68	T	37|37	T	33|33	C	20|20	T	27|27	T	42|42	n	0	T	24|24	Y	55,99|154	Y	194,73|267	T	27|27	n	0	n	0	T	44|44	T	19|21	T	73|73	C	53|53	n	0	n
DLO_r1.0ch01	30947790	C	C	4|5	S	3,9|12	S	9,25|34	n	0	C	5|5	C	4|4	C	5|6	C	1|1	C	2|2	C	1|1	C	4|5	C	3|3	C	6|7	S	5,4|9	S	3,11|14	C	1|1	n	0	C	2|2	C	4|5	C	1|3	C	13|13	C	5|5	C	4|4	C
DLO_r1.0ch01	30973629	T	W	14,20|34	W	24,5|29	W	46,36|82	T	1|2	T	2|3	W	9,9|18	W	6,1|7	W	3,1|4	T	20|24	W	4,14|18	W	17,34|51	W	3,2|5	T	21|22	W	23,55|78	T	26|28	T	33|37	T	3|4	T	3|4	W	8,28|36	T	11|13	W	10,82|92	W	15,34|49	W	22,37|59	W
DLO_r1.0ch01	30973730	C	Y	28,13|41	T	34|37	Y	38,57|95	C	1|2	Y	3,3|6	Y	9,8|17	Y	2,6|8	Y	1,4|5	C	21|24	C	15|18	Y	39,17|56	T	5|5	Y	18,5|23	Y	45,33|78	C	36|37	Y	18,20|38	Y	2,2|4	Y	1,3|4	Y	18,26|44	C	15|15	Y	42,54|96	Y	37,15|52	T	62|65	T
DLO_r1.0ch01	31026090	G	G	493|493	R	791,275|1066	R	1746,630|2376	R	51,66|117	G	168|168	R	357,80|437	R	532,72|604	A	211|211	R	335,114|449	R	83,151|234	R	354,460|814	R	265,145|410	R	73,365|438	R	389,168|557	R	1144,207|1351	A	166|166	A	15|15	R	68,46|114	A	277|277	R	188,61|249	A	580|580	R	381,189|570	R	157,296|453	R
DLO_r1.0ch01	31050533	C	A	53|58	A	86|90	A	282|287	M	4,1|5	A	21|23	C	2|2	C	12|12	A	46|48	C	9|9	C	2|2	C	2|2	C	1|1	A	77|81	A	123|135	C	8|8	A	96|100	A	6|6	C	3|3	A	143|143	C	2|2	A	230|234	C	4|4	A	61|63	C
DLO_r1.0ch01	31080491	C	C	158|158	Y	198,175|373	Y	519,428|947	Y	14,18|32	C	221|221	T	106|110	C	5|5	C	46|46	T	84|87	C	1|1	C	8|8	C	7|7	C	314|314	Y	240,145|385	C	21|21	C	243|243	C	8|8	C	103|103	C	228|228	C	6|6	C	627|627	Y	7,54|61	C	150|150	C
DLO_r1.0ch01	31091116	C	Y	13,11|24	T	11|11	Y	18,21|39	Y	1,2|3	N	0|1	Y	18,16|34	T	3|3	T	7|7	Y	7,13|20	Y	13,6|19	Y	3,5|8	Y	8,4|12	Y	4,6|10	T	24|24	Y	12,4|16	C	9|10	C	3|3	C	7|8	Y	9,4|13	Y	2,8|10	Y	25,10|35	Y	12,14|26	T	21|21	Y
DLO_r1.0ch01	31091159	T	Y	13,12|25	C	9|9	Y	19,21|40	T	1|1	N	0|1	Y	17,17|34	C	3|3	C	8|8	Y	16,6|22	Y	7,13|20	Y	7,3|10	Y	4,6|10	Y	6,5|11	C	23|23	Y	5,13|18	T	10|12	T	2|2	T	5|6	Y	4,7|11	Y	8,1|9	Y	11,27|38	Y	12,15|27	C	22|22	Y
DLO_r1.0ch01	31091172	A	W	13,11|24	A	6|6	W	17,20|37	N	0|1	A	1|1	W	17,17|34	A	4|4	A	8|8	W	16,5|21	W	7,12|19	W	7,3|10	W	4,6|10	W	5,5|10	A	18|18	W	5,13|18	W	2,10|12	T	2|2	W	1,5|6	W	4,7|11	A	9|10	W	8,27|35	W	12,15|27	A	19|19	A
DLO_r1.0ch01	31172860	T	T	23|23	W	103,21|124	T	136|136	T	2|2	n	0	T	2|2	A	226|238	T	14|14	T	102|102	W	35,4|39	W	85,29|114	T	39|45	T	18|18	T	40|40	A	226|250	T	88|88	T	8|8	T	63|63	T	27|27	A	129|139	T	164|164	T	31|31	T	25|25	T
DLO_r1.0ch01	31173287	A	A	34|34	W	3,20|23	A	8|8	W	1,5|6	A	1|1	A	7|7	T	17|18	n	0	A	5|5	A	10|11	W	1,7|8	W	1,3|4	A	17|17	W	3,3|6	W	4,27|31	A	1|1	n	0	A	2|2	n	0	W	1,6|7	A	1|1	A	4|4	A	28|30	A
DLO_r1.0ch01	31229363	C	Y	1,7|8	T	3|3	Y	6,2|8	T	1|1	C	1|1	C	1|1	Y	1,1|2	Y	1,1|2	T	2|2	C	4|4	T	3|3	T	3|3	C	2|2	Y	2,3|5	C	2|2	Y	1,1|2	n	0	T	3|3	C	2|2	T	2|2	Y	3,7|10	T	1|1	T	1|1	Y
DLO_r1.0ch01	31229396	A	R	6,2|8	R	1,2|3	R	7,2|9	A	2|2	A	1|1	A	2|2	A	2|2	A	1|1	G	2|2	A	4|4	R	1,2|3	A	2|3	A	2|2	R	3,2|5	A	2|2	R	1,1|2	n	0	R	2,2|4	A	2|3	A	2|2	R	3,9|12	N	0|1	A	3|4	R
DLO_r1.0ch01	31236818	A	W	52,13|65	W	68,20|88	A	180|180	W	10,8|18	W	8,7|15	W	10,10|20	T	28|30	W	8,22|30	W	10,7|17	A	28|28	W	29,47|76	W	9,21|30	A	29|29	W	32,30|62	W	50,55|105	A	28|28	A	4|4	W	2,13|15	A	39|39	W	4,7|11	A	97|97	W	6,21|27	W	32,55|87	A
DLO_r1.0ch01	31236884	A	R	43,7|50	R	58,9|67	A	151|151	R	5,2|7	R	8,4|12	R	10,9|19	G	21|23	R	8,14|22	R	8,4|12	A	23|23	R	23,34|57	R	6,20|26	A	23|23	R	26,27|53	R	52,41|93	A	20|20	A	4|4	G	10|11	A	29|29	R	5,5|10	A	72|72	R	7,13|20	R	23,42|65	R
DLO_r1.0ch01	31237357	G	R	26,77|103	R	142,199|341	R	323,393|716	R	2,10|12	R	8,32|40	R	58,81|139	R	62,125|187	G	85|85	R	68,68|136	G	41|45	G	134|134	R	40,23|63	R	20,99|119	R	111,124|235	R	32,159|191	R	26,54|80	G	4|4	R	40,43|83	R	65,86|151	R	59,45|104	R	52,184|236	R	58,76|134	G	134|146	R
DLO_r1.0ch01	31265734	G	G	10|12	R	6,1|7	A	13|14	G	1|1	G	1|2	R	4,2|6	G	2|3	G	1|1	G	1|2	R	3,1|4	R	5,6|11	R	4,4|8	A	6|6	R	4,2|6	G	17|21	G	4|4	G	1|2	G	2|3	G	2|3	G	3|3	R	7,7|14	A	2|2	G	2|2	A
DLO_r1.0ch01	31265787	C	C	16|16	C	9|9	C	15|15	n	0	C	1|1	C	3|4	C	1|1	n	0	n	0	C	8|8	M	2,11|13	M	3,4|7	C	6|6	C	7|7	M	8,18|26	M	1,2|3	N	0|1	A	1|1	M	2,3|5	A	2|2	M	9,10|19	n	0	C	4|4	C
DLO_r1.0ch01	31312258	G	R	79,220|299	R	208,124|332	R	355,560|915	R	31,5|36	R	26,52|78	R	31,75|106	G	39|39	R	11,31|42	R	38,89|127	R	110,32|142	R	78,12|90	A	87|95	R	24,67|91	G	144|148	R	62,35|97	R	39,63|102	R	11,4|15	R	19,26|45	R	82,111|193	G	6|7	R	124,179|303	R	17,111|128	G	148|150	A
DLO_r1.0ch01	31408547	A	M	234,158|392	A	757|843	M	1634,1034|2670	M	68,26|94	M	167,159|326	M	148,235|383	M	75,370|445	M	86,69|155	M	136,141|277	M	68,125|193	M	380,189|569	M	59,164|223	M	194,309|503	M	269,284|553	M	611,642|1253	M	306,212|518	M	12,33|45	C	173|190	M	342,357|699	M	99,145|244	M	721,656|1377	M	138,285|423	C	269|269	M
DLO_r1.0ch01	31408777	A	A	34|34	G	285|292	G	553|607	G	15|16	A	8|8	A	15|15	R	11,64|75	R	8,24|32	A	11|11	R	9,27|36	G	122|131	R	10,44|54	R	7,29|36	A	25|25	R	17,67|84	R	10,21|31	A	1|2	A	5|5	R	8,49|57	A	7|7	R	37,99|136	A	6|6	A	25|25	G
DLO_r1.0ch01	31408822	G	R	10,13|23	G	269|275	G	535|555	G	16|16	R	3,4|7	R	10,3|13	G	62|70	G	24|30	R	3,5|8	G	29|33	G	115|120	G	43|49	G	30|31	R	11,6|17	G	65|69	G	23|25	G	2|2	G	1|2	G	50|53	R	2,5|7	G	108|118	G	1|3	A	21|21	G
DLO_r1.0ch01	31408934	T	C	15|15	T	275|278	T	548|578	T	15|16	C	3|3	C	10|10	T	66|72	T	23|24	C	7|7	Y	4,27|31	T	121|126	T	48|51	Y	4,27|31	C	14|14	T	63|68	Y	6,21|27	Y	1,1|2	C	4|4	T	48|55	C	6|6	Y	18,92|110	C	2|2	C	8|8	T
DLO_r1.0ch01	31408981	C	Y	8,10|18	C	283|290	C	556|575	C	17|17	Y	1,3|4	Y	2,10|12	C	65|70	C	24|26	C	8|10	C	29|32	C	121|123	C	47|54	C	31|34	Y	5,7|12	C	72|75	C	28|28	C	2|2	Y	1,3|4	C	50|51	C	4|5	C	107|108	C	2|3	T	16|16	C
DLO_r1.0ch01	31503707	G	A	17|17	R	13,5|18	A	52|52	N	0|1	N	0|1	A	12|12	R	2,1|3	R	8,1|9	A	17|17	n	0	R	3,3|6	A	4|4	A	4|4	A	10|10	R	5,5|10	A	3|3	n	0	N	0|1	R	7,1|8	G	2|2	R	7,4|11	A	11|11	R	8,3|11	R
DLO_r1.0ch01	31503824	G	T	23|23	K	8,15|23	T	43|43	G	2|3	K	1,4|5	T	15|15	G	2|3	K	2,6|8	T	20|20	N	0|2	K	5,4|9	K	2,8|10	T	10|10	K	6,10|16	K	13,12|25	K	5,4|9	N	0|1	K	1,5|6	K	2,9|11	G	2|2	K	6,10|16	T	17|17	T	26|28	K
DLO_r1.0ch01	31503953	C	C	40|40	S	9,17|26	C	71|71	S	2,5|7	S	4,2|6	C	18|18	S	2,2|4	S	3,8|11	C	20|20	C	3|3	S	7,6|13	C	9|10	C	12|12	S	5,15|20	S	13,12|25	S	2,4|6	n	0	C	5|6	C	10|11	G	2|2	S	4,15|19	C	22|22	C	36|36	C
DLO_r1.0ch01	31504027	G	A	30|30	R	22,4|26	A	53|53	A	2|2	R	4,3|7	A	18|18	G	1|2	A	7|7	A	21|21	R	3,1|4	R	7,5|12	R	11,2|13	A	11|11	R	15,8|23	R	10,8|18	R	5,2|7	N	0|1	A	3|3	R	7,1|8	G	5|5	R	17,3|20	A	19|19	R	20,7|27	A
DLO_r1.0ch01	31504132	A	R	167,241|408	R	69,318|387	R	275,1140|1415	R	21,51|72	R	31,38|69	R	36,44|80	R	161,54|215	G	123|123	R	41,248|289	R	67,26|93	R	226,51|277	R	80,45|125	R	39,180|219	R	85,314|399	R	215,208|423	R	40,88|128	G	4|4	R	100,50|150	R	44,101|145	A	141|141	R	107,267|374	R	61,246|307	R	51,264|315	R
DLO_r1.0ch01	31504316	A	R	171,257|428	R	71,330|401	R	275,1194|1469	R	19,52|71	R	29,38|67	R	40,46|86	R	154,59|213	G	122|126	R	42,261|303	R	66,28|94	R	220,51|271	R	78,46|124	R	38,184|222	R	85,323|408	R	213,215|428	R	40,87|127	G	5|5	R	97,54|151	R	47,101|148	A	140|140	R	110,272|382	R	60,252|312	R	46,273|319	R
DLO_r1.0ch01	31504360	C	C	204|226	Y	214,116|330	Y	552,433|985	Y	34,19|53	Y	40,17|57	Y	102,30|132	Y	81,41|122	Y	53,42|95	Y	102,17|119	Y	48,16|64	Y	46,50|96	Y	58,36|94	Y	94,91|185	Y	134,21|155	Y	133,117|250	Y	38,102|140	Y	1,6|7	Y	14,15|29	Y	65,134|199	Y	5,41|46	Y	105,233|338	Y	128,20|148	Y	119,68|187	Y
DLO_r1.0ch01	31504415	G	G	215|236	R	228,231|459	R	737,557|1294	R	22,33|55	R	34,40|74	R	29,100|129	R	41,82|123	R	84,56|140	R	17,105|122	R	15,50|65	R	50,50|100	R	39,58|97	R	152,101|253	R	21,148|169	R	125,142|267	R	188,39|227	A	12|13	R	16,14|30	R	243,71|314	R	40,5|45	R	410,105|515	R	21,129|150	R	130,125|255	R
DLO_r1.0ch01	31504420	C	Y	42,194|236	Y	280,178|458	Y	738,554|1292	Y	30,25|55	Y	40,34|74	Y	29,99|128	Y	87,36|123	Y	84,56|140	Y	17,105|122	Y	32,33|65	Y	79,21|100	Y	50,45|95	Y	152,99|251	Y	21,148|169	Y	181,86|267	Y	188,39|227	C	12|13	Y	16,14|30	Y	243,71|314	C	45|45	Y	411,103|514	Y	21,129|150	Y	136,116|252	Y
DLO_r1.0ch01	31504455	T	Y	180,37|217	Y	219,225|444	Y	520,740|1260	Y	31,21|52	Y	33,40|73	Y	95,28|123	Y	53,65|118	Y	54,86|140	Y	97,16|113	Y	33,31|64	Y	41,48|90	Y	54,35|89	Y	92,150|242	Y	138,21|159	Y	132,122|254	Y	36,188|224	T	12|13	Y	13,13|26	Y	69,241|310	T	41|45	Y	91,419|510	Y	126,18|144	Y	108,131|239	Y
DLO_r1.0ch01	31504639	A	R	39,178|217	R	47,169|216	R	127,527|654	R	23,27|50	R	6,31|37	R	27,87|115	R	86,34|120	G	54|54	R	16,98|114	R	27,29|56	R	71,20|91	R	43,41|84	R	27,93|120	R	21,142|163	R	155,74|229	R	17,36|53	G	1|1	R	15,10|25	R	21,68|89	A	43|43	R	33,96|129	R	20,125|145	G	112|112	R
DLO_r1.0ch01	31507459	T	T	4|4	T	10|10	Y	12,20|32	T	4|4	T	1|2	Y	3,4|7	T	9|9	Y	1,1|2	Y	6,1|7	Y	1,1|2	Y	9,15|24	T	11|11	Y	4,3|7	Y	13,7|20	Y	5,23|28	C	2|2	n	0	Y	2,3|5	C	3|3	T	5|6	Y	10,6|16	Y	6,2|8	T	20|20	T
DLO_r1.0ch01	31535593	A	A	3|3	R	2,9|11	A	17|17	R	1,1|2	A	4|4	n	0	R	4,31|35	A	3|3	A	1|1	n	0	R	8,50|58	R	2,2|4	A	1|1	n	0	G	159|159	A	3|3	n	0	G	16|16	A	9|9	G	30|30	A	13|13	A	1|1	A	4|4	G
DLO_r1.0ch01	31535775	G	G	3|3	R	8,3|11	G	16|16	G	2|2	G	6|6	n	0	G	34|34	G	4|4	G	2|2	n	0	R	8,50|58	G	1|1	G	1|1	n	0	G	145|161	G	3|3	n	0	A	16|17	G	10|10	G	34|34	G	13|13	G	4|4	G	8|8	A
DLO_r1.0ch01	31535818	G	G	2|2	S	2,8|10	G	11|11	G	1|1	G	2|2	n	0	C	29|31	G	1|1	G	1|1	n	0	S	10,42|52	C	2|2	n	0	n	0	C	148|148	G	2|2	n	0	C	17|17	G	8|8	C	31|31	G	6|6	G	2|2	G	4|4	C
DLO_r1.0ch01	31539359	A	R	4,11|15	R	4,13|17	G	38|38	G	1|1	n	0	G	3|3	R	6,5|11	R	1,6|7	G	8|8	R	5,6|11	R	11,4|15	G	3|3	R	1,4|5	G	11|12	R	20,4|24	R	2,2|4	G	1|1	n	0	R	4,2|6	A	5|5	R	4,10|14	G	6|6	R	3,11|14	R
DLO_r1.0ch01	31539734	A	R	4,10|14	R	2,14|16	G	29|29	G	1|1	n	0	G	1|1	R	5,5|10	R	1,4|5	G	6|6	R	2,4|6	R	10,4|14	G	3|3	R	1,4|5	G	9|10	A	13|14	R	2,3|5	n	0	n	0	R	2,1|3	A	5|5	R	3,8|11	G	5|5	R	3,8|11	R
DLO_r1.0ch01	31542012	C	G	54|54	S	36,9|45	S	112,28|140	S	7,1|8	S	3,5|8	G	25|25	S	12,2|14	S	13,3|16	G	20|20	G	16|16	S	26,12|38	S	10,7|17	S	20,5|25	G	44|44	S	31,32|63	S	14,4|18	N	0|1	S	4,5|9	S	25,13|38	S	8,4|12	S	42,21|63	G	33|33	S	41,5|46	S
DLO_r1.0ch01	31572777	A	M	291,139|430	M	487,108|595	A	1412|1449	M	55,35|90	M	42,20|62	C	113|120	M	94,73|167	M	65,34|99	M	15,103|118	M	84,43|127	A	241|250	C	138|141	M	208,54|262	M	124,51|175	M	226,172|398	M	74,48|122	A	7|7	C	86|87	M	205,72|277	A	86|86	M	430,165|595	M	19,154|173	M	112,233|345	M
DLO_r1.0ch01	31593110	G	R	233,160|393	R	169,226|395	R	1066,420|1486	R	31,9|40	A	33|33	R	160,41|201	R	134,29|163	R	127,28|155	R	198,38|236	R	28,41|69	R	127,81|208	A	49|49	R	173,76|249	A	376|376	R	272,79|351	R	82,55|137	A	6|6	R	24,9|33	R	151,46|197	A	87|87	R	224,111|335	R	218,30|248	R	238,130|368	R
DLO_r1.0ch01	31593225	C	Y	412,295|707	Y	296,423|719	Y	1990,753|2744	Y	58,18|76	C	65|65	Y	299,80|379	C	309|309	Y	230,55|285	Y	345,65|410	Y	54,74|128	C	395|395	C	86|86	Y	324,138|462	C	668|668	Y	491,151|642	Y	154,95|249	C	12|12	Y	50,17|67	Y	284,90|374	C	158|158	Y	389,210|599	Y	401,58|459	Y	435,246|681	Y
DLO_r1.0ch01	31593309	G	R	153,228|381	R	226,163|391	R	402,1052|1454	R	8,31|39	G	34|34	R	39,154|193	R	29,131|160	R	26,123|149	R	34,195|229	R	39,29|68	R	78,133|211	G	50|50	R	75,168|243	G	356|356	R	81,266|347	R	48,80|128	G	6|6	R	8,22|30	R	46,155|201	G	82|82	R	109,218|327	R	31,213|244	R	128,234|362	R
DLO_r1.0ch01	31593346	T	K	146,219|365	K	211,157|368	K	392,1011|1403	K	8,30|38	T	33|33	K	40,149|189	K	29,130|159	K	25,124|149	K	32,184|216	K	39,26|65	K	76,126|202	T	45|45	K	75,166|241	T	339|339	K	75,255|330	K	50,78|128	T	6|6	K	8,21|29	K	45,142|187	T	78|78	K	103,209|312	K	29,205|234	K	127,228|355	K
DLO_r1.0ch01	31698003	A	M	1,4|5	M	2,3|5	A	7|7	M	1,1|2	C	1|1	C	4|4	A	8|8	n	0	C	3|3	M	1,1|2	N	0|1	M	2,2|4	C	2|2	C	3|3	M	8,3|11	A	3|4	n	0	C	1|1	M	3,2|5	M	1,2|3	M	1,7|8	C	2|2	M	3,3|6	C
DLO_r1.0ch01	31722847	A	W	4,4|8	T	14|14	W	10,19|29	T	2|2	A	3|4	A	5|5	W	4,2|6	T	5|5	W	3,5|8	W	1,4|5	W	7,5|12	T	4|4	T	4|4	W	3,5|8	W	2,2|4	W	2,2|4	n	0	n	0	W	4,6|10	A	1|1	W	4,8|12	A	1|2	W	7,8|15	A
DLO_r1.0ch01	31724393	A	W	39,55|94	W	11,79|90	W	133,173|306	W	11,7|18	W	25,14|39	W	21,18|39	W	22,34|56	T	45|47	W	38,21|59	W	12,14|26	W	13,64|77	W	17,21|38	W	24,22|46	W	29,107|136	T	104|113	W	15,20|35	n	0	A	2|3	W	40,28|68	W	12,23|35	W	38,86|124	W	34,22|56	W	19,61|80	W
DLO_r1.0ch01	31732378	A	A	39|39	A	110|110	A	179|179	R	2,2|4	A	10|10	A	36|36	R	48,27|75	A	68|68	A	33|33	A	9|9	A	74|74	R	16,11|27	A	18|18	A	165|165	n	0	A	30|30	n	0	A	13|13	A	27|27	A	11|11	A	56|56	A	71|71	A	74|74	A
DLO_r1.0ch01	31732391	T	G	36|39	G	110|110	G	174|184	G	4|4	G	10|10	G	36|36	K	56,19|75	G	69|69	G	33|33	G	9|9	G	75|75	G	27|27	K	16,2|18	G	161|167	n	0	G	31|31	n	0	T	13|13	G	27|27	G	10|11	G	56|56	G	71|71	G	75|75	K
DLO_r1.0ch01	31732471	A	G	71|74	G	202|203	G	309|318	G	8|8	G	18|18	G	63|63	R	37,103|140	G	124|124	G	59|59	G	14|14	G	147|147	G	47|47	G	30|32	G	290|293	n	0	G	52|52	n	0	A	23|23	G	46|47	G	17|18	G	97|97	G	125|125	G	132|132	G
DLO_r1.0ch01	31732473	C	C	74|74	C	204|205	C	319|321	C	8|8	C	18|18	C	64|64	Y	103,37|140	C	124|124	C	58|58	C	15|15	C	147|147	C	48|48	C	33|33	C	295|295	n	0	C	52|52	n	0	T	22|23	C	47|48	C	18|18	C	96|96	C	126|126	C	133|133	C
DLO_r1.0ch01	31732579	C	C	40|40	C	109|109	C	184|184	C	5|5	C	10|10	C	37|37	Y	57,19|76	C	68|68	C	34|34	C	8|8	C	78|78	C	26|26	C	19|19	C	168|168	n	0	C	28|28	n	0	T	12|13	C	26|26	C	12|12	C	57|57	C	69|69	C	69|69	C
DLO_r1.0ch01	31740327	C	S	15,8|23	S	16,4|20	S	43,14|57	S	2,5|7	C	6|7	S	30,7|37	S	18,13|31	G	12|13	S	12,3|15	S	9,4|13	S	28,7|35	C	12|13	S	29,10|39	G	46|46	C	32|32	S	3,13|16	C	2|2	C	3|3	S	7,23|30	S	8,12|20	S	12,25|37	G	21|23	G	51|51	S
DLO_r1.0ch01	31765893	C	Y	24,17|41	Y	27,30|57	Y	80,66|146	Y	5,5|10	Y	4,5|9	Y	9,3|12	Y	3,21|24	Y	4,5|9	Y	14,7|21	Y	8,5|13	Y	17,8|25	Y	4,5|9	Y	14,9|23	Y	8,23|31	Y	36,19|55	Y	6,10|16	Y	1,1|2	Y	2,4|6	Y	7,15|22	Y	6,12|18	Y	17,24|41	Y	9,6|15	T	8|8	Y
DLO_r1.0ch01	31880054	C	C	36|36	C	6|6	C	107|107	Y	10,5|15	Y	12,11|23	Y	4,28|32	C	3|3	C	7|7	Y	4,26|30	C	21|21	Y	2,10|12	Y	2,3|5	Y	12,35|47	C	11|11	Y	256,47|303	Y	2,4|6	C	1|1	C	4|4	Y	2,12|14	C	12|15	Y	10,17|27	Y	7,21|28	Y	9,55|64	Y
DLO_r1.0ch01	31880056	G	A	36|36	A	6|6	A	107|107	R	10,5|15	R	12,11|23	G	28|32	A	3|3	A	7|7	G	26|30	A	21|21	G	10|12	R	2,3|5	R	12,35|47	A	11|11	R	255,49|304	R	2,4|6	N	0|1	A	4|4	G	12|14	R	11,3|14	R	9,17|26	R	7,21|28	G	55|64	R
DLO_r1.0ch01	31880214	C	C	1|1	n	0	C	1|1	Y	2,3|5	Y	12,13|25	Y	3,23|26	C	1|1	C	8|8	Y	3,24|27	n	0	Y	2,9|11	Y	1,3|4	Y	12,28|40	C	6|6	T	41|41	T	3|3	n	0	C	4|4	T	11|11	T	2|2	Y	2,17|19	Y	3,21|24	T	49|54	T
DLO_r1.0ch01	31880227	G	n	0	n	0	A	2|2	R	2,3|5	R	12,13|25	G	25|28	A	1|1	A	8|8	G	25|28	n	0	G	9|10	G	3|4	R	12,29|41	A	6|6	G	42|42	G	3|3	n	0	A	4|4	G	11|11	G	3|3	G	18|20	R	4,22|26	G	51|57	G
DLO_r1.0ch01	31880317	A	n	0	A	1|1	A	3|3	R	3,4|7	R	12,13|25	R	4,27|31	A	3|3	A	8|8	R	4,25|29	A	2|2	R	2,9|11	R	2,3|5	R	12,35|47	A	7|7	G	46|49	A	1|3	n	0	A	4|4	R	3,12|15	R	1,4|5	R	9,16|25	R	7,27|34	R	9,56|65	G
DLO_r1.0ch01	31966259	T	Y	38,89|127	T	176|176	Y	593,593|1186	Y	18,30|48	T	81|81	Y	96,209|305	Y	24,45|69	T	78|78	Y	120,104|224	Y	14,32|46	Y	53,295|348	Y	13,35|48	T	45|45	Y	60,321|381	Y	100,175|275	Y	90,38|128	C	17|17	T	49|49	Y	54,24|78	Y	43,65|108	Y	215,124|339	Y	33,14|47	T	34|34	Y
DLO_r1.0ch01	31979114	G	G	141|141	G	352|352	G	351|351	R	13,13|26	G	54|54	G	39|39	A	94|94	G	97|97	G	51|51	G	60|60	n	0	G	22|22	R	56,116|172	G	57|57	R	105,102|207	G	50|50	n	0	G	22|22	G	59|59	A	36|36	G	101|101	G	48|48	G	122|122	R
DLO_r1.0ch01	31979133	T	T	144|144	T	353|353	T	361|361	T	27|27	C	55|55	C	37|37	T	92|92	T	97|97	C	49|53	T	62|62	n	0	T	22|22	Y	81,91|172	T	56|61	T	212|212	T	51|51	n	0	C	23|23	T	58|58	T	36|36	T	109|109	C	51|51	Y	74,50|124	Y
DLO_r1.0ch01	31979161	G	G	140|140	G	353|353	G	357|357	G	27|27	A	53|53	A	37|37	G	92|92	G	97|97	A	49|53	G	62|62	n	0	G	19|19	R	79,86|165	G	57|62	G	210|210	G	50|50	n	0	A	22|22	G	63|63	G	36|36	G	105|105	A	52|52	R	73,50|123	R
DLO_r1.0ch01	31979178	C	T	136|136	T	346|346	T	352|352	T	27|27	C	53|53	C	37|37	T	88|88	T	95|95	C	46|49	T	63|63	n	0	T	19|19	Y	77,84|161	T	55|60	T	204|204	T	46|47	n	0	C	22|22	T	63|63	T	37|37	T	101|101	C	51|51	Y	73,48|121	Y
DLO_r1.0ch01	31979246	C	C	133|133	C	344|344	C	336|336	C	27|27	Y	28,24|52	C	38|38	C	89|89	C	91|91	C	45|45	C	57|57	n	0	C	21|21	C	160|160	C	54|60	C	200|200	C	51|51	n	0	C	22|22	C	60|60	C	37|37	C	98|98	C	49|49	C	116|116	C
DLO_r1.0ch01	32024423	A	R	51,30|81	A	14|14	R	25,154|179	G	1|1	A	2|2	R	5,17|22	A	1|1	A	2|2	R	2,10|12	A	11|11	G	37|37	n	0	G	8|8	R	13,26|39	A	3|3	G	10|11	A	1|1	A	1|1	R	3,5|8	A	14|14	R	12,50|62	G	10|10	A	3|3	A
DLO_r1.0ch01	32088040	T	Y	64,75|139	C	115|115	Y	159,44|203	C	14|14	Y	7,3|10	Y	41,15|56	Y	39,12|51	C	30|32	Y	33,7|40	Y	30,8|38	Y	34,28|62	Y	38,8|46	Y	36,17|53	C	77|80	Y	56,23|79	Y	18,11|29	Y	6,1|7	Y	15,6|21	Y	15,13|28	Y	17,18|35	Y	49,45|94	Y	31,8|39	Y	58,22|80	C
DLO_r1.0ch01	32088289	A	W	71,62|133	T	113|113	W	26,157|183	T	12|13	W	6,5|11	W	23,28|51	W	28,30|58	W	10,19|29	W	17,24|41	W	7,34|41	W	52,10|62	W	15,26|41	W	14,33|47	W	26,45|71	W	20,59|79	W	7,17|24	W	1,6|7	W	5,17|22	W	8,13|21	W	11,18|29	W	39,43|82	W	23,13|36	W	29,44|73	T
DLO_r1.0ch01	32088370	C	S	7,14|21	G	27|27	S	42,23|65	G	2|2	C	3|3	G	3|3	S	8,4|12	C	7|7	S	3,9|12	G	4|4	C	23|25	S	1,2|3	S	3,5|8	S	22,6|28	S	14,23|37	S	3,3|6	n	0	S	1,2|3	S	3,4|7	S	5,6|11	S	15,23|38	S	8,2|10	S	4,6|10	G
DLO_r1.0ch01	32264493	A	G	132|135	A	3|3	G	456|470	G	56|56	A	1|1	A	1|1	G	116|116	n	0	A	2|2	G	69|69	G	134|135	n	0	A	2|2	G	109|109	A	2|2	A	2|2	n	0	n	0	n	0	G	63|63	A	5|5	n	0	A	3|3	G
DLO_r1.0ch01	32376816	G	G	1|3	G	1|1	R	17,8|25	G	1|1	N	0|1	R	5,3|8	R	4,5|9	G	1|1	G	1|2	R	4,1|5	A	3|3	R	4,3|7	A	2|2	A	6|6	A	6|6	A	3|3	n	0	R	3,2|5	A	3|3	N	0|1	A	8|8	R	5,3|8	G	1|1	G
DLO_r1.0ch01	32382073	C	G	303|319	C	183|183	S	993,1132|2125	C	13|13	S	50,132|182	S	292,79|371	S	98,101|199	C	130|130	S	320,92|412	G	116|118	C	90|90	G	86|93	S	90,424|514	S	370,215|585	C	498|498	S	270,235|505	S	8,19|27	C	72|72	S	539,395|934	S	78,102|180	S	837,715|1552	S	318,86|404	C	89|89	C
DLO_r1.0ch01	32382080	C	C	305|321	T	185|185	Y	996,1127|2123	Y	5,9|14	Y	154,30|184	Y	294,78|372	Y	100,100|200	Y	47,83|130	Y	319,92|411	C	116|116	T	89|89	C	85|92	Y	190,324|514	C	580|584	Y	164,335|499	Y	324,186|510	Y	12,15|27	C	69|72	Y	680,255|935	Y	138,42|180	Y	1034,520|1554	Y	320,85|405	T	87|88	C
DLO_r1.0ch01	32382101	T	T	304|320	T	180|186	Y	1100,1001|2101	Y	9,5|14	Y	39,145|184	Y	80,294|374	T	200|202	T	118|131	Y	91,319|410	T	117|118	T	83|90	T	84|92	Y	209,308|517	T	575|581	T	465|498	Y	105,405|510	T	27|27	C	72|72	Y	121,812|933	T	182|182	Y	282,1274|1556	Y	84,318|402	T	87|88	T
DLO_r1.0ch01	32382154	A	G	153|160	A	94|94	R	573,497|1070	A	8|8	R	69,26|95	R	39,150|189	R	55,51|106	A	67|67	R	48,163|211	G	60|60	A	45|45	G	44|48	R	217,46|263	R	110,189|299	A	253|253	R	120,137|257	R	10,4|14	A	36|36	R	198,274|472	R	53,40|93	R	362,418|780	R	45,160|205	A	44|44	A
DLO_r1.0ch01	32434249	T	W	15,2|17	A	24|24	A	127|127	W	5,7|12	W	11,13|24	W	17,8|25	W	10,13|23	W	6,4|10	W	10,5|15	W	11,2|13	W	9,19|28	W	15,2|17	W	10,11|21	A	41|41	W	12,33|45	W	11,7|18	n	0	T	7|7	W	10,9|19	W	5,6|11	W	40,13|53	W	17,14|31	W	9,19|28	W
DLO_r1.0ch01	32434313	A	T	13|14	T	15|15	T	101|108	T	11|11	W	7,17|24	T	26|26	T	21|23	T	9|9	W	2,15|17	W	4,8|12	W	8,20|28	W	2,13|16	T	19|19	T	41|43	T	45|47	W	4,14|18	N	0|1	W	6,2|8	T	19|20	W	2,9|11	W	7,42|49	T	29|30	T	26|26	T
DLO_r1.0ch01	32484493	C	M	16,44|60	C	99|110	M	31,231|262	C	2|2	C	45|46	C	48|56	C	67|76	C	55|57	C	32|39	M	3,1|4	C	39|45	A	7|7	C	143|145	C	110|114	C	243|253	C	153|153	C	2|2	C	2|2	C	210|212	C	44|46	C	372|377	C	49|55	C	110|117	C
DLO_r1.0ch01	32484607	G	R	37,47|84	R	57,103|160	R	138,232|370	R	6,2|8	G	47|54	R	32,53|85	R	44,43|87	R	39,26|65	R	15,35|50	A	20|22	A	58|58	A	32|32	G	136|148	R	26,102|128	R	184,82|266	G	148|151	G	2|2	R	13,2|15	G	207|213	R	28,24|52	G	387|412	R	18,49|67	R	80,49|129	R
DLO_r1.0ch01	32568412	G	G	11|11	R	2,2|4	R	4,7|11	G	1|1	G	1|1	G	1|1	G	1|1	G	3|3	G	2|2	G	1|1	n	0	R	3,4|7	G	1|1	G	2|2	G	5|5	G	4|4	n	0	G	1|1	G	2|2	G	1|1	R	2,6|8	G	2|2	G	2|2	A
DLO_r1.0ch01	32576314	C	S	49,64|113	S	77,14|91	S	177,76|253	S	12,8|20	S	18,10|28	S	6,13|19	S	29,25|54	S	9,25|34	S	17,13|30	S	20,5|25	S	43,14|57	S	15,12|27	S	10,20|30	S	31,34|65	S	43,41|84	S	9,26|35	C	2|3	C	12|15	S	11,21|32	S	19,8|27	S	21,60|81	S	18,34|52	S	21,39|60	S
DLO_r1.0ch01	32583858	T	Y	14,12|26	Y	16,6|22	Y	40,16|56	Y	10,3|13	Y	5,1|6	Y	5,3|8	Y	5,1|6	Y	8,1|9	Y	4,2|6	Y	7,3|10	C	15|15	Y	5,1|6	C	12|13	Y	7,7|14	Y	9,11|20	Y	3,5|8	n	0	Y	2,1|3	Y	4,1|5	C	4|4	Y	19,15|34	Y	7,2|9	C	8|8	Y
DLO_r1.0ch01	32629813	G	G	6|7	K	4,5|9	G	56|63	n	0	T	2|2	K	10,3|13	T	3|3	T	2|2	K	2,3|5	N	0|1	K	4,3|7	G	3|3	K	3,2|5	T	9|10	T	2|2	G	1|2	G	1|1	T	3|3	K	9,3|12	N	0|1	K	7,5|12	K	10,8|18	K	1,5|6	G
DLO_r1.0ch01	32629841	G	G	8|8	R	2,9|11	G	54|61	n	0	G	2|2	R	4,10|14	A	4|4	A	2|2	R	4,3|7	A	1|1	R	3,5|8	G	3|3	G	6|6	A	11|12	A	1|1	G	3|3	G	1|1	R	1,2|3	G	15|15	A	1|1	G	11|11	R	9,11|20	R	3,4|7	G
DLO_r1.0ch01	32629857	T	Y	7,2|9	Y	5,6|11	Y	49,7|56	n	0	T	2|2	Y	8,4|12	T	3|3	T	2|2	Y	3,4|7	T	2|2	Y	5,3|8	C	3|3	Y	5,2|7	T	12|12	T	1|1	Y	3,2|5	N	0|1	T	3|3	Y	11,5|16	T	1|1	Y	4,6|10	Y	8,8|16	Y	2,7|9	C
DLO_r1.0ch01	32629908	T	T	8|8	Y	6,12|18	T	74|81	n	0	T	3|3	Y	5,9|14	C	3|3	N	0|1	Y	5,4|9	C	2|2	Y	3,7|10	T	5|5	T	7|7	C	11|11	N	0|1	T	5|5	T	2|2	C	3|3	T	26|26	C	2|2	T	12|12	Y	13,14|27	Y	3,8|11	T
DLO_r1.0ch01	32722534	A	A	6|7	A	5|5	A	20|20	A	4|4	G	12|13	R	5,4|9	R	8,3|11	G	5|5	R	2,3|5	R	3,2|5	R	4,2|6	R	3,5|8	R	3,3|6	R	3,5|8	G	15|16	A	6|7	n	0	G	1|1	R	2,2|4	R	2,1|3	R	10,10|20	G	5|5	R	5,6|11	A
DLO_r1.0ch01	32722658	A	G	15|15	R	11,5|16	R	51,23|74	R	1,3|4	R	13,6|19	R	10,3|13	G	9|9	R	10,3|13	A	13|16	G	10|10	G	9|9	R	4,4|8	R	13,4|17	R	8,9|17	R	9,14|23	R	4,6|10	N	0|1	A	2|2	R	3,5|8	R	2,5|7	R	17,19|36	A	14|15	R	16,6|22	R
DLO_r1.0ch01	32740449	A	R	49,165|214	G	61|61	n	0	G	20|20	G	18|18	G	29|29	R	26,52|78	A	30|30	G	24|24	G	43|43	A	65|65	R	18,33|51	G	15|15	R	62,45|107	A	1|1	G	44|44	N	0|2	A	34|34	G	89|89	R	22,19|41	G	153|153	G	39|39	R	72,47|119	G
DLO_r1.0ch01	32763982	C	S	7,6|13	S	8,5|13	G	32|32	S	2,1|3	S	2,5|7	G	8|8	S	7,4|11	G	3|3	G	8|8	S	4,1|5	G	20|20	G	4|4	S	3,1|4	S	15,3|18	S	18,9|27	S	2,2|4	n	0	S	4,2|6	S	4,2|6	S	6,6|12	S	17,4|21	G	6|6	S	9,3|12	C
DLO_r1.0ch01	32765189	T	K	3,9|12	T	9|10	K	11,49|60	T	1|1	T	5|5	K	1,2|3	K	2,6|8	G	3|3	T	2|2	K	2,2|4	T	3|3	K	2,3|5	T	4|5	K	9,5|14	G	1|1	T	4|5	T	1|1	K	1,1|2	T	4|4	T	2|2	K	4,10|14	K	4,4|8	K	3,7|10	T
DLO_r1.0ch01	32771086	C	A	104|109	M	59,160|219	M	158,901|1059	C	6|7	C	18|20	M	44,72|116	A	73|75	M	67,41|109	M	26,79|105	A	17|17	M	150,30|180	M	71,29|100	C	102|106	A	128|135	N	0|21	M	31,49|82	C	3|3	A	22|24	M	40,54|94	N	0|6	M	72,165|239	M	31,73|104	M	73,36|109	M
DLO_r1.0ch01	32771162	G	C	132|143	S	214,69|283	S	1150,199|1349	G	7|7	G	23|26	S	103,54|157	C	93|97	S	49,80|129	S	96,35|131	C	27|28	S	38,171|209	S	39,95|134	G	126|126	C	160|176	S	17,12|29	S	56,37|93	G	4|4	S	5,29|34	S	72,51|123	S	8,4|12	S	219,85|304	S	99,36|135	S	49,84|133	S
DLO_r1.0ch01	32771227	C	G	116|125	S	64,185|249	S	167,1022|1189	C	8|8	C	19|21	S	45,86|132	G	84|87	S	74,39|113	S	32,86|118	G	22|23	S	151,33|184	S	83,35|118	C	112|112	G	138|148	S	6,15|21	S	34,53|87	C	4|4	S	25,4|29	S	42,64|106	S	5,6|11	S	71,195|266	S	38,73|111	S	72,38|110	S
DLO_r1.0ch01	32855250	T	C	78|86	T	22|22	Y	176,87|263	T	6|6	T	15|15	Y	27,6|33	T	8|8	T	14|14	Y	27,7|34	T	14|14	T	15|15	T	19|19	T	13|13	Y	44,12|56	T	51|51	Y	20,7|27	T	1|1	T	3|3	Y	53,14|67	T	9|9	Y	77,30|107	Y	40,13|53	T	27|27	T
DLO_r1.0ch01	32855577	T	T	7|7	T	13|15	C	73|73	C	5|5	T	13|15	Y	2,4|6	T	4|4	Y	10,3|13	Y	3,4|7	T	13|13	T	7|8	T	17|17	Y	6,4|10	C	7|7	Y	17,24|41	T	2|3	n	0	T	5|5	Y	6,6|12	T	8|8	Y	14,5|19	Y	8,3|11	Y	13,5|18	Y
DLO_r1.0ch01	32855612	T	T	8|8	T	14|16	C	70|70	Y	5,1|6	T	12|13	Y	2,3|5	T	6|6	Y	10,3|13	Y	3,2|5	T	10|10	Y	3,7|10	T	17|17	Y	7,4|11	C	11|11	Y	16,20|36	T	2|3	N	0|1	T	3|3	Y	6,4|10	T	7|7	Y	15,6|21	Y	8,3|11	Y	14,6|20	Y
DLO_r1.0ch01	32855624	A	A	8|8	R	2,14|16	A	67|67	A	6|6	R	6,6|12	R	2,3|5	R	3,3|6	R	10,3|13	R	3,2|5	R	3,6|9	R	5,5|10	R	7,10|17	R	6,4|10	A	12|12	A	33|35	R	1,2|3	A	1|1	G	3|3	R	6,4|10	R	1,3|4	R	15,6|21	R	7,3|10	R	14,6|20	A
DLO_r1.0ch01	32873142	A	A	2|2	G	23|23	G	50|50	N	0|1	G	6|6	R	2,5|7	R	5,3|8	A	3|4	R	3,5|8	G	9|9	R	4,10|14	G	3|3	G	7|7	R	20,8|28	G	10|10	G	4|4	n	0	G	1|1	G	9|9	G	8|8	G	20|20	G	8|8	R	4,12|16	R
DLO_r1.0ch01	32883061	C	A	7|7	M	13,2|15	A	30|30	n	0	A	3|3	A	3|3	A	4|4	A	4|4	A	7|7	C	1|1	M	3,2|5	M	3,1|4	A	3|3	A	3|3	A	15|15	A	6|6	n	0	C	2|3	M	7,1|8	C	1|1	M	9,4|13	A	10|11	A	5|5	A
DLO_r1.0ch01	32886512	A	T	7|7	W	4,16|20	T	39|39	A	1|1	T	6|6	W	2,9|11	W	1,5|6	n	0	W	1,5|6	N	0|2	T	11|12	W	2,3|5	T	8|8	T	11|11	W	4,8|12	T	3|3	n	0	A	1|2	W	3,5|8	A	1|2	W	3,11|14	W	2,8|10	T	10|11	A
DLO_r1.0ch01	32936289	G	A	3|3	G	8|8	A	25|25	A	2|2	R	3,8|11	R	3,13|16	G	25|25	A	9|9	R	4,13|17	G	8|8	G	27|27	G	7|7	G	12|12	A	11|11	R	28,21|49	R	3,6|9	n	0	R	2,4|6	R	10,17|27	A	7|7	R	14,30|44	R	3,6|9	R	5,17|22	A
DLO_r1.0ch01	32936328	C	C	4|4	C	8|8	C	26|26	C	2|2	C	9|10	S	12,5|17	G	28|28	C	9|9	S	9,8|17	G	9|9	G	26|26	G	7|7	S	9,4|13	C	11|11	S	22,30|52	S	2,7|9	n	0	S	4,2|6	S	9,18|27	C	7|7	S	16,27|43	S	5,3|8	S	17,5|22	C
DLO_r1.0ch01	32936341	A	A	4|4	A	8|8	A	26|26	A	2|2	A	9|10	W	5,12|17	T	28|28	A	9|9	W	8,9|17	T	9|9	T	25|25	T	7|7	W	4,9|13	A	11|11	W	30,22|52	W	7,2|9	n	0	W	2,4|6	W	18,8|26	A	7|7	W	28,16|44	W	3,5|8	W	5,17|22	A
DLO_r1.0ch01	32936547	A	A	4|4	A	7|7	A	22|22	A	1|1	A	10|11	R	2,12|14	G	21|21	A	8|8	R	5,8|13	G	8|8	G	25|25	G	5|5	R	3,8|11	A	10|10	R	21,17|38	R	7,2|9	n	0	R	2,4|6	R	12,8|20	A	6|6	R	24,15|39	R	4,5|9	R	3,17|20	A
DLO_r1.0ch01	32936568	T	T	4|4	T	7|7	T	23|23	T	2|2	T	10|11	Y	12,3|15	C	23|23	T	9|9	Y	8,6|14	C	8|8	C	25|25	C	6|6	Y	8,3|11	T	10|10	Y	18,23|41	Y	2,7|9	n	0	Y	4,2|6	Y	8,15|23	T	7|7	Y	16,25|41	Y	5,4|9	Y	17,3|20	T
DLO_r1.0ch01	32968805	A	G	41|41	G	27|27	G	27|27	G	5|5	G	6|6	G	15|15	G	12|12	G	12|12	G	6|6	G	11|11	R	21,20|41	n	0	R	8,10|18	G	35|35	G	28|28	G	11|11	G	3|3	n	0	G	16|16	G	8|8	G	17|17	G	13|13	G	23|23	G
DLO_r1.0ch01	32968863	T	C	51|51	C	31|31	C	34|34	C	7|7	C	6|6	C	19|19	C	12|12	C	13|13	C	6|6	C	14|14	Y	29,22|51	n	0	Y	10,9|19	C	41|41	C	29|29	C	12|12	C	3|3	n	0	C	19|19	C	8|8	C	19|19	C	14|14	C	29|29	C
DLO_r1.0ch01	32977285	G	A	4|4	A	234|234	A	358|358	A	19|19	A	33|33	G	52|52	R	181,37|218	A	39|39	G	29|35	A	51|51	R	213,51|264	A	135|135	R	38,64|102	A	7|7	A	240|240	N	0|1	n	0	R	25,41|66	A	5|5	A	61|61	A	9|9	G	40|43	R	61,68|129	A
DLO_r1.0ch01	33016861	G	A	9|9	A	20|20	R	27,8|35	A	2|2	N	0|2	R	3,4|7	A	6|6	A	3|3	A	5|5	A	6|6	A	7|7	A	5|5	A	4|4	A	3|3	A	6|6	N	0|2	n	0	A	3|3	R	5,2|7	N	0|1	R	9,2|11	R	3,2|5	G	1|3	N
DLO_r1.0ch01	33016921	A	A	6|7	G	12|13	R	7,17|24	N	0|1	A	1|2	R	4,2|6	A	2|2	N	0|1	R	1,4|5	A	4|4	A	2|3	G	3|3	A	4|5	A	1|2	A	6|6	N	0|1	n	0	A	1|1	R	2,3|5	A	2|2	R	3,8|11	R	3,2|5	A	2|3	A
DLO_r1.0ch01	33017224	T	C	10|10	C	23|23	C	39|39	C	2|2	C	2|2	C	9|9	C	6|6	C	4|4	C	5|5	C	9|9	Y	7,1|8	C	5|5	C	5|5	C	3|3	C	9|9	C	2|2	n	0	C	3|3	C	9|9	N	0|1	C	18|18	C	6|6	C	5|5	C
DLO_r1.0ch01	33017303	C	A	36|36	A	68|68	M	142,63|205	C	2|2	C	13|15	M	20,6|26	A	15|15	A	18|18	M	19,6|25	A	3|3	M	42,7|49	A	13|13	M	20,19|39	A	64|64	A	72|72	M	29,7|36	C	2|2	A	5|5	A	36|40	A	14|14	M	83,11|94	M	28,14|42	M	21,3|24	A
DLO_r1.0ch01	33041775	G	G	896|896	R	436,261|697	R	1663,359|2022	R	56,35|91	R	255,78|333	R	338,121|459	R	616,271|887	R	306,177|483	R	166,176|342	R	107,192|299	R	233,399|632	R	270,36|306	R	321,270|591	G	836|836	R	1397,239|1636	R	165,97|262	A	4|4	A	100|104	R	434,108|542	R	410,199|609	R	700,334|1034	R	221,155|376	R	524,330|854	R
DLO_r1.0ch01	33049157	C	T	6|6	Y	4,2|6	C	16|16	C	1|2	C	1|1	C	4|4	C	2|2	n	0	C	2|3	Y	1,2|3	C	2|3	n	0	C	8|8	T	2|2	C	8|9	C	1|1	C	1|1	n	0	C	1|1	C	5|5	C	6|7	Y	1,2|3	C	1|2	n
DLO_r1.0ch01	33049227	G	G	3|4	G	4|5	K	10,5|15	G	2|2	G	1|1	G	3|3	G	2|2	n	0	G	4|4	G	3|3	G	2|2	n	0	G	7|8	G	3|3	G	8|8	G	1|1	G	1|1	n	0	G	1|1	T	3|3	G	5|5	G	3|3	G	1|1	n
DLO_r1.0ch01	33076402	G	A	9|9	G	22|25	R	5,27|32	R	1,2|3	G	3|3	R	4,6|10	R	1,2|3	G	7|7	G	6|6	A	5|5	R	3,6|9	G	3|3	R	2,3|5	A	19|19	R	5,10|15	R	8,5|13	n	0	G	1|1	R	3,10|13	G	7|8	R	8,11|19	R	4,3|7	R	4,5|9	R
DLO_r1.0ch01	33449714	G	K	7,4|11	G	44|44	G	67|67	G	1|1	G	9|9	K	15,7|22	G	7|7	K	4,10|14	K	6,12|18	T	13|14	G	22|22	G	3|4	G	11|11	G	16|16	G	36|36	K	3,10|13	G	2|2	K	5,4|9	K	9,15|24	G	8|9	K	13,13|26	K	13,7|20	K	10,15|25	K
DLO_r1.0ch01	33449718	A	R	4,7|11	G	48|48	G	70|70	N	0|1	G	12|12	R	7,16|23	G	8|8	R	11,5|16	R	13,6|19	A	13|15	G	23|23	R	1,3|4	G	12|12	G	18|18	G	40|40	R	10,3|13	G	2|2	A	9|10	R	15,9|24	R	1,8|9	R	14,16|30	R	7,14|21	R	15,11|26	R
DLO_r1.0ch01	33449840	A	A	9|9	W	32,17|49	W	70,17|87	A	3|3	W	6,9|15	A	21|22	A	13|13	A	14|14	A	19|21	A	13|13	W	20,10|30	A	4|5	W	11,8|19	A	21|21	W	25,17|42	A	13|13	A	2|2	A	7|8	W	16,5|21	A	9|10	A	30|33	A	24|27	A	25|28	A
DLO_r1.0ch01	33536745	C	Y	6,7|13	T	10|11	T	35|35	N	0|1	T	5|5	Y	3,9|12	T	5|5	C	4|5	Y	4,9|13	Y	6,4|10	T	9|9	T	3|3	Y	3,14|17	T	8|8	Y	6,12|18	Y	4,2|6	n	0	C	2|2	Y	3,11|14	Y	5,3|8	Y	7,18|25	T	17|17	Y	6,14|20	T
DLO_r1.0ch01	33536830	A	R	5,9|14	R	1,8|9	G	40|40	N	0|1	G	4|4	R	2,6|8	G	5|5	R	3,2|5	R	3,8|11	R	5,4|9	G	8|8	G	3|3	G	11|12	G	7|7	G	17|17	R	4,2|6	n	0	A	1|1	R	3,10|13	R	3,3|6	R	7,15|22	G	17|17	R	4,13|17	R
DLO_r1.0ch01	33536886	G	R	5,5|10	R	10,2|12	A	35|35	N	0|1	A	3|3	R	5,2|7	A	4|4	G	4|5	R	9,4|13	R	2,5|7	A	7|7	A	2|2	R	11,2|13	R	4,3|7	A	18|18	G	4|4	n	0	G	2|2	R	10,2|12	R	3,4|7	R	16,7|23	A	13|13	R	12,4|16	R
DLO_r1.0ch01	33536891	A	W	5,4|9	A	10|12	A	35|35	A	1|1	A	3|3	W	3,2|5	A	4|4	W	1,4|5	W	9,4|13	W	2,4|6	A	6|6	A	2|2	A	12|14	W	4,3|7	A	16|16	T	4|4	n	0	T	2|2	A	10|12	W	3,4|7	W	14,7|21	A	13|13	W	12,4|16	W
DLO_r1.0ch01	33556483	T	Y	6,9|15	Y	14,7|21	C	52|52	n	0	Y	3,6|9	C	7|7	Y	3,6|9	Y	2,2|4	C	4|4	T	1|1	Y	7,4|11	Y	5,6|11	T	6|7	C	20|20	Y	8,10|18	C	4|4	n	0	T	3|3	C	2|2	T	1|1	C	4|4	C	4|4	Y	4,3|7	C
DLO_r1.0ch01	33562720	C	T	7|7	C	70|76	Y	152,24|176	n	0	C	34|34	C	33|38	n	0	C	13|13	C	19|19	T	1|1	N	0|1	T	4|4	C	9|11	T	11|11	T	7|7	C	34|35	n	0	T	1|1	C	24|27	T	1|1	C	66|75	C	35|35	C	53|59	T
DLO_r1.0ch01	33562781	C	S	17,5|22	S	13,72|85	S	71,151|222	C	3|4	C	41|42	S	11,35|46	C	9|9	C	16|20	C	21|25	S	4,4|8	S	7,2|9	S	3,5|8	S	3,10|13	G	27|27	S	11,10|21	S	10,34|44	n	0	C	1|2	S	11,23|34	C	3|3	S	20,76|96	S	11,40|51	S	15,57|72	G
DLO_r1.0ch01	33562793	A	R	5,18|23	R	70,11|81	R	149,66|215	A	3|4	A	40|41	R	36,11|47	A	9|9	A	15|17	A	19|21	R	4,3|7	R	2,6|8	R	5,2|7	A	10|11	G	23|23	R	10,9|19	R	34,12|46	n	0	A	1|1	R	23,12|35	A	3|3	R	75,21|96	R	38,10|48	R	58,15|73	G
DLO_r1.0ch01	33562845	A	M	6,2|8	C	52|55	M	24,132|156	n	0	C	34|34	M	6,33|39	C	4|4	C	11|11	M	4,15|19	A	1|1	A	6|6	M	1,3|4	C	8|8	A	5|5	M	1,3|4	M	6,29|35	n	0	N	0|1	M	3,20|23	N	0|1	M	12,56|68	M	6,27|33	M	6,47|53	A
DLO_r1.0ch01	33562924	C	C	18|18	M	41,54|95	M	156,72|228	C	5|5	A	38|41	M	37,24|61	C	8|8	C	22|22	M	20,5|25	C	4|4	C	10|10	C	10|10	M	11,6|17	C	29|29	C	24|24	M	33,15|48	n	0	C	5|5	M	25,13|38	C	5|5	M	77,34|111	M	40,11|51	C	76|76	C
DLO_r1.0ch01	33562927	C	C	18|18	Y	54,41|95	Y	73,158|231	C	5|5	T	38|41	Y	24,37|61	C	8|8	C	22|22	Y	5,21|26	C	4|4	C	10|10	C	11|11	Y	6,11|17	C	31|31	C	24|24	Y	15,32|47	n	0	C	5|5	Y	13,25|38	C	5|5	Y	34,77|111	Y	11,40|51	C	78|78	C
DLO_r1.0ch01	33562966	A	A	18|18	W	13,82|95	W	74,159|233	A	4|4	T	39|41	W	22,37|59	A	8|8	W	6,17|23	W	5,23|28	A	2|2	A	11|11	A	11|11	W	7,13|20	A	29|29	A	25|25	W	11,33|44	n	0	A	4|4	W	12,27|39	A	5|5	W	34,75|109	W	13,41|54	W	23,56|79	A
DLO_r1.0ch01	33585074	T	W	8,6|14	W	12,8|20	W	15,7|22	T	2|2	N	0|1	n	0	T	8|8	T	6|6	T	1|3	T	5|5	W	3,1|4	T	2|2	T	1|2	T	3|4	T	11|13	W	2,4|6	n	0	T	1|1	W	3,3|6	T	5|5	W	7,8|15	N	0|1	T	11|11	T
DLO_r1.0ch01	33629332	G	G	12|12	G	10|10	G	25|25	A	15|15	G	4|4	G	7|7	R	54,12|66	A	51|54	G	21|21	A	127|127	G	14|14	G	2|2	G	5|5	G	8|8	G	23|23	G	8|8	n	0	G	18|18	G	9|9	R	44,6|50	G	18|18	G	2|2	A	158|159	A
DLO_r1.0ch01	33668276	A	W	13,12|25	W	11,8|19	W	33,26|59	W	2,2|4	T	4|4	W	4,3|7	T	12|13	A	1|2	W	5,8|13	W	2,4|6	W	8,4|12	W	11,5|16	A	6|6	T	13|14	W	7,11|18	W	3,5|8	n	0	A	2|2	W	3,7|10	A	3|4	W	14,8|22	W	9,7|16	W	13,6|19	W
DLO_r1.0ch01	33722825	T	T	96|96	C	46|49	Y	86,135|221	Y	4,13|17	Y	14,22|36	Y	16,18|34	T	11|11	T	24|24	Y	23,16|39	T	5|5	Y	22,60|82	T	45|46	Y	24,25|49	T	24|24	Y	76,51|127	Y	29,35|64	Y	4,1|5	Y	5,16|21	Y	32,31|63	T	25|28	Y	54,70|124	Y	14,8|22	Y	26,25|51	T
DLO_r1.0ch01	33723099	G	K	22,69|91	G	43|43	G	199|199	G	16|16	K	24,9|33	G	32|32	G	9|9	G	23|23	G	38|38	T	3|3	G	80|80	K	24,14|38	K	24,21|45	G	20|20	G	121|121	G	58|58	G	5|5	G	22|22	G	62|62	K	18,10|28	G	121|121	G	19|19	G	45|45	G
DLO_r1.0ch01	33794379	G	R	2,6|8	R	5,8|13	R	16,25|41	G	2|2	R	1,2|3	R	4,11|15	n	0	G	1|1	G	15|15	G	2|2	G	6|6	G	1|1	A	1|1	G	20|20	G	6|6	G	14|16	n	0	n	0	G	12|13	G	3|3	R	5,22|27	R	2,1|3	G	11|11	G
DLO_r1.0ch01	33794441	T	T	10|11	T	14|14	T	43|43	T	2|3	T	5|5	W	4,11|15	n	0	n	0	W	5,9|14	A	4|4	T	6|6	A	2|2	T	2|2	W	6,11|17	T	9|9	W	5,7|12	n	0	n	0	T	14|16	A	3|3	W	11,15|26	T	2|3	T	13|13	W
DLO_r1.0ch01	33809617	C	G	7|7	S	13,2|15	G	32|32	S	4,1|5	S	1,1|2	S	4,2|6	n	0	G	4|4	G	1|1	G	4|4	G	1|1	G	1|1	G	6|6	S	3,2|5	G	8|8	G	4|4	n	0	G	3|3	n	0	C	1|1	n	0	S	1,1|2	S	6,3|9	S
DLO_r1.0ch01	33821608	T	Y	7,5|12	T	2|2	T	15|15	n	0	T	1|1	T	8|9	Y	5,2|7	T	1|2	T	3|3	Y	3,1|4	Y	3,5|8	T	4|4	n	0	T	3|4	C	10|10	T	1|1	T	1|1	T	3|3	T	3|3	N	0|1	T	3|4	T	4|5	T	6|7	T
DLO_r1.0ch01	33821647	T	K	9,7|16	T	3|3	T	15|15	n	0	T	1|1	T	8|9	K	5,2|7	K	2,1|3	T	3|3	K	3,1|4	K	3,5|8	T	4|4	n	0	T	3|4	G	12|12	T	1|2	T	2|2	T	3|3	T	4|4	G	1|1	T	5|5	T	4|5	T	8|9	T
DLO_r1.0ch01	33821691	C	Y	7,10|17	C	3|3	C	17|17	n	0	C	1|1	C	7|8	Y	6,2|8	Y	2,2|4	C	3|3	Y	1,2|3	C	7|7	C	4|4	n	0	C	3|4	Y	8,3|11	Y	1,2|3	C	1|1	C	3|3	C	3|3	C	1|1	C	5|6	C	3|4	C	7|8	C
DLO_r1.0ch01	33876112	C	C	341|341	Y	455,192|647	C	1365|1365	Y	25,27|52	C	185|185	C	266|266	C	511|511	C	64|64	C	200|212	C	129|129	C	329|329	C	47|47	Y	222,277|499	C	257|257	Y	1279,229|1510	Y	180,55|235	C	17|17	C	101|101	Y	253,114|367	C	176|176	Y	565,169|734	C	212|212	Y	92,116|208	n
DLO_r1.0ch01	33876140	A	A	174|174	M	239,98|337	A	707|707	M	13,14|27	A	95|95	A	137|137	A	261|261	A	34|34	A	98|104	A	66|66	A	173|173	A	22|22	M	118,140|258	A	130|130	M	661,118|779	M	93,28|121	A	9|9	A	54|54	M	130,55|185	A	88|88	M	282,92|374	A	110|110	M	47,59|106	n
DLO_r1.0ch01	33892540	A	R	6,32|38	R	31,13|44	R	42,91|133	n	0	R	8,7|15	R	9,25|34	R	3,9|12	R	4,16|20	R	18,17|35	R	1,7|8	R	9,17|26	R	5,4|9	R	13,16|29	R	31,31|62	R	33,49|82	R	6,4|10	G	3|3	R	14,12|26	R	9,15|24	R	8,9|17	R	18,52|70	R	7,17|24	R	8,6|14	R
DLO_r1.0ch01	33893702	A	G	151|156	A	11|11	A	35|35	G	7|7	A	6|6	R	4,20|24	A	7|7	G	26|28	G	22|24	G	28|30	A	5|5	R	4,19|23	A	5|5	R	8,58|66	R	14,56|70	G	22|23	n	0	A	1|1	R	6,40|46	R	3,11|14	G	66|73	R	5,25|30	A	10|10	G
DLO_r1.0ch01	33893735	C	A	154|159	C	15|15	C	53|53	A	7|7	C	7|7	M	20,5|25	C	12|12	A	27|29	M	24,5|29	A	30|31	C	8|8	M	19,6|25	C	9|9	M	61,9|70	M	58,15|73	M	23,3|26	n	0	C	2|2	M	42,7|49	M	12,7|19	M	67,13|80	M	26,8|34	C	12|12	M
DLO_r1.0ch01	33893867	G	R	58,105|163	A	2|2	A	22|22	A	9|9	A	2|2	A	23|23	A	5|5	A	27|27	A	23|23	R	17,16|33	A	5|5	A	23|23	N	0|1	A	62|62	A	69|69	A	27|27	n	0	n	0	A	44|44	A	14|14	A	70|70	A	26|26	A	4|4	A
DLO_r1.0ch01	34063105	A	R	1,3|4	A	276|288	A	604|652	A	17|17	A	94|95	A	49|49	A	2|2	n	0	A	108|108	n	0	R	3,2|5	R	39,5|44	A	115|123	G	13|14	A	214|214	A	103|106	A	8|8	A	100|102	A	167|170	A	53|54	A	251|251	A	191|195	R	2,4|6	G
DLO_r1.0ch01	34063130	C	Y	1,2|3	C	270|276	C	592|623	C	17|17	C	94|95	C	49|49	C	2|2	n	0	C	107|107	n	0	Y	2,2|4	C	38|41	C	112|115	T	9|10	C	211|211	C	97|97	C	7|7	C	99|100	C	85|87	C	53|53	C	247|247	C	189|191	Y	1,2|3	T
DLO_r1.0ch01	34167876	C	C	13|13	C	8|8	C	268|268	C	1|1	n	0	C	4|4	Y	5,13|18	C	1|1	C	2|2	T	21|21	Y	12,8|20	C	4|4	C	2|2	C	1|1	Y	3,26|29	n	0	n	0	Y	1,3|4	C	3|3	T	19|19	n	0	n	0	C	4|4	Y
DLO_r1.0ch01	34167886	G	T	12|13	K	4,4|8	K	52,216|268	G	1|1	n	0	T	4|4	G	19|19	G	1|1	G	2|2	G	21|21	K	15,5|20	G	4|4	N	0|2	G	1|1	G	26|29	n	0	n	0	G	4|4	G	3|3	G	19|19	n	0	n	0	T	4|4	G
DLO_r1.0ch01	34167938	A	G	11|12	R	5,4|9	R	54,209|263	n	0	n	0	G	4|4	A	17|17	A	1|1	A	2|2	A	21|21	A	12|14	A	3|3	n	0	A	1|1	A	27|30	n	0	n	0	A	4|4	A	3|3	A	19|19	N	0|1	n	0	G	3|3	A
DLO_r1.0ch01	34168158	T	T	12|13	Y	4,3|7	Y	33,207|240	C	1|1	n	0	T	3|3	C	17|17	C	1|1	C	2|2	C	20|20	Y	14,3|17	C	3|3	T	2|2	N	0|1	C	24|26	n	0	n	0	C	4|4	C	2|2	C	19|19	T	1|1	n	0	T	3|3	C
DLO_r1.0ch01	34255723	A	A	6|6	R	16,3|19	R	33,11|44	R	3,3|6	A	14|14	A	8|8	A	9|11	A	6|6	A	4|4	A	6|6	A	19|19	G	5|5	R	9,3|12	A	12|12	A	37|38	A	9|9	n	0	R	1,1|2	A	11|11	A	8|8	A	26|26	A	11|11	A	9|9	R
DLO_r1.0ch01	34255836	C	Y	1,7|8	Y	11,13|24	Y	39,10|49	Y	4,4|8	T	12|12	Y	4,10|14	Y	3,3|6	T	9|10	Y	1,8|9	Y	5,7|12	C	31|31	C	7|7	Y	6,9|15	Y	8,6|14	Y	33,22|55	Y	3,10|13	n	0	C	3|3	Y	4,13|17	Y	9,3|12	Y	6,23|29	Y	5,4|9	Y	3,6|9	C
DLO_r1.0ch01	34280131	G	R	7,5|12	A	7|7	R	14,20|34	G	4|4	N	0|1	R	2,3|5	n	0	G	2|2	R	4,2|6	G	1|1	R	6,2|8	n	0	N	0|1	R	3,8|11	G	4|5	n	0	n	0	G	6|6	R	4,8|12	G	3|3	G	13|14	G	2|3	R	3,2|5	N
DLO_r1.0ch01	34422816	T	T	184|186	C	3|3	C	9|9	T	30|30	T	38|38	T	192|197	N	0|1	T	222|222	T	98|98	T	27|31	N	0|1	N	0|1	n	0	T	140|140	T	381|385	T	136|136	Y	2,6|8	C	4|4	T	348|348	T	213|215	T	493|498	T	89|92	n	0	T
DLO_r1.0ch01	34422852	T	A	186|186	A	5|5	A	12|12	A	31|31	A	42|42	A	202|202	W	1,1|2	A	227|228	A	104|104	A	32|32	A	5|5	n	0	n	0	A	144|144	A	389|391	A	139|139	A	7|7	W	2,2|4	A	352|352	A	220|220	A	511|511	A	90|90	N	0|2	A
DLO_r1.0ch02	105136	G	K	10,7|17	K	13,5|18	K	19,12|31	G	1|1	T	4|4	K	4,10|14	T	11|11	K	3,3|6	K	1,3|4	T	5|5	G	8|8	T	5|5	G	8|9	K	3,5|8	K	3,8|11	G	2|2	n	0	n	0	K	5,5|10	G	4|5	K	11,12|23	K	6,9|15	K	3,7|10	T
DLO_r1.0ch02	105200	T	W	5,10|15	W	9,12|21	W	10,23|33	A	2|2	W	4,2|6	W	8,3|11	T	12|15	W	5,4|9	A	5|5	A	8|8	T	6|7	A	6|6	T	8|9	W	10,7|17	W	11,5|16	T	4|5	n	0	n	0	W	5,5|10	T	4|4	W	17,12|29	W	13,7|20	W	5,5|10	W
DLO_r1.0ch02	223993	T	T	249|265	T	200|210	T	1273|1323	T	13|16	W	6,5|11	W	8,2|10	T	109|114	W	18,5|23	W	13,3|16	T	106|108	W	4,1|5	W	7,3|10	T	182|194	W	26,5|31	W	16,18|34	T	164|172	T	7|7	W	2,2|4	W	21,149|170	T	76|85	T	240|256	A	11|12	W	10,11|21	T
DLO_r1.0ch02	233945	A	T	5|5	W	3,3|6	W	7,27|34	n	0	A	2|3	T	2|2	W	2,4|6	W	2,9|11	T	6|6	T	2|2	A	6|7	N	0|1	A	7|8	W	1,6|7	W	6,8|14	W	1,3|4	n	0	N	0|1	W	1,4|5	T	2|2	W	2,14|16	T	7|7	W	3,5|8	N
DLO_r1.0ch02	234027	A	R	2,3|5	R	4,5|9	R	8,32|40	n	0	G	4|4	A	3|3	R	2,3|5	R	5,2|7	R	6,2|8	A	1|1	G	7|7	n	0	R	2,6|8	R	5,4|9	R	6,6|12	G	5|5	n	0	A	1|1	R	1,5|6	R	2,3|5	R	7,8|15	R	6,7|13	R	1,7|8	A
DLO_r1.0ch02	234041	G	G	2|3	R	3,5|8	R	8,27|35	n	0	G	5|5	A	2|2	R	3,3|6	R	4,2|6	R	6,1|7	A	2|2	G	10|10	A	3|3	G	6|7	R	3,3|6	R	6,11|17	G	4|4	n	0	n	0	G	5|6	G	3|4	R	6,7|13	R	5,7|12	G	8|9	R
DLO_r1.0ch02	285427	T	K	158,339|497	K	213,280|493	K	1040,233|1273	K	22,29|51	K	16,129|146	K	65,112|177	K	39,108|147	T	163|165	K	76,133|209	K	65,39|104	T	218|221	K	36,78|114	K	81,175|256	K	52,199|251	K	404,106|510	K	28,134|162	T	15|15	K	12,38|50	K	59,232|291	K	57,12|69	K	113,391|504	K	121,156|277	K	69,213|282	K
DLO_r1.0ch02	285428	C	M	158,341|499	M	215,285|500	M	1040,234|1274	M	21,30|51	M	16,130|146	M	65,112|177	M	40,109|149	C	167|169	M	75,134|210	M	65,39|104	C	220|222	M	36,78|114	M	81,177|258	M	52,199|251	M	405,107|512	M	27,136|163	C	15|15	M	12,38|50	M	59,233|292	M	57,12|69	M	113,398|511	M	121,158|279	M	68,214|282	M
DLO_r1.0ch02	285689	A	R	282,170|452	R	221,219|440	R	439,707|1146	R	19,28|47	G	122|125	R	95,64|159	R	89,40|129	R	84,82|166	R	126,66|192	R	60,33|93	R	127,77|204	R	28,71|99	R	131,106|237	R	91,131|222	R	192,277|469	R	42,108|150	R	11,4|15	G	43|45	R	45,226|271	R	33,30|63	R	77,364|441	R	166,94|260	G	252|264	R
DLO_r1.0ch02	318918	A	A	4|5	A	7|7	A	24|24	A	2|2	A	2|3	A	2|2	A	3|3	A	3|3	A	2|2	A	10|12	A	13|13	A	4|4	A	6|6	G	4|4	A	8|8	A	7|7	n	0	A	1|2	R	7,3|10	n	0	R	16,5|21	A	5|5	R	4,5|9	A
DLO_r1.0ch02	321108	T	K	401,99|500	K	235,483|718	G	995|997	K	34,40|74	K	22,94|116	K	175,79|254	G	316|325	K	183,126|309	K	223,80|303	K	120,44|164	K	472,307|779	K	46,110|156	K	281,313|594	K	680,136|816	K	285,254|539	K	134,142|276	n	0	K	145,95|240	K	309,153|462	G	91|91	K	539,453|992	K	217,105|322	K	183,210|393	K
DLO_r1.0ch02	321145	G	S	99,403|502	S	477,235|712	C	981|981	S	39,34|73	S	94,22|116	S	80,181|261	C	313|318	S	124,182|306	S	80,222|302	S	42,117|159	S	300,464|764	S	113,46|159	S	307,276|583	S	134,667|801	S	239,280|519	S	145,134|279	n	0	S	140,101|241	S	152,308|460	C	90|90	S	450,527|977	S	114,221|335	S	201,175|376	S
DLO_r1.0ch02	321178	C	Y	288,208|496	C	692|692	Y	460,517|977	Y	40,36|76	Y	93,22|115	C	259|259	T	309|312	C	297|297	C	300|300	Y	41,116|157	Y	394,355|749	C	151|151	Y	488,87|575	Y	496,301|797	Y	234,274|508	Y	190,91|281	n	0	Y	137,100|237	Y	229,223|452	Y	17,72|89	Y	596,359|955	C	335|335	Y	289,69|358	Y
DLO_r1.0ch02	369488	T	T	19|20	T	56|56	T	341|341	N	0|1	T	9|10	T	21|22	Y	3,2|5	Y	4,11|15	T	13|13	T	16|17	Y	2,7|9	T	14|16	T	34|34	T	45|48	T	26|27	T	40|40	T	1|1	n	0	T	45|45	T	5|5	T	67|67	T	27|29	Y	3,18|21	T
DLO_r1.0ch02	369495	G	G	19|19	G	57|57	K	264,76|340	n	0	G	9|9	G	22|22	G	5|5	G	16|16	G	13|13	T	16|17	G	8|8	G	15|15	G	34|34	G	47|47	G	26|26	K	30,10|40	G	1|1	n	0	K	35,10|45	G	4|4	K	49,18|67	G	28|28	G	20|20	K
DLO_r1.0ch02	472614	G	R	16,6|22	R	5,3|8	R	29,12|41	N	0|1	R	5,5|10	R	7,5|12	G	5|5	R	3,4|7	R	2,3|5	R	7,1|8	A	12|12	G	2|3	A	9|10	R	5,9|14	G	3|4	R	5,1|6	n	0	n	0	A	5|5	A	2|2	R	23,5|28	G	4|4	R	14,10|24	A
DLO_r1.0ch02	472634	C	Y	12,9|21	Y	5,3|8	T	37|41	C	1|1	Y	5,5|10	Y	7,5|12	T	5|5	T	7|7	Y	2,3|5	Y	7,2|9	Y	5,7|12	Y	1,2|3	C	9|10	T	13|14	T	3|3	Y	3,3|6	n	0	n	0	C	5|6	C	2|2	Y	20,8|28	T	4|4	Y	5,18|23	C
DLO_r1.0ch02	477371	C	S	8,17|25	C	17|20	S	23,38|61	C	2|2	S	7,8|15	S	8,7|15	C	6|6	C	5|5	C	11|13	S	2,2|4	S	4,5|9	C	4|4	S	4,10|14	C	24|25	C	8|8	G	5|5	n	0	S	4,3|7	G	8|8	C	12|12	G	17|17	S	7,12|19	S	4,5|9	S
DLO_r1.0ch02	478524	T	W	5,6|11	T	80|81	T	165|184	T	30|30	T	6|6	T	33|33	T	97|98	W	6,10|16	T	44|44	T	12|12	W	4,6|10	T	31|31	W	3,2|5	T	98|98	T	130|138	A	4|4	n	0	T	40|43	W	6,2|8	T	66|66	T	6|6	T	64|64	T	38|42	T
DLO_r1.0ch02	526648	A	R	25,12|37	R	38,14|52	R	132,32|164	R	4,7|11	R	3,3|6	A	29|34	R	7,12|19	A	13|15	A	35|39	A	24|25	R	20,12|32	G	17|17	R	17,5|22	A	33|39	R	21,46|67	R	14,4|18	n	0	R	7,4|11	R	30,9|39	R	13,10|23	R	34,20|54	A	36|40	A	62|66	A
DLO_r1.0ch02	527186	C	T	244|247	Y	326,386|712	C	563|563	C	18|18	T	62|62	C	156|156	Y	182,67|249	C	143|143	C	188|188	T	54|54	T	70|76	Y	58,71|129	C	3|3	T	424|424	C	397|397	T	116|116	T	12|12	n	0	T	116|116	Y	121,54|175	T	299|302	C	288|288	C	207|217	C
DLO_r1.0ch02	527272	A	A	239|239	R	381,319|700	G	537|539	G	18|19	A	61|61	R	64,78|142	R	68,176|244	A	144|144	R	75,114|189	A	54|54	A	74|74	A	127|127	A	2|2	A	406|406	G	389|390	A	115|115	A	11|11	n	0	A	110|110	R	52,118|170	A	298|298	R	156,135|291	A	213|213	R
DLO_r1.0ch02	552000	T	K	3,4|7	T	5|6	G	21|21	T	1|1	K	2,1|3	K	2,5|7	T	9|9	T	2|3	n	0	n	0	T	3|4	T	11|11	T	12|14	K	11,3|14	T	24|26	T	4|4	n	0	T	5|5	K	2,1|3	K	2,6|8	K	3,1|4	K	5,5|10	K	3,8|11	T
DLO_r1.0ch02	552016	T	T	7|7	K	5,1|6	T	26|26	N	0|1	T	3|3	T	8|8	K	6,4|10	T	2|3	n	0	n	0	K	2,2|4	T	10|11	K	6,9|15	T	14|17	K	10,16|26	G	4|4	n	0	T	6|7	T	3|4	T	7|8	K	3,6|9	T	13|13	K	4,8|12	K
DLO_r1.0ch02	552049	T	T	6|7	Y	5,7|12	T	30|31	C	1|1	T	4|4	T	7|7	Y	6,4|10	T	3|4	T	2|3	T	2|2	Y	2,2|4	T	10|11	Y	6,11|17	Y	5,16|21	Y	10,22|32	C	3|3	n	0	Y	2,6|8	Y	3,2|5	T	8|9	T	8|10	T	12|12	Y	2,7|9	Y
DLO_r1.0ch02	771786	A	A	5|5	A	7|7	A	266|267	A	11|11	R	38,10|48	n	0	R	54,59|113	A	40|40	A	4|4	A	4|4	R	29,43|72	R	29,52|81	R	62,58|120	A	70|70	R	98,81|179	R	47,45|92	n	0	G	15|15	R	99,36|135	G	28|28	R	152,75|227	A	2|2	A	104|104	A
DLO_r1.0ch02	771838	T	Y	4,4|8	C	12|12	T	495|519	T	22|22	T	91|93	n	0	T	209|217	T	79|79	T	9|9	C	6|6	Y	81,52|133	T	149|154	Y	87,145|232	T	139|141	T	346|355	T	182|186	n	0	T	28|28	T	266|269	T	63|63	T	432|438	T	1|1	T	205|205	T
DLO_r1.0ch02	834132	C	M	16,35|51	C	44|44	n	0	C	11|11	C	17|17	C	39|39	M	7,24|31	C	25|25	C	36|36	M	8,27|35	n	0	A	3|3	M	4,9|13	C	47|47	C	120|120	A	7|7	n	0	M	2,2|4	A	4|4	C	36|36	A	11|11	C	47|47	n	0	C
DLO_r1.0ch02	834384	T	Y	16,36|52	C	47|47	n	0	C	12|12	T	17|17	C	41|41	Y	24,6|30	C	22|22	C	33|33	Y	12,23|35	n	0	T	2|2	T	12|12	C	47|47	Y	104,12|116	T	7|7	n	0	T	3|3	T	6|6	C	35|35	T	16|16	C	47|47	n	0	C
DLO_r1.0ch02	834477	C	C	184|184	C	49|49	n	0	C	6|6	S	9,22|31	C	52|52	S	13,27|40	C	26|26	C	65|65	C	64|64	n	0	G	28|28	S	40,50|90	C	41|41	C	115|117	G	17|17	n	0	S	5,13|18	G	48|48	C	20|20	G	94|94	C	44|44	n	0	C
DLO_r1.0ch02	834481	C	C	186|186	C	49|49	n	0	C	6|6	M	9,22|31	C	52|52	M	13,27|40	C	26|26	C	65|65	C	64|64	n	0	A	28|28	M	40,50|90	C	41|41	C	115|117	A	17|17	n	0	M	5,13|18	A	48|48	C	20|20	A	94|94	C	44|44	n	0	C
DLO_r1.0ch02	834541	A	A	175|175	A	46|46	n	0	A	6|6	R	22,9|31	A	48|48	R	29,13|42	A	23|23	A	63|63	A	61|61	n	0	G	25|25	R	49,37|86	A	37|37	A	107|109	G	15|15	n	0	R	11,3|14	G	47|47	A	18|18	G	91|91	A	41|41	n	0	A
DLO_r1.0ch02	834623	G	G	183|183	G	48|48	n	0	G	6|6	K	21,8|29	G	52|52	K	29,13|42	G	26|26	G	63|63	G	66|66	n	0	T	27|27	K	49,38|87	G	41|41	G	114|116	T	17|17	n	0	K	12,5|17	T	48|48	G	19|19	T	90|90	G	45|45	n	0	G
DLO_r1.0ch02	834632	A	A	185|185	A	49|49	n	0	A	6|6	W	22,9|31	A	53|53	W	29,13|42	A	26|26	A	61|61	A	66|66	n	0	T	28|28	W	49,36|85	A	41|41	A	113|115	T	16|16	n	0	W	12,5|17	T	51|51	A	18|18	T	92|92	A	44|44	n	0	A
DLO_r1.0ch02	876316	C	C	37|44	S	8,2|10	C	47|51	C	11|11	C	26|26	S	2,2|4	C	44|44	G	2|2	S	2,5|7	S	5,10|15	C	57|58	N	0|1	C	6|6	C	21|25	C	65|68	S	2,4|6	C	1|1	C	20|21	C	22|22	G	3|3	C	21|22	S	2,2|4	C	12|13	C
DLO_r1.0ch02	885970	A	W	4,2|6	W	2,1|3	W	7,19|26	n	0	n	0	A	1|1	T	1|1	W	2,2|4	A	2|2	W	2,5|7	A	6|6	W	3,5|8	W	1,1|2	W	3,4|7	W	5,2|7	W	2,1|3	n	0	n	0	W	2,4|6	W	1,1|2	W	7,2|9	n	0	W	7,9|16	T
DLO_r1.0ch02	885981	A	A	8|8	A	3|3	R	19,7|26	A	1|1	n	0	A	1|1	A	1|1	A	3|4	A	2|2	A	7|7	R	5,2|7	A	7|8	A	2|2	R	7,2|9	A	7|7	A	3|3	n	0	n	0	R	4,2|6	A	2|2	R	5,4|9	n	0	R	12,4|16	A
DLO_r1.0ch02	1017443	A	M	10,23|33	M	65,15|80	M	84,54|138	M	4,3|7	M	15,5|20	M	7,15|22	M	12,9|21	C	9|9	A	13|16	M	5,9|14	M	22,15|37	A	37|38	M	15,9|24	C	25|25	M	130,19|149	M	12,4|16	n	0	A	10|12	M	9,13|22	M	12,5|17	M	16,65|81	M	8,12|20	M	27,19|46	M
DLO_r1.0ch02	1025244	G	G	169|179	R	201,154|355	G	1711|1740	A	12|12	G	7|7	G	112|120	G	109|111	G	141|145	G	218|235	G	43|43	A	103|107	A	24|24	G	262|264	G	420|435	R	6,7|13	G	112|114	G	21|21	A	72|74	G	153|160	A	14|14	G	211|229	G	240|247	R	89,105|194	G
DLO_r1.0ch02	1025251	A	A	164|178	W	153,198|351	A	1708|1737	T	13|13	A	7|7	A	113|121	A	109|114	A	143|148	A	220|238	A	41|42	T	103|108	T	24|24	W	155,110|265	A	419|436	T	13|14	A	112|114	A	21|21	T	74|74	A	154|161	T	14|14	A	213|234	A	237|249	W	105,89|194	A
DLO_r1.0ch02	1031366	C	T	137|137	T	182|193	Y	546,131|677	Y	27,10|37	Y	26,5|31	Y	5,20|25	T	58|62	Y	35,29|64	Y	10,18|28	T	38|39	Y	85,173|258	T	67|74	Y	70,47|117	Y	100,35|135	C	252|268	C	63|68	Y	3,5|8	Y	30,14|44	Y	94,26|120	Y	3,13|16	C	231|253	Y	19,22|42	Y	201,131|332	C
DLO_r1.0ch02	1031415	G	T	136|136	K	93,34|128	K	283,196|488	K	14,6|20	G	19|22	K	6,18|24	T	58|63	K	22,29|51	T	24|25	T	43|43	K	50,114|164	T	43|48	K	48,50|98	K	65,33|98	K	146,29|175	G	37|46	T	9|9	K	19,9|28	K	58,26|84	K	2,14|16	K	135,34|169	K	6,37|43	K	127,84|211	K
DLO_r1.0ch02	1394819	G	R	4,3|7	R	4,2|6	R	14,3|17	n	0	N	0|1	G	1|1	G	3|4	A	3|3	n	0	G	1|1	G	1|2	R	3,3|6	N	0|1	A	3|3	G	10|10	A	3|3	n	0	G	1|2	A	2|2	G	1|2	R	4,2|6	G	1|2	A	4|4	R
DLO_r1.0ch02	1415749	A	W	1,5|6	W	3,3|6	W	8,19|27	T	2|2	N	0|1	W	1,7|8	A	2|3	N	0|1	W	1,3|4	W	2,2|4	A	3|4	A	3|4	W	2,4|6	W	1,5|6	A	11|13	N	0|1	A	1|1	n	0	T	4|4	A	2|3	W	3,3|6	T	7|7	W	1,3|4	n
DLO_r1.0ch02	1693053	G	K	70,37|107	K	35,54|89	K	217,104|321	K	6,7|13	K	13,11|24	K	31,21|52	K	32,13|45	K	23,13|36	K	28,32|60	K	14,8|22	K	44,22|66	K	19,10|29	K	25,19|44	K	48,37|85	G	68|74	K	11,21|32	K	4,6|10	K	7,4|12	K	31,43|74	K	7,13|20	K	36,86|122	K	29,23|52	K	14,53|67	K
DLO_r1.0ch02	1702689	T	W	22,65|87	W	46,162|208	W	230,161|391	W	22,11|33	T	29|34	W	35,44|79	W	40,69|109	T	33|40	W	23,50|73	T	117|125	W	25,114|139	W	88,18|106	T	80|87	W	25,56|81	W	100,255|355	W	13,60|73	T	2|3	W	21,7|28	T	70|76	W	32,28|60	W	22,133|155	W	31,92|123	W	45,41|86	W
DLO_r1.0ch02	1750051	A	A	57|57	A	38|38	A	127|127	R	2,2|4	A	2|2	A	19|19	N	0|1	A	17|17	A	25|25	A	33|35	A	3|3	A	1|1	A	2|2	A	45|46	A	1|1	A	5|5	n	0	A	3|4	A	1|3	n	0	R	4,3|7	A	10|10	A	31|31	R
DLO_r1.0ch02	1750112	T	T	64|67	Y	42,5|47	Y	128,21|149	T	4|4	T	2|2	C	20|20	T	7|8	Y	19,3|22	C	31|31	T	38|41	T	13|14	T	3|4	Y	2,3|5	Y	49,8|57	Y	5,4|9	Y	5,2|7	n	0	T	8|8	Y	2,12|14	Y	3,1|4	T	16|18	C	9|9	Y	31,9|40	Y
DLO_r1.0ch02	1750161	A	A	55|61	A	41|44	A	146|146	T	4|4	n	0	A	18|18	W	1,5|6	A	20|20	A	33|33	A	32|36	W	7,5|12	W	2,2|4	A	4|4	A	48|53	W	4,4|8	A	5|5	n	0	W	7,2|9	W	8,4|12	A	1|2	W	12,5|17	A	9|9	A	31|32	W
DLO_r1.0ch02	1750165	C	C	58|61	T	41|44	Y	21,124|145	C	4|4	n	0	T	18|18	Y	4,2|6	Y	3,16|19	T	32|32	C	33|36	C	10|12	Y	2,2|4	Y	2,2|4	Y	10,43|53	Y	4,5|9	Y	1,4|5	n	0	C	9|9	Y	8,4|12	C	1|3	C	13|16	T	9|9	Y	6,25|31	Y
DLO_r1.0ch02	1750259	A	A	68|68	T	36|39	W	29,117|146	A	5|6	A	2|2	T	21|21	A	6|7	W	4,14|18	T	25|27	A	37|37	W	6,5|11	A	4|4	A	2|2	W	13,41|54	A	4|4	A	1|1	n	0	A	7|7	A	13|13	n	0	A	20|20	T	8|8	W	8,29|37	A
DLO_r1.0ch02	1750282	T	Y	57,8|65	T	41|41	Y	29,122|151	T	6|6	N	0|2	T	21|21	T	6|6	T	16|19	T	26|26	Y	31,5|36	Y	5,7|12	T	4|4	T	1|2	T	54|61	T	3|3	T	2|3	n	0	Y	5,2|7	Y	6,7|13	T	1|1	Y	10,8|18	T	9|9	Y	7,28|35	T
DLO_r1.0ch02	1750290	G	G	59|66	R	39,6|45	R	118,37|155	R	5,1|6	G	2|2	A	21|21	A	6|6	R	14,6|20	A	25|26	G	32|35	R	7,5|12	R	3,1|4	G	2|3	R	52,11|63	A	3|3	G	4|5	n	0	R	2,5|7	R	7,6|13	G	2|2	R	7,11|18	R	8,1|9	R	28,7|35	R
DLO_r1.0ch02	1852639	T	K	6,4|10	K	3,4|7	K	21,4|25	N	0|1	n	0	G	3|3	K	7,1|8	K	8,2|10	T	4|5	T	5|6	T	42|44	T	10|12	G	2|2	K	5,6|11	G	6|6	T	31|36	n	0	T	4|4	T	18|19	G	10|10	K	12,18|30	N	0|1	G	4|4	T
DLO_r1.0ch02	1852695	A	R	4,16|20	R	5,8|13	G	54|58	G	2|2	G	5|5	G	3|3	G	14|14	R	2,15|17	R	4,7|11	R	5,2|7	A	40|48	R	10,5|15	G	6|6	R	6,12|18	G	9|9	R	31,16|47	n	0	A	4|4	R	18,11|29	G	20|20	R	18,22|40	G	3|3	G	11|11	A
DLO_r1.0ch02	1974371	C	C	33|34	Y	4,19|23	C	93|93	T	5|5	C	2|2	T	8|8	C	2|2	C	5|5	T	19|19	Y	4,14|18	Y	3,24|27	C	2|2	C	17|17	C	9|10	Y	9,46|55	C	15|15	C	1|1	n	0	C	16|16	Y	2,9|11	C	27|27	T	15|16	C	5|5	Y
DLO_r1.0ch02	1974396	T	W	30,4|34	T	26|26	W	82,10|92	T	5|5	T	2|2	T	10|10	T	2|2	A	5|5	T	20|20	T	18|18	T	27|27	T	2|2	W	15,3|18	W	6,4|10	T	55|55	W	12,3|15	A	1|1	n	0	W	14,3|17	T	11|11	W	22,5|27	T	17|17	T	5|5	W
DLO_r1.0ch02	1974409	C	T	30|33	Y	5,23|28	T	89|94	T	5|5	C	1|2	T	9|10	T	2|2	T	5|5	T	20|20	Y	3,15|18	T	25|27	C	2|2	T	17|17	Y	3,8|11	Y	9,47|56	T	14|15	N	0|1	n	0	Y	2,15|17	Y	3,8|11	Y	4,23|27	T	16|17	Y	3,2|5	T
DLO_r1.0ch02	1974444	C	C	33|33	Y	7,20|27	C	93|95	T	5|5	C	1|1	Y	1,6|7	N	0|1	C	6|6	T	19|19	Y	4,14|18	T	24|26	C	3|3	C	16|16	C	10|12	Y	8,44|52	C	15|15	C	1|1	C	1|1	C	17|18	Y	3,7|10	C	28|28	T	15|16	C	3|3	Y
DLO_r1.0ch02	1974493	A	T	30|32	A	19|19	T	80|82	A	5|5	A	1|1	A	6|6	n	0	T	6|6	A	18|18	A	15|15	A	24|24	A	2|2	T	13|14	W	3,4|7	A	44|44	T	12|12	N	0|1	N	0|1	T	15|15	A	7|7	T	23|23	A	16|16	n	0	W
DLO_r1.0ch02	1974783	G	G	30|30	G	21|26	G	74|79	G	4|4	N	0|1	G	5|5	G	1|1	G	4|4	G	17|17	G	12|15	G	20|22	N	0|2	G	15|16	R	3,7|10	G	43|44	R	4,10|14	G	1|1	G	1|1	G	12|15	G	7|8	G	21|23	G	15|15	A	3|3	G
DLO_r1.0ch02	1979465	A	G	9|9	R	3,4|7	G	17|17	N	0|1	R	4,2|6	R	1,4|5	n	0	N	0|1	A	1|2	G	3|3	R	5,9|14	R	3,2|5	G	5|5	G	9|9	R	2,8|10	N	0|1	G	2|2	G	2|2	G	5|5	n	0	G	7|7	G	3|3	G	5|5	G
DLO_r1.0ch02	1979474	C	S	3,6|9	C	6|7	S	10,7|17	C	1|1	C	6|6	S	2,3|5	n	0	G	1|1	S	1,1|2	S	1,2|3	S	5,9|14	C	4|5	C	5|5	S	4,5|9	C	10|10	G	1|1	G	2|2	C	2|2	C	4|5	n	0	S	3,4|7	S	2,1|3	C	4|5	C
DLO_r1.0ch02	1979492	G	R	3,6|9	G	6|7	R	10,7|17	G	1|1	G	6|6	R	2,3|5	n	0	A	1|1	R	1,1|2	R	1,2|3	R	5,9|14	G	4|5	G	5|5	R	4,5|9	G	10|10	A	1|1	A	2|2	G	2|2	G	4|5	n	0	R	3,4|7	R	2,1|3	G	4|5	G
DLO_r1.0ch02	1980610	G	K	3,14|17	K	6,9|15	K	56,48|104	K	2,2|4	G	1|1	K	3,3|6	G	2|2	K	2,7|9	K	10,4|14	K	10,2|12	G	15|15	n	0	T	8|8	K	4,15|19	K	2,5|7	K	5,7|12	n	0	G	4|4	K	5,15|20	K	3,6|9	K	5,9|14	K	5,6|11	K	29,12|41	K
DLO_r1.0ch02	1980964	G	T	129|139	G	143|143	G	70|70	K	28,14|42	T	54|57	G	121|121	K	266,175|441	G	8|8	G	77|77	T	31|34	G	6|6	G	105|105	K	103,315|418	G	19|19	T	227|235	T	91|94	n	0	K	96,161|257	K	11,74|85	T	88|94	T	284|306	G	133|133	G	4|4	G
DLO_r1.0ch02	1981013	A	C	66|68	M	15,64|79	A	48|48	C	20|20	C	29|30	C	59|65	C	225|225	A	9|9	C	37|40	C	17|18	A	2|2	C	55|56	C	214|216	A	12|12	C	115|122	C	46|47	n	0	C	134|135	M	5,40|45	C	43|47	C	146|160	C	63|66	A	3|3	A
DLO_r1.0ch02	2034219	T	Y	6,20|26	T	25|28	Y	14,58|72	N	0|1	T	2|3	Y	3,2|5	T	11|11	Y	2,3|5	Y	3,5|8	Y	2,3|5	Y	8,2|10	T	3|3	Y	3,9|12	Y	6,18|24	C	12|12	Y	2,2|4	n	0	n	0	Y	2,7|9	C	4|4	Y	10,18|28	Y	8,7|15	Y	6,13|19	Y
DLO_r1.0ch02	2034261	G	R	4,15|19	R	7,11|18	R	28,15|43	n	0	G	1|2	A	3|3	G	6|7	G	1|3	A	6|6	G	1|2	R	5,2|7	G	2|2	G	8|9	R	8,7|15	R	6,2|8	R	2,2|4	n	0	n	0	G	7|7	A	4|4	G	18|19	R	7,2|9	A	11|11	R
DLO_r1.0ch02	2034296	G	S	12,4|16	G	11|11	G	39|42	C	1|1	S	1,1|2	S	2,1|3	G	3|4	G	2|2	G	5|5	G	1|1	G	3|3	G	3|3	G	7|7	S	10,3|13	C	2|2	S	1,1|2	n	0	n	0	G	5|5	C	1|1	G	12|13	S	4,3|7	S	6,2|8	C
DLO_r1.0ch02	2043556	G	R	50,242|292	R	276,267|543	R	323,1231|1554	R	10,28|38	R	37,24|61	R	87,112|199	R	68,97|165	G	166|166	R	106,124|230	R	25,78|103	R	50,117|167	R	44,56|100	G	270|270	G	310|310	A	257|267	G	244|244	G	38|38	A	51|53	G	313|319	A	36|38	G	548|548	R	165,162|327	G	184|184	R
DLO_r1.0ch02	2043637	C	M	323,276|599	M	356,736|1092	M	1153,1912|3065	M	38,37|75	M	51,73|124	M	109,292|401	M	73,259|332	M	91,247|338	M	134,322|456	M	148,54|202	C	338|338	M	94,103|197	M	341,199|540	M	197,426|623	C	539|539	M	313,161|474	M	29,46|75	C	104|104	M	461,161|622	C	93|93	M	846,233|1079	M	167,478|645	M	238,123|361	M
DLO_r1.0ch02	2060959	G	G	43|43	C	104|104	C	332|343	S	4,19|23	S	8,3|11	C	58|60	S	27,47|74	C	56|57	C	42|46	S	12,10|22	S	32,49|81	S	8,29|37	C	35|35	C	44|47	S	46,23|69	C	10|11	S	1,3|4	S	5,10|15	C	25|27	C	29|29	S	7,31|38	C	73|74	C	162|162	C
DLO_r1.0ch02	2066075	C	A	234|234	A	116|121	A	396|413	M	3,1|4	A	32|32	M	62,6|69	A	48|52	A	45|45	A	30|32	A	72|74	M	6,1|7	M	44,5|49	A	45|45	A	164|165	A	124|125	A	80|80	M	7,1|8	M	9,2|11	A	107|107	A	26|27	A	295|299	A	68|72	C	7|7	A
DLO_r1.0ch02	2066231	A	G	227|227	G	123|136	G	383|418	R	1,4|5	G	30|30	R	10,67|77	R	6,49|55	G	43|46	R	7,32|39	G	78|81	R	1,5|6	G	48|51	G	49|51	G	164|167	G	122|125	G	75|75	R	2,7|9	R	3,9|12	G	112|112	R	4,26|30	G	297|306	G	69|75	A	13|13	R
DLO_r1.0ch02	2066353	T	A	236|236	A	126|140	A	396|428	W	4,2|6	A	31|32	W	66,11|77	W	48,11|59	A	44|47	W	33,6|39	A	75|77	W	4,1|5	A	48|52	A	46|48	A	172|175	A	120|123	A	82|82	W	6,1|7	W	10,3|13	A	122|122	W	29,4|33	A	309|318	A	75|81	T	12|12	W
DLO_r1.0ch02	2152372	C	C	16|17	Y	7,10|17	T	44|44	T	3|3	C	7|7	Y	4,2|6	T	3|3	Y	2,5|7	Y	6,2|8	C	8|10	T	16|17	C	3|3	C	9|11	Y	4,8|12	Y	21,7|28	Y	2,3|5	n	0	N	0|1	Y	4,7|11	C	7|7	Y	10,17|27	Y	4,5|9	T	11|12	Y
DLO_r1.0ch02	2214638	T	Y	14,7|21	C	27|27	Y	52,17|69	C	2|2	T	1|2	Y	7,3|10	Y	6,2|8	C	2|2	C	7|7	Y	3,3|6	Y	6,8|14	C	7|7	Y	9,4|13	Y	13,10|23	C	23|23	T	1|1	n	0	T	2|3	Y	7,6|13	Y	2,2|4	Y	10,8|18	C	7|7	Y	5,14|19	Y
DLO_r1.0ch02	2215094	C	Y	2,11|13	T	20|20	Y	18,40|58	n	0	Y	2,1|3	Y	2,5|7	T	9|9	T	2|2	T	4|4	C	3|4	Y	5,9|14	T	8|8	Y	3,8|11	Y	8,11|19	T	24|24	C	1|1	n	0	C	2|2	Y	4,6|10	Y	2,2|4	Y	8,8|16	T	5|5	Y	4,9|13	Y
DLO_r1.0ch02	2462172	C	C	399|426	C	373|391	S	100,741|841	C	45|46	C	119|125	C	184|193	C	281|281	C	118|127	C	152|158	C	57|65	C	315|323	C	148|154	C	289|298	S	28,188|216	C	611|621	S	19,48|67	C	2|3	C	59|61	S	23,54|77	C	199|203	S	53,176|229	C	182|198	G	30|33	C
DLO_r1.0ch02	2486950	T	A	8|8	A	9|10	A	24|24	W	3,1|4	A	2|2	A	4|4	A	7|7	A	3|3	T	1|2	A	2|2	A	4|4	W	3,1|4	N	0|1	A	9|9	W	11,8|19	A	6|6	n	0	A	4|4	A	8|8	N	0|1	A	13|13	A	5|5	A	10|10	T
DLO_r1.0ch02	2839005	A	A	3|4	A	4|5	R	7,5|12	n	0	A	2|2	A	1|1	A	2|2	R	2,2|4	A	5|5	R	2,1|3	A	3|3	G	1|1	R	2,1|3	A	4|4	A	6|7	A	3|4	n	0	n	0	R	1,2|3	R	1,1|2	R	2,5|7	A	2|2	A	6|6	R
DLO_r1.0ch02	2904923	T	K	38,20|58	K	39,12|51	K	66,112|178	K	2,3|5	K	6,14|20	K	25,15|40	T	42|43	T	26|31	K	13,9|22	K	7,8|15	T	68|68	K	7,9|16	K	12,10|22	K	10,27|37	K	43,14|57	G	13|13	G	3|3	K	5,12|17	K	4,4|8	K	4,8|12	K	26,23|49	K	10,8|18	K	12,25|37	K
DLO_r1.0ch02	2968416	G	S	2,3|5	G	10|12	S	15,7|22	S	4,2|6	G	6|7	S	2,2|4	G	15|16	N	0|2	S	2,2|4	C	4|4	G	16|17	G	3|4	G	13|15	G	1|1	S	5,7|12	G	1|2	n	0	G	12|13	G	1|2	G	2|3	G	12|13	n	0	G	6|6	S
DLO_r1.0ch02	2968689	C	Y	5,8|13	Y	3,9|12	Y	13,25|38	Y	4,2|6	C	8|9	T	9|9	Y	18,5|23	N	0|1	T	7|7	T	7|7	C	17|21	Y	4,3|7	C	15|18	Y	5,5|10	T	19|19	C	2|3	n	0	C	15|17	Y	1,4|5	T	4|4	Y	6,12|18	Y	1,5|6	T	7|7	Y
DLO_r1.0ch02	2968739	T	T	13|14	Y	11,6|17	Y	17,29|46	Y	2,4|6	T	7|7	Y	9,2|11	T	23|26	T	2|2	Y	5,3|8	Y	2,6|8	T	24|24	Y	3,5|8	T	18|20	Y	3,6|9	Y	10,9|19	Y	2,2|4	T	1|1	T	20|21	Y	5,2|7	Y	6,2|8	Y	12,9|21	C	9|10	C	11|11	Y
DLO_r1.0ch02	3225978	C	Y	8,4|12	Y	18,6|24	Y	17,8|25	n	0	Y	2,6|8	C	2|2	Y	9,3|12	Y	1,3|4	Y	7,7|14	T	4|4	Y	2,12|14	C	6|6	Y	5,2|7	C	15|15	T	12|12	Y	6,2|8	n	0	C	2|2	C	1|1	n	0	Y	10,9|19	C	6|7	Y	2,8|10	n
DLO_r1.0ch02	3242705	G	R	57,12|69	R	36,10|46	R	183,42|225	R	6,3|9	G	10|11	R	8,12|20	G	8|9	R	11,7|18	R	13,10|23	R	16,10|26	R	7,29|36	R	4,1|5	R	8,2|10	R	34,13|47	R	9,56|65	A	18|20	G	1|3	R	3,2|5	A	14|15	R	7,2|9	R	34,12|46	G	1|1	R	3,6|9	R
DLO_r1.0ch02	3254775	A	A	37|37	A	40|40	n	0	A	2|2	C	7|7	A	15|15	C	18|19	n	0	A	18|18	M	4,3|7	A	56|56	C	8|8	C	12|12	A	17|17	A	118|118	n	0	n	0	C	6|6	n	0	A	28|28	n	0	A	12|12	A	5|5	A
DLO_r1.0ch02	3254799	G	R	35,17|52	R	26,27|53	n	0	A	5|5	G	16|16	G	19|19	G	32|32	n	0	G	21|21	R	6,8|14	R	33,35|68	G	9|9	G	15|15	G	23|23	R	101,38|139	n	0	n	0	G	8|8	n	0	R	17,15|32	n	0	G	13|13	G	6|7	R
DLO_r1.0ch02	3254976	C	Y	16,31|47	Y	30,25|55	C	48|48	T	5|5	C	26|26	C	20|20	C	48|48	C	7|7	C	24|24	Y	9,5|14	Y	45,31|76	C	9|9	C	20|20	C	34|34	Y	65,99|164	C	8|8	n	0	C	9|9	C	7|7	Y	19,19|38	C	16|16	C	19|19	C	17|19	Y
DLO_r1.0ch02	3254983	A	G	49|49	G	56|56	A	26|26	G	5|5	R	5,18|23	G	20|20	G	41|43	A	4|4	G	24|24	G	14|14	G	69|71	G	9|9	G	18|18	R	6,25|31	R	16,143|159	A	4|4	n	0	G	9|9	A	4|4	G	39|39	A	9|9	G	19|19	R	10,4|14	G
DLO_r1.0ch02	3255015	T	W	18,35|53	W	26,30|56	T	28|28	T	6|6	T	25|25	W	16,5|21	T	45|45	T	4|4	A	23|24	T	14|14	T	77|77	T	10|10	T	22|22	W	26,6|32	W	41,129|170	T	5|5	n	0	T	9|9	T	5|5	W	20,20|40	T	10|10	A	18|19	T	15|15	W
DLO_r1.0ch02	3255054	G	G	60|60	G	58|58	A	34|34	G	6|6	R	9,18|27	G	22|22	G	46|49	A	4|4	G	26|26	G	15|15	G	77|82	G	9|9	G	20|20	G	25|31	R	19,159|178	A	6|6	n	0	G	9|9	A	6|6	G	39|39	A	13|13	G	16|16	R	17,2|19	G
DLO_r1.0ch02	3286586	G	K	1,5|6	K	5,6|11	K	6,15|21	G	1|1	n	0	n	0	G	5|6	K	2,4|6	K	2,2|4	G	2|2	K	3,3|6	G	5|5	T	2|2	K	3,2|5	G	8|9	K	1,2|3	n	0	G	1|1	T	2|2	n	0	K	5,7|12	n	0	G	5|5	G
DLO_r1.0ch02	3339812	A	R	17,37|54	G	82|83	G	250|268	G	10|10	A	10|10	R	37,43|80	R	3,12|15	R	6,29|35	R	21,38|59	R	2,9|11	A	2|2	R	13,31|44	R	3,12|15	R	32,54|86	A	12|12	R	19,30|49	G	3|3	N	0|1	R	22,51|73	A	1|1	R	35,68|103	R	21,59|80	R	7,27|34	A
DLO_r1.0ch02	3339886	A	W	9,32|41	T	83|85	T	213|228	T	10|11	A	8|8	W	28,41|69	W	8,12|20	W	7,25|32	W	16,33|49	W	6,9|15	A	3|4	W	6,24|30	W	2,12|14	W	25,56|81	A	12|12	W	16,27|43	A	1|3	A	2|3	W	17,51|68	A	1|1	W	30,57|87	W	18,52|70	W	11,23|34	A
DLO_r1.0ch02	3340046	C	C	50|59	C	86|92	Y	264,34|298	C	13|14	C	10|10	C	78|85	Y	15,11|26	C	38|41	C	61|63	C	16|18	Y	2,3|5	C	47|49	Y	12,4|16	Y	84,16|100	Y	7,15|22	C	51|53	C	4|5	T	3|3	C	73|80	C	2|3	C	103|114	C	81|86	Y	26,16|42	T
DLO_r1.0ch02	3340602	C	C	11|11	Y	12,4|16	C	77|77	C	4|4	C	2|2	C	17|17	C	15|15	C	6|7	C	8|10	C	7|7	Y	8,4|12	C	4|4	C	15|15	C	16|16	Y	17,5|22	Y	4,2|6	C	1|1	C	5|5	Y	13,4|17	Y	5,4|9	C	27|31	C	18|20	C	9|11	C
DLO_r1.0ch02	3408779	C	M	12,5|17	M	8,4|12	M	23,5|28	C	1|1	C	6|6	M	8,1|9	A	12|13	C	1|1	M	9,3|12	C	9|9	M	9,5|14	A	6|6	M	5,3|8	M	2,3|5	M	12,8|20	C	1|2	n	0	M	3,2|5	M	6,2|8	C	2|2	M	4,7|11	M	6,2|8	M	4,4|8	N
DLO_r1.0ch02	3482908	C	C	82|82	n	0	C	98|98	C	3|4	C	29|29	N	0|1	C	8|8	S	4,1|5	G	3|3	C	22|22	C	39|41	n	0	C	9|9	C	17|18	S	10,68|78	C	14|14	n	0	n	0	C	16|16	S	2,4|6	C	40|40	N	0|1	C	42|49	C
DLO_r1.0ch02	3640083	C	S	13,16|29	S	16,18|34	S	32,52|84	C	1|1	C	5|5	S	5,10|15	S	7,5|12	C	9|11	S	1,2|3	C	8|8	S	9,4|13	C	12|12	S	11,17|28	S	3,7|10	G	5|5	S	5,7|12	n	0	C	1|1	S	4,18|22	S	5,2|7	S	15,38|53	S	4,18|22	S	6,7|13	S
DLO_r1.0ch02	3640375	A	W	21,14|35	W	19,16|35	W	53,36|89	A	4|4	A	5|5	W	11,5|16	W	7,6|13	A	9|10	W	2,1|3	A	11|11	W	6,11|17	A	15|16	W	17,14|31	W	6,3|9	T	6|6	W	8,5|13	n	0	A	2|2	W	19,6|25	W	1,5|6	W	43,18|61	W	22,6|28	W	8,7|15	W
DLO_r1.0ch02	3737533	G	A	240|244	R	448,65|513	R	478,229|707	R	39,12|51	A	38|39	R	193,27|220	A	202|207	R	68,18|86	R	174,45|219	A	88|88	G	51|51	A	104|106	A	288|289	A	334|350	A	483|486	A	209|209	A	6|6	R	42,7|49	A	334|335	R	40,10|50	A	509|511	R	141,29|170	G	18|18	A
DLO_r1.0ch02	3737612	T	C	127|131	Y	220,65|285	Y	244,212|456	Y	19,12|31	C	19|20	Y	96,25|121	C	101|107	Y	35,13|48	Y	86,42|128	C	44|46	T	47|47	C	50|51	C	144|147	C	164|181	C	246|249	C	106|108	C	3|3	Y	21,5|26	C	179|181	Y	19,10|29	C	252|255	Y	75,24|99	T	18|18	Y
DLO_r1.0ch02	3737657	C	C	7|7	Y	24,40|64	C	235|235	C	11|13	C	1|1	Y	12,14|26	C	4|4	C	16|16	Y	23,20|43	C	3|3	Y	21,26|47	C	1|1	C	2|2	C	17|17	C	2|2	C	1|1	n	0	Y	3,4|7	C	2|2	C	8|8	C	2|2	C	23|28	C	19|19	C
DLO_r1.0ch02	3803552	T	W	22,9|31	A	15|16	A	54|54	W	2,2|4	W	4,4|8	W	5,4|9	T	5|5	A	9|10	W	8,5|13	W	7,4|11	W	9,6|15	W	10,2|12	W	6,5|11	W	15,6|21	W	21,6|27	A	10|10	n	0	N	0|1	W	17,6|23	W	2,5|7	A	16|16	W	8,5|13	W	16,4|20	A
DLO_r1.0ch02	3803648	A	R	3,19|22	G	17|17	G	58|58	R	2,3|5	R	3,7|10	G	11|11	R	6,3|9	G	15|15	G	16|16	R	3,8|11	R	3,16|19	G	15|16	G	11|11	R	4,17|21	R	6,25|31	G	11|11	N	0|1	N	0|1	G	15|15	A	5|6	R	2,12|14	G	16|16	G	23|23	G
DLO_r1.0ch02	3838584	C	C	72|72	C	89|89	C	371|371	C	7|7	S	6,15|21	C	25|25	n	0	C	14|14	C	31|31	n	0	S	36,27|63	S	28,14|42	S	41,21|62	C	34|34	C	87|87	S	52,17|69	C	3|3	C	9|9	S	28,33|61	n	0	S	107,60|167	C	27|27	C	51|51	S
DLO_r1.0ch02	3838627	A	G	77|77	R	58,38|96	G	402|402	A	8|8	G	22|22	A	27|27	n	0	G	15|15	A	31|31	n	0	R	28,39|67	G	43|43	G	64|64	G	37|37	G	93|93	G	73|73	G	3|3	G	11|11	G	64|64	n	0	G	174|174	A	27|27	G	52|52	G
DLO_r1.0ch02	3838767	A	A	63|63	W	34,52|86	A	332|332	T	7|7	A	19|19	T	23|23	n	0	A	12|12	T	27|27	n	0	W	34,26|60	A	40|40	A	52|52	A	34|34	A	77|78	A	58|58	A	3|3	A	11|11	A	51|51	n	0	A	151|151	T	23|23	A	40|40	A
DLO_r1.0ch02	3838782	T	T	71|71	T	91|91	T	356|356	T	7|7	Y	7,15|22	T	26|26	n	0	T	13|13	T	28|28	n	0	Y	37,26|63	Y	28,13|41	Y	39,21|60	T	35|35	C	80|80	Y	52,16|68	T	3|3	C	11|11	Y	25,31|56	n	0	Y	109,57|166	T	25|25	C	46|46	Y
DLO_r1.0ch02	4067890	G	G	10|10	R	4,7|11	R	20,17|37	R	2,2|4	R	4,1|5	N	0|1	G	6|7	R	6,2|8	R	3,2|5	R	5,3|8	G	5|5	G	7|8	G	7|7	G	17|17	R	5,9|14	R	5,1|6	G	2|2	n	0	G	9|10	G	2|2	R	6,4|10	G	5|5	G	16|16	R
DLO_r1.0ch02	4067945	T	Y	10,4|14	Y	4,7|11	Y	15,38|53	T	4|4	T	3|3	T	5|6	Y	4,8|12	T	8|9	Y	10,4|14	Y	1,2|3	Y	5,11|16	T	6|7	C	4|4	Y	16,6|22	C	14|15	T	5|5	C	1|1	Y	1,1|2	Y	3,7|10	Y	3,1|4	Y	3,11|14	n	0	Y	5,7|12	T
DLO_r1.0ch02	4138812	C	S	19,21|40	S	17,75|92	S	82,156|238	S	2,4|6	S	11,5|16	S	16,40|56	G	8|8	S	15,4|19	S	8,36|44	G	13|13	C	28|28	S	15,4|19	C	34|34	S	14,36|50	S	20,5|25	S	12,39|51	C	4|4	G	4|4	C	35|39	C	8|8	S	21,72|93	S	15,49|64	S	25,55|80	S
DLO_r1.0ch02	4139016	T	C	29|30	Y	56,7|63	Y	131,59|190	Y	4,2|6	Y	4,10|14	Y	35,13|48	T	7|8	T	12|14	Y	29,7|36	T	10|12	N	0|2	Y	8,7|15	C	28|28	C	46|47	T	21|23	Y	26,11|37	C	4|4	T	4|4	Y	25,3|28	Y	7,1|8	Y	53,17|70	Y	42,11|53	C	68|68	Y
DLO_r1.0ch02	4330974	A	n	0	M	76,143|219	M	220,472|692	C	2|2	C	22|22	A	10|10	M	47,78|125	M	75,15|90	M	39,80|119	C	19|21	n	0	C	10|10	A	20|20	A	58|58	C	164|174	A	69|69	n	0	A	18|18	A	93|93	A	1|1	A	71|71	M	27,26|53	A	147|147	M
DLO_r1.0ch02	4914725	G	A	16|16	A	15|15	A	185|185	A	6|6	n	0	n	0	R	4,2|6	A	119|119	A	8|8	n	0	A	128|128	A	12|12	n	0	A	2|2	n	0	A	161|161	A	23|23	A	33|33	A	45|45	A	34|34	A	100|100	n	0	A	20|20	A
DLO_r1.0ch02	5002663	G	R	66,92|158	R	73,82|155	R	51,219|270	R	7,2|9	R	3,11|14	R	49,7|56	G	24|29	R	15,19|34	R	44,6|50	R	48,11|59	R	18,8|26	G	47|47	R	32,49|81	R	25,57|82	R	75,76|151	G	45|45	G	2|2	R	6,14|20	G	36|36	R	13,25|38	G	118|118	R	35,10|45	R	22,35|57	R
DLO_r1.0ch02	5038168	C	C	13|13	C	11|11	A	39|39	C	2|2	M	5,9|14	C	19|21	M	7,7|14	M	13,5|18	M	7,15|22	M	4,2|6	M	23,13|36	N	0|1	A	3|3	M	17,3|20	M	15,10|25	A	3|3	n	0	C	1|1	A	12|12	M	6,6|12	A	28|28	C	20|23	M	15,7|22	M
DLO_r1.0ch02	5038611	G	T	54|55	K	27,21|48	G	114|114	K	8,5|13	K	16,8|24	K	24,22|46	G	18|18	K	18,17|35	K	11,13|24	K	14,19|33	K	56,21|77	G	25|25	G	23|23	K	46,15|61	K	65,24|89	G	4|4	T	3|3	G	2|2	G	44|44	G	25|27	G	51|51	K	31,36|67	K	43,12|55	K
DLO_r1.0ch02	5062671	G	R	6,10|16	R	3,9|12	G	29|32	R	1,1|2	G	4|5	R	8,2|10	G	7|7	R	3,3|6	R	21,4|25	A	3|3	G	7|7	G	9|9	G	1|1	G	8|9	R	2,9|11	G	4|4	n	0	G	1|1	G	4|5	R	1,2|3	R	3,16|19	R	4,1|5	R	5,8|13	G
DLO_r1.0ch02	5094312	G	A	20|22	G	1|1	A	109|109	A	11|12	R	10,7|17	R	6,1|7	G	5|5	A	23|23	A	32|33	A	2|2	A	21|23	A	4|4	n	0	A	44|45	G	18|18	A	22|22	A	1|1	R	1,2|3	A	24|24	G	4|4	A	47|47	A	18|19	A	49|49	A
DLO_r1.0ch02	5098927	T	W	11,13|24	W	24,14|38	A	84|84	A	6|6	W	9,3|12	W	11,3|14	W	4,6|10	A	16|16	W	10,2|12	W	3,7|10	W	6,9|15	A	4|4	A	3|3	A	20|22	W	22,6|28	A	6|6	n	0	T	1|3	A	18|18	A	7|7	A	35|35	W	9,5|14	A	49|49	W
DLO_r1.0ch02	5107397	C	C	311|311	C	166|166	n	0	A	7|7	C	46|46	M	106,93|199	A	6|6	A	89|89	M	75,50|125	C	74|78	M	287,95|382	C	6|6	A	6|6	C	238|238	C	223|233	n	0	n	0	M	41,34|75	n	0	C	167|170	n	0	M	117,117|234	A	9|9	C
DLO_r1.0ch02	5107518	C	C	158|158	C	84|84	n	0	T	3|3	C	27|27	Y	46,51|97	T	4|4	T	48|48	Y	26,40|66	C	37|40	Y	140,62|202	C	3|3	T	6|6	C	121|121	C	114|118	n	0	n	0	Y	16,22|38	n	0	C	87|89	n	0	Y	62,62|124	T	4|4	C
DLO_r1.0ch02	5152865	T	W	5,2|7	W	10,8|18	W	37,49|86	n	0	T	7|7	W	3,12|15	W	3,4|7	W	2,7|9	T	12|12	A	2|2	W	16,10|26	A	2|2	W	4,7|11	W	12,16|28	W	6,9|15	T	4|4	n	0	n	0	W	7,7|14	W	4,3|7	W	10,23|33	W	3,11|14	T	8|8	W
DLO_r1.0ch02	5159624	A	A	26|26	A	26|26	R	30,31|61	A	2|2	G	2|2	A	4|4	A	32|32	A	9|9	A	8|8	A	13|13	R	3,3|6	A	6|6	A	36|36	R	4,2|6	A	9|9	R	11,7|18	n	0	A	7|7	R	9,6|15	A	1|1	R	27,12|39	A	8|8	R	8,10|18	R
DLO_r1.0ch02	5159648	C	C	23|23	C	20|20	S	29,20|49	C	2|2	G	2|2	C	5|5	S	19,9|28	C	8|8	C	6|6	C	11|11	S	3,2|5	C	6|6	S	30,5|35	S	2,4|6	C	7|7	S	6,12|18	n	0	G	7|7	S	4,6|10	C	1|1	S	11,20|31	C	6|6	S	7,8|15	S
DLO_r1.0ch02	5159662	A	G	19|19	G	15|15	R	27,15|42	G	2|2	A	2|2	G	3|3	R	17,7|24	G	6|6	G	4|4	G	11|11	R	3,2|5	G	5|5	A	29|33	R	2,3|5	G	5|5	R	5,10|15	n	0	A	7|7	R	1,6|7	N	0|1	R	9,13|22	G	4|4	R	5,4|9	R
DLO_r1.0ch02	5159731	T	G	27|27	G	23|23	K	30,22|52	G	3|3	n	0	G	6|6	K	14,20|34	K	8,2|10	G	6|6	G	10|10	K	4,1|5	G	9|9	T	30|36	K	4,1|5	G	11|11	K	14,5|19	n	0	T	7|7	K	7,3|10	n	0	K	30,7|37	G	8|8	K	10,5|15	K
DLO_r1.0ch02	5159787	A	A	23|23	A	25|25	W	37,34|71	A	4|4	N	0|1	A	6|6	W	11,22|33	A	10|11	A	11|11	A	14|14	W	4,3|7	A	5|5	W	4,32|36	W	5,4|9	A	12|12	W	16,8|24	n	0	T	8|8	W	8,6|14	A	1|1	W	32,13|45	A	10|10	W	8,8|16	W
DLO_r1.0ch02	5159950	A	T	128|128	W	63,187|250	W	361,416|777	W	12,4|16	W	33,20|53	W	78,84|162	W	99,54|153	W	44,88|132	W	65,120|185	T	41|41	W	141,31|172	T	41|41	W	23,134|157	W	124,119|243	W	233,64|297	W	52,103|155	T	6|6	A	21|26	W	84,149|233	W	12,23|35	W	146,269|415	W	50,128|178	W	177,90|267	W
DLO_r1.0ch02	5160109	T	C	131|131	Y	188,61|249	Y	424,368|792	Y	4,14|18	Y	23,34|57	Y	83,82|165	Y	57,104|161	Y	90,44|134	Y	123,68|191	C	43|43	Y	32,144|176	C	44|44	Y	137,23|160	Y	116,130|246	Y	62,237|299	Y	103,49|152	C	8|8	Y	5,19|24	Y	146,89|235	Y	23,13|36	Y	271,150|421	Y	129,51|180	Y	89,179|268	Y
DLO_r1.0ch02	5160112	A	G	130|130	R	115,132|247	R	572,217|789	R	14,4|18	A	58|58	R	110,54|164	R	104,57|161	R	92,40|132	R	123,68|191	G	42|42	R	144,31|175	G	44|44	R	85,75|160	R	197,50|247	R	237,62|299	R	80,71|151	R	4,4|8	R	18,5|23	R	148,84|232	R	13,23|36	R	257,164|421	R	113,67|180	R	225,43|268	R
DLO_r1.0ch02	5510064	G	G	2|2	G	8|8	G	19|19	n	0	G	1|1	R	4,2|6	G	2|2	R	1,1|2	n	0	n	0	G	3|3	G	1|1	G	7|7	G	2|2	G	2|2	G	3|3	n	0	G	2|2	G	2|2	A	1|1	G	4|4	G	5|5	R	1,2|3	G
DLO_r1.0ch02	5510900	T	Y	25,123|148	C	102|112	Y	333,225|558	T	36|36	Y	47,19|66	Y	20,68|88	Y	45,22|67	Y	39,39|78	Y	28,40|68	T	43|45	T	90|98	Y	26,21|47	Y	29,49|78	Y	83,61|144	Y	34,73|107	Y	30,44|74	T	1|1	Y	4,30|34	Y	37,60|97	T	47|50	Y	104,145|249	Y	28,51|79	Y	64,70|134	Y
DLO_r1.0ch02	5511335	C	Y	43,67|110	Y	56,120|176	Y	238,188|426	N	0|1	Y	34,14|48	Y	18,31|49	Y	5,37|42	Y	14,30|44	Y	15,18|33	T	23|23	Y	3,19|22	Y	3,5|8	Y	7,53|60	Y	18,75|93	Y	25,40|65	Y	20,36|56	C	1|1	C	17|21	Y	17,35|52	T	13|13	Y	48,102|150	Y	27,44|71	T	69|69	Y
DLO_r1.0ch02	5816469	C	T	177|177	T	251|251	T	705|705	T	21|21	Y	29,82|111	Y	36,73|109	T	86|93	Y	36,117|153	Y	52,79|131	T	77|77	C	212|212	T	61|61	T	181|181	T	202|202	Y	150,75|225	T	144|146	T	3|3	Y	29,16|45	T	238|238	Y	27,42|69	T	359|359	Y	48,112|160	Y	64,218|282	T
DLO_r1.0ch02	5842376	G	S	4,5|9	S	15,29|44	S	21,40|61	C	6|6	S	2,2|4	S	6,14|20	S	12,20|32	S	2,13|15	S	3,9|12	C	2|2	S	11,26|37	G	2|3	C	14|15	S	4,20|24	S	8,35|43	C	5|5	n	0	S	5,2|7	S	6,8|14	C	8|8	C	27|29	S	6,13|19	C	11|11	S
DLO_r1.0ch02	6198363	A	A	4|4	R	7,8|15	R	23,15|38	A	1|1	R	2,1|3	R	2,2|4	R	1,5|6	G	1|1	R	4,3|7	A	4|4	A	12|12	G	3|3	R	3,3|6	R	8,2|10	A	6|6	R	6,3|9	n	0	A	4|5	R	1,5|6	A	1|1	R	10,12|22	A	7|8	R	7,10|17	R
DLO_r1.0ch02	6303980	C	Y	7,5|12	Y	10,9|19	Y	4,31|35	N	0|2	T	4|4	Y	4,5|9	Y	3,3|6	Y	3,3|6	n	0	C	3|4	C	4|5	T	6|6	Y	3,2|5	Y	6,4|10	C	13|15	Y	2,3|5	n	0	N	0|1	T	7|7	N	0|1	Y	8,13|21	Y	3,4|7	T	7|7	Y
DLO_r1.0ch02	6304034	A	M	7,5|12	M	10,9|19	M	4,32|36	C	2|2	C	4|4	M	4,5|9	M	4,3|7	M	2,3|5	n	0	A	4|5	A	4|5	C	6|6	M	3,2|5	M	6,4|10	A	13|15	M	2,3|5	n	0	N	0|1	C	7|7	N	0|1	M	6,14|20	M	3,4|7	C	7|7	M
DLO_r1.0ch02	6304393	A	R	6,4|10	R	7,6|13	R	6,33|39	G	2|2	G	3|3	R	3,4|7	R	3,3|6	R	2,3|5	n	0	R	2,1|3	R	4,6|10	G	5|5	A	3|3	R	5,4|9	A	10|11	R	2,2|4	n	0	G	1|1	G	6|6	n	0	R	7,11|18	R	2,3|5	G	6|6	R
DLO_r1.0ch02	6399814	G	n	0	A	11|12	G	5|5	G	2|3	n	0	R	10,2|12	R	3,2|5	G	1|1	A	30|32	G	5|5	G	3|3	n	0	G	1|1	R	2,2|4	A	21|21	G	1|1	n	0	G	2|2	G	1|1	n	0	G	5|5	R	2,4|6	R	11,6|17	G
DLO_r1.0ch02	6411145	C	Y	3,16|19	Y	9,4|13	Y	30,11|41	T	2|2	C	7|8	Y	3,9|12	T	9|9	C	9|10	Y	3,8|11	Y	5,10|15	Y	5,6|11	Y	6,4|10	Y	7,8|15	Y	6,5|11	Y	4,16|20	C	6|6	n	0	Y	1,3|4	C	9|9	T	3|3	C	22|22	Y	5,8|13	Y	9,9|18	C
DLO_r1.0ch02	6494453	C	Y	9,12|21	T	12|13	Y	8,37|45	C	4|4	C	1|1	C	3|3	C	2|3	Y	3,10|13	Y	2,5|7	Y	2,8|10	Y	6,2|8	Y	4,2|6	Y	3,2|5	Y	2,3|5	Y	4,19|23	Y	3,4|7	n	0	C	2|3	T	6|6	Y	1,4|5	Y	4,10|14	T	8|8	Y	7,17|24	Y
DLO_r1.0ch02	6494775	G	T	6|6	K	4,2|6	G	13|15	T	1|1	n	0	G	1|1	T	1|1	G	6|7	G	4|4	G	1|1	T	2|2	T	1|1	N	0|1	G	1|1	K	5,2|7	K	1,1|2	n	0	G	2|2	K	2,1|3	K	1,2|3	K	2,4|6	K	3,2|5	K	1,2|3	G
DLO_r1.0ch02	6577666	C	T	2|2	C	5|6	C	19|21	C	2|2	C	2|2	C	1|1	C	1|1	C	5|5	C	2|2	n	0	C	4|5	n	0	C	10|10	C	8|9	Y	2,10|12	C	5|5	n	0	C	1|1	C	3|3	N	0|1	C	20|21	C	5|6	C	12|12	C
DLO_r1.0ch02	6578537	C	n	0	C	47|47	C	55|63	C	1|1	C	10|11	C	4|4	C	33|33	M	2,3|5	C	2|3	A	2|2	C	26|26	N	0|1	C	17|17	C	38|38	M	3,9|12	C	13|14	n	0	C	4|4	C	41|41	n	0	C	73|74	C	6|6	C	46|46	C
DLO_r1.0ch02	6578570	T	A	2|2	T	48|48	T	69|76	T	1|1	T	11|11	T	5|5	T	37|37	T	5|5	T	3|3	A	5|5	T	34|36	N	0|1	T	18|18	T	41|41	T	9|9	T	14|15	n	0	T	3|3	T	45|45	n	0	T	78|78	T	11|12	T	49|50	T
DLO_r1.0ch02	6579599	A	A	48|48	A	45|45	A	160|160	R	2,3|5	A	13|13	R	20,15|35	R	12,11|23	A	11|11	R	29,11|40	A	2|2	A	18|18	A	35|35	A	22|22	A	26|26	R	40,42|82	A	10|10	A	4|4	R	2,6|8	A	37|37	A	9|9	A	55|55	R	18,7|25	G	12|12	A
DLO_r1.0ch02	6579664	A	A	47|47	A	44|44	A	161|161	R	2,3|5	A	14|14	R	17,13|30	R	12,11|23	A	12|12	R	29,12|41	A	1|1	A	19|19	A	38|38	A	23|23	A	28|28	R	39,42|81	A	11|11	A	4|4	R	2,6|8	A	38|38	A	9|9	A	54|54	R	19,7|26	G	13|13	A
DLO_r1.0ch02	6579934	A	A	28|28	A	32|32	A	117|117	A	1|2	A	10|10	M	12,9|21	M	10,7|17	A	6|6	M	20,6|26	A	2|2	A	9|9	A	29|29	A	15|15	A	22|22	M	26,30|56	A	9|9	A	2|2	M	2,5|7	A	26|26	A	4|4	A	41|41	M	13,4|17	C	6|6	A
DLO_r1.0ch02	6579943	T	T	31|31	T	31|31	T	117|117	T	1|2	T	10|10	Y	9,13|22	Y	9,11|20	T	6|6	Y	6,19|25	T	2|2	T	10|10	T	28|28	T	16|16	T	24|24	Y	30,28|58	T	9|9	T	3|3	Y	5,2|7	T	29|29	T	4|4	T	43|43	Y	4,12|16	C	7|7	T
DLO_r1.0ch02	6580030	T	T	27|31	Y	19,9|28	Y	30,75|105	T	1|3	T	10|10	Y	16,6|22	Y	10,10|20	Y	4,3|7	Y	16,13|29	T	2|2	T	12|12	Y	12,11|23	Y	13,3|16	Y	4,10|14	C	46|46	C	9|10	N	0|2	Y	4,2|6	Y	14,9|23	Y	4,2|6	Y	24,17|41	Y	10,5|15	C	6|6	T
DLO_r1.0ch02	6705674	T	C	319|353	C	1040|1040	C	2329|2402	Y	40,6|46	C	307|307	C	340|361	Y	134,33|167	C	206|219	C	308|318	Y	46,11|57	T	14|14	C	151|157	C	253|253	C	644|644	n	0	C	296|296	C	6|6	C	84|90	C	427|427	Y	33,11|44	C	1097|1097	C	283|294	C	302|319	C
DLO_r1.0ch02	6786585	C	C	72|72	n	0	n	0	C	4|4	n	0	G	15|15	C	11|11	n	0	G	6|6	C	10|10	C	15|15	C	4|4	C	9|9	C	18|18	S	19,108|127	n	0	n	0	G	3|3	n	0	C	3|3	n	0	S	14,2|16	C	16|16	C
DLO_r1.0ch02	6789351	T	T	2|2	T	16|16	T	76|76	T	2|2	G	31|33	T	17|17	T	4|4	T	5|5	T	20|20	T	5|5	T	35|35	T	9|9	T	14|14	G	179|180	T	53|53	K	79,9|88	n	0	G	52|54	K	48,18|66	T	6|6	G	218|229	T	27|27	T	9|9	T
DLO_r1.0ch02	6797589	T	Y	61,54|115	C	272|275	C	512|516	T	1|2	C	47|47	C	140|142	Y	133,17|150	C	41|42	C	143|143	T	19|19	T	70|70	Y	42,7|49	C	66|72	Y	182,24|206	T	102|102	C	56|58	C	8|8	T	2|2	C	99|101	Y	18,28|46	C	228|231	C	171|173	C	66|69	Y
DLO_r1.0ch02	6797595	G	G	52|57	G	1|3	G	5|5	G	1|1	n	0	T	2|2	G	17|17	G	1|1	n	0	G	19|20	G	68|68	G	7|7	T	6|6	G	24|24	G	105|105	G	2|2	n	0	G	2|2	G	2|2	G	29|29	G	3|3	N	0|2	G	4|4	G
DLO_r1.0ch02	6798614	G	S	11,11|22	S	19,28|47	C	135|139	S	2,3|5	S	3,6|9	n	0	G	21|21	S	9,7|16	n	0	G	17|17	G	48|48	G	23|23	S	13,4|17	S	26,7|33	G	20|20	S	8,7|15	n	0	G	4|4	G	18|20	G	8|8	S	24,40|64	G	1|1	G	60|60	S
DLO_r1.0ch02	6818447	A	R	11,35|47	R	18,43|61	R	74,40|114	R	1,3|4	R	6,5|11	R	28,17|45	R	11,22|33	R	10,9|19	R	17,11|28	R	5,13|18	R	11,18|29	G	19|20	R	18,11|29	R	13,25|38	R	8,48|56	R	10,4|14	R	4,2|6	A	5|6	R	8,11|19	R	2,12|14	R	28,20|48	R	5,9|14	R	8,39|47	R
DLO_r1.0ch02	6881389	A	M	2,10|12	M	7,8|15	M	49,30|79	A	1|2	C	2|2	M	5,13|18	C	14|14	M	3,3|6	M	3,7|10	n	0	C	7|7	N	0|1	A	1|3	M	10,4|14	M	11,13|24	A	1|1	A	2|2	A	1|2	A	7|8	C	3|3	M	10,8|18	A	12|14	A	2|3	M
DLO_r1.0ch02	6890197	G	R	9,4|13	R	7,9|16	G	24|26	R	2,2|4	G	4|5	G	10|10	G	5|5	G	4|5	G	8|8	G	2|3	A	12|12	R	6,3|9	R	3,5|8	R	5,9|14	R	5,5|10	R	2,2|4	n	0	G	6|6	G	9|11	R	6,1|7	R	5,15|20	G	5|6	G	2|3	R
DLO_r1.0ch02	6890227	T	T	9|9	T	12|12	T	15|15	T	3|3	T	5|5	T	9|9	n	0	T	4|4	T	7|7	T	3|3	T	7|7	T	4|4	T	3|3	Y	2,5|7	T	7|7	C	1|1	n	0	Y	2,2|4	T	4|4	T	3|3	Y	7,6|13	T	3|3	T	3|3	T
DLO_r1.0ch02	6966420	A	R	11,28|39	R	12,16|28	R	46,107|153	G	6|6	R	8,8|16	R	5,4|9	R	18,5|23	G	27|27	R	1,6|7	R	2,3|5	R	7,7|14	R	8,6|14	R	2,10|12	R	6,28|34	R	28,41|69	R	6,8|14	A	2|2	A	8|8	R	13,10|23	G	13|13	R	15,42|57	R	4,7|11	G	29|29	R
DLO_r1.0ch02	6995031	A	R	20,80|100	R	19,62|81	R	125,129|254	R	9,8|17	R	6,18|24	R	15,10|25	R	15,19|34	R	27,18|45	R	13,25|38	R	8,37|45	G	37|37	R	10,32|42	R	31,24|55	R	24,35|59	R	14,70|84	R	14,24|38	R	3,3|6	A	4|5	R	17,36|53	R	4,17|21	R	24,77|101	R	33,24|57	R	41,26|67	R
DLO_r1.0ch02	6997407	A	A	188|200	R	102,53|155	R	253,257|510	R	8,3|11	R	32,22|54	G	48|48	R	36,73|109	R	49,40|89	G	55|56	A	71|75	A	141|141	R	31,7|38	R	52,41|93	R	132,39|171	R	111,16|127	R	48,25|73	R	1,3|4	R	17,6|23	R	71,36|107	R	37,11|48	R	139,63|202	G	44|45	R	102,40|142	R
DLO_r1.0ch02	6997595	T	Y	152,52|204	Y	63,90|153	T	511|511	Y	3,9|12	Y	18,35|53	T	47|47	Y	19,93|112	Y	32,55|87	T	54|54	C	73|77	Y	72,72|144	Y	34,8|42	Y	21,71|92	Y	109,71|180	Y	114,17|131	Y	23,50|73	T	4|4	Y	16,10|26	Y	57,49|106	Y	36,11|47	Y	107,111|218	T	40|40	Y	102,41|143	Y
DLO_r1.0ch02	6997861	C	Y	33,38|71	C	14|14	C	51|51	T	3|3	Y	2,2|4	C	2|2	C	30|35	C	6|6	n	0	Y	12,19|31	Y	11,30|41	Y	6,11|17	C	23|23	Y	25,19|44	Y	14,34|48	C	22|22	n	0	C	3|3	C	20|20	Y	5,15|20	C	25|25	n	0	C	41|41	Y
DLO_r1.0ch02	6997873	T	Y	37,32|69	T	13|13	T	47|47	C	2|2	Y	2,2|4	T	2|2	Y	5,27|32	T	5|5	n	0	Y	16,12|28	Y	30,11|41	Y	11,5|16	T	21|21	Y	15,25|40	Y	33,13|46	T	19|19	n	0	T	3|3	T	19|19	Y	14,5|19	T	22|22	n	0	T	39|39	Y
DLO_r1.0ch02	6998067	G	A	91|91	A	22|22	G	65|65	A	4|4	A	5|5	G	1|3	G	44|52	A	7|7	n	0	A	41|41	R	38,23|61	A	26|26	R	18,11|29	A	53|53	A	62|62	A	26|26	n	0	G	5|5	A	27|27	A	27|27	A	35|35	n	0	A	53|53	R
DLO_r1.0ch02	6998091	T	Y	47,45|92	T	22|22	T	65|65	C	4|4	Y	3,2|5	T	3|3	Y	26,27|53	T	8|8	n	0	Y	25,15|40	Y	36,22|58	Y	16,7|23	T	29|29	Y	25,34|59	Y	41,22|63	T	26|26	n	0	T	3|4	T	27|27	Y	20,7|27	T	37|37	n	0	T	53|53	Y
DLO_r1.0ch02	6998146	T	C	92|92	C	20|20	T	67|67	C	4|4	C	5|5	N	0|1	T	45|52	C	8|8	n	0	C	36|36	C	57|57	C	23|23	Y	15,10|25	C	58|58	C	58|58	C	23|23	n	0	Y	2,2|4	C	26|26	C	27|27	C	37|37	n	0	C	53|53	Y
DLO_r1.0ch02	7010539	G	R	66,61|127	G	12|13	R	135,32|167	R	9,6|15	R	8,2|10	G	5|6	R	54,11|65	G	4|5	G	4|5	R	26,28|54	R	17,94|111	R	30,21|51	R	2,4|6	R	33,62|95	R	33,54|87	R	9,5|14	n	0	R	4,4|8	R	23,10|33	R	48,24|72	R	54,22|76	G	2|2	R	40,12|52	R
DLO_r1.0ch02	7035633	C	M	152,106|258	C	18|18	C	580|580	C	42|47	C	2|2	C	91|91	M	91,91|182	C	98|98	C	43|43	M	44,34|78	M	112,74|186	M	43,11|54	C	77|77	M	86,30|116	M	397,182|579	C	8|8	C	3|3	C	50|52	C	2|2	A	97|100	C	29|29	C	87|87	C	190|190	A
DLO_r1.0ch02	7035665	A	A	265|265	R	6,12|18	A	575|600	R	32,18|50	A	1|1	A	89|93	R	109,86|195	A	100|100	A	43|45	A	80|80	A	188|190	R	46,11|57	A	76|76	A	119|119	A	590|590	G	9|9	A	4|4	R	26,28|54	G	2|2	A	107|107	R	7,24|31	A	80|86	A	190|190	A
DLO_r1.0ch02	7035676	G	S	110,156|266	G	17|17	G	603|604	G	45|51	G	1|1	G	96|96	S	100,96|196	G	102|102	G	44|44	S	34,45|79	S	71,121|192	S	11,46|57	G	77|77	S	27,93|120	S	181,406|588	G	9|9	G	4|4	G	50|54	G	1|1	C	105|105	G	24|26	G	88|88	G	190|190	C
DLO_r1.0ch02	7035697	C	Y	61,82|143	C	10|10	C	318|318	C	24|27	C	1|1	C	57|57	Y	49,53|102	C	55|55	C	23|23	Y	17,23|40	Y	38,62|100	Y	5,24|29	C	41|41	Y	29,45|74	Y	93,204|297	C	4|4	C	2|2	C	25|27	C	2|2	T	53|54	C	14|14	C	47|47	C	98|98	T
DLO_r1.0ch02	7060915	A	W	32,124|156	W	137,56|193	A	299|299	W	8,6|14	W	14,18|32	W	37,32|69	W	54,62|116	W	33,17|50	W	37,25|62	W	16,101|117	T	112|114	W	43,30|73	A	122|122	W	30,120|150	W	97,228|325	W	32,21|53	A	2|2	W	24,19|43	W	64,34|98	T	38|38	W	90,38|128	W	79,40|119	W	37,122|159	W
DLO_r1.0ch02	7061130	T	Y	131,39|170	Y	60,158|218	T	393|393	Y	8,12|20	Y	23,19|42	Y	40,59|99	Y	61,59|120	Y	19,42|61	Y	28,43|71	Y	113,18|131	C	119|124	Y	33,56|89	T	124|124	Y	126,44|170	Y	254,111|365	Y	30,38|68	T	3|3	Y	18,25|43	Y	41,72|113	C	46|50	Y	41,132|173	Y	44,89|133	Y	131,53|184	Y
DLO_r1.0ch02	7134584	G	G	20|20	G	89|89	G	89|89	R	9,14|23	R	13,35|48	G	38|40	R	35,38|73	G	33|33	G	49|49	G	28|28	A	52|54	G	13|13	R	5,15|20	R	28,73|101	R	58,38|96	R	6,21|27	n	0	R	21,9|30	R	25,28|53	R	20,24|44	R	41,58|99	G	54|54	R	12,40|52	G
DLO_r1.0ch02	7134938	A	G	20|21	G	81|81	G	82|85	R	10,12|22	R	12,34|46	G	38|40	R	52,19|71	G	32|32	G	44|44	G	28|29	A	53|53	G	13|13	R	14,6|20	R	26,71|97	A	89|89	R	6,21|27	n	0	A	27|27	R	21,25|46	R	18,23|41	R	41,57|98	G	53|53	R	12,35|47	G
DLO_r1.0ch02	7134980	T	C	19|19	C	82|82	C	73|75	Y	13,9|22	Y	33,11|44	C	36|38	Y	16,48|64	C	30|30	C	45|45	C	24|25	T	49|49	C	11|11	Y	5,14|19	Y	65,24|89	T	82|82	Y	18,6|24	n	0	T	28|28	Y	25,21|46	Y	23,18|41	Y	51,40|91	C	49|49	Y	33,11|44	C
DLO_r1.0ch02	7219014	G	R	875,250|1125	G	409|422	G	1784|1813	G	72|74	R	187,69|256	R	24,81|105	R	153,164|317	R	41,113|154	G	136|142	R	171,59|231	R	454,211|665	A	139|139	R	388,226|615	R	517,223|740	R	498,227|725	R	252,92|344	G	2|2	R	99,97|196	R	327,154|481	R	69,54|123	R	636,280|916	R	83,119|202	A	149|149	R
DLO_r1.0ch02	7744848	C	G	32|32	S	14,36|50	S	186,32|218	G	8|8	G	2|2	S	4,4|8	S	22,30|52	S	14,24|38	S	26,20|46	G	2|2	S	65,22|87	S	12,14|26	S	40,6|46	S	74,12|86	S	48,86|134	S	18,12|30	n	0	S	16,4|20	S	48,12|60	S	4,12|16	S	76,34|110	C	30|34	S	34,6|40	G
DLO_r1.0ch02	7917113	T	T	4|5	W	5,1|6	W	4,13|17	T	2|2	T	1|1	W	3,3|6	T	3|4	W	2,1|3	T	3|3	n	0	T	4|4	N	0|1	n	0	W	2,3|5	W	2,4|6	W	5,1|6	T	1|1	T	1|1	W	5,2|7	A	2|2	W	7,2|9	W	2,4|6	W	3,7|10	W
DLO_r1.0ch02	8461669	A	C	10|10	M	11,11|22	M	53,20|73	N	0|1	A	3|4	M	3,6|9	A	6|6	A	4|5	M	5,7|12	N	0|1	A	16|16	M	8,5|13	A	10|11	M	9,14|23	M	20,24|44	M	7,2|9	n	0	A	3|3	M	8,4|12	M	2,4|6	M	13,9|22	M	7,5|12	A	14|14	A
DLO_r1.0ch02	8764562	A	R	68,429|497	R	553,218|771	A	1813|1835	R	79,37|116	A	251|277	R	107,172|279	R	521,170|691	R	104,50|154	R	88,118|206	R	16,118|134	R	259,385|644	R	46,117|163	R	351,198|549	R	718,350|1068	R	424,902|1326	R	260,128|388	R	4,10|14	R	69,132|201	R	417,181|598	R	79,231|310	R	770,424|1194	R	177,156|333	R	560,142|702	R
DLO_r1.0ch02	9048297	C	C	4|4	Y	5,8|13	Y	10,7|17	T	2|2	C	1|2	Y	4,4|8	Y	5,4|9	Y	3,3|6	C	2|3	C	12|12	Y	5,3|8	C	5|5	C	6|6	Y	5,3|8	Y	9,8|17	C	6|6	n	0	C	3|4	C	7|7	C	1|1	C	4|5	Y	2,4|6	Y	2,10|12	C
DLO_r1.0ch02	9048951	A	G	59|59	R	162,111|273	R	161,194|355	A	26|28	R	27,52|79	R	56,50|106	R	81,62|143	R	28,41|69	R	39,25|64	G	18|18	A	98|104	G	46|46	G	61|62	R	83,39|122	R	96,100|196	R	21,36|57	n	0	A	34|36	R	27,62|89	G	25|25	R	61,129|190	R	61,20|81	R	102,132|234	G
DLO_r1.0ch02	9130990	A	M	358,328|686	A	246|246	M	553,676|1229	M	30,71|101	M	4,19|23	M	407,108|515	A	511|511	M	108,46|154	M	276,133|409	M	53,69|122	M	47,290|337	M	187,170|357	M	253,103|356	M	194,205|399	M	280,816|1096	A	171|171	N	0|2	M	51,75|126	A	326|326	M	69,108|177	A	478|478	M	463,120|583	C	257|270	M
DLO_r1.0ch02	9268347	C	S	163,66|229	C	240|240	C	519|519	S	5,13|18	C	84|84	S	53,59|112	C	141|141	C	80|80	S	51,35|86	S	82,51|133	S	70,346|416	S	39,39|78	C	118|118	S	127,283|410	S	332,326|658	C	111|111	C	8|8	S	24,65|89	C	200|200	S	32,94|126	C	351|351	S	84,88|172	S	91,328|419	S
DLO_r1.0ch02	9268382	C	S	316,93|409	C	464|464	C	986|986	C	35|35	C	159|159	S	105,113|218	C	275|275	C	155|155	S	94,82|176	S	160,103|263	C	809|809	S	75,72|147	C	225|225	S	250,546|796	S	643,638|1282	C	209|209	C	14|14	S	46,124|170	C	391|391	S	58,179|237	C	668|668	S	160,160|320	C	808|808	S
DLO_r1.0ch02	9268390	A	R	314,125|439	R	111,354|465	R	549,446|995	A	35|35	R	63,96|159	A	208|217	A	277|277	R	98,58|157	A	176|176	R	214,49|263	A	807|807	R	74,72|146	R	86,138|224	R	592,202|794	A	1289|1289	R	104,109|213	R	6,8|14	A	171|171	R	157,233|390	R	169,72|241	R	197,473|671	A	323|323	R	484,328|812	R
DLO_r1.0ch02	9268442	C	Y	118,320|438	C	458|458	C	973|973	Y	24,10|34	C	155|155	Y	114,102|216	C	272|272	C	156|156	Y	73,100|173	Y	102,159|261	Y	672,141|813	Y	71,76|147	C	217|217	Y	541,248|789	Y	636,661|1297	C	222|222	C	13|13	Y	126,47|173	C	390|390	Y	180,61|241	C	673|673	Y	165,167|332	Y	627,186|815	Y
DLO_r1.0ch02	9268450	G	S	321,118|439	C	456|456	C	972|973	S	26,8|34	C	155|155	S	102,114|216	S	89,182|272	C	154|156	S	104,68|172	S	215,47|262	S	635,181|816	S	77,70|147	S	87,132|219	S	247,538|785	S	950,344|1294	C	223|223	C	13|13	S	98,75|173	C	390|390	S	170,70|240	C	673|673	S	169,165|334	S	185,631|816	S
DLO_r1.0ch02	9432197	A	A	42|48	G	108|108	R	162,215|377	G	25|25	G	15|15	R	60,63|123	R	42,32|74	R	46,26|72	R	56,47|103	A	14|14	R	111,66|177	R	63,27|90	R	28,34|62	R	44,37|81	R	42,78|120	R	12,20|32	N	0|1	R	18,14|32	R	23,52|75	R	17,37|54	R	53,110|163	R	38,46|84	R	78,44|122	R
DLO_r1.0ch02	9432237	G	R	11,43|54	A	110|110	R	219,157|376	A	24|24	A	15|15	R	65,62|127	R	32,42|74	R	25,45|70	R	45,56|101	G	16|17	R	71,114|185	R	24,67|91	R	40,31|71	R	35,47|82	R	77,41|118	R	21,13|34	N	0|1	R	13,18|31	R	50,23|73	R	35,16|51	R	111,57|168	R	46,37|83	R	47,79|126	R
DLO_r1.0ch02	9556957	C	C	15|15	S	7,16|23	S	87,48|135	G	12|12	S	6,4|10	S	4,2|6	G	17|17	S	4,4|8	S	7,1|8	C	5|5	G	11|11	C	6|6	G	9|10	S	35,29|64	S	40,8|48	S	7,3|10	G	4|4	G	10|10	S	18,5|23	S	10,3|13	S	62,11|73	S	13,2|15	S	24,9|33	S
DLO_r1.0ch02	9556970	G	R	8,9|17	G	26|26	R	29,112|141	G	13|13	R	4,8|12	G	6|6	G	20|20	G	8|8	G	6|7	R	4,2|6	G	12|12	R	2,5|7	G	12|13	R	13,58|71	R	10,39|49	G	10|10	G	4|4	G	10|10	G	22|23	G	13|13	G	66|70	G	14|16	G	34|34	R
DLO_r1.0ch02	9609843	G	R	5,3|8	G	4|4	R	5,18|23	n	0	R	2,1|3	R	1,1|2	G	2|2	n	0	A	1|1	G	6|7	G	6|6	R	1,1|2	G	3|4	R	3,2|5	R	5,2|7	A	1|1	n	0	G	1|1	R	2,2|4	G	3|3	R	3,3|6	G	1|1	A	2|2	G
DLO_r1.0ch02	9610330	C	M	8,12|20	C	10|10	M	17,15|32	A	2|2	M	4,3|7	M	4,4|8	M	4,2|6	A	6|6	C	3|4	C	4|4	C	3|3	M	11,4|15	M	3,4|7	M	5,4|9	C	10|10	A	1|1	n	0	C	3|3	C	2|3	C	2|2	M	10,3|13	M	5,3|8	A	3|3	A
DLO_r1.0ch02	9677721	C	T	77|78	Y	39,159|198	Y	29,174|203	C	2|2	T	14|14	C	40|40	Y	7,2|9	Y	3,23|26	C	25|25	Y	2,10|12	Y	13,32|45	T	23|25	C	7|7	Y	9,62|71	C	17|17	Y	3,21|24	C	1|1	C	1|1	T	32|33	Y	3,18|21	T	81|86	C	44|44	T	134|142	T
DLO_r1.0ch02	9677782	G	A	75|82	R	150,40|190	R	170,29|199	G	2|2	R	13,2|15	G	46|46	R	2,6|8	R	22,3|25	G	29|29	A	12|13	R	34,11|45	R	22,4|26	G	6|6	R	61,8|69	G	21|24	R	20,4|24	G	1|1	G	3|3	A	34|36	R	18,5|23	R	83,11|94	G	46|46	A	126|134	A
DLO_r1.0ch02	9677788	C	M	74,9|83	M	149,41|190	M	168,32|200	C	2|2	M	13,2|15	C	47|47	M	2,6|8	M	22,4|26	C	29|29	M	10,4|14	M	32,13|45	M	21,4|26	C	5|5	M	60,10|70	C	25|25	M	20,4|24	C	1|1	C	3|3	A	33|36	M	17,6|23	M	79,15|94	C	47|47	A	124|130	M
DLO_r1.0ch02	9947887	G	A	86|86	A	57|61	A	513|514	R	8,1|9	A	18|18	R	17,5|22	R	53,26|79	R	17,2|19	R	46,12|58	A	41|45	R	45,9|54	G	41|41	A	64|69	A	33|33	R	85,25|110	R	10,7|17	A	2|2	G	3|3	R	39,12|51	R	50,7|57	R	66,15|81	R	42,14|56	n	0	A
DLO_r1.0ch02	9948011	T	G	76|77	G	54|56	G	462|462	K	5,1|6	G	18|18	K	19,6|25	K	45,22|67	K	14,4|18	K	44,11|55	K	37,8|45	K	38,9|47	T	39|39	K	61,7|68	G	31|31	K	80,30|110	K	9,7|16	G	2|2	T	2|2	K	38,9|47	K	47,7|54	K	63,17|80	K	32,13|45	n	0	G
DLO_r1.0ch02	9948042	T	T	86|86	T	59|59	K	187,318|505	K	6,1|7	T	18|18	T	28|28	K	50,25|75	T	18|18	T	60|60	T	47|47	K	43,10|53	T	42|42	K	36,35|71	T	32|32	K	87,31|118	T	19|19	T	2|2	T	3|3	T	49|49	K	51,6|57	T	83|83	T	51|52	n	0	K
DLO_r1.0ch02	9948080	C	T	88|88	T	60|63	Y	199,339|538	C	7|7	T	19|19	Y	3,20|23	C	80|80	Y	4,17|21	Y	13,51|64	Y	6,43|49	C	56|56	C	47|47	Y	50,27|77	T	37|37	C	117|117	Y	9,10|19	T	2|2	C	4|4	Y	12,44|56	C	60|60	Y	18,67|85	Y	14,42|56	n	0	Y
DLO_r1.0ch02	10155663	A	T	15|16	W	4,10|14	W	6,35|41	W	4,2|6	A	2|2	A	11|12	W	3,5|8	W	2,3|5	W	4,7|11	T	3|3	W	9,3|12	W	4,3|7	W	2,3|5	W	7,6|13	W	6,13|19	W	8,3|11	n	0	N	0|1	W	2,3|5	W	2,4|6	W	6,10|16	W	2,2|4	W	5,11|16	A
DLO_r1.0ch02	10582027	G	R	94,39|133	R	16,69|85	R	140,86|226	R	5,9|14	G	40|47	R	36,31|67	R	34,31|65	R	25,26|51	R	32,27|59	R	30,40|70	R	17,76|93	R	12,36|48	R	21,19|40	R	81,47|128	R	132,44|176	R	33,23|56	R	7,2|9	R	7,16|23	R	35,25|60	R	7,22|29	R	68,51|119	R	44,26|70	R	43,30|73	R
DLO_r1.0ch02	10900063	A	R	14,16|30	R	3,25|28	R	27,50|77	A	2|3	N	0|1	R	3,10|13	R	4,6|10	R	3,4|7	R	2,10|12	R	6,14|20	G	6|6	R	5,2|7	R	3,8|11	R	10,10|20	R	10,21|31	R	5,5|10	n	0	A	2|3	R	4,25|29	R	1,7|8	R	14,20|34	R	3,10|13	G	23|23	A
DLO_r1.0ch02	10904950	C	C	4|5	Y	4,3|7	Y	14,14|28	C	3|3	Y	2,2|4	C	3|3	C	4|5	Y	1,1|2	C	7|7	Y	7,5|12	Y	6,3|9	C	3|3	C	4|5	Y	9,4|13	Y	4,2|6	C	2|2	n	0	n	0	Y	4,2|6	Y	2,5|7	Y	9,2|11	C	2|2	C	4|4	Y
DLO_r1.0ch02	10937985	G	R	57,60|117	R	194,71|265	R	449,400|849	R	39,9|48	R	41,28|69	A	91|91	A	47|47	R	61,28|89	A	67|67	R	18,28|46	A	85|85	R	28,7|35	R	49,28|77	R	118,64|182	R	80,80|160	R	66,17|83	R	6,1|7	A	21|21	R	136,28|164	R	26,52|78	R	197,70|267	A	131|131	A	309|309	R
DLO_r1.0ch02	11257914	G	T	116|121	K	286,176|462	K	549,956|1505	K	71,43|114	T	159|160	K	204,196|400	K	375,71|446	K	62,100|162	K	207,183|390	K	38,40|78	G	365|369	K	129,48|177	K	148,86|234	K	159,353|512	K	395,462|857	K	50,115|165	K	11,6|17	K	108,28|136	K	76,249|325	K	84,83|167	K	167,349|516	K	281,182|463	G	319|325	T
DLO_r1.0ch02	11258027	C	T	61|66	Y	149,92|241	Y	286,494|780	Y	36,22|58	T	84|84	Y	108,101|209	Y	196,41|237	Y	33,53|86	Y	109,104|213	Y	21,21|42	C	179|182	Y	66,24|90	Y	74,44|118	Y	81,183|264	Y	198,235|433	Y	25,60|85	Y	5,3|8	Y	54,14|68	Y	35,128|163	Y	44,41|85	Y	86,177|263	Y	148,94|242	C	162|165	T
DLO_r1.0ch02	11259801	T	T	37|37	T	187|187	T	512|512	T	13|13	T	64|64	T	62|62	Y	69,9|78	T	79|79	T	49|49	Y	8,16|24	Y	71,39|110	Y	19,28|47	Y	46,60|106	T	71|71	C	152|159	T	48|48	T	3|3	Y	18,8|26	T	114|114	Y	18,18|36	T	179|179	T	82|82	T	174|174	T
DLO_r1.0ch02	11259830	G	S	9,31|40	S	30,173|203	C	511|557	G	14|14	C	63|67	S	13,54|67	S	11,74|85	C	81|84	S	12,44|56	C	24|26	S	42,82|124	C	46|50	C	107|116	S	18,59|77	C	160|172	S	5,44|49	C	3|3	C	27|28	C	105|116	C	34|36	S	29,173|202	S	17,72|89	C	175|183	C
DLO_r1.0ch02	11259887	C	Y	66,11|77	C	365|369	C	1014|1035	T	21|22	C	121|126	C	124|130	C	150|151	C	157|164	C	96|100	C	48|50	Y	150,63|213	C	92|97	C	203|221	C	133|144	C	317|324	C	89|94	C	6|6	C	53|53	C	223|225	C	68|70	C	376|392	C	154|162	C	349|349	C
DLO_r1.0ch02	11259936	G	R	35,8|43	R	171,22|193	R	263,289|552	G	13|13	R	31,39|70	G	67|67	G	82|82	R	56,28|84	G	56|56	R	16,11|27	G	119|119	R	26,24|50	G	118|118	R	61,18|79	G	174|174	R	23,25|48	A	3|3	R	9,19|28	R	63,53|116	R	16,21|37	R	88,117|205	G	84|84	R	138,48|186	R
DLO_r1.0ch02	11279841	G	R	38,14|52	R	20,7|27	R	104,16|120	G	3|4	A	8|8	R	10,3|13	R	19,5|24	R	5,1|6	R	11,3|14	R	8,6|14	G	13|16	R	13,18|31	R	10,2|12	R	34,9|43	R	29,18|47	R	10,4|14	N	0|1	R	8,4|12	R	6,3|9	R	6,8|14	R	38,11|49	A	12|13	G	14|14	R
DLO_r1.0ch02	12011964	G	R	27,6|33	R	28,22|50	R	88,619|707	G	54|55	G	25|31	R	24,13|37	R	27,135|162	G	107|109	R	20,5|25	G	165|170	G	237|241	G	19|22	G	226|239	R	19,18|37	G	315|315	R	23,53|76	G	2|2	R	10,4|14	R	24,77|101	G	114|114	R	49,249|298	R	24,5|29	R	35,28|63	A
DLO_r1.0ch02	12011982	C	C	35|35	C	47|48	Y	88,611|699	T	52|55	Y	4,25|29	C	36|36	Y	24,133|157	Y	23,85|108	C	24|24	Y	54,115|169	C	235|235	C	19|19	T	215|233	C	35|35	Y	74,235|309	Y	24,53|77	T	2|2	C	13|13	Y	24,76|100	Y	14,98|112	Y	50,249|299	C	31|31	C	64|64	C
DLO_r1.0ch02	12012078	C	C	27|27	C	36|36	M	325,55|380	A	28|31	M	13,6|19	C	28|28	M	70,14|84	M	47,20|67	C	16|16	A	84|91	M	110,26|136	C	15|15	M	110,13|123	C	28|28	M	118,64|182	M	26,21|47	N	0|1	C	10|10	M	40,20|60	M	49,12|61	M	128,36|164	C	22|22	C	49|49	C
DLO_r1.0ch02	12146952	A	W	45,16|61	W	57,11|69	W	118,91|209	W	4,5|9	W	12,17|29	A	16|19	A	34|34	W	24,13|37	W	12,6|18	A	14|17	A	49|49	A	37|37	W	25,13|38	W	56,12|68	W	53,11|64	W	22,8|30	A	4|4	A	14|14	W	32,16|48	W	6,2|8	W	63,25|88	A	18|22	A	36|41	W
DLO_r1.0ch02	12147138	G	R	62,30|92	R	84,18|102	R	170,210|380	G	13|14	R	16,29|45	R	9,22|31	R	41,18|59	R	34,28|62	R	10,22|32	R	13,10|23	R	46,27|73	R	36,9|45	R	10,58|68	R	87,25|112	R	85,24|109	R	29,14|43	A	4|4	R	13,8|21	R	49,32|81	R	8,8|16	R	82,54|136	R	10,26|36	R	51,13|64	R
DLO_r1.0ch02	12237371	G	A	4|4	G	10|12	A	29|31	G	1|3	A	2|2	G	10|11	G	5|5	G	1|1	R	2,5|7	G	1|2	G	6|6	G	6|6	R	7,2|9	A	5|5	R	8,12|20	R	3,2|5	A	2|2	n	0	G	4|5	G	4|5	R	11,6|17	G	10|12	R	4,4|8	A
DLO_r1.0ch02	12465462	T	Y	5,1|6	Y	19,5|24	C	42|46	n	0	C	4|4	Y	17,5|22	Y	10,2|12	C	6|6	Y	3,2|5	Y	2,1|3	C	12|13	T	2|3	Y	7,3|10	Y	11,5|16	Y	19,4|23	Y	3,1|4	n	0	Y	3,1|4	Y	4,4|8	Y	5,1|6	C	18|20	Y	6,4|10	Y	5,5|10	C
DLO_r1.0ch02	12500549	T	T	11|13	W	12,8|20	W	33,11|44	A	4|4	W	3,1|4	W	12,5|17	W	2,2|4	W	7,3|10	W	13,2|15	T	5|6	W	3,5|8	T	4|4	T	1|2	W	5,5|10	W	9,16|25	W	4,1|5	N	0|1	T	1|1	W	12,4|16	W	3,5|8	W	11,14|25	W	11,3|14	W	11,2|13	W
DLO_r1.0ch02	12500715	T	Y	3,3|6	Y	3,10|13	Y	5,13|18	T	1|1	T	3|3	Y	2,5|7	Y	3,2|5	Y	2,1|3	T	8|9	Y	3,1|4	Y	2,2|4	n	0	C	1|1	T	2|3	Y	6,8|14	T	2|2	T	1|1	n	0	Y	3,7|10	T	4|5	Y	14,6|20	T	5|6	T	10|10	C
DLO_r1.0ch02	12815511	C	G	11|11	G	20|20	G	66|66	G	1|1	S	5,2|7	G	10|11	S	9,2|11	G	2|2	S	8,1|9	S	4,1|5	S	5,2|7	S	2,1|3	S	9,2|11	G	10|10	S	7,2|9	G	2|2	G	1|1	S	3,2|5	G	6|6	G	4|4	G	19|19	S	8,3|11	S	12,4|16	G
DLO_r1.0ch02	12949661	T	Y	1,1|2	C	25|27	Y	132,20|152	Y	8,2|10	Y	17,4|21	Y	6,1|7	C	17|17	T	1|2	Y	6,2|8	C	2|2	Y	41,6|47	C	4|4	C	8|8	Y	8,1|9	Y	39,8|47	C	4|4	N	0|1	C	8|8	C	3|3	Y	23,3|26	C	10|10	C	3|3	Y	3,6|9	C
DLO_r1.0ch02	12949741	A	R	2,3|5	R	9,43|52	R	96,158|254	R	8,10|18	R	9,26|35	G	13|13	R	12,18|30	N	0|2	G	15|16	R	2,6|8	R	27,45|72	R	3,7|10	R	5,10|15	R	5,11|16	R	33,44|77	G	5|5	A	4|5	G	10|11	R	1,6|7	R	26,17|43	G	15|16	G	4|4	G	13|14	G
DLO_r1.0ch02	12962925	T	Y	2,3|5	T	6|6	T	14|16	Y	1,1|2	T	1|1	T	2|2	T	5|5	T	5|5	Y	1,1|2	T	2|2	C	2|2	T	4|4	T	1|1	T	10|10	Y	1,1|2	T	1|1	T	2|2	n	0	T	3|3	T	1|1	T	7|7	Y	2,2|4	C	3|3	T
DLO_r1.0ch02	13058003	T	A	31|34	A	99|100	A	127|128	T	1|1	A	7|7	T	1|2	T	1|1	W	11,2|13	T	1|2	W	8,2|10	n	0	A	10|10	T	2|3	W	21,3|24	T	4|4	A	15|15	N	0|1	N	0|2	A	25|26	n	0	A	48|48	n	0	A	55|56	A
DLO_r1.0ch02	13058107	T	T	31|35	T	108|113	T	142|151	A	2|2	T	9|10	N	0|1	W	4,2|6	T	10|12	W	4,2|6	T	9|11	A	2|2	T	13|13	W	2,5|7	T	24|28	W	4,1|5	T	16|16	T	1|1	T	2|2	T	30|35	N	0|1	T	51|54	W	4,1|5	T	55|55	T
DLO_r1.0ch02	13058122	A	A	34|38	A	112|117	A	149|158	T	2|2	A	9|10	T	1|1	W	4,3|7	W	10,2|12	W	3,5|8	W	9,2|11	W	1,2|3	A	13|13	W	6,2|8	W	24,4|28	W	2,6|8	A	16|16	A	1|1	A	3|3	W	31,6|37	T	1|1	A	54|57	W	1,4|5	A	54|55	A
DLO_r1.0ch02	13058129	T	Y	32,10|42	C	113|118	Y	135,26|161	T	3|3	Y	7,4|11	T	2|2	T	7|7	Y	10,4|14	T	9|9	Y	8,2|10	T	4|4	Y	11,2|13	T	8|8	Y	20,7|27	T	8|8	C	15|16	N	0|1	T	3|3	Y	29,9|38	T	1|1	Y	51,6|57	T	6|6	C	55|57	C
DLO_r1.0ch02	13058148	G	G	37|40	G	111|117	G	151|165	A	3|3	G	9|11	A	3|3	R	5,2|7	R	4,12|16	R	6,1|7	G	8|10	A	4|4	G	13|13	R	3,4|7	G	23|27	R	6,3|9	G	16|16	G	1|1	A	3|3	G	31|37	A	3|3	G	55|59	R	6,1|7	G	57|57	G
DLO_r1.0ch02	13058184	G	R	30,9|39	A	102|106	R	125,28|153	G	2|2	R	8,5|13	G	6|6	G	2|2	R	11,5|16	G	7|7	R	8,1|9	G	4|4	R	11,2|13	G	6|6	R	20,8|28	G	10|10	R	15,3|18	N	0|1	G	3|3	R	24,6|30	G	2|2	R	47,7|54	G	6|6	A	52|54	R
DLO_r1.0ch02	13216195	T	T	7|7	n	0	K	5,24|29	n	0	T	5|5	K	2,2|4	K	2,2|4	T	4|4	K	7,1|8	n	0	G	2|2	T	2|2	n	0	T	7|7	T	8|8	T	6|6	n	0	G	3|3	T	11|11	n	0	T	3|3	G	9|9	T	3|3	T
DLO_r1.0ch02	13243570	C	Y	6,13|19	Y	11,9|20	T	53|57	C	2|3	T	10|10	Y	7,3|10	T	58|60	T	12|12	Y	5,3|8	T	15|16	Y	54,24|78	Y	21,30|51	T	40|40	T	18|18	Y	53,28|81	Y	2,8|10	N	0|1	T	17|18	Y	4,12|16	Y	2,5|7	Y	4,27|31	Y	9,4|13	Y	8,16|24	T
DLO_r1.0ch02	13243573	G	R	13,5|18	R	9,11|20	A	52|56	G	2|3	A	9|9	R	3,8|11	A	58|60	A	11|11	R	3,5|8	A	15|16	R	69,8|77	A	48|51	A	40|40	A	18|18	A	77|81	R	8,2|10	N	0|1	A	17|18	R	12,4|16	R	4,2|6	R	27,4|31	R	4,9|13	R	16,8|24	A
DLO_r1.0ch02	13243702	G	K	1,2|3	G	3|4	K	3,2|5	n	0	n	0	G	2|2	G	41|42	G	1|1	G	3|3	G	10|10	G	66|66	G	39|39	G	23|23	G	1|1	G	49|50	n	0	n	0	G	14|14	G	2|2	n	0	N	0|1	K	4,2|6	T	1|1	n
DLO_r1.0ch02	13276602	G	G	16|17	R	11,19|30	R	70,19|89	n	0	R	2,2|4	R	12,9|21	R	4,5|9	R	8,2|10	R	5,6|11	G	2|2	R	6,14|20	R	2,4|6	R	12,11|23	R	10,17|27	G	34|34	R	3,2|5	n	0	R	6,3|9	R	7,21|28	G	5|5	R	28,15|43	R	4,7|11	R	8,2|10	R
DLO_r1.0ch02	13330175	G	G	15|15	G	15|15	R	9,38|47	G	5|5	G	5|5	G	9|9	R	2,4|6	G	3|3	G	5|5	G	10|10	G	7|7	G	6|7	G	4|5	R	2,10|12	R	9,21|30	R	3,4|7	G	1|1	n	0	G	10|10	G	6|6	R	4,15|19	G	6|6	G	14|14	G
DLO_r1.0ch02	13349510	G	R	17,7|24	R	13,10|23	R	17,34|51	N	0|1	G	1|2	R	7,5|12	R	2,7|9	R	3,4|7	A	6|6	G	4|5	R	2,3|5	R	3,1|4	G	1|3	R	12,7|19	R	16,7|23	R	6,4|10	n	0	G	3|3	R	6,7|13	R	6,1|7	R	11,13|24	R	12,2|14	R	6,9|15	R
DLO_r1.0ch02	13356494	G	R	132,242|374	R	195,91|286	A	853|853	R	5,18|23	R	99,35|134	R	27,67|94	R	115,105|220	R	113,25|138	R	69,87|156	R	40,46|86	R	147,36|183	R	11,76|87	R	163,68|231	R	150,116|266	R	79,164|243	R	58,71|129	R	8,2|10	R	17,30|47	R	179,103|282	R	29,43|72	R	257,210|467	R	79,93|172	A	274|274	R
DLO_r1.0ch02	13479077	T	T	3|3	A	53|55	W	131,17|148	A	8|8	n	0	A	100|102	T	1|1	A	46|51	A	24|24	T	2|2	T	11|11	W	32,17|49	T	1|1	T	5|5	T	7|7	T	6|6	n	0	n	0	T	19|21	T	5|5	T	15|15	W	27,31|58	A	42|43	T
DLO_r1.0ch02	13479125	T	T	4|4	G	53|55	K	130,17|147	G	8|8	n	0	G	97|99	T	1|1	G	46|50	G	24|24	n	0	T	11|11	K	33,20|53	n	0	T	4|4	T	5|5	T	8|8	n	0	n	0	T	17|19	T	6|6	T	12|12	K	26,33|59	G	42|43	T
DLO_r1.0ch02	13513428	C	G	137|137	G	304|304	G	627|627	G	12|12	G	20|20	G	56|56	S	78,28|106	G	73|73	G	57|57	S	28,18|46	S	59,36|95	S	37,48|85	S	23,45|68	G	127|127	C	38|38	G	47|47	G	11|11	C	16|16	G	74|74	G	18|18	G	193|193	G	79|79	G	125|125	G
DLO_r1.0ch02	13568197	A	R	6,8|14	R	8,7|15	R	54,336|390	R	6,4|10	A	2|2	n	0	G	207|211	R	6,9|15	G	10|10	R	2,4|6	R	25,216|241	R	7,29|36	R	4,32|36	A	1|1	R	15,132|147	n	0	N	0|2	R	6,6|12	G	40|40	R	33,35|68	G	6|6	n	0	R	1,3|4	G
DLO_r1.0ch02	13583641	A	A	57|63	C	25|25	M	50,38|88	N	0|1	A	50|51	A	56|63	C	9|9	A	41|49	A	67|70	A	57|60	M	100,12|112	M	1,3|4	M	6,6|12	A	103|108	A	217|228	C	9|10	n	0	A	1|1	M	11,6|17	A	21|26	M	9,14|23	M	93,16|109	M	62,16|78	A
DLO_r1.0ch02	13663147	G	G	8|8	G	14|14	K	9,11|20	n	0	G	4|4	K	4,2|6	G	5|5	G	11|13	K	5,5|10	K	2,2|4	G	5|5	N	0|1	K	5,4|9	K	6,2|8	K	16,7|23	K	4,4|8	n	0	G	8|8	K	7,2|9	K	2,3|5	K	10,4|14	K	2,2|4	G	6|6	G
DLO_r1.0ch02	13677869	T	T	47|48	G	2|2	G	7|7	N	0|1	T	64|64	N	0|1	T	58|59	T	60|60	n	0	n	0	T	104|105	T	30|30	T	51|52	T	67|68	T	132|133	T	72|72	T	7|7	G	2|2	T	64|65	N	0|2	T	143|145	N	0|1	T	61|61	T
DLO_r1.0ch02	13678042	A	W	190,166|356	T	120|120	T	760|760	N	0|2	W	57,34|91	T	107|107	W	50,54|104	W	28,78|106	T	63|63	W	43,73|116	T	68|68	A	74|77	W	25,90|115	W	145,151|296	A	368|386	W	33,61|94	W	2,16|18	T	7|7	W	44,106|150	W	22,15|37	W	109,289|398	T	130|130	T	86|91	W
DLO_r1.0ch02	13678078	A	R	183,204|387	A	148|148	A	819|819	A	7|7	R	37,60|97	A	126|126	R	63,54|117	R	90,28|118	A	70|70	R	77,48|125	A	71|73	R	16,79|95	R	98,28|126	R	162,150|312	G	384|402	R	64,36|100	R	17,3|20	A	11|11	R	114,46|160	R	19,23|42	R	294,116|410	A	144|144	A	94|99	R
DLO_r1.0ch02	13678139	T	Y	326,382|708	C	258|259	C	1525|1528	C	11|11	Y	70,109|179	C	222|222	Y	113,103|216	Y	163,56|219	C	130|131	Y	136,88|224	C	138|142	Y	29,149|178	Y	187,52|239	Y	292,287|579	T	723|749	Y	119,68|187	Y	34,4|38	C	13|13	Y	213,89|302	Y	24,44|68	Y	554,215|769	C	274|275	C	176|192	Y
DLO_r1.0ch02	13678194	C	S	207,185|392	C	146|147	C	840|841	C	8|8	S	61,37|98	C	124|124	S	52,64|116	S	28,86|114	C	74|74	S	48,75|123	C	78|79	S	79,20|99	S	27,102|129	S	152,159|311	G	387|409	S	35,65|100	C	17|20	C	13|13	S	46,115|161	S	22,20|42	S	117,301|418	C	150|150	C	100|106	S
DLO_r1.0ch02	13752621	C	S	34,11|45	S	8,5|13	S	69,13|82	S	2,1|3	C	3|4	S	9,3|12	S	16,3|19	G	13|13	S	7,1|8	C	5|5	G	25|25	G	6|6	S	12,2|14	S	38,11|49	S	13,20|33	G	25|26	n	0	G	1|1	G	21|23	S	3,1|4	G	40|44	S	7,3|10	G	10|10	S
DLO_r1.0ch02	13764841	C	Y	11,3|14	Y	1,4|5	Y	61,13|74	T	2|2	C	3|3	C	4|5	Y	5,11|16	C	9|9	C	5|6	T	6|6	Y	2,5|7	Y	5,4|9	Y	12,9|21	Y	9,2|11	T	7|7	Y	4,2|6	C	1|1	T	1|1	C	12|13	T	2|2	Y	19,3|22	Y	5,2|7	C	7|7	Y
DLO_r1.0ch02	13764850	C	Y	3,11|14	C	4|5	Y	11,58|69	C	1|1	T	3|3	Y	1,4|5	Y	10,5|15	T	9|9	Y	1,4|5	C	6|6	C	6|6	Y	3,4|7	Y	8,11|19	Y	2,9|11	C	7|7	Y	3,3|6	T	1|1	C	1|1	T	12|13	C	2|2	Y	3,18|21	Y	2,5|7	Y	1,5|6	Y
DLO_r1.0ch02	13765608	T	Y	13,61|74	C	169|169	Y	187,438|625	Y	26,4|30	Y	35,7|42	Y	61,87|148	Y	47,46|93	Y	26,51|77	Y	71,97|168	C	21|21	Y	55,46|101	Y	49,48|97	Y	55,80|135	T	111|122	Y	25,95|120	T	55|59	Y	2,1|3	Y	13,16|29	T	76|85	C	32|32	T	185|189	Y	76,65|141	Y	51,105|156	T
DLO_r1.0ch02	13765641	A	R	21,58|79	A	183|183	R	210,443|653	A	28|32	A	39|46	R	64,85|149	R	51,40|91	R	28,51|79	R	80,97|177	A	22|22	R	74,34|108	R	56,47|103	R	59,80|139	R	17,111|128	R	29,88|117	R	8,56|64	A	2|3	R	16,16|32	G	77|84	A	39|39	G	186|197	R	86,65|151	R	61,96|157	R
DLO_r1.0ch02	13765783	T	Y	19,60|79	C	179|179	Y	209,438|647	Y	25,4|29	Y	39,7|46	Y	66,88|154	Y	49,46|95	Y	28,52|80	Y	79,94|173	C	25|25	Y	61,47|108	Y	51,46|97	Y	61,81|142	Y	16,109|125	Y	31,99|130	T	56|63	T	1|3	Y	14,15|29	Y	10,77|87	C	40|40	T	186|197	Y	87,66|153	Y	53,109|162	T
DLO_r1.0ch02	13765835	A	R	24,59|83	A	188|188	R	224,430|654	A	26|30	A	39|46	R	66,86|152	R	48,44|92	R	29,54|83	R	81,92|173	A	26|26	R	59,47|106	R	53,47|100	R	62,79|141	R	17,107|125	R	34,99|133	R	9,55|64	A	2|3	R	16,16|32	R	12,77|89	A	41|41	G	184|196	R	85,65|150	R	54,104|158	G
DLO_r1.0ch02	13781402	C	C	11|11	M	23,12|35	M	18,21|39	M	5,8|13	N	0|1	M	8,2|10	M	7,4|11	A	2|2	M	5,5|10	C	6|6	M	4,5|9	M	13,6|19	C	9|9	C	1|1	M	32,21|53	C	2|2	n	0	C	1|1	C	5|5	M	3,4|7	C	13|13	M	6,6|12	A	22|24	C
DLO_r1.0ch02	13781443	C	C	11|11	C	38|38	C	38|38	M	2,13|15	M	2,1|3	C	9|9	M	6,4|10	C	1|1	C	9|9	C	5|5	M	3,8|11	M	9,16|25	C	8|8	n	0	M	31,21|52	C	3|3	n	0	C	1|1	C	6|6	C	6|6	C	14|14	C	7|7	M	15,9|24	C
DLO_r1.0ch02	13781490	C	C	8|9	M	19,9|28	M	16,15|31	M	4,6|10	A	3|3	M	8,1|9	M	7,2|9	N	0|1	M	4,3|7	C	4|4	A	9|9	M	11,6|17	C	9|9	C	1|1	M	18,16|34	C	4|4	n	0	C	1|1	C	5|5	M	3,3|6	C	11|11	A	5|5	A	16|17	C
DLO_r1.0ch02	13786293	T	T	8|8	T	8|8	T	15|15	Y	30,4|34	n	0	n	0	Y	95,106|201	T	3|3	T	4|4	T	30|30	Y	173,132|305	Y	34,32|66	T	120|120	T	5|5	C	366|367	T	4|4	T	1|1	T	63|63	T	3|3	n	0	T	13|13	T	2|2	C	85|86	T
DLO_r1.0ch02	13786333	C	C	6|6	C	10|10	C	29|29	C	30|34	n	0	C	1|1	Y	89,103|192	C	4|4	C	4|4	T	24|26	Y	169,122|291	Y	34,29|63	T	115|118	C	8|8	C	357|357	C	3|3	C	2|2	T	59|61	C	6|6	C	1|1	C	14|14	C	6|6	C	85|85	C
DLO_r1.0ch02	13995516	C	M	130,15|145	M	208,74|282	M	283,314|597	M	11,10|21	M	73,30|103	C	32|33	A	56|56	M	5,19|24	C	52|52	A	43|43	M	54,54|108	M	25,31|56	M	69,16|85	A	166|172	A	255|255	M	24,7|31	C	1|1	A	19|19	A	85|91	A	84|84	A	172|179	C	44|45	M	140,96|236	M
DLO_r1.0ch02	13995586	T	C	140|140	Y	213,56|269	Y	299,267|566	Y	10,10|20	Y	67,28|95	T	32|35	C	55|55	Y	7,18|25	T	45|45	C	43|43	Y	53,43|96	Y	25,32|57	C	82|82	C	167|167	C	245|245	C	27|27	T	1|1	C	18|18	C	92|92	C	82|82	C	165|165	T	39|42	Y	137,80|217	C
DLO_r1.0ch02	13995650	G	G	137|137	K	208,55|263	K	288,263|551	K	11,8|19	K	71,30|101	T	29|31	G	56|56	K	7,18|25	T	41|42	G	45|45	K	53,43|96	K	26,28|54	G	72|72	G	175|175	G	249|249	G	27|27	N	0|1	G	18|18	G	89|89	G	84|84	G	174|174	T	40|43	K	131,87|218	G
DLO_r1.0ch02	13995686	C	C	141|141	Y	219,55|274	Y	315,272|587	Y	11,10|21	Y	71,29|100	T	35|37	C	55|55	Y	6,18|24	T	48|49	C	45|45	Y	55,51|106	Y	25,30|55	C	83|83	C	177|177	C	256|256	C	30|30	N	0|1	C	18|18	C	95|95	C	86|86	C	176|176	T	41|44	Y	137,87|224	C
DLO_r1.0ch02	14058801	G	G	4|4	R	4,7|11	R	7,13|20	G	1|1	G	1|1	G	1|1	n	0	A	2|2	n	0	G	1|1	G	5|5	G	2|2	G	1|1	R	1,2|3	G	3|3	R	3,1|4	n	0	G	3|3	A	1|1	G	3|3	A	1|1	n	0	G	9|9	R
DLO_r1.0ch02	14195935	C	C	4|4	C	6|6	S	15,29|44	C	2|2	n	0	G	5|5	C	8|8	C	3|3	G	2|2	C	3|3	n	0	C	1|1	C	10|11	C	18|20	C	15|15	C	3|4	G	1|1	n	0	C	2|2	C	3|3	S	4,8|12	G	3|3	C	3|4	C
DLO_r1.0ch02	14441858	G	S	44,114|158	C	167|167	S	259,110|370	S	4,27|31	S	11,10|21	S	22,130|152	S	73,75|148	S	11,50|61	S	12,90|102	S	20,39|59	S	34,117|151	C	41|41	S	38,51|89	S	57,50|107	S	89,205|294	S	10,46|56	C	13|13	C	31|31	S	10,65|75	S	7,57|64	S	35,127|162	S	20,128|148	G	59|59	S
DLO_r1.0ch02	14441954	G	R	45,105|150	G	165|165	R	308,104|412	R	8,23|31	R	10,11|21	R	23,129|152	R	88,73|161	R	13,54|67	R	14,90|104	R	25,39|64	R	39,115|155	G	39|39	R	41,52|93	R	70,51|121	R	103,196|299	R	14,48|62	G	12|12	G	29|29	R	11,60|71	G	59|67	R	46,124|170	R	21,123|144	A	63|63	R
DLO_r1.0ch02	14442028	A	R	46,37|83	R	76,52|128	A	85|85	R	6,14|20	G	8|8	R	42,54|96	R	32,30|62	R	24,16|40	R	31,48|79	R	23,13|36	R	71,32|103	R	14,20|34	A	46|46	A	41|41	R	63,101|164	R	33,11|44	A	8|8	A	23|28	R	22,32|54	R	10,37|47	R	41,59|100	R	42,57|99	n	0	A
DLO_r1.0ch02	14442110	A	R	101,43|144	A	150|150	R	101,303|404	R	21,6|27	R	9,9|18	R	119,23|142	R	70,86|156	A	45|54	R	90,15|105	R	38,26|64	R	110,39|149	A	35|35	R	46,43|89	R	48,68|116	R	178,106|284	R	46,15|61	A	12|12	A	30|30	R	62,12|74	A	56|65	R	120,48|168	R	120,20|140	G	62|62	R
DLO_r1.0ch02	14442140	T	Y	92,47|139	C	145|145	Y	93,318|411	Y	21,6|27	Y	10,10|20	Y	113,22|135	Y	65,92|157	Y	44,13|57	Y	85,16|101	Y	33,26|59	Y	107,43|150	C	33|33	Y	45,44|89	Y	44,73|117	Y	164,112|276	Y	44,16|60	C	12|12	C	29|29	Y	56,12|68	Y	52,9|61	Y	115,50|165	Y	117,21|138	T	65|65	Y
DLO_r1.0ch02	14442156	G	K	80,48|128	G	126|126	K	83,329|412	K	16,6|22	K	9,11|20	K	88,23|111	K	55,93|148	K	37,13|50	K	73,17|90	K	30,26|56	K	96,42|138	G	32|32	K	39,47|86	K	38,73|111	K	145,115|260	K	41,16|57	G	10|10	G	27|27	K	49,12|61	G	43|52	K	91,49|140	K	101,25|126	T	66|66	K
DLO_r1.0ch02	14455131	A	R	16,54|70	G	31|31	R	92,52|144	R	2,3|5	R	6,5|11	G	38|38	R	27,13|40	R	5,7|12	G	34|37	R	12,15|27	R	9,26|35	G	17|17	R	22,10|32	R	23,11|34	R	42,57|99	G	2|2	G	2|2	G	12|12	R	6,8|14	R	5,12|17	R	13,31|44	R	4,32|36	R	6,10|16	A
DLO_r1.0ch02	14455160	T	Y	50,16|66	Y	17,11|28	Y	21,115|136	T	4|5	T	10|11	Y	26,7|33	Y	13,27|40	Y	7,9|16	Y	26,5|31	Y	12,10|22	Y	12,21|33	C	16|16	Y	8,20|28	Y	10,25|35	Y	55,42|97	N	0|1	T	2|2	C	12|13	Y	10,5|15	Y	12,6|18	Y	29,11|40	Y	29,9|38	T	16|16	T
DLO_r1.0ch02	14456122	G	R	116,60|176	R	42,193|235	R	690,324|1014	R	17,5|22	R	24,34|58	A	120|128	R	138,54|192	R	41,44|85	R	60,7|67	R	47,31|78	R	112,54|166	G	139|148	R	106,114|220	R	192,304|496	R	292,105|397	R	61,98|159	A	2|2	R	6,22|28	R	60,142|202	R	33,17|50	R	114,287|401	R	72,10|82	R	103,198|301	R
DLO_r1.0ch02	14456227	A	R	145,40|185	R	171,57|228	A	932|1022	R	15,10|25	A	52|57	R	92,39|131	A	176|195	R	68,21|89	R	37,32|69	R	69,11|80	R	117,40|157	A	140|150	A	225|228	A	506|515	R	342,64|406	A	156|163	G	2|2	R	16,9|25	A	195|212	R	38,16|54	A	368|398	R	39,45|84	A	304|312	A
DLO_r1.0ch02	14456263	A	R	144,28|172	R	169,47|216	A	920|990	R	16,5|21	A	52|57	R	87,32|119	A	167|185	R	66,16|82	R	36,32|68	A	71|78	R	117,31|148	A	135|141	A	212|215	A	499|506	R	344,50|394	A	158|163	G	3|3	R	15,8|23	A	193|204	R	39,12|51	A	367|388	R	38,30|68	A	296|299	A
DLO_r1.0ch02	15169005	G	C	172|173	S	12,74|86	S	29,9|38	C	6|6	S	19,20|39	C	83|90	C	116|124	C	53|56	C	80|84	C	42|44	S	49,87|136	C	33|36	S	8,38|46	C	47|51	S	11,8|19	S	8,49|57	n	0	C	3|3	S	6,53|59	C	30|31	S	11,77|88	C	112|116	G	48|53	S
DLO_r1.0ch02	15379907	T	Y	46,28|74	Y	48,26|74	Y	48,77|125	Y	2,3|5	T	5|5	T	10|11	T	9|9	Y	12,4|16	Y	3,9|12	Y	17,11|28	T	8|9	Y	6,20|26	Y	11,11|22	Y	14,15|29	Y	3,13|16	Y	14,14|28	C	2|2	Y	2,3|5	Y	10,14|24	Y	1,1|2	Y	32,29|61	T	10|11	T	20|21	Y
DLO_r1.0ch02	15379981	T	T	6|6	W	4,10|14	W	14,29|43	T	1|2	A	3|3	A	14|15	T	4|4	T	6|6	A	8|8	W	2,4|6	T	3|3	T	4|5	W	4,2|6	T	11|11	T	17|17	W	2,4|6	n	0	A	5|5	T	8|8	n	0	T	19|20	W	9,6|15	W	4,5|9	T
DLO_r1.0ch02	15380233	C	Y	6,5|11	T	11|12	Y	15,26|41	C	2|3	C	3|3	C	17|17	C	5|6	Y	4,5|9	C	6|6	Y	3,3|6	C	6|6	Y	4,2|6	Y	6,3|9	Y	4,9|13	C	11|12	Y	2,2|4	n	0	C	5|5	Y	5,5|11	n	0	Y	12,6|18	C	11|11	Y	2,6|8	C
DLO_r1.0ch02	15399176	G	n	0	n	0	n	0	n	0	n	0	n	0	n	0	N	0|1	R	2,1|3	n	0	G	6|7	G	4|4	R	3,1|4	R	5,2|7	G	7|7	G	1|1	n	0	G	3|3	G	8|8	R	2,2|4	G	13|14	A	5|5	G	8|8	G
DLO_r1.0ch02	15598751	T	Y	23,11|34	Y	4,14|18	Y	51,41|92	N	0|1	Y	4,3|7	Y	3,5|8	Y	6,8|14	T	7|8	Y	4,14|19	C	13|14	C	10|11	Y	2,6|8	Y	4,9|14	Y	15,19|34	C	23|23	Y	4,9|13	T	1|1	N	0|1	T	17|20	C	4|4	Y	11,18|29	Y	3,11|14	Y	12,15|27	Y
DLO_r1.0ch02	15598832	T	Y	19,7|26	Y	7,12|19	Y	38,32|70	n	0	Y	6,4|10	Y	4,5|9	Y	5,4|9	T	4|5	T	9|11	C	10|10	Y	8,1|9	Y	3,5|8	Y	3,4|7	Y	8,9|17	C	18|18	Y	5,8|13	T	1|1	C	2|2	T	11|13	C	5|5	Y	6,15|21	Y	3,9|12	Y	12,10|22	Y
DLO_r1.0ch02	15598842	C	Y	8,21|29	Y	13,8|21	Y	31,41|72	n	0	Y	3,6|9	Y	4,5|9	Y	4,6|10	C	4|5	C	10|12	T	12|12	T	10|11	Y	5,3|8	Y	4,3|7	Y	14,9|23	T	23|23	Y	9,5|14	C	1|1	T	2|2	C	12|14	T	6|6	Y	15,7|22	Y	9,3|12	Y	11,13|24	Y
DLO_r1.0ch02	15598879	G	R	22,12|34	R	7,16|23	R	47,36|83	G	2|3	R	6,3|9	R	5,3|8	R	8,7|15	G	5|6	R	4,10|14	A	10|10	R	10,3|13	R	3,3|6	R	4,5|9	R	9,15|24	A	23|23	R	3,7|10	G	1|1	N	0|1	G	11|12	A	6|6	R	11,12|23	G	8|10	R	12,11|23	R
DLO_r1.0ch02	15695387	T	T	9|9	Y	4,6|10	Y	33,12|45	n	0	C	4|4	T	3|4	Y	3,4|7	Y	2,2|4	T	2|2	Y	4,1|5	Y	7,3|10	T	4|4	Y	2,5|7	Y	8,3|11	C	11|12	Y	2,2|4	n	0	N	0|1	T	3|4	C	2|2	Y	9,4|13	Y	2,4|6	Y	7,6|13	N
DLO_r1.0ch02	15695416	C	C	12|13	Y	6,8|14	Y	17,36|53	C	1|2	T	4|4	Y	4,2|6	Y	5,3|8	C	4|5	C	2|3	T	5|5	Y	3,10|13	C	7|8	Y	4,3|7	Y	7,7|14	Y	3,20|23	Y	2,3|5	n	0	N	0|1	Y	5,4|9	T	2|2	Y	5,14|19	Y	7,2|9	Y	8,8|16	N
DLO_r1.0ch02	15695473	A	M	3,7|10	M	5,8|13	M	4,35|39	C	2|2	C	3|3	M	2,3|5	M	5,5|10	A	4|5	A	1|2	C	4|4	C	15|15	M	5,3|8	M	3,2|5	M	9,8|17	C	23|23	M	5,4|9	n	0	N	0|1	M	5,5|10	N	0|1	M	3,14|17	M	3,3|6	C	11|12	M
DLO_r1.0ch02	15855319	A	A	6|6	A	24|24	R	36,48|84	n	0	A	6|6	R	14,11|25	A	5|5	R	12,5|17	R	10,14|24	n	0	n	0	A	2|2	R	4,8|12	R	12,14|26	A	18|18	R	7,9|16	A	2|2	A	7|7	A	14|15	A	6|6	R	24,11|35	R	10,22|32	R	9,5|14	R
DLO_r1.0ch02	15938808	G	A	9|9	A	16|16	R	14,22|36	n	0	G	99|99	R	6,4|10	A	3|3	A	2|2	A	5|5	A	6|6	R	7,1|8	R	3,1|4	G	66|66	G	246|250	R	9,2|11	G	29|29	n	0	G	3|3	G	156|159	A	3|3	G	196|203	R	7,6|13	A	8|8	n
DLO_r1.0ch02	16006893	C	T	52|54	T	39|40	T	228|233	T	48|48	Y	1,2|3	C	1|1	T	106|106	T	73|73	C	1|1	T	36|36	T	92|93	T	39|39	T	148|148	T	108|109	C	3|3	T	41|43	T	6|6	T	27|27	T	66|66	T	32|32	T	160|160	C	1|1	C	1|1	T
DLO_r1.0ch02	16007066	T	T	61|61	T	55|55	T	258|267	Y	25,28|53	T	15|15	T	7|7	C	108|112	Y	35,44|79	T	3|3	T	38|38	C	93|96	C	42|45	Y	56,99|155	T	125|125	T	11|11	T	49|49	T	6|6	T	30|30	T	78|78	T	32|32	T	194|194	T	14|14	T	4|4	T
DLO_r1.0ch02	16007084	A	R	11,56|67	R	11,42|53	R	28,233|269	R	26,27|53	A	15|16	A	6|7	A	115|115	R	38,42|80	A	3|3	G	40|40	A	97|98	A	42|42	R	59,99|159	R	16,112|129	A	13|13	R	10,39|49	G	6|6	R	13,16|29	G	76|83	G	35|36	R	20,174|194	A	12|15	A	4|5	R
DLO_r1.0ch02	16007152	T	Y	45,7|52	Y	40,8|48	C	218|242	Y	27,23|50	T	8|8	T	4|4	T	108|108	Y	38,37|75	T	1|1	C	35|35	T	91|93	T	41|42	Y	89,56|145	C	104|115	T	9|9	Y	39,6|45	C	6|6	Y	15,11|26	C	67|70	C	31|31	C	157|168	T	6|6	T	1|1	C
DLO_r1.0ch02	16029076	T	A	36|36	A	86|86	W	111,244|355	A	2|2	A	17|17	n	0	A	45|45	W	76,31|107	W	55,59|114	A	4|4	n	0	n	0	n	0	A	6|6	n	0	A	192|208	W	35,14|49	A	215|215	W	102,12|114	A	39|39	W	182,52|234	T	12|12	T	11|13	W
DLO_r1.0ch02	16029098	T	C	36|36	C	85|85	Y	115,250|365	C	2|2	C	17|17	n	0	C	46|46	Y	76,30|106	Y	54,57|111	C	4|4	n	0	n	0	n	0	C	6|6	n	0	C	195|211	Y	35,14|49	C	219|219	Y	102,12|114	C	39|39	Y	183,52|235	T	12|12	T	13|15	Y
DLO_r1.0ch02	16029143	C	T	36|36	T	87|87	Y	245,116|361	T	2|2	C	18|18	n	0	C	46|46	Y	33,78|111	Y	59,53|112	T	4|4	n	0	n	0	n	0	T	5|5	n	0	T	195|211	Y	14,36|50	Y	103,118|221	Y	13,98|111	T	39|39	Y	52,178|230	C	12|12	C	14|16	Y
DLO_r1.0ch02	16033388	A	A	11|11	A	16|16	R	16,49|65	A	3|3	R	1,4|5	R	1,1|2	A	6|6	A	4|4	R	3,2|5	A	4|4	n	0	n	0	R	5,3|8	R	11,6|17	n	0	A	8|9	A	1|1	n	0	R	10,6|16	A	1|1	R	24,10|34	A	3|3	G	9|9	R
DLO_r1.0ch02	16033474	C	T	11|11	T	16|16	Y	48,17|65	T	3|3	C	5|6	C	1|2	C	6|6	T	5|5	Y	2,3|5	T	4|4	n	0	n	0	Y	3,4|7	Y	6,12|18	n	0	Y	1,8|9	N	0|1	n	0	Y	6,10|16	N	0|1	Y	12,23|35	T	3|3	C	9|9	C
DLO_r1.0ch02	16033509	T	C	10|10	C	16|16	Y	16,43|59	C	3|3	Y	2,4|6	Y	1,1|2	C	6|6	C	4|4	Y	3,2|5	C	4|4	n	0	n	0	Y	4,3|7	Y	12,6|18	n	0	Y	8,1|9	C	1|1	n	0	Y	10,6|16	C	1|1	Y	22,11|33	C	3|3	T	8|8	Y
DLO_r1.0ch02	16104772	T	Y	15,2|17	Y	14,4|18	C	48|53	T	1|1	C	6|6	C	9|9	C	7|7	C	6|6	N	0|2	Y	3,2|5	C	4|4	C	13|13	T	1|2	Y	8,2|10	C	21|21	Y	3,3|6	n	0	n	0	Y	10,3|13	C	4|4	Y	9,4|13	Y	6,1|7	C	14|14	C
DLO_r1.0ch02	16104878	G	R	7,1|8	R	6,9|15	R	12,33|45	G	1|1	G	3|4	R	2,3|5	R	3,2|5	G	2|2	G	2|2	G	3|4	G	1|2	R	4,2|6	G	4|4	R	3,4|7	A	9|9	G	3|3	n	0	N	0|2	R	3,7|10	A	4|4	R	4,9|13	N	0|1	R	7,3|10	R
DLO_r1.0ch02	16105207	G	R	12,10|22	R	8,16|24	G	64|73	G	3|3	R	3,6|9	G	7|8	R	3,6|9	G	5|6	G	4|4	G	8|8	G	3|3	R	4,9|13	G	6|6	R	6,6|12	R	7,16|23	G	7|7	n	0	A	2|2	G	14|16	R	2,5|7	G	22|24	G	7|8	R	3,14|17	R
DLO_r1.0ch02	16246682	C	M	21,66|87	M	48,46|94	A	69|76	C	10|12	A	16|16	C	9|9	M	12,23|35	M	8,1|9	C	14|14	C	7|7	C	32|32	M	11,7|18	C	3|3	M	15,19|34	M	22,26|48	M	7,9|16	n	0	M	7,3|10	M	19,14|33	M	4,18|22	M	33,45|78	C	9|9	A	31|33	A
DLO_r1.0ch02	16246804	A	R	81,24|105	R	52,63|115	R	54,84|138	A	11|13	G	18|19	A	20|20	R	26,15|41	R	6,8|14	A	23|23	A	9|9	A	42|42	R	13,12|25	A	4|4	R	30,16|46	R	32,29|61	R	15,8|23	A	1|1	R	3,8|11	R	22,20|42	A	22|26	R	56,39|95	A	17|17	R	12,37|49	R
DLO_r1.0ch02	16346996	C	G	37|37	G	49|49	S	103,22|125	C	1|1	S	8,1|9	S	6,2|8	S	4,6|10	S	8,2|10	S	2,4|6	G	19|19	C	9|10	S	2,2|4	G	25|25	S	17,2|19	G	33|35	S	15,3|18	N	0|2	G	15|15	S	17,2|19	n	0	G	36|37	S	4,3|7	S	36,5|41	G
DLO_r1.0ch02	16347019	T	T	33|39	T	39|45	K	62,67|129	T	1|2	T	9|9	T	12|12	K	7,6|13	T	11|13	T	6|6	K	8,10|18	K	5,8|13	T	5|6	K	17,10|27	K	14,8|22	T	34|37	T	18|19	G	3|3	T	13|15	K	7,16|23	n	0	K	16,24|40	T	9|9	T	44|44	K
DLO_r1.0ch02	16347389	C	S	295,45|340	S	468,71|539	S	638,587|1225	C	57|62	S	75,32|107	S	63,145|208	S	84,132|216	S	90,53|143	S	52,119|171	S	126,20|146	S	52,192|244	S	39,82|121	S	127,45|172	S	181,118|299	S	355,159|514	S	120,34|154	G	13|14	S	57,10|67	G	218|238	S	74,50|124	S	481,100|581	S	63,193|256	S	175,165|340	S
DLO_r1.0ch02	16391247	A	A	5|5	A	4|4	A	11|11	n	0	n	0	A	3|3	A	3|3	A	2|2	n	0	A	6|6	A	2|2	A	5|5	G	1|1	R	4,2|6	A	5|5	G	1|1	n	0	A	1|1	G	1|1	A	3|3	R	1,1|2	n	0	A	4|4	A
DLO_r1.0ch02	16574314	A	M	3,4|7	M	8,5|13	M	16,14|30	A	3|4	A	2|2	A	2|2	A	3|3	M	2,2|4	A	1|1	A	1|2	n	0	A	3|3	M	2,3|5	M	6,2|8	A	5|5	M	4,4|8	A	1|2	A	1|1	M	5,4|9	A	1|1	A	17|20	A	3|3	A	6|6	M
DLO_r1.0ch02	16719839	A	T	108|115	T	34|36	W	16,6|22	T	16|16	A	2|2	T	31|32	T	49|50	T	9|10	T	38|38	T	15|16	T	30|31	T	56|56	A	1|1	T	57|60	W	7,40|47	W	3,20|23	n	0	N	0|1	T	25|25	W	3,23|26	W	13,59|72	T	47|50	A	8|9	T
DLO_r1.0ch02	16835047	G	K	55,115|170	T	138|138	K	159,685|844	K	13,16|29	K	47,37|84	T	147|147	K	61,74|135	T	105|105	T	85|85	K	39,41|80	K	68,80|148	K	31,20|51	K	70,122|192	K	34,89|123	K	117,111|228	K	36,42|78	T	13|13	K	14,24|38	K	43,85|128	T	38|38	K	73,183|256	T	146|146	K	80,77|157	K
DLO_r1.0ch02	17049976	T	T	7|7	Y	7,6|13	Y	30,25|55	C	3|3	Y	3,6|9	C	10|11	Y	5,2|7	Y	5,2|7	Y	10,3|13	T	1|1	Y	4,2|6	T	1|3	T	2|2	T	13|13	T	7|7	T	4|4	n	0	T	2|2	T	4|4	Y	5,1|6	T	12|12	Y	4,4|8	T	9|10	Y
DLO_r1.0ch02	17049977	T	Y	6,1|7	Y	5,8|13	Y	24,31|55	T	3|3	Y	5,3|8	T	10|11	T	7|7	Y	2,4|6	Y	3,10|13	T	1|1	T	6|6	T	3|3	T	1|2	C	13|13	Y	5,2|7	C	4|4	n	0	T	1|2	C	4|4	T	6|6	C	11|12	Y	3,5|8	C	10|11	Y
DLO_r1.0ch02	17049992	T	T	11|11	K	6,8|14	K	20,30|50	G	2|2	K	2,6|8	K	7,1|8	K	4,2|6	K	4,2|6	K	6,4|10	T	1|1	K	4,2|6	G	2|2	T	2|2	T	14|14	T	8|8	T	7|7	n	0	T	3|3	T	6|6	K	2,1|3	T	13|13	K	3,3|6	T	14|15	K
DLO_r1.0ch02	17049998	C	C	10|10	Y	7,6|13	Y	30,21|51	T	2|2	Y	6,2|8	Y	2,7|9	Y	2,6|8	Y	3,4|7	Y	4,6|10	C	1|1	Y	2,4|6	T	2|2	C	2|2	C	13|13	C	8|8	C	7|7	n	0	C	3|3	C	6|6	C	1|3	C	11|11	Y	3,2|5	C	14|15	Y
DLO_r1.0ch02	17050061	G	T	9|9	K	6,3|9	K	45,21|67	n	0	K	5,5|10	G	11|12	G	17|18	G	7|8	K	8,3|11	n	0	G	3|4	K	5,2|7	N	0|1	T	10|10	T	4|4	T	5|5	n	0	T	2|2	T	3|3	G	3|3	T	12|12	K	4,4|8	K	2,11|13	K
DLO_r1.0ch02	17050119	C	T	9|9	Y	7,6|13	Y	41,23|64	C	4|4	Y	2,4|6	C	12|12	C	12|12	C	4|5	Y	9,3|12	n	0	C	5|5	Y	2,2|4	N	0|1	T	15|15	T	7|7	T	8|8	N	0|1	N	0|2	T	5|5	C	4|4	T	13|13	Y	7,2|9	T	13|14	Y
DLO_r1.0ch02	17069298	G	R	16,34|50	G	57|59	G	238|263	R	7,1|8	G	32|32	G	23|28	A	45|45	G	26|29	R	5,11|16	A	35|35	R	23,3|26	R	31,15|46	G	19|20	G	58|60	R	50,17|67	G	30|31	G	1|1	n	0	G	40|43	G	9|10	G	70|78	R	7,27|34	R	28,40|68	G
DLO_r1.0ch02	17069319	C	Y	16,35|51	T	59|61	T	246|273	C	6|7	T	32|32	Y	5,23|28	C	46|46	Y	3,26|29	Y	5,11|16	C	35|35	C	23|26	Y	33,15|48	T	19|20	T	61|63	Y	53,18|71	T	32|33	N	0|1	n	0	T	40|42	Y	3,9|12	T	70|76	Y	6,28|34	Y	28,40|68	Y
DLO_r1.0ch02	17088446	G	A	48|50	A	105|108	A	127|135	G	3|4	A	23|23	R	3,2|5	G	6|7	A	30|31	R	3,2|5	N	0|1	R	2,4|6	G	1|1	A	9|9	A	30|30	A	47|47	A	26|26	N	0|2	A	13|13	A	33|33	R	5,1|6	A	57|57	R	8,1|9	A	54|56	A
DLO_r1.0ch02	17088578	T	C	78|82	C	185|192	C	215|234	C	3|3	C	36|38	T	7|7	Y	4,3|7	C	52|54	T	5|6	T	4|4	Y	4,1|5	C	1|1	Y	4,3|7	C	44|48	Y	79,9|88	C	34|36	C	2|2	C	21|22	C	49|53	Y	5,2|7	Y	74,13|87	T	9|10	C	103|103	C
DLO_r1.0ch02	17088581	A	A	78|83	A	184|192	A	211|234	A	2|3	A	34|38	G	7|7	G	7|7	A	52|55	G	6|6	G	3|3	G	5|5	N	0|1	G	7|7	A	43|49	A	79|87	A	31|38	A	2|2	A	20|21	R	44,10|54	R	4,3|7	R	72,13|85	G	9|9	A	100|102	A
DLO_r1.0ch02	17088670	A	W	44,11|55	A	108|116	W	129,17|146	A	4|4	A	21|24	A	1|3	W	4,2|6	A	31|32	W	2,4|6	N	0|2	W	4,3|7	A	1|1	W	6,3|9	W	25,7|32	A	43|51	A	22|27	A	2|2	A	12|14	A	30|36	W	3,3|6	W	45,13|58	W	2,6|8	A	58|58	A
DLO_r1.0ch02	17105064	C	Y	25,43|68	Y	30,30|60	Y	97,69|166	Y	4,4|8	Y	18,11|29	Y	8,15|23	Y	20,5|25	Y	11,13|24	Y	13,19|32	Y	11,12|23	Y	19,6|25	Y	8,9|17	Y	5,22|27	Y	13,25|38	Y	33,34|67	Y	15,13|28	T	2|2	C	2|2	Y	17,11|28	Y	14,11|25	Y	15,45|60	Y	28,15|43	Y	44,8|52	Y
DLO_r1.0ch02	17122672	T	T	90|92	T	178|185	T	243|256	T	8|10	T	20|20	C	4|4	Y	14,42|56	T	26|29	C	4|4	n	0	T	60|68	T	27|29	n	0	T	102|102	T	268|268	T	19|19	T	3|3	Y	8,11|19	T	77|81	T	26|26	T	93|93	C	6|6	T	134|139	T
DLO_r1.0ch02	17122715	C	C	180|180	C	358|358	C	502|502	C	17|19	C	41|41	C	7|7	Y	23,81|104	C	54|54	C	5|5	C	2|2	T	118|130	T	50|51	n	0	C	195|195	Y	297,229|526	C	39|39	C	6|6	C	27|27	C	158|158	C	55|55	C	180|180	C	7|7	Y	153,115|268	C
DLO_r1.0ch02	17122733	G	G	175|175	G	361|361	G	504|504	G	17|19	G	43|43	G	8|8	R	83,21|104	G	53|53	G	5|5	G	3|3	R	116,13|129	A	53|56	n	0	G	194|194	R	231,298|529	G	40|40	G	6|6	G	26|26	G	157|157	G	56|56	G	180|180	G	8|8	R	113,155|268	G
DLO_r1.0ch02	17122814	T	T	88|89	T	180|187	T	238|257	T	8|10	T	23|23	N	0|2	W	13,43|56	T	25|27	N	0|2	N	0|2	T	60|67	T	27|28	n	0	T	102|102	T	275|275	T	21|21	T	3|3	W	4,11|15	T	77|79	T	28|29	T	92|92	A	6|6	T	136|138	T
DLO_r1.0ch02	17147010	G	A	42|45	A	15|15	R	15,6|21	n	0	A	7|7	G	1|1	R	6,1|7	G	1|1	G	2|2	G	1|1	R	5,3|8	A	13|13	A	22|24	A	87|91	R	20,4|24	A	38|39	n	0	G	1|2	A	45|45	A	2|2	A	93|98	G	2|2	R	14,4|18	R
DLO_r1.0ch02	17147078	A	C	41|44	C	12|12	M	14,15|29	n	0	M	6,2|8	n	0	A	8|8	A	3|3	A	1|1	A	1|1	A	6|6	M	4,13|17	A	20|20	M	41,45|86	M	15,8|23	M	14,23|37	n	0	A	1|2	M	20,21|41	N	0|2	M	52,48|100	A	3|3	M	7,6|13	M
DLO_r1.0ch02	17147230	A	R	7,30|37	A	9|9	A	8|8	n	0	A	5|5	n	0	A	4|4	A	2|2	A	6|6	A	1|1	A	4|4	R	3,10|13	A	13|13	R	37,27|64	A	17|17	R	14,20|34	n	0	A	1|1	R	18,18|36	n	0	R	47,36|83	A	1|1	A	12|12	A
DLO_r1.0ch02	17147297	G	G	40|42	G	5|5	G	20|21	n	0	S	2,5|7	n	0	C	5|5	G	3|3	G	8|8	G	1|1	S	1,2|3	G	13|13	C	21|21	S	45,36|81	S	10,6|16	S	21,12|33	n	0	G	1|1	S	22,19|41	G	1|1	S	48,47|95	G	1|1	G	10|11	S
DLO_r1.0ch02	17390255	G	K	278,256|534	K	325,318|643	K	593,1321|1914	K	47,38|85	K	89,113|202	K	143,103|246	K	243,176|420	K	139,150|289	K	163,99|262	K	87,44|131	K	179,277|456	K	73,114|187	K	123,154|277	K	71,425|496	K	251,497|748	K	27,222|249	T	31|32	G	124|132	K	49,260|309	K	138,74|212	K	168,762|930	K	307,86|393	K	126,271|397	N
DLO_r1.0ch02	17412616	T	Y	235,123|358	Y	304,130|434	Y	510,448|958	Y	21,12|33	Y	47,14|61	Y	147,92|239	Y	125,88|213	Y	111,130|241	Y	23,104|127	Y	137,47|184	Y	186,115|301	C	2|2	Y	207,169|376	Y	165,153|318	Y	392,214|606	Y	91,63|154	Y	14,12|26	Y	21,83|104	Y	178,119|297	C	151|151	Y	441,229|670	Y	124,56|180	T	122|123	Y
DLO_r1.0ch02	17440093	T	T	11|11	T	23|23	T	936|936	Y	6,12|18	Y	65,82|147	T	182|182	C	269|277	T	61|61	T	153|153	T	4|4	Y	109,20|129	C	100|104	Y	133,113|246	Y	156,290|446	Y	209,26|235	Y	86,36|122	n	0	T	9|9	Y	142,120|262	T	12|12	Y	217,165|382	T	299|299	Y	102,154|256	T
DLO_r1.0ch02	17440139	C	C	9|9	C	24|24	A	913|943	M	10,7|17	M	38,108|146	A	179|183	C	281|281	A	56|60	A	149|153	C	4|4	C	134|134	C	104|104	M	98,144|242	M	279,170|449	C	241|241	M	28,95|123	n	0	C	7|7	M	121,152|273	C	13|13	M	159,223|382	A	291|295	M	145,113|258	A
DLO_r1.0ch02	17440208	A	N	0|2	n	0	T	462|462	W	3,5|8	T	73|73	T	92|92	A	139|139	T	29|29	T	79|79	n	0	A	60|61	A	50|50	T	118|118	T	222|222	A	112|116	T	58|58	n	0	n	0	T	138|138	N	0|1	T	188|188	T	149|149	W	50,77|127	T
DLO_r1.0ch02	17525542	G	A	102|102	G	108|108	G	354|354	A	12|12	R	65,32|97	G	47|47	G	102|102	R	57,61|118	G	102|102	n	0	n	0	G	42|42	G	217|217	R	158,158|316	R	178,164|342	R	73,126|199	G	4|4	R	21,74|95	R	85,124|209	R	61,39|100	R	194,352|546	G	163|163	A	144|144	R
DLO_r1.0ch02	17525566	G	G	102|102	A	110|110	G	354|356	G	12|12	G	97|97	A	48|48	G	104|104	R	61,58|119	A	103|103	n	0	n	0	A	42|42	R	52,167|219	G	319|319	G	348|348	R	37,162|199	A	4|4	G	97|97	R	56,152|208	R	39,62|101	R	230,317|547	A	164|164	G	145|145	G
DLO_r1.0ch02	17525571	T	T	102|102	C	110|110	T	352|354	T	12|12	T	97|97	C	47|47	T	104|104	Y	61,58|119	C	102|102	n	0	n	0	C	42|42	Y	52,167|219	T	319|319	T	348|348	Y	37,163|200	C	4|4	T	97|97	Y	56,152|208	Y	39,62|101	Y	232,319|551	C	165|165	T	145|145	T
DLO_r1.0ch02	17525599	G	G	101|101	A	111|111	G	351|353	G	12|12	G	99|99	A	46|46	G	102|104	R	61,59|120	A	105|105	n	0	n	0	A	42|42	R	52,169|221	G	319|319	G	352|352	R	38,162|200	A	4|4	G	97|97	R	56,149|205	R	40,61|101	R	233,322|555	A	166|166	G	144|144	G
DLO_r1.0ch02	17541522	G	A	282|282	R	171,87|258	R	424,451|875	A	37|37	R	74,47|121	G	101|106	R	173,44|217	R	18,28|46	G	132|135	A	82|82	A	204|204	R	140,28|168	G	152|156	R	142,162|304	R	247,72|319	R	32,85|117	G	6|7	R	73,12|85	R	119,155|274	R	69,31|100	R	198,301|499	G	130|134	R	191,45|236	R
DLO_r1.0ch02	17750222	C	Y	91,102|193	Y	56,115|171	Y	187,264|451	Y	2,9|11	Y	17,32|49	Y	41,12|53	Y	8,52|60	Y	16,19|35	C	74|82	Y	25,61|86	Y	31,86|117	Y	7,55|62	Y	52,72|124	Y	58,72|130	Y	120,93|213	Y	37,65|102	N	0|2	Y	5,12|17	Y	25,92|117	Y	23,33|56	Y	49,186|235	Y	76,29|105	Y	85,24|109	Y
DLO_r1.0ch02	17818721	T	Y	5,2|7	Y	13,4|17	Y	26,9|35	T	1|2	n	0	N	0|1	T	3|4	C	2|2	T	2|3	Y	4,1|5	C	7|7	T	1|2	Y	4,1|5	Y	6,3|9	Y	9,5|14	Y	5,2|7	N	0|1	T	2|2	Y	6,3|9	T	1|2	Y	9,2|11	T	1|2	C	3|3	n
DLO_r1.0ch02	17818820	T	C	7|7	Y	17,2|19	Y	26,4|30	n	0	n	0	C	2|2	C	1|1	Y	1,1|2	T	1|1	C	5|5	C	9|9	n	0	C	4|4	C	8|8	Y	13,3|16	Y	7,1|8	N	0|1	T	2|2	C	5|5	C	1|1	Y	14,3|17	n	0	C	3|3	n
DLO_r1.0ch02	17820620	C	Y	46,107|153	Y	39,131|170	Y	178,182|360	Y	8,9|17	T	46|46	T	63|63	T	81|81	Y	11,27|38	T	46|46	Y	37,76|113	C	82|82	Y	22,8|30	Y	85,58|143	Y	50,133|183	Y	103,87|190	Y	33,48|81	T	5|5	T	33|33	Y	37,62|99	Y	15,21|36	Y	97,124|221	T	82|82	n	0	Y
DLO_r1.0ch02	17820684	T	Y	58,100|158	T	175|175	Y	175,174|349	Y	5,9|14	C	48|48	T	63|63	C	90|93	T	37|37	T	50|50	Y	47,70|117	T	77|77	T	32|32	Y	36,111|147	Y	63,113|176	T	186|187	Y	31,51|82	T	5|5	C	34|34	Y	26,70|96	T	39|39	Y	63,153|216	T	86|86	n	0	Y
DLO_r1.0ch02	17857338	A	R	8,9|17	R	9,3|12	R	22,29|51	R	4,2|6	R	1,3|4	R	2,7|9	A	6|7	R	3,3|6	R	3,4|7	A	12|12	A	6|7	A	3|3	A	7|8	R	11,4|15	R	10,8|18	R	5,2|7	n	0	A	2|2	R	7,2|9	A	2|2	R	14,12|26	R	2,5|7	G	15|15	G
DLO_r1.0ch02	17884953	T	Y	5,3|8	T	11|11	T	18|18	n	0	n	0	T	2|3	Y	3,2|5	T	1|2	T	1|2	T	5|5	Y	5,2|7	T	1|1	T	5|5	Y	2,5|7	T	13|13	T	2|2	n	0	N	0|1	T	7|8	Y	4,4|8	T	3|4	T	5|5	n	0	T
DLO_r1.0ch02	17884966	G	G	12|14	G	10|12	R	14,9|23	n	0	A	3|3	G	4|4	G	5|5	G	1|2	G	4|4	G	3|4	G	5|6	G	1|1	R	5,8|13	R	5,4|9	R	6,8|14	G	3|3	n	0	G	2|2	R	4,4|8	G	9|11	R	2,3|5	G	7|7	n	0	R
DLO_r1.0ch02	17884979	G	S	3,17|20	S	11,5|16	S	19,11|30	n	0	G	4|4	C	4|4	S	2,4|6	N	0|1	S	1,5|6	S	1,3|4	S	2,4|6	n	0	G	15|17	S	7,4|11	G	18|19	G	4|5	n	0	C	2|2	G	9|10	S	5,6|11	S	5,2|7	S	4,10|14	n	0	S
DLO_r1.0ch02	17894786	T	Y	9,10|19	Y	26,18|44	Y	54,31|85	C	4|4	Y	2,2|4	Y	5,13|18	T	12|12	Y	8,10|18	Y	5,14|19	T	8|8	Y	11,16|27	Y	2,3|5	T	7|7	Y	8,13|21	Y	23,5|28	Y	5,4|9	N	0|1	Y	7,2|9	Y	5,9|14	Y	3,3|6	Y	12,19|31	T	12|15	C	18|18	Y
DLO_r1.0ch02	17894792	G	S	10,10|20	S	18,27|45	S	32,54|86	C	4|4	S	2,2|4	S	13,6|19	G	13|13	S	10,8|18	S	14,5|19	G	6|6	S	9,18|27	S	3,2|5	G	8|8	S	14,9|23	S	6,23|29	S	4,5|9	N	0|1	S	2,7|9	S	9,5|14	S	3,3|6	S	19,12|31	G	12|15	C	18|18	S
DLO_r1.0ch02	17894809	T	W	9,8|17	W	19,31|50	W	40,52|92	T	4|4	W	3,2|5	W	14,6|20	A	13|13	W	10,8|18	W	15,5|20	A	6|6	W	8,16|24	W	3,2|5	A	8|8	W	12,9|21	W	6,22|28	W	4,5|9	T	1|1	W	2,5|7	W	10,4|14	W	3,3|6	W	20,10|30	W	15,4|19	T	20|20	W
DLO_r1.0ch02	17894849	A	M	15,17|32	M	58,37|95	M	80,37|117	A	7|7	M	4,3|7	M	6,20|26	C	17|17	M	15,17|32	M	10,25|35	C	14|14	M	27,13|40	M	4,5|9	C	7|7	M	17,23|40	M	39,12|51	M	6,7|13	A	2|2	A	9|11	M	7,15|22	M	6,6|12	M	19,35|54	M	6,27|33	A	38|38	M
DLO_r1.0ch02	18121046	A	R	2,4|6	R	4,5|9	R	9,12|21	A	1|1	A	1|1	n	0	A	3|3	A	1|1	n	0	G	4|4	G	4|4	A	6|7	R	4,4|8	R	7,4|11	G	4|4	A	3|4	n	0	n	0	R	7,5|12	G	3|3	R	4,3|7	A	2|2	A	3|3	G
DLO_r1.0ch02	18124902	G	G	156|156	K	116,84|200	K	314,929|1243	K	12,13|25	K	29,12|41	T	86|86	T	56|56	K	38,42|80	T	84|84	G	68|68	K	235,74|309	G	43|43	K	77,62|139	K	79,98|177	G	190|190	K	23,23|46	K	12,4|16	T	18|18	K	57,85|142	G	31|31	K	109,116|225	T	144|145	T	61|61	K
DLO_r1.0ch02	18124924	C	G	148|148	S	114,84|198	S	302,918|1220	S	12,13|25	C	40|40	C	83|83	C	54|54	S	37,42|79	C	84|84	G	67|67	S	226,73|299	G	41|41	S	73,61|134	S	76,97|173	G	188|188	S	22,23|45	S	11,4|15	C	18|18	S	57,82|139	G	31|31	S	105,112|217	C	144|145	C	61|61	S
DLO_r1.0ch02	18136718	A	R	24,120|144	R	62,92|154	R	104,296|400	R	13,6|19	A	47|47	A	15|15	R	113,47|160	R	24,12|36	A	27|28	G	64|67	R	60,247|307	R	25,63|88	R	73,139|212	R	91,124|215	G	215|224	R	24,63|87	G	5|5	R	61,34|95	R	88,66|154	R	17,65|82	R	121,81|202	A	34|35	A	13|15	R
DLO_r1.0ch02	18136759	A	G	261|274	R	91,185|276	G	681|714	R	25,12|37	A	84|85	A	23|26	R	106,177|283	R	42,24|66	R	48,11|59	G	127|133	R	97,467|564	R	46,122|168	R	129,273|402	R	182,220|402	G	406|436	R	39,120|159	G	9|9	R	109,71|180	R	164,125|289	R	26,119|145	R	216,147|363	R	38,11|49	R	23,7|30	G
DLO_r1.0ch02	18136811	A	C	261|281	M	88,183|271	C	702|744	M	25,13|38	A	86|90	M	28,9|37	M	105,183|288	M	47,26|73	A	45|54	C	129|132	M	98,458|556	M	51,116|167	M	135,271|406	M	185,231|416	C	405|441	M	38,122|160	C	8|8	M	104,68|172	M	163,130|293	M	31,118|149	M	220,155|375	M	39,13|52	M	27,9|36	C
DLO_r1.0ch02	18252711	T	Y	5,2|7	T	7|8	Y	9,10|19	n	0	T	3|3	Y	2,4|6	T	3|3	T	5|6	C	5|5	Y	2,2|4	T	1|1	T	3|4	T	4|4	T	3|4	Y	15,3|18	T	1|2	n	0	N	0|1	T	4|5	Y	4,1|5	Y	5,12|17	T	5|5	Y	5,5|10	C
DLO_r1.0ch02	18359150	T	C	12|13	Y	8,9|17	Y	29,20|49	C	1|1	Y	3,1|4	T	4|4	Y	5,3|8	Y	3,6|9	Y	5,5|10	C	12|13	Y	5,7|12	Y	6,2|8	Y	1,2|3	Y	5,6|11	C	16|16	Y	1,1|2	T	1|1	T	2|2	Y	6,3|9	C	2|2	Y	3,5|8	C	5|5	T	5|5	Y
DLO_r1.0ch02	18365502	G	R	34,31|65	R	16,34|50	R	191,109|300	G	9|11	G	22|27	R	35,20|55	G	35|43	R	18,36|54	R	46,17|63	A	13|14	R	12,12|24	R	8,18|26	R	11,6|17	R	50,35|85	G	101|101	R	23,17|40	n	0	R	7,1|8	R	31,23|54	R	11,16|27	R	57,63|120	R	61,23|84	R	43,54|97	R
DLO_r1.0ch02	18535732	G	R	10,23|33	R	12,5|17	R	64,20|84	G	1|2	A	4|4	R	12,3|15	A	6|6	R	2,3|5	A	15|16	G	4|5	R	14,13|27	R	5,3|8	A	15|15	R	9,2|11	R	7,9|16	R	5,6|11	n	0	G	1|1	R	7,5|12	R	3,1|4	R	15,7|22	A	15|16	R	10,18|28	R
DLO_r1.0ch02	18535945	A	A	15|15	R	2,5|7	R	6,42|48	G	1|1	R	1,2|3	R	2,8|10	A	4|4	G	1|1	R	4,12|16	A	1|1	R	10,7|17	n	0	R	1,3|4	G	6|6	A	4|4	R	1,3|4	n	0	n	0	R	2,5|7	A	2|2	R	5,4|9	R	2,9|11	R	2,8|10	R
DLO_r1.0ch02	18536052	C	Y	22,6|28	C	12|14	C	73|78	C	2|2	C	4|4	C	8|9	T	3|3	C	5|6	C	12|12	C	3|4	C	18|21	Y	3,6|9	Y	5,3|8	C	7|7	C	9|11	C	8|10	n	0	C	1|1	C	10|10	C	1|2	C	8|10	C	12|15	C	28|28	C
DLO_r1.0ch02	18565926	C	C	208|208	M	54,45|99	M	245,438|683	M	23,21|44	M	34,50|84	C	41|41	M	39,49|88	C	74|74	C	29|29	C	46|46	M	64,48|112	C	37|37	A	31|31	M	88,39|127	C	176|176	M	45,43|88	M	3,8|11	M	9,21|30	M	57,23|80	C	28|28	M	95,105|200	C	33|33	C	221|221	C
DLO_r1.0ch02	18565998	G	G	213|213	K	45,54|99	K	451,245|696	K	20,23|43	K	59,30|89	G	45|45	K	51,36|87	G	80|80	G	28|28	G	48|48	K	53,62|115	G	44|44	T	33|33	K	43,87|130	G	198|198	K	41,43|84	K	7,3|10	K	20,7|27	K	23,58|81	G	26|26	K	111,95|206	G	38|38	G	243|243	G
DLO_r1.0ch02	18566061	A	G	117|117	R	28,16|44	R	236,103|339	R	9,11|20	R	8,30|38	G	29|29	R	15,24|39	G	36|36	G	14|14	G	32|32	R	35,38|73	G	17|17	A	14|14	R	43,22|65	G	101|101	R	19,15|34	R	1,4|5	R	15,4|19	R	25,11|36	G	15|15	R	46,55|101	G	27|27	G	121|121	R
DLO_r1.0ch02	18566130	T	T	184|184	Y	49,39|88	Y	222,396|618	Y	19,17|36	Y	23,50|73	T	34|34	Y	34,41|75	T	62|62	T	27|27	T	39|39	Y	61,48|109	T	34|34	C	29|29	Y	81,35|116	T	166|166	Y	41,39|80	Y	3,7|10	Y	7,16|23	Y	42,18|60	T	24|24	Y	90,95|185	T	30|30	T	201|201	T
DLO_r1.0ch02	18566161	A	R	60,143|203	R	50,47|97	R	490,177|667	A	35|37	R	29,57|86	G	37|37	R	35,45|80	G	73|73	G	30|30	A	43|43	A	109|109	G	41|41	A	31|31	R	86,37|123	G	187|187	R	40,42|82	R	3,7|10	A	22|24	R	54,24|78	G	25|25	R	90,102|192	G	33|33	G	235|235	R
DLO_r1.0ch02	18566174	G	G	202|202	R	51,46|97	R	242,424|666	R	21,15|36	R	29,58|87	G	38|38	R	33,47|80	G	73|73	G	30|30	G	44|44	R	60,47|107	G	41|41	A	28|28	R	84,38|122	G	182|182	R	39,41|80	R	3,7|10	R	9,14|23	R	53,25|78	G	26|26	R	83,105|188	G	34|34	G	236|236	G
DLO_r1.0ch02	18566378	C	Y	12,9|21	Y	21,13|34	Y	59,42|101	C	6|6	Y	3,15|18	Y	10,9|19	Y	18,4|22	Y	16,3|19	Y	10,5|15	T	5|5	Y	6,15|21	C	3|3	Y	12,8|20	Y	6,21|27	Y	34,6|40	Y	7,9|16	C	4|4	Y	6,7|13	Y	11,20|31	Y	11,5|16	Y	24,24|48	Y	7,17|24	Y	6,7|13	C
DLO_r1.0ch02	18587159	T	Y	2,2|4	Y	51,18|69	Y	346,326|672	Y	25,10|35	T	42|42	T	14|16	T	36|40	Y	31,59|90	T	21|25	T	10|10	T	31|31	Y	16,51|67	Y	85,19|104	T	50|56	Y	55,112|167	Y	25,23|48	T	5|5	T	24|25	Y	39,51|90	Y	24,48|72	Y	39,99|138	T	34|35	Y	58,10|68	Y
DLO_r1.0ch02	18587328	G	G	2|2	R	48,16|64	R	329,316|645	R	25,11|36	G	41|41	G	14|16	G	42|42	R	28,55|83	G	20|25	G	10|10	G	31|31	R	15,51|66	R	72,21|93	G	50|50	R	51,104|155	R	24,21|45	G	5|5	G	23|24	R	35,47|82	R	23,44|67	R	38,97|135	G	35|36	R	53,13|66	G
DLO_r1.0ch02	18587354	G	G	1|2	R	49,15|64	R	342,317|660	R	25,11|36	G	39|41	R	4,12|16	A	42|42	R	29,56|85	G	20|25	G	10|10	A	29|31	R	16,50|66	R	81,17|98	G	43|53	R	60,99|159	R	25,22|47	G	5|5	R	15,10|25	R	48,39|87	R	36,33|69	R	42,92|134	G	35|36	A	63|69	R
DLO_r1.0ch02	18587367	G	n	0	R	50,15|65	R	340,309|649	R	25,10|35	G	37|37	R	4,12|16	G	38|42	R	29,57|86	G	20|25	G	10|10	G	30|30	R	16,50|66	R	83,16|99	G	47|51	R	53,104|157	R	25,22|47	G	5|5	G	24|25	R	37,51|88	R	23,46|69	R	40,96|136	G	34|35	R	59,11|70	R
DLO_r1.0ch02	18635894	C	M	2,1|3	M	2,4|6	C	12|13	n	0	C	1|1	C	4|4	C	1|1	C	1|1	C	1|1	C	2|2	C	3|3	M	2,1|3	M	2,5|7	C	1|1	C	6|6	C	3|3	n	0	C	1|1	C	4|5	n	0	C	6|7	C	1|1	C	2|2	M
DLO_r1.0ch02	18636275	T	Y	1,1|2	T	7|7	Y	3,12|15	n	0	T	1|1	Y	3,3|6	T	1|1	C	2|2	Y	1,1|2	T	2|2	T	4|4	Y	1,2|3	T	7|7	C	1|1	Y	5,1|6	Y	2,1|3	n	0	T	1|1	Y	3,3|6	n	0	Y	7,1|8	T	2|3	C	4|4	T
DLO_r1.0ch02	18645906	T	W	13,10|23	W	19,12|31	W	42,22|64	T	8|8	W	5,1|6	A	9|9	W	15,3|18	W	5,5|10	A	13|13	W	8,10|18	W	4,8|12	W	8,8|16	W	5,9|14	W	8,8|16	W	13,14|27	W	4,5|9	N	0|1	T	1|1	W	10,7|17	W	8,1|9	W	11,12|23	A	16|16	W	13,5|18	A
DLO_r1.0ch02	18743215	A	n	0	R	10,5|15	R	105,25|130	G	2|2	A	9|9	A	7|7	n	0	A	2|2	A	15|15	A	3|3	R	7,7|14	n	0	A	16|16	A	19|19	n	0	A	13|13	n	0	A	3|3	A	17|17	n	0	A	31|31	A	23|23	A	19|19	A
DLO_r1.0ch02	18743233	T	n	0	Y	5,10|15	Y	25,101|126	C	2|2	T	9|9	T	7|7	n	0	T	2|2	T	15|15	T	2|2	Y	8,6|14	n	0	T	15|15	T	19|19	n	0	T	12|12	n	0	T	3|3	T	17|17	n	0	T	31|31	T	22|22	T	17|17	T
DLO_r1.0ch02	18743527	C	n	0	Y	8,3|11	Y	85,16|101	N	0|1	C	7|7	C	8|8	n	0	C	1|1	C	11|11	C	3|3	Y	8,3|11	n	0	C	15|15	C	16|16	n	0	C	11|11	n	0	C	1|1	C	15|15	n	0	C	28|28	C	17|17	C	8|8	C
DLO_r1.0ch02	18862894	G	G	1|2	R	3,10|13	R	9,9|18	n	0	N	0|1	G	6|6	G	3|3	G	1|2	N	0|1	G	3|3	A	2|2	n	0	G	4|4	A	3|3	G	5|6	R	2,2|4	n	0	n	0	R	3,7|10	n	0	G	1|1	G	6|6	A	4|4	R
DLO_r1.0ch02	18862992	G	R	3,4|7	R	3,9|12	R	6,14|20	n	0	N	0|1	G	4|4	G	6|6	G	1|1	A	2|2	G	3|3	R	3,1|4	G	1|1	G	6|6	A	6|6	R	2,4|6	G	4|5	N	0|1	G	1|1	R	6,7|13	n	0	G	2|3	G	8|8	A	5|5	R
DLO_r1.0ch02	18931516	T	C	5|5	Y	6,3|9	T	14|14	n	0	n	0	n	0	C	17|17	n	0	C	5|5	C	2|2	T	4|4	n	0	C	6|6	C	6|6	C	12|12	C	2|2	n	0	C	2|2	n	0	C	5|5	C	2|2	C	4|4	n	0	Y
DLO_r1.0ch02	18979221	T	Y	4,6|10	Y	3,4|7	Y	43,8|51	T	2|2	T	1|2	C	6|6	Y	9,3|12	Y	6,1|7	C	12|12	Y	5,7|12	Y	8,5|13	Y	4,7|11	Y	3,4|7	Y	9,3|12	Y	7,7|14	C	6|6	n	0	T	1|2	Y	12,5|17	Y	4,1|5	Y	12,2|14	Y	9,2|11	C	7|7	T
DLO_r1.0ch02	18996180	G	R	15,114|129	R	167,135|302	R	621,246|867	R	9,32|41	R	38,17|55	R	115,44|159	R	89,54|143	R	87,34|121	R	83,29|112	R	26,29|55	R	62,48|110	A	15|16	A	104|106	R	143,78|221	R	133,110|243	R	95,18|113	R	9,2|11	R	30,17|47	A	75|82	R	25,48|73	R	209,35|244	R	152,52|204	R	72,83|155	R
DLO_r1.0ch02	19189640	T	T	200|200	W	209,601|810	W	2023,1256|3279	W	35,59|94	W	44,115|159	W	205,52|257	A	142|142	W	65,92|157	W	248,145|393	T	89|89	W	100,628|728	T	164|164	W	294,277|572	W	238,245|483	W	219,761|980	W	75,68|143	T	6|6	A	43|43	W	111,220|331	T	120|120	W	268,334|602	W	321,150|472	A	117|118	W
DLO_r1.0ch02	19237415	C	Y	2,6|8	Y	9,3|12	Y	8,10|18	C	4|4	Y	2,2|4	Y	2,5|7	C	15|16	T	3|3	C	3|4	Y	2,5|7	Y	16,3|19	Y	4,3|7	Y	2,2|4	Y	4,7|11	Y	11,10|21	T	2|2	n	0	Y	4,2|6	Y	1,7|8	Y	7,2|9	Y	2,11|13	C	7|8	T	9|9	T
DLO_r1.0ch02	19273248	T	T	23|27	W	35,17|52	W	124,55|179	T	4|4	W	12,7|19	W	9,21|30	T	28|28	W	10,11|21	W	14,18|32	T	9|10	W	13,26|39	T	14|14	W	13,30|43	W	52,22|74	W	11,69|80	W	22,11|33	A	2|2	W	14,2|16	W	17,7|24	W	13,8|21	W	75,21|96	W	29,22|51	W	22,9|31	W
DLO_r1.0ch02	19276388	C	M	191,177|368	M	216,127|343	M	168,332|500	M	24,31|55	M	27,66|93	M	123,57|180	M	154,132|286	M	87,26|113	M	109,21|130	M	67,94|161	M	72,129|201	M	79,154|233	M	56,122|178	M	206,69|276	M	162,202|364	M	105,27|132	C	12|14	M	60,31|91	M	171,59|230	M	59,70|129	M	278,88|367	M	130,87|217	A	265|265	M
DLO_r1.0ch02	19287383	A	M	4,8|12	M	3,4|7	M	15,22|37	n	0	n	0	C	2|2	M	1,8|9	C	3|3	A	3|4	C	2|2	C	9|10	C	6|6	M	5,11|16	C	14|15	M	2,17|19	C	3|3	n	0	n	0	M	3,4|7	N	0|2	N	0|2	C	5|5	C	7|7	n
DLO_r1.0ch02	19287387	A	R	8,5|13	A	7|7	R	19,18|37	n	0	n	0	G	2|2	R	6,3|9	A	4|5	A	3|4	A	2|2	R	7,3|10	A	6|6	R	13,4|17	R	10,5|15	A	19|19	G	3|3	n	0	n	0	R	3,4|7	A	2|2	N	0|2	R	1,4|5	G	7|7	n
DLO_r1.0ch02	19430163	C	S	7,3|10	C	12|15	S	27,25|52	G	3|3	C	2|2	C	1|1	S	2,4|6	C	3|4	S	3,6|9	C	1|3	S	7,3|10	C	4|4	S	5,2|7	S	5,5|10	C	6|6	S	2,1|3	n	0	N	0|1	C	1|2	C	1|2	C	5|6	S	2,2|4	S	2,2|4	S
DLO_r1.0ch02	19453181	T	T	176|176	T	194|194	T	471|471	Y	16,11|27	n	0	n	0	C	110|110	T	86|86	T	1|1	T	35|35	T	125|125	T	123|123	T	100|100	T	120|120	T	313|313	T	51|51	n	0	Y	27,34|61	T	89|89	T	41|50	T	96|96	n	0	n	0	T
DLO_r1.0ch02	19473885	A	G	41|45	G	33|34	R	8,42|50	N	0|2	G	7|7	G	8|8	G	41|42	G	6|6	G	21|22	G	12|13	R	2,16|18	R	3,11|14	G	7|7	G	39|39	G	42|44	G	13|14	N	0|2	R	2,3|5	G	13|14	G	7|7	R	5,24|29	G	25|26	G	29|30	G
DLO_r1.0ch02	19473970	A	A	52|57	A	30|32	R	2,9|11	A	1|1	n	0	A	7|7	A	41|42	G	1|1	A	10|11	A	9|10	G	2|2	R	10,3|13	n	0	A	37|37	A	37|39	A	12|13	n	0	R	2,2|4	A	11|11	A	8|8	R	23,6|29	A	17|18	A	24|25	G
DLO_r1.0ch02	19473999	A	A	47|52	A	26|28	R	2,9|11	n	0	n	0	A	5|5	A	35|36	G	1|1	A	10|11	A	9|10	G	2|2	R	8,3|11	n	0	A	33|33	A	35|37	A	10|11	n	0	R	1,2|3	A	9|9	A	6|6	R	19,5|24	A	17|18	A	22|23	G
DLO_r1.0ch02	19482387	T	Y	7,21|28	C	26|27	C	43|43	T	5|6	C	17|17	C	18|19	Y	20,34|54	C	5|5	C	29|29	C	20|20	C	36|36	Y	6,10|16	C	27|27	Y	32,21|53	C	68|68	Y	7,7|14	C	1|1	T	4|5	Y	10,10|20	T	1|2	Y	13,8|21	C	26|26	n	0	C
DLO_r1.0ch02	19681244	A	G	6|6	R	2,8|10	R	20,73|93	R	5,7|12	G	7|7	R	1,4|5	R	4,13|17	G	5|5	R	1,1|2	R	6,7|13	R	4,15|19	G	11|12	R	2,15|17	R	2,10|12	R	11,36|47	R	1,4|5	n	0	A	1|2	R	4,8|12	R	1,6|7	R	3,5|8	R	1,7|8	R	1,5|6	R
DLO_r1.0ch02	19681338	C	M	2,2|4	A	6|6	A	64|64	A	4|4	A	4|4	C	1|2	A	10|10	A	3|3	C	1|1	M	7,2|9	A	13|13	M	3,1|4	M	8,1|9	M	7,2|9	A	34|34	A	3|3	n	0	A	2|2	A	7|7	A	4|4	A	6|6	M	6,1|7	C	1|2	M
DLO_r1.0ch02	19742045	C	C	9|10	C	10|10	C	29|29	C	3|3	C	5|5	C	4|4	C	7|7	C	2|2	C	5|5	C	4|5	C	4|5	C	4|5	C	4|4	C	9|9	C	11|11	C	9|9	n	0	n	0	C	3|3	C	3|3	C	7|8	C	4|4	C	1|1	C
DLO_r1.0ch02	19742100	T	Y	2,5|7	T	6|6	T	18|20	T	2|2	Y	1,1|2	Y	1,2|3	Y	3,4|7	Y	1,1|2	T	2|2	T	3|4	T	3|3	Y	2,2|4	Y	2,2|4	T	5|5	Y	3,6|9	T	7|7	n	0	n	0	Y	3,2|5	T	2|2	T	7|7	T	5|5	Y	3,1|4	C
DLO_r1.0ch02	19872795	C	Y	8,3|11	T	10|10	Y	6,24|30	Y	1,1|2	C	6|7	Y	3,8|11	Y	4,8|12	T	6|6	Y	2,6|8	Y	4,3|7	Y	3,8|11	C	3|3	T	5|5	Y	1,6|7	Y	7,7|14	T	1|1	T	1|1	T	1|1	Y	3,7|10	Y	2,3|5	Y	5,12|17	Y	2,10|12	T	3|3	Y
DLO_r1.0ch02	19883489	C	Y	1,2|3	Y	7,2|9	Y	14,18|32	T	2|2	C	1|3	C	6|7	Y	3,4|7	Y	6,3|9	C	4|4	C	3|3	C	3|4	C	1|1	Y	5,4|9	Y	5,4|9	C	11|12	C	2|3	n	0	T	3|3	C	1|2	C	2|2	Y	1,6|7	C	4|5	Y	4,3|7	Y
DLO_r1.0ch02	19883547	G	R	4,2|6	R	5,20|25	R	44,26|70	A	5|5	R	6,2|8	R	3,10|13	R	6,8|14	R	4,9|13	R	4,13|17	R	2,4|6	R	7,5|12	n	0	R	10,8|18	R	10,9|19	G	22|23	R	5,4|9	n	0	A	6|6	R	3,2|5	G	8|8	R	19,3|22	R	4,6|10	R	7,9|16	R
DLO_r1.0ch02	19883588	T	Y	4,6|10	Y	16,4|20	Y	22,42|64	T	4|4	Y	2,6|8	C	10|11	Y	3,10|13	Y	3,4|7	Y	10,4|14	Y	4,2|6	Y	3,9|12	C	1|1	Y	8,7|15	Y	6,10|16	Y	17,2|19	T	5|6	n	0	T	4|4	Y	1,1|2	C	4|4	Y	3,16|19	Y	2,2|4	Y	9,11|20	Y
DLO_r1.0ch02	19883604	A	R	7,3|10	R	3,9|12	R	32,15|47	A	3|3	R	4,2|6	R	1,7|8	R	11,2|13	R	3,3|6	R	2,7|9	R	2,5|7	A	7|8	G	1|1	R	6,5|11	R	10,5|15	G	12|13	A	4|4	n	0	A	4|4	A	2|2	G	4|4	A	9|11	R	2,2|4	R	11,6|17	R
DLO_r1.0ch02	19889638	T	Y	4,19|23	Y	5,14|19	Y	9,21|30	n	0	Y	2,5|7	Y	2,1|3	Y	2,4|6	Y	4,7|11	T	4|5	T	5|5	T	6|7	n	0	Y	9,5|14	T	16|18	T	8|9	Y	5,3|8	T	1|1	T	2|2	T	10|11	T	9|9	Y	5,20|25	T	8|8	T	9|9	T
DLO_r1.0ch02	19919169	A	R	13,8|21	R	16,5|21	R	40,59|99	R	1,2|3	A	1|2	A	4|5	R	2,2|4	A	11|11	R	3,5|8	R	2,4|6	R	2,5|7	A	5|5	A	9|9	A	12|12	R	27,7|34	A	4|4	n	0	A	3|3	R	7,2|9	A	3|4	A	24|30	R	4,7|11	A	12|12	R
DLO_r1.0ch02	19945061	G	R	6,5|11	A	6|6	A	13|13	A	3|3	G	1|2	G	2|2	A	18|18	R	4,1|5	G	2|2	R	5,1|6	A	7|7	A	11|11	R	8,1|9	A	12|12	R	16,3|19	R	4,1|5	N	0|1	A	4|4	R	4,1|5	R	6,2|8	A	9|10	A	50|51	R	17,4|21	R
DLO_r1.0ch02	20036824	T	Y	7,5|12	Y	63,17|80	Y	20,31|51	Y	6,3|9	Y	22,3|25	C	23|25	Y	11,3|14	Y	41,7|48	Y	31,5|36	T	2|2	Y	14,9|23	T	4|4	C	48|52	Y	7,9|16	Y	6,14|20	Y	35,9|44	C	4|4	Y	2,3|5	C	70|76	Y	1,1|2	C	108|119	C	54|59	Y	15,4|19	C
DLO_r1.0ch02	20036911	T	Y	9,7|16	Y	64,20|84	Y	19,46|65	Y	6,3|9	Y	25,3|28	C	21|22	Y	9,6|15	Y	46,7|53	Y	33,8|41	T	2|2	Y	13,13|26	T	6|6	Y	50,7|57	Y	8,6|14	Y	6,20|26	Y	35,7|42	C	4|4	Y	4,1|5	Y	70,8|78	T	1|2	Y	100,17|117	C	56|62	Y	13,3|16	C
DLO_r1.0ch02	20036934	G	K	6,8|14	K	14,109|123	K	39,25|64	K	6,9|15	T	46|48	T	35|36	K	5,6|11	T	76|83	T	56|61	G	2|2	K	13,13|26	G	4|4	T	90|97	K	6,6|12	K	20,7|27	K	7,61|68	T	7|7	K	2,4|6	T	114|122	G	1|2	T	172|191	T	98|103	K	3,12|15	T
DLO_r1.0ch02	20141262	C	T	43|44	T	20|21	T	80|80	T	1|1	C	2|2	T	20|21	C	1|1	Y	1,3|4	T	26|27	Y	1,7|8	C	6|6	C	1|1	n	0	n	0	C	3|4	C	1|1	T	2|2	Y	9,19|28	Y	2,3|5	C	1|1	Y	5,11|16	T	32|33	T	25|25	T
DLO_r1.0ch02	20141343	G	A	36|38	R	21,3|24	A	80|81	N	0|1	n	0	A	19|20	G	2|2	A	2|2	A	28|29	A	8|8	G	7|7	G	1|1	n	0	n	0	G	3|4	G	3|3	A	2|2	R	20,7|27	R	3,2|5	G	1|1	R	9,5|14	A	30|31	A	27|27	A
DLO_r1.0ch02	20141374	C	C	40|41	C	21|24	C	84|85	C	1|1	T	2|2	C	21|22	T	2|2	C	2|3	C	29|31	C	8|8	T	7|7	T	1|1	n	0	n	0	Y	2,2|4	T	3|3	C	2|2	Y	21,8|29	Y	3,2|5	T	1|1	Y	11,5|16	C	32|33	C	28|28	C
DLO_r1.0ch02	20200158	T	T	90|90	Y	96,285|381	Y	949,457|1406	Y	4,7|11	Y	14,66|80	Y	31,68|99	T	303|303	Y	25,88|113	Y	63,137|200	T	12|12	T	141|141	Y	34,77|111	Y	75,18|93	Y	119,192|311	T	276|276	Y	67,59|126	C	4|4	T	101|101	Y	48,68|116	T	129|129	Y	164,251|415	Y	55,66|121	Y	68,184|252	Y
DLO_r1.0ch02	20261903	G	G	186|186	K	101,85|186	K	277,190|467	K	9,9|18	G	54|54	G	70|73	G	27|27	K	60,28|88	G	116|116	G	75|75	T	97|97	K	39,39|78	K	50,45|95	K	135,54|189	T	179|185	K	77,35|112	T	15|15	G	64|64	K	136,53|189	K	56,13|69	K	241,98|339	G	110|110	G	199|199	G
DLO_r1.0ch02	20262056	C	T	195|195	Y	88,109|197	Y	200,292|492	Y	9,10|19	Y	27,30|57	Y	27,47|74	C	26|26	Y	29,61|90	Y	67,55|122	T	83|83	C	98|98	C	84|84	C	95|95	Y	120,67|188	C	199|205	Y	59,53|112	C	16|16	Y	35,25|60	Y	131,59|190	C	67|67	Y	216,124|340	Y	55,55|110	T	201|201	Y
DLO_r1.0ch02	20262105	A	G	206|206	R	91,114|205	R	210,296|506	R	11,10|21	R	27,31|58	R	28,52|80	A	28|28	R	29,63|92	R	65,57|122	G	86|86	A	101|101	A	82|82	A	97|97	R	122,67|189	A	201|207	R	60,54|114	A	17|17	R	38,28|66	R	135,62|197	A	68|68	R	227,129|356	R	59,54|113	G	211|211	R
DLO_r1.0ch02	20296157	G	G	6|6	S	6,3|9	S	8,51|59	C	2|2	S	1,1|2	S	3,10|13	G	2|2	S	1,3|4	S	3,2|5	G	9|9	S	4,4|8	S	1,7|8	S	3,9|12	S	3,6|9	S	8,8|16	S	1,6|7	G	1|2	G	2|2	S	1,5|6	G	3|4	S	4,9|13	G	7|7	S	4,2|6	C
DLO_r1.0ch02	20296499	T	T	6|6	T	5|6	Y	28,5|33	N	0|1	T	1|2	Y	6,2|8	T	1|1	T	1|3	T	1|2	T	5|5	T	2|2	C	6|6	Y	7,1|8	Y	4,1|5	Y	6,8|14	N	0|2	n	0	n	0	C	5|5	Y	2,3|5	Y	2,3|5	T	4|4	Y	2,3|5	N
DLO_r1.0ch02	20296528	T	C	5|5	Y	4,3|7	T	40|47	T	2|2	T	2|3	T	8|10	N	0|2	T	3|4	Y	3,2|5	C	7|7	Y	2,2|4	T	6|7	Y	2,7|9	Y	2,5|7	Y	7,7|14	T	3|4	n	0	N	0|1	T	5|6	Y	3,2|5	T	8|10	C	4|4	Y	4,2|6	T
DLO_r1.0ch02	20318496	G	R	293,77|370	R	126,69|195	R	39,318|357	A	34|35	G	41|43	R	55,56|111	A	101|101	G	83|89	R	46,54|100	A	86|86	A	15|15	A	35|37	A	12|13	R	206,90|296	A	162|173	R	27,60|87	G	4|4	R	36,64|100	R	89,74|163	A	61|61	R	128,133|261	R	80,95|175	G	211|211	R
DLO_r1.0ch02	20323982	C	C	9|9	M	3,13|16	M	15,39|54	C	1|1	A	8|8	M	2,12|14	M	6,5|11	M	6,2|8	M	2,6|8	M	9,5|14	A	12|13	M	4,4|8	M	3,5|8	M	8,10|18	M	22,3|25	C	3|4	A	1|1	n	0	M	6,13|19	M	7,1|8	M	11,17|28	M	2,4|6	M	3,4|7	C
DLO_r1.0ch02	20449369	C	C	10|10	C	18|19	Y	46,47|93	T	4|4	C	4|5	C	12|13	C	15|15	Y	11,2|13	Y	6,2|8	C	3|3	Y	23,8|31	C	1|1	Y	13,6|19	Y	27,7|34	C	31|31	Y	10,2|12	n	0	Y	10,2|12	C	18|20	C	8|8	Y	22,10|32	Y	11,4|15	C	4|4	Y
DLO_r1.0ch02	20605556	C	C	13|13	S	9,6|15	S	13,6|19	C	1|1	C	10|10	S	3,4|7	S	2,6|8	G	4|4	C	4|4	C	1|1	C	2|2	S	2,2|4	S	10,6|16	C	13|16	C	9|9	S	5,4|9	C	1|1	n	0	S	3,5|8	n	0	C	21|26	S	2,3|5	C	3|3	C
DLO_r1.0ch02	20605579	G	S	10,2|12	S	11,3|14	S	15,3|18	G	1|1	G	8|8	G	7|7	G	7|7	G	3|3	G	3|3	n	0	S	1,2|3	G	4|4	G	16|17	G	16|16	G	8|8	G	10|10	n	0	n	0	G	6|6	n	0	G	27|27	G	5|5	G	3|3	G
DLO_r1.0ch02	20917224	A	R	14,5|19	R	5,12|17	R	53,13|66	n	0	R	2,4|6	R	7,6|13	R	6,3|9	R	10,5|15	A	19|22	A	3|3	R	14,17|31	A	6|6	R	12,16|28	R	13,18|31	R	32,13|45	G	13|13	N	0|1	R	2,2|4	R	3,8|11	A	4|4	R	14,42|56	A	29|31	R	5,10|15	R
DLO_r1.0ch02	21008874	C	M	39,31|70	A	59|59	A	63|66	M	2,3|5	n	0	A	31|31	A	15|16	A	33|33	A	41|43	M	16,26|42	A	14|15	C	2|2	A	12|13	A	18|20	A	119|120	A	6|6	n	0	A	5|5	A	21|22	A	18|18	A	36|37	A	53|53	A	23|23	M
DLO_r1.0ch02	21009042	T	K	29,26|55	K	39,13|52	G	54|55	T	1|3	n	0	K	16,6|22	K	8,1|9	K	17,7|24	K	17,19|36	K	11,23|34	G	8|8	T	1|1	T	8|8	K	14,2|16	G	94|95	T	4|5	n	0	G	4|4	T	11|11	G	13|13	T	22|23	K	34,9|43	G	14|14	K
DLO_r1.0ch02	21009123	G	A	66|66	A	63|63	A	60|62	A	5|5	n	0	A	26|27	A	13|14	A	31|31	A	41|43	A	41|41	A	12|12	G	1|1	R	12,2|14	A	18|20	A	112|114	A	6|6	n	0	A	5|5	A	19|19	R	17,2|19	A	31|33	A	48|49	A	21|21	A
DLO_r1.0ch02	21018273	T	T	196|196	Y	180,101|281	Y	261,359|620	T	21|21	Y	24,7|31	Y	34,20|54	Y	88,13|101	C	65|72	C	48|51	T	110|110	T	51|51	C	86|88	Y	80,22|102	C	95|100	T	11|11	C	50|53	Y	7,4|11	Y	15,30|45	C	85|88	T	1|1	C	202|210	C	37|40	T	66|66	T
DLO_r1.0ch02	21018449	C	M	169,21|190	M	70,205|275	M	261,336|597	M	14,7|21	C	27|27	C	50|50	C	103|103	C	73|73	C	52|52	A	103|105	A	42|45	C	86|86	M	19,80|99	C	108|108	C	8|8	C	52|52	M	4,8|12	M	29,16|45	C	87|87	C	4|4	C	203|203	C	40|40	M	56,15|71	M
DLO_r1.0ch02	21018471	A	R	54,138|192	A	276|276	A	610|610	R	7,13|20	A	25|25	A	52|52	A	104|104	A	71|71	A	49|49	R	57,50|107	A	50|50	A	85|85	A	101|101	A	104|104	A	9|9	A	53|53	A	11|11	A	46|46	A	91|91	A	2|2	A	207|207	A	37|37	A	68|68	R
DLO_r1.0ch02	21038654	C	C	6|6	Y	2,5|7	Y	13,5|18	C	1|1	C	2|2	C	1|1	T	5|5	Y	2,1|3	T	1|1	C	1|1	Y	3,2|5	Y	1,4|5	Y	1,1|2	C	6|6	C	3|4	Y	1,1|2	n	0	C	2|2	Y	2,6|8	C	1|1	T	7|7	C	2|2	Y	4,2|6	Y
DLO_r1.0ch02	21087310	T	K	3,2|5	T	5|6	G	21|21	T	2|2	T	1|3	K	3,2|5	G	4|4	T	5|6	K	3,3|6	K	3,5|8	K	3,3|6	n	0	T	1|1	G	4|4	K	5,3|8	T	2|2	n	0	N	0|1	K	2,4|6	N	0|1	K	3,10|13	T	1|3	T	19|21	T
DLO_r1.0ch02	21087311	T	Y	3,2|5	T	5|6	C	19|19	T	2|2	T	1|3	Y	3,2|5	C	4|4	T	5|6	Y	3,3|6	Y	3,5|8	Y	3,3|6	n	0	T	1|1	C	4|4	Y	4,3|7	T	2|2	n	0	N	0|1	Y	2,4|6	N	0|1	Y	3,10|13	T	1|3	T	18|20	T
DLO_r1.0ch02	21254850	G	K	20,21|41	K	20,44|64	K	101,55|156	K	5,4|9	K	1,8|9	K	8,19|27	K	9,18|27	T	28|30	K	10,16|26	K	13,11|24	K	8,29|37	K	3,5|8	K	5,29|34	K	20,37|57	K	12,45|57	K	6,7|13	N	0|1	K	7,3|10	K	13,22|35	K	11,3|14	K	20,27|47	K	11,24|35	K	13,17|31	K
DLO_r1.0ch02	21384002	C	M	3,14|17	M	17,19|36	A	100|103	M	1,2|3	M	3,7|10	C	27|30	M	3,13|16	M	8,4|12	C	15|15	C	4|4	M	6,7|13	M	7,7|14	M	8,8|16	M	9,21|30	C	40|41	M	3,3|6	A	2|2	C	8|8	M	10,13|23	C	14|15	M	12,32|44	M	4,17|21	M	9,4|13	M
DLO_r1.0ch02	21384103	T	Y	13,5|18	Y	9,20|29	T	86|86	T	3|4	Y	2,6|8	Y	15,12|27	Y	4,11|15	T	10|10	Y	6,5|11	T	5|5	Y	4,9|13	T	14|14	T	11|11	Y	10,16|26	C	34|34	Y	3,5|8	T	2|2	T	6|7	T	17|21	C	15|15	Y	14,24|38	Y	9,12|21	T	9|10	T
DLO_r1.0ch02	21391965	A	A	5|6	A	3|4	R	16,9|25	A	3|4	R	1,1|2	A	3|3	G	2|2	A	3|4	A	4|5	A	1|1	G	2|2	A	1|1	R	1,1|2	R	4,2|6	R	2,2|4	A	1|1	n	0	A	1|1	A	2|2	A	1|1	R	5,6|11	A	7|8	A	6|6	A
DLO_r1.0ch02	21392163	A	A	20|21	R	1,4|5	R	9,20|29	A	1|2	A	1|2	R	3,2|5	A	6|6	A	1|3	R	2,6|8	A	14|14	R	1,3|4	A	2|3	A	1|2	R	4,5|9	G	5|5	R	2,6|8	G	3|3	A	1|1	R	2,6|8	n	0	R	6,13|19	R	3,7|10	R	7,15|22	G
DLO_r1.0ch02	21392175	G	G	21|22	K	1,4|5	K	9,20|29	G	1|2	G	1|2	K	3,2|5	G	6|6	G	1|3	K	1,6|7	G	14|14	K	1,3|4	G	2|3	G	1|2	K	4,4|8	T	5|5	K	2,6|8	T	3|3	G	1|1	K	2,6|8	n	0	K	6,13|19	K	3,7|10	K	7,15|22	T
DLO_r1.0ch02	21392552	A	G	278|292	G	661|666	G	1461|1484	G	38|40	G	73|75	G	261|264	G	599|603	G	169|173	G	230|236	G	96|106	G	357|361	G	216|218	G	326|328	G	569|576	G	1326|1329	G	140|142	R	3,6|9	G	55|55	G	251|257	G	265|265	G	674|687	G	291|295	R	13,6|19	A
DLO_r1.0ch02	21425939	G	R	102,274|376	R	166,119|285	R	686,331|1017	R	12,18|30	R	24,36|60	G	34|36	R	55,64|120	R	18,46|64	G	23|24	R	21,29|50	R	115,123|238	R	71,67|138	A	79|83	R	90,95|185	A	10|10	R	26,40|66	R	3,1|4	G	77|77	R	67,31|98	A	71|71	R	91,119|210	G	45|45	G	92|92	G
DLO_r1.0ch02	21426071	A	R	307,76|383	A	284|284	A	1016|1017	R	26,4|30	R	21,36|57	A	32|32	R	59,59|118	A	60|60	A	26|26	R	38,9|47	R	112,127|239	R	73,66|139	A	80|80	R	85,96|181	A	8|8	R	28,35|63	A	4|4	R	44,29|73	R	67,27|94	A	70|70	R	93,108|201	A	47|47	A	91|91	R
DLO_r1.0ch02	21502659	T	Y	82,166|249	Y	122,40|162	C	523|523	Y	17,12|29	Y	48,7|55	Y	20,75|95	Y	78,45|123	Y	75,19|94	Y	35,46|81	Y	55,42|97	Y	78,79|157	Y	70,12|82	Y	61,15|76	Y	89,64|153	T	328|328	Y	91,12|103	C	3|3	Y	18,6|24	C	127|135	Y	19,62|81	Y	226,57|283	Y	28,55|83	Y	83,34|117	Y
DLO_r1.0ch02	21605444	G	G	30|36	R	25,35|60	R	145,37|182	A	2|2	A	6|6	R	8,10|18	R	9,25|34	G	20|24	R	11,20|31	G	2|2	G	25|27	N	0|2	R	8,15|23	R	42,30|72	G	69|76	R	6,17|23	G	1|1	R	2,3|5	R	12,24|36	G	19|21	R	40,61|101	R	6,23|29	G	25|31	R
DLO_r1.0ch02	21661235	A	A	10|11	R	7,5|12	A	33|33	A	2|2	A	3|3	R	6,3|9	A	6|6	A	1|2	A	4|5	A	1|1	G	2|2	A	2|2	A	2|2	R	3,2|5	R	2,8|10	R	3,3|6	A	1|1	A	6|6	A	3|4	G	3|3	R	4,3|7	A	1|1	A	12|12	A
DLO_r1.0ch02	21690578	G	R	6,4|10	R	13,4|17	A	56|62	n	0	N	0|1	R	19,7|26	R	2,3|5	A	4|4	R	11,2|13	N	0|2	G	6|6	G	1|1	R	7,5|12	R	5,6|11	A	27|27	G	4|5	n	0	R	3,1|4	R	4,3|7	A	9|9	R	9,21|30	R	14,2|16	A	9|9	R
DLO_r1.0ch02	21690657	G	S	1,3|4	S	6,5|11	G	40|45	n	0	S	1,2|3	S	9,5|14	C	3|3	G	2|2	G	12|13	N	0|1	C	6|6	C	4|4	S	3,8|11	S	2,11|13	G	27|27	C	2|2	n	0	C	1|1	S	5,5|10	G	5|5	S	4,17|21	S	12,2|14	G	7|7	S
DLO_r1.0ch02	21737281	G	K	560,380|940	K	493,782|1275	K	618,3076|3694	K	56,60|116	K	195,103|298	K	291,52|343	K	289,298|587	K	326,99|425	K	529,92|621	K	83,81|164	K	445,269|714	T	234|234	K	197,320|517	K	594,468|1062	K	1339,229|1568	K	254,213|467	K	14,23|37	G	258|258	K	340,351|691	K	287,64|351	K	722,849|1571	K	496,142|638	K	403,77|480	K
DLO_r1.0ch02	21739499	G	S	650,396|1046	S	362,630|992	S	631,3350|3981	S	96,39|135	S	259,117|376	S	289,72|361	S	198,324|522	S	196,219|415	S	322,135|457	S	230,104|334	S	485,310|795	C	311|311	S	214,482|696	S	243,597|840	S	301,121|422	S	233,260|493	S	19,25|44	G	101|101	S	369,330|699	S	244,52|296	S	802,898|1700	S	284,183|467	S	530,159|689	G
DLO_r1.0ch02	21781446	C	C	32|32	M	84,16|100	M	234,38|272	n	0	M	17,22|39	C	30|30	M	23,38|61	M	13,4|17	C	21|21	C	6|6	M	18,33|51	M	32,15|47	M	18,18|36	M	33,65|98	C	78|78	M	16,6|22	A	5|5	C	9|9	M	32,13|45	C	17|17	M	40,19|59	C	29|29	C	45|45	C
DLO_r1.0ch02	21809544	C	Y	69,30|99	Y	50,65|115	Y	190,155|345	Y	5,6|11	Y	11,24|35	Y	19,13|32	Y	7,33|40	Y	13,54|67	Y	17,86|103	Y	17,32|49	T	211|223	T	79|82	Y	28,35|63	Y	35,132|167	T	256|277	Y	12,42|54	Y	4,23|27	Y	12,10|22	Y	33,72|105	Y	11,72|83	Y	51,173|224	Y	34,92|126	Y	38,130|168	Y
DLO_r1.0ch02	21809621	T	Y	20,41|61	Y	51,42|93	Y	127,139|266	Y	4,3|7	Y	18,11|29	Y	11,11|22	Y	26,5|31	Y	39,13|52	Y	72,12|84	Y	27,7|34	C	195|206	Y	50,20|70	Y	34,21|55	Y	114,15|129	C	230|247	Y	36,8|44	C	19|20	Y	9,11|20	Y	76,19|95	Y	59,10|69	Y	156,22|178	Y	81,32|113	Y	120,33|153	Y
DLO_r1.0ch02	21891685	T	Y	82,12|94	Y	24,46|70	Y	92,115|207	Y	3,2|5	T	22|23	Y	21,16|37	T	35|35	Y	14,13|27	Y	14,14|28	Y	32,5|37	Y	27,32|59	Y	20,19|39	Y	23,20|43	Y	37,30|67	Y	26,40|66	Y	23,10|33	Y	3,1|4	Y	6,3|9	Y	17,15|32	T	13|16	Y	53,50|103	Y	44,20|64	Y	15,58|73	Y
DLO_r1.0ch02	21892019	A	R	35,38|73	R	22,41|63	R	40,157|197	A	4|5	R	3,18|21	R	10,17|27	R	18,10|28	R	4,20|24	R	11,11|22	R	9,20|29	R	9,41|50	R	5,28|33	R	9,29|38	R	21,41|62	R	21,35|56	G	32|35	G	3|3	R	3,5|8	R	5,20|25	R	8,6|14	R	11,68|79	R	17,37|54	R	22,41|63	G
DLO_r1.0ch02	21989281	T	Y	46,10|56	Y	27,34|61	Y	93,80|173	C	9|9	Y	12,5|17	Y	16,11|27	Y	17,8|25	Y	11,13|24	Y	14,13|27	Y	26,6|32	Y	33,11|44	Y	20,10|30	C	34|36	Y	21,10|31	Y	40,20|60	Y	13,4|17	n	0	C	8|8	Y	27,14|41	Y	8,12|20	Y	44,9|53	Y	13,17|30	C	58|58	C
DLO_r1.0ch02	21993865	G	R	104,15|119	R	7,34|41	R	30,88|118	R	2,3|5	A	119|121	R	86,12|98	R	136,23|159	R	82,10|92	R	118,14|132	R	7,1|8	R	9,15|24	R	10,4|14	R	16,20|36	R	115,17|132	R	36,21|57	A	81|88	G	2|2	R	5,1|6	A	189|202	G	13|14	R	146,20|166	A	111|122	A	378|386	A
DLO_r1.0ch02	21993893	T	K	100,12|112	T	31|38	K	32,69|101	K	3,2|5	G	114|115	K	86,11|97	G	137|151	K	86,10|96	K	116,13|129	K	7,1|8	K	7,12|19	G	12|12	K	15,15|30	K	123,15|138	K	40,19|59	G	82|90	T	2|2	K	5,2|7	G	187|201	T	9|11	G	146|162	G	112|121	G	375|383	G
DLO_r1.0ch02	22015841	G	n	0	K	4,24|28	K	42,71|113	K	1,3|4	T	2|2	K	5,3|8	K	5,5|10	K	5,10|15	K	6,5|11	n	0	K	4,12|16	K	2,13|15	K	8,9|17	K	4,10|14	K	9,15|24	K	6,4|10	N	0|1	T	3|3	K	6,13|19	K	1,6|7	K	18,9|27	K	4,5|9	K	16,7|23	G
DLO_r1.0ch02	22081692	C	M	6,8|14	M	5,4|9	M	14,8|22	C	4|5	n	0	M	4,1|5	C	1|2	M	2,1|3	C	5|5	C	3|3	C	2|2	M	2,5|7	M	2,3|5	A	2|2	A	10|10	M	5,1|6	n	0	C	1|1	M	3,2|5	C	1|3	A	10|10	A	2|2	C	3|4	A
DLO_r1.0ch02	22081733	A	R	13,2|15	R	8,2|10	A	18|18	A	4|5	n	0	R	1,3|4	R	1,1|2	R	2,1|3	A	5|5	A	3|3	A	2|2	A	5|5	A	4|4	R	1,2|3	R	7,3|10	A	4|5	n	0	A	1|1	A	4|5	R	1,4|5	R	8,4|12	A	3|3	A	4|4	A
DLO_r1.0ch02	22127044	A	n	0	G	173|173	G	529|529	n	0	G	64|64	A	1|1	G	34|35	G	87|87	A	1|1	n	0	G	61|61	G	53|55	G	26|26	G	93|93	G	100|103	G	86|86	G	10|10	G	16|16	G	80|80	A	4|4	G	252|252	A	23|23	G	201|201	G
DLO_r1.0ch02	22127047	T	n	0	C	173|173	C	528|528	n	0	C	64|64	T	1|1	C	34|35	C	86|86	T	1|1	n	0	C	61|61	C	53|55	C	26|26	C	92|92	C	99|102	C	86|86	C	10|10	C	16|16	C	79|79	T	4|4	C	252|252	T	23|23	C	201|201	C
DLO_r1.0ch02	22198874	G	n	0	n	0	n	0	n	0	n	0	n	0	n	0	n	0	T	19|21	T	23|23	T	34|34	T	45|45	K	3,16|19	T	48|50	T	57|57	K	2,17|19	K	1,3|4	T	17|17	T	47|49	T	6|6	T	67|70	T	19|19	T	51|52	K
DLO_r1.0ch02	22198904	C	n	0	n	0	n	0	n	0	n	0	n	0	n	0	n	0	Y	7,15|22	Y	10,16|26	Y	19,17|36	Y	21,26|47	Y	4,17|21	Y	10,41|51	T	54|57	Y	7,12|19	Y	2,2|4	T	18|20	Y	11,42|53	T	6|6	Y	15,58|73	Y	12,11|23	Y	14,43|57	Y
DLO_r1.0ch02	22204762	A	G	228|240	A	934|934	A	2833|2834	A	41|41	A	221|221	A	178|178	A	96|96	A	211|211	A	213|213	G	74|74	A	148|148	R	162,63|225	R	282,102|384	R	354,157|514	A	430|430	R	334,81|415	A	16|16	A	99|99	R	446,144|590	A	13|14	R	909,217|1126	A	221|221	A	543|543	A
DLO_r1.0ch02	22204768	A	A	240|240	W	470,469|939	W	1440,1409|2850	W	19,22|41	W	133,89|222	A	177|177	W	22,74|96	W	109,101|210	A	211|211	A	75|75	T	140|149	W	67,159|226	W	276,109|385	W	299,219|518	W	238,193|431	W	203,217|420	A	14|16	W	68,32|100	W	353,242|595	A	14|14	W	643,497|1140	A	222|222	W	83,461|544	W
DLO_r1.0ch02	22204784	T	T	241|241	K	468,467|935	K	1403,1439|2842	K	22,20|42	K	88,134|222	T	174|174	K	74,20|94	K	100,112|212	T	208|208	T	76|76	G	139|150	K	161,65|226	K	108,278|387	K	220,297|517	K	196,236|432	K	216,206|422	T	14|16	K	33,69|102	K	241,352|593	T	14|14	K	502,644|1146	T	222|222	K	462,83|545	K
DLO_r1.0ch02	22314936	A	T	3|3	T	7|7	T	30|30	n	0	A	1|2	W	5,2|7	W	1,3|4	T	4|4	T	9|10	T	6|6	N	0|2	T	6|6	T	4|4	W	2,10|12	T	18|18	T	3|3	N	0|1	n	0	T	4|4	T	5|5	T	13|13	W	1,3|4	T	7|7	T
DLO_r1.0ch02	22354893	A	R	28,23|51	A	13|13	A	33|33	R	1,4|5	R	3,4|7	A	6|6	R	4,7|11	A	4|4	A	13|13	R	4,5|9	R	3,11|14	R	1,7|8	G	9|9	R	12,14|26	G	37|37	G	7|7	n	0	R	11,2|13	G	8|8	R	3,3|6	G	27|27	A	7|7	A	6|6	A
DLO_r1.0ch02	22354977	C	C	21|23	T	8|8	T	21|22	C	2|2	Y	7,3|10	T	6|6	C	6|6	N	0|1	T	4|4	C	8|8	Y	3,3|6	C	1|2	C	5|5	Y	7,4|11	C	13|13	C	4|4	n	0	C	3|3	C	6|6	C	2|3	C	16|16	n	0	Y	2,2|4	T
DLO_r1.0ch02	22355255	C	Y	7,59|66	C	22|22	C	54|54	T	7|7	Y	7,13|20	C	12|12	Y	6,15|21	C	6|6	C	14|14	T	15|16	Y	5,14|19	Y	1,6|7	T	10|10	Y	12,19|31	T	44|45	T	9|10	n	0	Y	4,9|13	Y	4,12|16	Y	4,4|8	T	44|44	C	7|7	Y	6,2|8	C
DLO_r1.0ch02	22355256	G	G	59|66	R	19,3|22	R	46,8|54	G	7|7	R	7,13|20	R	10,2|12	G	18|21	R	4,2|6	A	13|14	G	16|16	R	5,14|19	G	6|7	G	10|10	R	12,19|31	G	45|45	G	10|10	n	0	R	3,10|13	G	16|16	G	7|8	G	44|44	R	7,1|8	R	6,2|8	A
DLO_r1.0ch02	22494319	A	A	167|184	C	15|15	C	23|23	A	9|11	N	0|2	C	13|13	M	10,7|17	C	5|5	C	3|3	A	50|57	M	11,10|21	C	17|17	C	7|7	C	26|26	M	16,22|38	A	1|3	n	0	A	1|2	M	2,7|9	M	5,3|8	C	12|13	C	8|8	M	5,9|14	C
DLO_r1.0ch02	22494342	T	T	167|184	C	15|15	C	23|23	Y	3,9|12	C	2|2	C	13|13	Y	7,10|17	C	5|5	C	3|3	Y	7,49|56	Y	11,8|19	C	17|17	C	7|7	C	26|26	Y	24,14|38	C	3|3	n	0	Y	1,1|2	C	9|9	Y	3,2|5	C	12|12	C	9|9	Y	9,6|15	C
DLO_r1.0ch02	22494764	T	Y	7,6|13	C	7|7	C	12|12	C	1|1	C	1|1	C	12|12	C	5|5	C	3|3	C	2|2	C	5|5	C	3|3	C	10|10	C	6|6	C	10|10	C	11|11	T	1|2	n	0	C	1|1	Y	3,2|5	Y	1,2|3	C	5|5	C	6|6	Y	4,14|18	n
DLO_r1.0ch02	22494990	G	K	120,57|177	T	135|135	T	267|267	K	10,10|20	K	15,7|22	T	54|54	K	24,60|84	K	10,46|56	T	62|62	G	76|84	K	33,66|99	T	51|54	K	17,52|69	K	25,76|101	K	25,192|218	K	41,25|66	T	8|8	K	15,6|21	K	44,33|77	K	16,31|47	K	88,54|142	T	92|92	K	68,54|122	K
DLO_r1.0ch02	22499454	T	C	4|4	C	11|11	C	24|24	T	14|15	T	76|77	C	3|3	T	70|75	T	40|44	N	0|2	T	11|13	T	100|102	C	4|4	Y	6,18|24	T	40|46	Y	14,76|90	T	63|64	N	0|1	T	35|36	T	80|83	T	37|37	T	110|121	C	5|5	T	143|145	T
DLO_r1.0ch02	22499543	C	T	26|26	T	40|40	T	130|130	T	23|23	C	87|96	T	14|14	T	96|96	Y	43,21|64	T	16|16	T	14|14	T	125|125	T	10|10	Y	20,17|37	Y	50,36|86	T	132|132	Y	71,14|85	T	3|3	Y	31,9|40	Y	86,14|100	T	48|48	Y	118,45|163	T	14|14	Y	116,55|171	Y
DLO_r1.0ch02	22510135	T	Y	276,127|403	Y	167,169|336	Y	456,369|825	Y	17,40|57	Y	31,53|84	C	119|119	Y	97,105|202	Y	73,81|154	C	113|113	Y	52,74|126	Y	31,167|198	Y	59,45|104	Y	129,58|187	Y	170,78|248	Y	189,159|348	Y	61,53|114	Y	4,11|15	Y	19,43|62	Y	90,92|182	Y	43,39|82	Y	149,227|376	C	155|155	Y	55,154|209	Y
DLO_r1.0ch02	22561831	C	S	142,73|215	S	154,71|225	S	426,246|672	S	15,9|24	S	19,23|42	S	58,41|99	S	46,84|130	S	45,58|103	S	66,36|102	S	33,6|39	S	101,72|173	S	16,78|94	S	57,73|130	S	90,119|209	S	196,138|334	S	55,28|83	S	3,6|9	S	30,22|52	S	64,63|127	S	59,30|89	S	132,97|229	S	101,75|176	S	53,66|119	G
DLO_r1.0ch02	22569609	G	G	4|4	S	4,3|7	G	21|21	n	0	S	1,3|4	n	0	S	2,3|5	G	4|5	G	2|2	n	0	S	3,2|5	C	2|2	S	1,5|6	G	2|2	G	1|1	G	1|1	C	2|2	G	1|1	G	3|3	G	1|1	S	6,3|9	n	0	S	2,5|7	G
DLO_r1.0ch02	22575124	C	S	15,7|22	S	35,28|63	S	81,95|176	C	10|12	S	7,17|24	C	6|7	S	9,33|42	S	21,5|26	S	12,6|18	C	6|7	C	25|31	C	4|4	S	56,11|67	S	44,22|66	S	39,32|71	S	24,7|31	n	0	S	9,8|17	S	35,15|50	S	6,14|20	S	61,22|83	S	43,27|70	S	35,5|40	S
DLO_r1.0ch02	22640328	T	A	11|11	A	53|53	A	215|215	T	2|2	W	6,2|8	A	21|21	T	5|5	A	22|24	A	21|21	A	4|4	A	10|10	W	4,2|6	A	31|34	A	23|23	W	4,5|9	A	25|26	A	4|4	A	2|2	A	30|31	W	4,1|5	A	77|78	A	23|23	W	24,3|27	W
DLO_r1.0ch02	22640362	T	Y	11,2|13	T	50|53	T	212|223	T	3|3	T	10|10	T	18|21	T	8|8	T	27|27	T	19|21	C	5|5	C	11|11	Y	4,4|8	T	31|37	T	19|23	Y	4,5|9	T	22|27	T	4|4	C	3|3	Y	8,22|30	Y	4,1|5	Y	17,70|87	T	22|24	T	25|30	T
DLO_r1.0ch02	22640546	T	A	12|12	A	54|54	A	234|234	W	2,2|4	W	8,6|14	A	25|25	T	9|9	A	27|29	A	24|24	A	6|6	A	10|10	W	5,4|9	A	39|43	A	25|25	W	5,7|12	A	25|26	A	4|4	A	3|3	A	36|38	W	5,2|7	A	87|89	A	25|25	W	31,4|35	W
DLO_r1.0ch02	22668534	C	C	50|50	C	104|104	C	471|471	Y	9,9|18	Y	38,14|52	C	86|86	C	40|40	Y	22,26|48	C	60|60	C	6|6	C	50|50	C	58|58	C	39|39	C	128|128	C	154|154	Y	20,16|36	C	11|11	C	14|14	Y	34,34|68	C	32|32	Y	67,67|134	C	60|60	Y	68,76|144	T
DLO_r1.0ch02	22668571	G	G	48|48	G	85|85	G	408|408	R	10,9|19	R	9,31|40	G	73|73	G	38|38	R	22,22|44	G	45|45	G	4|4	G	43|43	G	46|46	G	28|28	G	112|112	G	118|118	R	13,16|29	G	8|8	G	13|13	R	31,26|57	G	29|29	R	60,61|121	G	57|57	R	68,65|133	A
DLO_r1.0ch02	22668658	G	G	51|51	G	100|101	G	448|459	G	18|18	G	49|49	G	84|85	G	41|41	G	46|46	G	53|56	A	4|4	G	41|44	G	51|51	G	31|32	G	124|129	G	144|144	G	31|35	G	10|10	R	3,10|13	G	62|63	G	30|35	G	125|136	G	57|59	G	148|149	G
DLO_r1.0ch02	22697353	C	Y	6,4|10	Y	3,8|11	T	33|33	T	2|2	n	0	Y	3,2|5	C	2|2	C	2|2	Y	1,3|4	Y	1,2|3	Y	6,4|10	n	0	T	3|3	Y	4,12|16	Y	8,6|14	N	0|1	n	0	Y	2,3|5	T	10|10	C	2|3	T	12|12	Y	3,2|5	T	7|7	N
DLO_r1.0ch02	22697388	C	Y	5,8|13	Y	6,9|15	Y	10,40|50	T	1|1	n	0	Y	7,2|9	C	4|4	C	1|1	Y	4,4|8	Y	2,2|4	Y	7,6|13	T	1|1	T	4|4	Y	10,15|25	Y	14,6|20	T	2|2	n	0	Y	3,3|6	Y	2,10|12	Y	1,2|3	T	20|21	Y	3,5|8	Y	2,7|9	T
DLO_r1.0ch02	22705575	T	T	20|20	Y	5,3|8	Y	15,4|19	T	2|2	C	2|2	Y	4,1|5	T	1|1	C	2|2	C	3|3	T	11|11	T	11|11	T	8|9	Y	3,5|8	Y	5,4|9	T	1|2	T	10|11	n	0	n	0	T	4|4	Y	2,2|4	Y	17,22|39	C	2|2	Y	8,2|10	T
DLO_r1.0ch02	22705658	A	R	8,10|18	A	6|6	A	18|18	A	1|1	A	3|3	A	4|4	n	0	A	5|5	A	5|5	R	3,9|12	A	9|9	R	1,4|5	R	5,2|7	R	5,4|9	A	3|3	R	1,8|9	n	0	n	0	R	1,3|4	A	3|3	R	14,14|28	A	2|2	A	12|12	A
DLO_r1.0ch02	22749658	C	Y	142,309|451	Y	138,163|301	Y	660,177|837	Y	12,35|47	Y	76,36|112	Y	153,111|264	Y	172,55|227	Y	130,39|169	Y	157,76|233	Y	32,166|198	T	298|298	Y	62,62|124	Y	110,120|230	Y	157,193|350	Y	246,279|525	Y	88,49|137	C	2|2	T	68|68	Y	151,98|249	Y	45,79|124	Y	279,210|489	Y	211,105|316	Y	159,157|316	Y
DLO_r1.0ch02	22749852	C	Y	127,280|407	Y	127,147|274	Y	594,155|749	Y	11,31|42	Y	66,30|96	Y	140,100|240	Y	166,49|215	Y	126,37|163	Y	150,71|221	Y	33,150|183	T	270|270	Y	58,50|108	Y	94,114|208	Y	144,179|323	Y	218,261|479	Y	74,47|121	C	2|2	T	62|62	Y	145,92|237	Y	44,73|117	Y	258,197|455	Y	197,101|298	Y	154,144|298	Y
DLO_r1.0ch02	22794185	C	C	214|214	S	229,69|298	S	993,181|1174	S	23,24|47	S	59,15|74	G	64|66	S	44,14|58	G	102|104	G	85|89	S	18,44|62	S	84,85|169	S	64,84|148	S	139,35|174	S	150,29|179	S	135,79|214	S	65,17|82	G	4|4	S	65,10|75	S	157,18|175	G	52|54	S	315,61|376	G	113|115	S	77,136|213	G
DLO_r1.0ch02	22794344	A	A	221|221	W	69,247|316	W	182,1031|1213	W	24,23|47	W	14,46|80	W	11,65|76	W	19,46|65	T	104|107	T	90|98	W	45,18|63	W	91,89|180	W	87,67|154	W	36,116|181	W	32,117|193	W	94,139|233	W	17,62|92	T	7|7	W	13,64|77	W	18,130|176	W	11,58|69	W	70,255|402	T	120|126	W	137,80|217	W
DLO_r1.0ch02	22901735	G	R	16,5|21	A	7|7	A	20|20	A	3|3	N	0|1	A	2|2	A	7|7	N	0|1	A	3|3	R	7,2|9	A	3|3	A	7|7	A	8|8	A	5|5	A	4|4	A	2|2	n	0	n	0	A	7|7	N	0|1	A	10|10	A	4|4	R	2,3|5	A
DLO_r1.0ch02	22921187	T	T	50|50	K	66,11|77	G	250|250	K	4,7|11	K	8,10|18	K	11,7|18	T	22|22	K	22,7|29	K	25,18|43	K	3,9|12	K	26,6|32	T	14|14	K	16,22|38	K	15,35|50	K	12,39|51	K	18,8|26	G	4|4	K	7,6|13	K	32,12|44	K	8,16|24	K	55,35|90	K	26,15|41	G	54|58	K
DLO_r1.0ch02	22959898	A	R	485,400|885	R	475,239|714	R	1903,562|2465	R	77,17|94	R	159,91|250	R	139,147|286	G	367|367	R	218,98|316	R	194,206|400	R	109,53|162	R	194,207|401	R	76,217|293	R	363,288|651	R	440,431|871	G	767|775	R	254,97|352	A	6|6	R	89,87|176	R	387,155|542	G	99|101	R	705,199|904	R	245,217|462	R	306,123|429	A
DLO_r1.0ch02	22960133	C	C	7|7	S	7,5|12	S	10,12|22	n	0	C	2|2	S	2,7|9	C	12|12	S	4,2|6	C	10|12	C	1|1	S	8,8|16	n	0	C	10|10	S	2,5|7	C	9|9	C	1|3	n	0	G	2|2	C	1|3	C	4|4	C	16|16	C	4|4	S	3,3|6	C
DLO_r1.0ch02	22974970	T	C	6|6	C	11|11	T	37|37	C	2|2	C	6|6	Y	24,11|35	Y	27,24|51	T	36|42	n	0	Y	54,19|73	C	12|12	C	36|36	Y	69,106|175	Y	20,4|24	Y	100,39|139	T	6|6	n	0	T	4|4	Y	90,57|147	C	8|8	T	11|11	Y	113,79|192	Y	101,35|136	Y
DLO_r1.0ch02	23013435	T	W	8,22|30	A	22|22	A	63|63	T	1|2	W	4,9|13	A	7|7	W	9,8|17	A	11|11	A	12|13	W	4,4|8	W	8,2|10	W	7,1|8	W	4,7|11	W	12,9|21	W	17,5|22	T	9|10	N	0|1	T	1|2	T	12|15	W	8,3|11	W	9,19|28	A	10|10	W	15,13|28	W
DLO_r1.0ch02	23013765	C	G	25|25	S	16,5|21	S	51,18|69	S	2,1|3	G	7|7	S	8,2|10	S	16,2|18	S	6,1|7	G	9|10	S	8,1|9	S	11,2|13	G	11|12	G	10|10	G	17|18	S	23,3|26	S	8,1|9	N	0|1	G	2|2	G	13|14	S	7,4|11	S	22,6|28	S	7,1|8	G	27|29	S
DLO_r1.0ch02	23024055	G	K	19,25|44	G	8|8	G	35|35	G	5|5	T	8|8	G	8|8	K	6,23|29	K	3,3|6	G	3|3	K	4,21|25	K	14,6|20	K	9,4|13	K	4,17|21	T	32|35	G	17|17	T	9|10	n	0	K	6,4|10	T	21|22	G	4|4	K	6,25|31	G	3|3	K	17,16|33	T
DLO_r1.0ch02	23024103	C	Y	14,22|36	C	4|4	C	25|25	C	4|4	T	9|9	C	4|4	Y	7,24|31	Y	3,4|7	C	3|3	Y	4,21|25	Y	15,7|22	Y	11,4|15	T	19|19	T	31|31	C	9|9	T	11|12	n	0	Y	6,4|10	T	25|25	C	4|4	T	29|29	C	4|4	Y	20,17|37	T
DLO_r1.0ch02	23071553	A	T	18|20	T	37|37	T	137|137	T	6|6	T	9|9	T	27|27	T	18|19	T	15|15	T	15|15	T	14|15	T	20|20	T	11|12	T	10|11	T	28|28	T	46|46	T	10|10	N	0|1	T	8|8	T	16|17	T	9|10	T	21|21	T	22|22	T	23|23	T
DLO_r1.0ch02	23086260	T	T	34|34	n	0	n	0	T	1|1	n	0	N	0|1	n	0	n	0	C	100|108	T	9|9	Y	35,88|123	T	34|34	Y	64,14|78	Y	131,22|153	Y	50,178|228	Y	40,19|59	Y	4,2|6	Y	8,18|26	Y	67,20|87	Y	20,3|23	Y	125,50|175	C	98|106	Y	64,87|151	Y
DLO_r1.0ch02	23086415	C	n	0	n	0	n	0	n	0	n	0	n	0	n	0	n	0	S	62,40|102	C	1|1	S	34,79|113	C	26|26	S	60,9|69	S	62,77|139	C	210|210	S	37,10|47	S	4,1|5	C	23|23	S	65,13|78	C	22|22	S	120,22|142	S	34,70|104	S	60,90|150	S
DLO_r1.0ch02	23261418	A	A	294|294	n	0	n	0	A	5|5	A	37|37	n	0	A	69|70	n	0	n	0	A	77|77	A	57|57	A	27|27	A	36|36	A	80|82	G	3|3	A	51|51	n	0	A	29|29	A	47|47	G	2|2	A	130|138	G	2|2	n	0	A
DLO_r1.0ch02	23296342	C	T	58|58	N	0|1	n	0	T	3|3	Y	12,10|22	n	0	T	18|20	n	0	C	1|1	T	49|49	T	35|35	Y	6,13|19	Y	58,60|119	Y	55,39|94	C	1|3	Y	24,42|66	n	0	Y	2,3|5	Y	58,49|107	C	7|7	Y	124,142|266	C	17|21	Y	2,2|4	T
DLO_r1.0ch02	23389969	T	Y	6,23|29	Y	70,11|81	C	354|382	C	17|17	Y	16,3|19	Y	37,6|43	Y	18,4|22	Y	25,12|37	Y	40,6|46	Y	15,7|22	Y	30,26|56	Y	36,6|42	Y	31,13|44	Y	24,27|51	Y	43,14|57	Y	19,8|27	T	1|1	C	4|4	Y	23,24|47	Y	10,3|13	Y	59,31|90	Y	31,8|39	Y	72,10|82	Y
DLO_r1.0ch02	23403027	A	C	15|15	C	29|29	C	63|63	M	11,3|14	C	5|5	C	5|5	C	12|12	C	3|3	N	0|1	C	7|7	C	7|7	C	6|6	C	10|10	C	11|11	C	18|18	C	10|10	n	0	N	0|1	C	12|12	C	9|9	C	10|10	C	4|4	C	10|10	C
DLO_r1.0ch02	23403107	C	T	16|16	T	31|31	T	58|58	C	10|12	T	4|4	n	0	T	11|11	n	0	N	0|2	T	3|3	T	4|4	T	7|7	T	8|8	T	10|10	T	18|18	T	8|8	N	0|1	N	0|2	T	14|14	T	7|7	T	13|13	T	3|3	T	7|7	T
DLO_r1.0ch02	23403189	T	A	16|16	A	32|32	A	67|67	W	3,11|14	A	6|6	A	5|5	A	12|12	N	0|2	A	3|3	A	3|3	A	5|5	A	8|8	A	9|9	A	8|8	A	23|23	A	12|12	N	0|1	A	2|2	A	12|12	A	10|10	A	13|13	A	6|6	A	10|10	A
DLO_r1.0ch02	23403214	T	C	6|6	C	20|20	C	37|37	T	11|11	C	4|4	N	0|2	C	9|9	N	0|1	N	0|1	C	5|5	C	4|4	C	4|4	C	3|3	C	8|8	C	7|7	C	3|3	N	0|2	n	0	C	9|9	C	9|9	C	7|7	C	3|3	C	3|3	C
DLO_r1.0ch02	23412808	G	G	3|3	K	3,6|9	K	16,27|43	n	0	G	1|3	K	6,3|9	G	10|10	G	6|7	G	1|3	N	0|1	K	8,6|14	G	1|3	T	2|2	G	8|10	K	8,11|19	G	4|5	n	0	G	1|1	K	4,13|17	n	0	K	8,7|15	K	3,2|5	K	3,6|9	T
DLO_r1.0ch02	23412875	A	R	3,9|12	R	11,4|15	R	58,15|73	n	0	R	7,2|9	R	2,10|12	G	11|11	R	7,11|18	R	2,5|7	A	2|2	R	13,11|24	R	2,4|6	A	6|6	R	16,6|22	R	6,21|27	R	4,2|6	n	0	G	2|2	A	19|19	n	0	A	25|27	R	3,9|12	G	14|14	R
DLO_r1.0ch02	23544982	G	A	4|4	R	9,4|13	R	37,7|44	n	0	A	2|2	A	12|12	A	8|8	G	2|2	A	17|17	n	0	A	18|18	A	6|6	R	8,3|11	A	10|10	A	18|19	R	7,2|9	n	0	G	2|2	A	14|14	R	3,2|5	A	36|36	A	9|9	R	6,6|12	R
DLO_r1.0ch02	23545013	A	A	2|2	A	10|12	R	21,34|55	n	0	R	1,2|3	R	3,11|14	R	4,3|7	N	0|1	R	10,9|19	n	0	R	16,7|23	G	6|6	R	5,8|13	A	12|14	R	7,19|26	R	2,4|6	n	0	A	1|1	R	8,9|17	A	4|5	R	24,28|52	R	7,2|9	A	11|13	R
DLO_r1.0ch02	23545030	G	T	4|4	G	9|11	K	24,22|46	n	0	K	3,2|5	K	6,6|12	K	3,4|7	G	1|1	K	14,5|19	n	0	K	12,8|20	G	5|5	G	12|12	T	9|10	G	23|25	G	5|5	n	0	G	1|1	G	13|16	G	3|3	K	38,11|49	K	6,2|8	G	13|13	G
DLO_r1.0ch02	23574395	G	R	23,29|52	R	47,24|71	R	183,49|232	R	7,1|8	R	14,10|24	G	12|13	R	35,28|63	G	46|55	G	33|33	R	3,6|9	R	22,22|44	R	13,7|20	R	50,40|90	R	47,20|67	R	105,30|135	R	19,25|44	n	0	R	7,7|14	R	44,49|93	R	13,6|19	R	75,82|157	G	15|18	G	116|121	G
DLO_r1.0ch02	23622047	A	A	4|5	M	6,5|11	M	21,26|47	M	2,1|3	A	1|1	C	3|3	M	3,5|8	M	5,5|10	N	0|1	A	2|2	A	7|8	n	0	M	2,2|4	M	8,2|10	M	7,3|10	C	6|6	n	0	A	24|25	M	5,3|8	A	2|2	M	10,6|16	C	9|9	A	14|14	M
DLO_r1.0ch02	23646222	C	Y	19,15|34	Y	6,14|20	T	30|30	Y	3,6|9	C	1|3	N	0|1	Y	3,11|14	T	4|4	T	4|4	Y	10,3|13	Y	10,12|22	T	13|13	Y	2,2|4	C	19|19	Y	22,18|40	C	3|3	n	0	C	1|2	Y	2,2|4	C	3|4	C	17|20	Y	4,2|6	T	20|20	T
DLO_r1.0ch02	23646330	T	W	10,18|28	W	8,3|11	A	21|21	T	9|9	T	2|2	N	0|1	T	9|11	A	3|3	W	3,1|4	W	2,5|7	T	12|14	W	4,4|8	T	2|2	T	13|13	T	26|32	T	2|2	n	0	T	2|2	T	1|1	T	3|3	T	15|15	W	2,4|6	A	13|13	n
DLO_r1.0ch02	23646510	G	K	15,20|35	K	15,6|21	G	28|28	K	6,2|8	G	5|5	G	1|1	G	12|15	G	4|4	G	6|6	K	3,9|12	K	12,10|22	G	12|12	G	3|3	K	8,9|17	K	18,25|43	G	3|3	n	0	K	1,2|3	G	4|4	K	1,3|4	G	20|20	K	2,5|7	G	20|20	G
DLO_r1.0ch02	23646534	G	R	15,20|35	R	15,6|21	A	29|29	R	5,4|9	R	2,3|5	A	1|1	R	12,3|15	A	4|4	R	4,2|6	R	3,10|13	R	13,10|23	R	7,5|12	R	1,2|3	G	17|17	R	19,25|44	G	3|3	n	0	G	4|4	R	2,2|4	G	3|4	G	17|20	R	2,5|7	A	20|20	R
DLO_r1.0ch02	23646543	T	K	20,15|35	K	6,15|21	T	30|30	K	2,7|9	T	5|5	T	1|1	K	3,12|15	T	4|4	T	6|6	K	10,3|13	K	10,14|24	T	12|12	T	5|5	K	9,8|17	K	25,19|44	T	3|3	n	0	K	2,2|4	T	4|4	K	3,1|4	T	20|20	K	5,2|7	T	20|20	T
DLO_r1.0ch02	23666361	T	W	2,3|5	T	5|5	W	6,19|25	n	0	T	5|5	T	5|6	W	5,2|7	T	2|2	T	8|8	T	5|5	T	2|3	T	5|5	A	2|2	W	2,1|3	T	4|5	W	1,1|2	n	0	A	1|1	T	3|3	A	2|2	W	2,4|6	T	5|5	T	30|30	T
DLO_r1.0ch02	23683099	T	T	4|4	Y	5,2|7	Y	45,24|69	n	0	T	1|1	C	6|6	T	4|4	Y	12,3|15	C	11|11	n	0	n	0	T	1|1	C	1|1	Y	2,8|10	T	23|23	Y	9,3|12	n	0	T	1|1	Y	4,7|11	T	1|1	Y	13,6|19	Y	4,8|12	C	1|1	Y
DLO_r1.0ch02	23753361	C	n	0	C	3|3	C	14|14	T	8|8	T	26|26	C	4|4	C	15|15	C	1|1	C	2|2	n	0	C	9|9	C	11|11	T	25|26	T	80|83	C	13|13	T	31|33	n	0	C	1|1	T	42|46	C	10|10	T	99|110	C	55|55	C	8|8	C
DLO_r1.0ch02	23753409	T	n	0	Y	8,1|9	Y	18,5|23	T	7|7	T	28|28	Y	5,2|7	Y	15,4|19	C	2|2	C	3|3	n	0	Y	12,2|14	C	14|14	T	25|27	T	82|87	Y	9,13|22	T	36|38	n	0	C	2|2	T	42|48	Y	8,4|12	Y	15,109|124	Y	42,14|56	T	12|14	Y
DLO_r1.0ch02	23912576	T	T	1|1	K	9,3|12	G	46|46	G	2|2	G	2|2	G	3|3	G	5|5	G	4|4	K	3,1|4	T	1|1	G	4|4	G	2|2	K	4,2|6	G	7|7	K	7,1|8	G	2|2	n	0	K	1,1|2	G	3|3	T	2|2	G	12|12	G	5|5	G	7|7	K
DLO_r1.0ch02	23912592	A	A	1|1	W	3,8|11	T	39|39	T	2|2	T	2|2	T	3|3	T	4|4	T	4|4	W	1,2|3	A	1|1	T	4|4	T	2|2	W	2,3|5	T	5|5	W	1,6|7	N	0|1	n	0	A	1|2	T	3|3	A	2|2	T	12|12	T	5|5	T	6|6	W
DLO_r1.0ch02	23979070	A	G	238|238	R	190,579|769	R	479,1991|2471	R	19,42|61	R	88,185|273	G	253|262	R	222,306|528	R	71,185|256	G	400|400	G	97|97	R	345,449|794	R	135,73|208	R	136,350|486	R	211,341|552	R	132,400|532	R	130,245|375	R	10,10|20	R	70,31|101	R	181,248|429	G	141|141	R	392,492|884	G	339|339	R	200,364|564	R
DLO_r1.0ch02	23979075	T	C	236|236	Y	573,188|761	Y	1977,477|2454	Y	42,19|61	Y	186,88|274	C	247|256	Y	305,221|526	Y	183,71|254	C	398|398	C	97|97	Y	443,344|787	Y	70,135|205	Y	347,135|482	Y	337,209|546	Y	398,130|528	Y	244,130|374	Y	10,9|19	Y	29,70|99	Y	247,181|428	C	141|141	Y	488,388|876	C	339|339	Y	362,199|561	Y
DLO_r1.0ch02	24121487	C	C	10|10	Y	8,6|14	Y	15,8|23	C	4|4	C	3|3	T	2|2	N	0|1	N	0|1	C	1|2	C	4|4	C	7|7	C	2|2	C	7|8	C	1|2	C	7|7	C	3|4	n	0	C	2|2	C	4|5	C	1|1	C	9|10	C	1|2	n	0	T
DLO_r1.0ch02	24213887	C	Y	19,7|26	Y	8,16|24	Y	33,43|76	C	1|1	Y	7,7|14	T	5|5	Y	4,9|13	T	6|6	Y	3,10|13	Y	4,4|8	C	24|28	T	3|3	Y	6,5|11	Y	16,7|23	Y	21,10|31	Y	12,5|17	n	0	T	6|6	Y	6,9|15	C	6|7	Y	11,24|35	T	14|15	T	7|7	T
DLO_r1.0ch02	24229792	G	S	2,7|9	S	5,2|7	G	19|21	n	0	G	2|2	G	4|5	G	52|54	G	4|4	G	2|2	n	0	G	72|74	N	0|1	G	6|7	C	10|11	S	7,2|9	n	0	n	0	N	0|1	G	4|5	N	0|1	S	11,6|17	S	3,3|6	G	6|6	n
DLO_r1.0ch02	24229827	T	A	4|4	T	3|4	T	22|24	n	0	T	1|1	W	1,1|2	T	48|49	A	2|2	T	1|1	n	0	T	73|74	A	1|1	T	7|7	W	5,2|7	W	3,3|6	n	0	n	0	n	0	T	3|3	A	1|1	W	6,10|16	W	2,2|4	T	8|9	n
DLO_r1.0ch02	24233081	T	Y	6,8|14	Y	11,7|18	Y	29,14|43	n	0	Y	5,2|7	Y	13,6|19	Y	5,8|13	Y	4,3|7	C	5|5	Y	2,1|3	T	4|5	T	2|2	T	11|12	Y	5,8|13	T	11|12	Y	4,11|15	n	0	Y	2,3|5	Y	5,12|17	Y	3,6|9	Y	11,14|25	Y	4,1|5	T	11|13	Y
DLO_r1.0ch02	24233469	A	R	46,11|57	R	43,28|71	R	158,67|225	R	8,2|10	R	19,17|36	A	41|41	R	32,20|52	R	15,20|35	A	48|48	R	7,21|28	R	30,30|60	R	13,19|32	R	20,24|44	R	45,22|67	R	89,63|152	R	20,22|42	G	4|4	A	12|12	R	24,43|67	R	17,17|34	R	47,76|123	A	68|68	R	35,12|47	R
DLO_r1.0ch02	24252999	T	A	22|22	A	16|16	A	30|32	T	1|2	N	0|2	A	7|7	W	5,5|10	W	6,1|7	A	12|12	A	8|8	W	7,2|9	W	2,6|8	W	4,3|7	A	13|14	W	4,8|12	N	0|2	n	0	A	7|7	W	4,1|5	N	0|1	A	20|22	A	19|19	W	8,2|10	W
DLO_r1.0ch02	24253086	G	A	22|23	A	13|13	A	31|31	R	2,1|3	N	0|1	A	8|8	R	5,5|10	R	6,1|7	A	14|14	A	9|9	R	7,3|10	R	2,5|7	R	4,1|5	A	13|14	R	3,7|10	A	2|2	n	0	A	7|7	A	4|4	N	0|1	A	22|23	A	24|24	R	9,3|12	A
DLO_r1.0ch02	24321352	G	G	41|44	G	56|62	A	20|20	R	1,2|3	A	7|7	G	57|62	G	36|40	R	7,10|17	G	45|47	G	10|10	R	4,29|33	G	12|12	A	12|12	G	110|119	G	148|163	A	7|7	n	0	n	0	A	11|11	G	34|34	A	15|15	G	115|116	A	15|15	A
DLO_r1.0ch02	24358462	A	A	5|5	G	9|9	G	45|50	A	1|1	N	0|1	A	1|2	R	4,3|7	R	1,3|4	R	1,5|6	n	0	R	4,4|8	A	1|1	R	3,12|15	A	3|4	A	3|3	G	2|2	n	0	n	0	R	2,4|6	A	1|1	R	4,11|15	R	3,10|13	R	12,9|21	A
DLO_r1.0ch02	24358550	G	A	4|4	G	8|8	G	50|50	A	1|1	G	1|1	R	1,2|3	G	6|6	G	3|3	G	5|5	n	0	G	7|7	G	1|1	G	13|13	G	4|4	G	2|2	G	2|2	n	0	n	0	G	6|6	A	1|1	G	15|15	R	3,10|13	G	23|23	G
DLO_r1.0ch02	24370270	T	T	36|41	Y	20,18|38	Y	31,17|48	n	0	Y	3,3|6	Y	11,13|24	Y	7,28|35	T	45|47	T	13|14	Y	7,7|14	Y	22,23|45	T	26|26	T	4|4	T	304|304	T	357|375	T	13|13	n	0	Y	3,3|6	T	19|19	T	9|11	T	11|11	Y	7,10|17	T	13|14	T
DLO_r1.0ch02	24370275	C	C	35|40	Y	16,20|36	Y	17,30|47	n	0	Y	3,3|6	Y	14,11|25	Y	27,7|34	C	45|47	C	13|14	Y	7,7|14	Y	22,22|44	C	22|26	C	4|4	C	303|304	C	355|373	C	13|13	n	0	T	5|5	C	17|17	C	9|11	C	9|9	Y	10,8|18	C	14|15	C
DLO_r1.0ch02	24390222	A	n	0	A	9|9	A	40|40	A	1|2	A	6|7	A	1|1	R	3,11|14	A	7|7	n	0	n	0	G	9|9	R	10,3|13	A	14|14	A	3|3	R	9,14|23	A	9|9	n	0	A	6|6	A	9|9	n	0	A	20|20	A	2|2	R	21,12|33	A
DLO_r1.0ch02	24390245	G	A	1|1	G	10|10	G	38|40	R	1,1|2	G	7|7	n	0	G	13|13	G	6|6	A	1|1	n	0	G	9|9	G	14|14	G	14|14	G	3|3	G	24|24	G	8|8	n	0	R	4,2|6	G	10|10	n	0	G	18|18	n	0	G	33|34	G
DLO_r1.0ch02	24390256	C	C	2|2	C	10|10	C	41|41	C	1|3	C	6|7	n	0	Y	3,9|12	C	5|5	C	1|1	n	0	T	9|9	Y	10,4|14	C	14|14	C	3|3	Y	14,13|27	C	8|8	n	0	C	6|6	C	9|9	C	1|1	C	23|23	n	0	Y	20,13|33	C
DLO_r1.0ch02	24390291	C	C	2|2	C	11|11	C	33|35	C	4|4	C	7|7	n	0	C	13|13	C	5|5	C	1|1	C	1|1	C	9|9	C	13|13	C	13|13	C	4|4	C	27|27	C	9|9	n	0	C	5|5	C	10|10	C	1|1	C	22|24	T	1|1	C	32|32	C
DLO_r1.0ch02	24390306	G	G	2|2	G	9|9	G	30|30	R	3,1|4	G	6|7	n	0	R	10,3|13	G	5|5	n	0	G	1|1	A	9|9	R	9,3|12	G	12|12	G	3|3	R	13,11|24	G	7|7	n	0	R	4,1|5	G	9|9	n	0	G	19|19	G	1|1	R	13,17|30	G
DLO_r1.0ch02	24410551	T	T	222|222	Y	405,199|604	Y	1955,742|2697	T	17|17	Y	67,110|177	Y	142,97|239	Y	119,380|499	Y	201,129|330	Y	239,100|339	T	88|88	Y	132,273|405	T	44|44	Y	262,139|401	C	125|131	T	369|369	Y	152,105|257	Y	22,3|25	T	86|86	Y	196,132|328	T	98|98	Y	560,208|768	Y	277,138|415	Y	96,444|540	Y
DLO_r1.0ch02	24417936	T	G	10|10	K	15,8|23	K	16,26|42	T	2|2	n	0	G	20|21	K	10,2|12	T	9|10	K	11,5|16	G	4|4	G	9|9	T	49|49	K	8,68|76	T	168|186	T	189|202	T	88|89	n	0	T	110|110	T	141|147	K	8,8|16	K	26,149|175	G	5|5	G	14|14	K
DLO_r1.0ch02	24425267	T	T	12|12	T	31|31	T	62|62	T	5|5	K	3,5|8	T	12|12	T	17|19	T	4|4	T	12|12	n	0	T	11|11	G	8|8	T	16|16	T	22|22	K	4,8|12	T	6|6	n	0	K	3,4|7	T	19|19	T	5|5	T	37|37	T	22|22	T	9|11	T
DLO_r1.0ch02	24536020	A	n	0	n	0	n	0	n	0	n	0	G	1|1	n	0	n	0	R	6,38|44	R	20,19|39	R	14,56|70	R	17,4|21	R	10,9|19	R	32,13|45	R	32,36|68	R	6,11|17	R	1,1|2	R	1,8|9	R	7,14|21	R	10,6|16	R	24,27|51	G	15|16	G	22|22	R
DLO_r1.0ch02	24536361	T	n	0	n	0	n	0	n	0	n	0	n	0	n	0	n	0	Y	44,7|51	Y	24,22|46	Y	57,15|72	Y	7,19|26	Y	11,12|23	Y	17,33|50	Y	41,37|78	Y	10,6|16	T	2|3	Y	8,2|10	Y	15,8|23	Y	7,9|16	Y	29,26|55	C	17|18	C	21|21	Y
DLO_r1.0ch02	24565930	A	A	61|63	C	25|26	C	87|89	A	16|17	M	7,13|20	C	18|19	C	10|10	C	6|6	C	11|11	A	34|34	C	15|16	A	19|19	A	21|21	A	24|24	M	73,27|100	A	7|7	C	4|4	N	0|2	A	17|17	A	16|16	A	45|45	C	10|11	C	15|15	M
DLO_r1.0ch02	24566089	T	Y	70,29|99	Y	15,60|75	Y	36,145|181	Y	18,9|27	Y	14,21|35	Y	8,41|49	Y	5,27|32	Y	9,12|21	Y	5,20|25	Y	48,7|55	Y	9,28|37	Y	23,10|33	C	32|35	Y	31,29|60	Y	95,50|145	Y	11,10|21	T	3|3	T	11|11	Y	33,4|37	C	19|21	Y	81,25|106	Y	4,28|32	Y	12,23|35	Y
DLO_r1.0ch02	24569788	C	C	221|221	Y	146,164|310	Y	645,507|1152	C	11|12	Y	12,26|38	Y	86,57|143	N	0|1	Y	74,131|205	Y	53,70|123	Y	44,11|55	Y	38,48|86	C	67|67	Y	123,107|230	Y	241,52|293	C	347|347	Y	62,91|153	Y	4,6|10	Y	33,21|54	Y	130,100|230	C	162|162	Y	272,248|520	Y	114,128|242	T	78|78	Y
DLO_r1.0ch02	24803863	G	G	4|4	G	3|3	n	0	n	0	n	0	G	4|4	G	1|1	n	0	n	0	G	1|1	G	3|3	G	2|2	C	1|1	G	2|2	G	9|9	n	0	n	0	G	1|1	C	1|1	G	2|2	C	2|2	G	4|4	S	3,4|7	n
DLO_r1.0ch02	24804736	A	R	3,17|20	R	1,8|9	R	7,23|30	A	1|1	A	1|2	G	19|19	R	1,6|7	R	2,4|6	G	18|19	G	7|7	G	6|6	G	2|2	A	1|2	R	3,14|17	G	22|22	A	3|4	n	0	A	2|2	N	0|1	G	4|4	R	1,2|3	G	12|12	A	1|1	G
DLO_r1.0ch02	24804837	G	G	14|15	A	2|2	R	4,2|6	G	14|14	G	44|44	G	17|17	G	2|2	G	2|2	G	14|14	G	7|7	n	0	n	0	G	1|1	G	12|12	G	187|187	G	3|3	n	0	G	1|1	n	0	G	3|3	n	0	G	9|9	R	1,2|3	R
DLO_r1.0ch02	24804855	G	S	12,4|16	G	1|1	S	6,2|8	C	14|14	C	44|44	G	17|17	G	3|4	G	3|3	G	16|17	G	8|8	G	2|2	n	0	N	0|1	S	10,3|13	S	19,167|186	C	3|3	n	0	G	2|2	n	0	G	4|4	G	1|1	G	9|9	G	1|3	G
DLO_r1.0ch02	24804909	T	Y	5,12|17	C	5|5	C	22|22	C	14|14	C	45|45	T	20|20	C	8|8	T	4|5	T	18|19	T	7|8	C	5|5	N	0|1	C	3|3	Y	5,12|17	Y	167,21|188	C	3|3	n	0	T	2|2	N	0|2	T	3|4	N	0|1	T	10|10	C	3|3	T
DLO_r1.0ch02	24862348	C	Y	82,177|259	Y	165,678|843	Y	360,1297|1657	Y	18,18|36	Y	110,20|130	Y	100,272|372	Y	145,254|399	T	176|176	Y	62,321|383	T	79|79	Y	290,79|369	Y	21,71|92	T	220|222	Y	274,393|667	Y	621,159|780	T	141|141	C	20|24	Y	167,54|221	T	295|295	Y	35,71|106	T	452|453	Y	93,515|608	Y	178,144|322	T
DLO_r1.0ch02	24862350	G	R	178,82|260	R	677,164|843	R	1298,360|1658	R	18,18|36	R	20,110|130	R	274,100|374	R	255,146|401	A	177|177	R	322,62|384	A	79|79	R	78,290|369	R	71,21|92	A	222|222	R	393,274|667	R	158,622|780	A	141|141	G	20|24	R	54,167|221	A	297|297	R	71,35|106	A	453|454	R	516,94|610	R	145,178|323	A
DLO_r1.0ch02	24982722	T	W	10,43|53	W	36,10|46	W	94,48|142	W	3,20|23	W	9,6|15	W	23,4|27	W	31,10|41	W	18,4|22	W	26,4|30	W	8,10|18	W	15,16|31	W	4,14|18	W	19,11|30	W	14,15|29	W	43,82|125	W	11,7|18	n	0	W	5,6|11	W	11,21|32	W	10,7|17	W	36,38|74	W	23,6|29	W	24,15|39	W
DLO_r1.0ch02	24982735	T	Y	10,43|53	Y	35,9|44	Y	94,51|145	T	22|25	Y	9,7|16	Y	27,5|32	Y	33,10|43	Y	17,3|20	Y	27,4|31	Y	9,9|18	Y	15,16|31	Y	4,15|19	Y	21,12|33	Y	14,13|27	Y	45,81|126	Y	12,7|19	n	0	Y	5,6|11	Y	11,21|32	Y	12,8|20	Y	35,41|76	Y	23,6|29	Y	24,17|41	Y
DLO_r1.0ch02	24982842	A	G	11|12	G	13|13	G	39|39	A	15|15	R	4,2|6	G	12|13	G	12|12	R	2,5|7	G	10|10	G	6|6	R	1,4|5	R	1,3|4	R	2,6|8	G	5|5	R	54,22|76	R	1,4|5	n	0	N	0|1	R	1,5|6	G	5|5	G	25|27	G	11|11	R	4,10|14	R
DLO_r1.0ch02	25014147	C	T	3|3	T	11|11	T	23|23	n	0	T	1|1	Y	3,2|5	T	2|2	T	3|3	Y	2,3|5	T	5|5	T	5|5	n	0	T	3|3	T	1|1	Y	9,3|12	T	1|1	n	0	n	0	T	2|2	C	1|1	T	4|4	Y	1,3|4	T	5|5	T
DLO_r1.0ch02	25030896	C	C	8|9	S	9,15|24	S	17,17|34	C	1|1	n	0	S	4,7|11	C	9|9	S	6,4|10	S	2,6|8	C	1|1	G	18|20	S	3,2|5	C	4|4	C	12|13	S	4,8|12	C	2|2	n	0	G	2|2	C	2|2	G	1|1	C	11|12	S	2,5|7	S	7,3|10	S
DLO_r1.0ch02	25030978	C	Y	12,4|16	Y	28,10|38	Y	36,26|62	n	0	n	0	Y	13,6|19	Y	14,5|19	Y	8,6|14	Y	8,4|12	C	2|2	C	26|30	Y	6,4|10	Y	2,9|11	Y	14,11|25	Y	16,5|21	C	2|3	n	0	C	5|5	T	3|3	C	2|2	Y	2,17|19	Y	7,6|13	Y	10,6|16	Y
DLO_r1.0ch02	25034711	G	R	7,15|22	G	32|38	R	30,124|154	G	2|3	R	8,1|9	G	14|16	R	10,9|19	R	4,8|12	R	13,12|25	G	7|7	G	35|41	G	5|5	R	11,11|22	R	13,13|26	R	22,37|59	R	5,6|11	G	5|5	G	18|18	A	25|27	R	4,11|15	R	41,20|61	R	8,20|28	R	12,32|44	R
DLO_r1.0ch02	25150610	T	Y	24,33|57	Y	27,38|65	Y	85,106|191	C	6|6	Y	10,4|14	Y	7,13|20	Y	6,13|19	Y	2,11|13	Y	19,13|33	Y	16,18|34	Y	6,38|44	Y	3,11|14	Y	24,3|27	Y	31,14|45	Y	19,40|59	Y	25,13|38	T	1|1	T	9|9	Y	27,5|32	Y	13,8|21	Y	58,14|72	Y	11,17|28	Y	25,29|54	Y
DLO_r1.0ch02	25160815	C	C	16|18	C	13|16	T	15|15	C	12|13	C	6|6	C	5|6	C	15|15	T	4|4	C	5|6	C	6|7	C	46|49	C	24|25	n	0	C	13|13	C	39|42	n	0	n	0	C	69|69	T	2|2	C	3|3	N	0|1	C	3|3	Y	3,3|6	C
DLO_r1.0ch02	25167073	G	R	135,34|169	R	113,115|228	R	482,161|643	G	31|32	A	86|87	R	44,65|109	G	47|53	R	63,15|78	R	47,85|132	G	34|34	R	93,65|158	R	25,7|32	A	78|85	R	141,87|228	R	160,165|325	A	113|119	A	6|6	G	9|9	A	90|93	G	15|15	A	258|280	R	39,27|66	R	157,34|191	A
DLO_r1.0ch02	25218809	G	G	4|5	S	5,9|14	S	25,23|48	S	3,3|6	S	1,1|2	S	3,3|6	S	9,3|12	S	3,2|5	S	1,4|5	G	2|2	S	4,8|12	G	6|7	S	1,4|5	S	17,11|28	S	5,19|24	G	3|3	n	0	S	4,5|9	G	16|18	G	6|6	S	15,14|29	S	3,3|6	S	5,4|9	S
DLO_r1.0ch02	25218852	A	R	2,6|8	R	12,9|21	R	34,34|68	A	8|8	A	5|5	R	5,4|9	R	7,14|21	R	7,5|12	A	4|5	R	2,2|4	R	10,4|14	A	9|10	R	5,2|7	R	30,12|42	R	26,8|34	R	1,4|5	n	0	A	11|11	R	13,15|28	R	2,10|12	R	31,15|46	R	5,4|9	R	9,7|16	R
DLO_r1.0ch02	25218918	A	A	6|6	W	8,13|21	W	37,34|71	T	7|7	W	1,7|8	W	3,7|10	W	10,8|18	W	9,5|14	W	1,7|8	W	2,2|4	W	8,10|18	W	2,11|13	W	2,5|7	W	14,27|41	W	10,27|37	A	6|7	n	0	T	11|12	W	12,14|26	A	11|13	W	15,32|47	W	4,4|8	W	7,6|13	A
DLO_r1.0ch02	25335138	T	W	11,5|16	W	6,11|17	W	31,28|59	W	2,2|4	W	3,1|4	W	8,5|13	A	8|8	W	4,3|7	W	6,5|11	T	4|5	W	2,7|9	T	1|2	W	7,3|10	W	10,2|12	W	11,14|25	A	6|6	T	1|1	T	1|2	A	13|13	W	5,1|6	W	25,4|29	W	4,8|12	W	15,3|18	W
DLO_r1.0ch02	25335226	C	Y	2,13|15	Y	7,14|21	Y	24,50|74	T	5|5	Y	2,3|5	T	16|17	Y	3,10|13	Y	3,3|6	Y	3,13|16	T	4|4	Y	5,7|12	N	0|1	T	10|10	Y	5,17|22	Y	5,23|28	Y	3,4|7	T	2|2	C	1|2	Y	4,5|9	Y	1,5|6	Y	10,12|22	T	14|14	Y	7,14|21	Y
DLO_r1.0ch02	25359725	G	R	127,190|317	R	225,195|420	R	582,583|1165	R	8,25|33	R	10,46|56	R	152,29|181	G	119|119	R	45,65|110	R	116,52|168	R	21,69|90	R	68,124|192	R	15,74|89	R	130,77|207	R	68,230|298	R	155,79|234	R	48,82|130	R	5,2|7	R	12,20|32	R	58,116|174	R	34,77|111	R	112,310|422	R	159,34|193	G	165|165	R
DLO_r1.0ch02	25432361	A	R	4,9|13	G	15|15	G	49|51	R	2,2|4	N	0|1	R	1,4|5	G	2|2	R	1,4|5	R	1,3|4	R	5,5|10	A	12|13	G	5|5	G	9|10	R	4,5|9	R	3,11|14	A	2|3	n	0	A	1|1	A	2|3	G	3|3	R	11,11|22	R	2,7|9	R	1,5|6	R
DLO_r1.0ch02	25432380	C	Y	11,5|16	C	18|20	C	70|74	C	6|6	Y	2,3|5	Y	6,2|8	C	2|2	C	6|7	Y	3,2|5	C	13|13	Y	15,3|18	C	7|7	C	10|11	Y	12,5|17	Y	15,4|19	Y	1,3|4	C	1|1	C	2|2	Y	3,2|5	C	5|5	Y	18,18|36	Y	10,2|12	C	7|8	Y
DLO_r1.0ch02	25475656	T	W	3,7|10	W	5,8|13	W	7,22|29	A	1|1	T	1|1	T	4|5	W	2,4|6	T	2|2	W	3,4|7	W	2,6|8	T	9|9	T	2|2	T	3|4	W	2,6|8	T	14|14	T	1|1	T	1|1	T	8|8	W	2,4|6	T	3|3	W	6,6|12	W	5,12|17	T	11|11	T
DLO_r1.0ch02	25475684	T	T	6|7	W	4,9|13	W	8,23|31	A	1|1	T	2|2	T	4|5	T	5|6	T	2|2	W	4,2|6	W	2,5|7	T	10|10	T	1|1	T	4|4	T	7|8	T	9|9	T	2|2	T	1|1	T	7|7	T	3|4	T	3|3	W	4,1|5	W	3,14|17	T	10|10	T
DLO_r1.0ch02	25475710	T	K	2,3|5	K	2,2|4	K	11,16|27	T	1|1	G	2|2	T	6|7	T	2|3	T	2|2	T	3|3	n	0	K	3,3|6	T	4|4	K	2,2|4	K	3,3|6	T	8|9	K	3,2|5	n	0	T	1|1	K	2,3|5	T	2|2	K	3,5|8	K	1,2|3	K	5,3|8	K
DLO_r1.0ch02	25475847	C	Y	7,4|11	C	17|20	Y	32,16|48	n	0	C	3|4	Y	4,2|6	Y	5,5|10	C	1|2	Y	4,2|6	Y	2,2|4	Y	8,6|14	Y	2,2|4	Y	7,2|9	Y	10,4|14	Y	5,14|19	C	1|1	C	1|1	Y	3,4|7	C	9|10	T	5|5	Y	12,8|20	Y	14,5|19	Y	9,9|18	C
DLO_r1.0ch02	25660468	T	K	138,116|254	K	67,112|179	K	143,433|576	K	10,14|24	G	57|63	K	15,80|95	G	86|86	K	45,40|85	K	23,56|79	K	40,51|91	G	46|49	K	47,33|80	K	76,65|141	K	95,109|204	K	79,109|188	K	50,54|104	T	6|6	K	8,10|18	K	68,63|131	K	19,52|71	K	164,130|294	K	26,87|113	G	109|110	K
DLO_r1.0ch02	25660471	T	W	114,130|244	W	112,64|176	W	429,131|560	W	14,9|23	T	54|59	W	78,15|93	T	78|78	W	39,41|80	W	56,20|76	W	51,37|88	T	43|46	W	31,42|73	W	65,74|139	W	108,87|195	W	107,75|182	W	53,47|100	A	6|6	W	10,8|18	W	63,65|128	W	52,17|69	W	127,159|286	W	87,24|111	T	102|103	T
DLO_r1.0ch02	25748680	A	M	233,188|421	M	219,415|634	M	1126,947|2073	M	40,68|108	M	217,42|259	M	110,210|320	M	213,184|397	M	248,120|368	M	61,148|209	M	119,100|219	A	504|504	M	234,58|292	M	204,328|532	M	395,341|737	A	778|778	M	211,232|443	C	12|12	M	69,46|115	M	330,174|504	A	150|150	M	669,515|1184	M	163,263|426	M	386,111|497	M
DLO_r1.0ch02	25759064	A	R	117,63|180	R	123,128|251	R	472,425|897	R	9,28|37	R	19,39|58	R	49,120|169	A	145|145	R	72,64|136	R	75,104|179	A	47|47	R	44,116|160	R	34,46|80	R	125,24|149	R	144,58|202	G	134|148	R	114,14|128	R	5,5|10	R	30,24|54	R	149,32|181	G	70|73	R	253,62|315	R	94,119|213	R	50,128|178	R
DLO_r1.0ch02	25759100	A	R	106,66|172	R	113,128|241	R	465,433|898	R	8,31|39	R	12,42|54	R	47,121|168	R	87,51|138	R	73,64|137	R	74,102|176	A	40|43	G	158|158	R	28,47|75	R	86,52|138	R	128,71|199	G	146|146	R	108,20|128	R	5,5|10	R	27,29|56	R	138,41|179	G	75|75	R	232,64|296	R	91,114|205	R	43,137|180	R
DLO_r1.0ch02	25774011	G	A	149|149	R	78,79|157	R	462,146|608	R	12,7|19	A	34|34	G	49|49	A	26|26	R	32,22|54	G	37|37	A	25|25	n	0	R	44,11|55	R	30,37|67	A	58|58	A	71|71	R	32,27|59	G	5|5	A	4|4	R	59,25|84	A	28|30	R	110,52|162	G	58|58	A	18|18	R
DLO_r1.0ch02	25794602	T	K	39,25|64	K	40,15|55	K	88,114|202	n	0	K	11,3|14	G	19|21	G	12|12	K	29,4|33	K	12,4|16	K	4,4|8	G	27|29	K	8,11|19	K	14,6|20	K	32,10|42	K	59,12|71	G	13|14	N	0|2	G	10|10	K	19,14|33	K	10,9|19	K	51,38|89	G	24|24	G	51|51	K
[truncated: 7,970 more rows]
[truncated: 158 more columns]
