# Supplementary material for: Population Genetic Analysis in Persimmons (Diospyros kaki Thunb.) Based on Genome-Wide Single-Nucleotide Polymorphisms
Source: Plants (Basel). 2023 May 24;12(11):2097. doi: 10.3390/plants12112097 (PMC10255057; doi:10.3390/plants12112097)
Supplement: Supplementary file 1 [file plants-12-02097-s001.zip › Table S2.xlsx]

## Sheet: PVNA_23
id	pos	ref	Johongsi	Johongsi_Depth	Toyouichi	Toyouichi_Depth	Nishimurawase	Nishimurawase_Depth	Migatanigosho	Migatanigosho_Depth	Amahyakume	Amahyakume_Depth	Kyara	Kyara_Depth	Zenjimaru	Zenjimaru_Depth	Sanggokuitsy	Sanggokuitsy_Depth	Akagaki	Akagaki_Depth	Tenrubou	Tenrubou_Depth	Toyoga	Toyoga_Depth	Niitsugaki	Niitsugaki_Depth	Mizushima	Mizushima_Depth	Shougatsu	Shougatsu_Depth	Baojiaozi	Baojiaozi_Depth	Jamisi	Jamisi_Depth	Migamjosang	Migamjosang_Depth	Sae-Fuji	Sae-Fuji_Depth	Hongdansi	Hongdansi_Depth	Kaki-Tipo	Kaki-Tipo_Depth	Hachiya	Hachiya_Depth	black-sweet-persimon	black-sweet-persimon_Depth	12-9-4	12-9-4_Depth	REF_allele
DLO_r1.0ch01	499736	C	Y	1,2|3	Y	3,2|5	n	0	T	14|14	T	6|6	C	10|12	N	0|1	T	2|2	N	0|1	T	5|5	T	12|12	T	2|2	T	4|4	T	18|19	T	18|18	Y	2,16|18	n	0	C	17|21	T	8|8	n	0	T	7|7	n	0	T	3|3	2
DLO_r1.0ch01	1364939	G	G	39|40	G	30|31	A	19|21	G	56|56	R	61,62|123	N	0|1	G	23|25	R	2,6|8	G	12|12	G	52|55	G	36|37	G	56|58	G	32|35	A	6|6	G	17|17	R	19,22|41	R	32,17|49	G	39|44	A	21|22	G	3|3	G	34|35	G	2|3	R	39,26|65	14
DLO_r1.0ch01	1365046	G	G	56|58	G	40|42	A	24|24	G	78|85	R	80,102|182	A	1|1	G	33|38	R	2,6|8	G	15|15	G	87|89	G	53|54	G	75|77	G	41|46	A	6|6	R	8,32|40	R	29,30|59	R	45,24|69	R	11,50|61	A	29|29	G	5|5	G	49|50	R	1,2|3	R	48,34|82	11
DLO_r1.0ch01	1398897	G	G	15|15	R	120,152|272	A	86|88	R	140,572|712	G	30|30	R	77,12|89	G	12|12	A	47|51	R	41,38|79	G	25|25	R	32,140|172	R	127,185|312	G	78|78	R	8,28|36	R	279,114|393	R	50,46|96	R	159,51|210	A	218|236	R	59,123|182	G	2|2	R	161,19|180	G	2|2	R	168,86|254	7
DLO_r1.0ch01	1398920	T	T	15|15	Y	120,150|270	C	88|90	Y	140,562|702	T	28|28	Y	74,12|86	T	13|13	C	46|50	Y	39,37|76	T	29|29	Y	33,140|173	Y	128,183|311	T	81|81	Y	8,27|35	Y	280,113|393	Y	51,43|94	Y	158,52|210	C	216|235	Y	60,125|185	T	3|3	Y	163,19|182	T	2|2	Y	167,88|255	7
DLO_r1.0ch01	1451942	C	C	1|1	C	1|1	C	1|1	C	5|5	Y	5,4|9	C	2|2	T	5|5	n	0	n	0	C	7|7	C	5|5	n	0	C	2|2	n	0	C	7|8	T	1|1	n	0	C	9|9	n	0	N	0|1	C	1|1	n	0	C	1|1	12
DLO_r1.0ch01	1451988	C	C	2|2	C	2|2	C	2|2	C	10|10	Y	8,6|14	C	4|4	T	6|6	n	0	n	0	C	9|9	C	4|4	n	0	C	2|2	n	0	C	10|12	T	2|2	n	0	C	8|8	n	0	T	2|2	C	2|2	n	0	C	2|2	12
DLO_r1.0ch01	1451995	G	G	2|2	G	2|2	G	2|2	G	9|9	S	8,6|14	G	4|4	C	6|6	n	0	n	0	G	11|11	G	5|5	n	0	G	2|2	n	0	G	11|13	C	2|2	n	0	G	8|8	n	0	C	2|2	G	2|2	n	0	G	2|2	12
DLO_r1.0ch01	1556997	C	n	0	C	51|51	C	30|30	C	60|60	C	43|43	C	7|7	C	18|18	C	17|17	C	1|1	S	26,53|79	C	3|3	C	70|70	C	9|9	C	8|8	C	49|49	C	5|5	C	29|29	C	97|97	C	18|18	C	1|1	C	33|33	n	0	C	20|20	20
DLO_r1.0ch01	1557001	A	n	0	R	32,19|51	A	30|30	A	60|60	A	44|44	A	7|7	A	18|18	A	17|17	A	1|1	R	53,25|78	A	3|3	R	30,38|68	R	6,3|9	R	2,6|8	A	48|48	A	5|5	A	29|29	R	64,33|97	A	18|18	A	1|1	A	33|33	n	0	A	20|20	15
DLO_r1.0ch01	1680040	A	G	4|4	A	7|7	A	5|5	A	9|10	A	5|5	G	2|2	A	1|1	A	4|4	A	1|1	A	7|7	A	4|4	A	9|9	A	2|2	G	2|2	A	9|9	R	2,2|4	A	1|1	A	6|6	n	0	n	0	A	4|4	n	0	A	2|2	16
DLO_r1.0ch01	1680318	C	C	4|4	G	8|8	G	6|6	G	9|10	S	7,2|9	C	3|3	S	2,1|3	G	4|4	G	1|1	G	6|6	G	4|4	G	10|10	S	2,2|4	C	2|2	G	9|9	S	3,2|5	G	1|1	G	6|6	n	0	n	0	G	5|5	n	0	S	2,1|3	3
DLO_r1.0ch01	1680373	A	G	4|4	A	11|11	A	7|7	A	9|10	A	10|10	G	2|2	A	3|3	A	4|4	A	1|1	A	7|7	A	4|4	A	10|10	A	3|3	G	2|2	A	10|10	R	3,2|5	A	2|2	A	6|6	n	0	n	0	A	5|5	n	0	A	2|2	16
DLO_r1.0ch01	1680395	C	C	4|4	T	11|11	Y	1,6|7	T	9|10	Y	3,6|9	C	2|2	Y	1,2|3	T	4|4	N	0|1	T	6|6	T	4|4	T	10|10	T	2|2	C	2|2	T	9|9	Y	2,2|4	C	1|2	T	6|6	n	0	n	0	T	5|5	n	0	T	2|2	4
DLO_r1.0ch01	1792302	G	A	4|4	A	4|4	G	2|3	R	5,1|6	R	9,2|11	G	2|2	R	4,1|5	A	2|2	n	0	A	9|10	G	3|3	R	3,2|5	n	0	n	0	R	6,6|12	N	0|1	G	1|1	R	2,3|5	A	2|2	n	0	R	4,1|5	n	0	R	5,3|8	4
DLO_r1.0ch01	2085989	G	G	6|7	G	11|11	R	12,4|16	G	11|11	A	32|32	R	4,4|8	A	2|2	n	0	A	3|3	R	14,21|35	A	15|16	G	7|7	G	15|15	G	3|3	A	7|7	R	3,7|10	R	13,2|15	R	13,14|27	A	11|11	n	0	R	22,4|26	G	1|1	R	11,18|29	7
DLO_r1.0ch01	2086030	C	C	6|7	C	12|12	Y	4,11|15	C	11|11	T	32|32	C	8|8	T	2|2	n	0	T	3|3	Y	21,14|35	T	15|16	C	8|8	C	14|14	C	3|3	T	7|7	Y	7,3|10	Y	2,13|15	Y	13,13|26	Y	4,5|9	n	0	Y	6,20|26	C	1|1	Y	19,11|30	8
DLO_r1.0ch01	2180209	G	R	3,1|4	A	3|3	R	6,2|8	R	5,3|8	A	12|12	A	3|3	N	0|1	A	5|5	G	1|1	R	4,3|7	A	4|4	R	5,1|6	R	2,1|3	N	0|1	A	11|11	G	1|2	N	0|1	R	5,1|6	A	5|5	N	0|1	R	2,4|6	n	0	A	7|7	2
DLO_r1.0ch01	2180638	G	S	2,4|6	C	3|3	S	4,6|10	S	4,6|10	C	11|11	C	3|3	C	2|2	C	5|5	G	1|1	S	4,5|9	C	5|5	S	1,5|6	S	1,3|4	S	1,2|3	C	13|13	S	2,2|4	S	1,1|2	S	1,6|7	C	5|5	C	1|1	S	3,3|6	n	0	S	2,7|9	1
DLO_r1.0ch01	2180662	C	M	2,4|6	C	3|3	M	4,6|10	M	2,7|9	C	11|11	C	3|3	C	1|1	C	5|5	A	1|1	M	4,5|9	C	5|5	C	5|6	C	3|4	C	3|3	C	13|13	M	2,2|4	M	1,1|2	C	6|7	C	5|5	C	1|1	M	3,3|6	n	0	M	2,7|9	13
DLO_r1.0ch01	2693022	A	R	7,6|13	R	5,21|26	R	5,4|9	R	3,25|28	R	9,46|55	G	9|9	G	10|11	R	1,2|3	A	1|2	R	5,23|28	R	6,7|13	R	6,13|19	R	9,6|15	n	0	A	32|40	A	8|8	A	15|17	R	10,31|41	R	12,7|19	G	4|4	R	7,7|14	n	0	R	12,10|22	4
DLO_r1.0ch01	2750454	G	G	76|76	G	121|121	G	28|28	G	10|10	G	308|308	G	2|2	R	28,4|32	n	0	G	13|13	G	201|201	G	155|155	G	105|105	G	87|87	G	22|22	G	141|141	G	124|124	G	59|59	n	0	R	99,346|445	G	20|20	A	63|65	n	0	G	63|63	17
DLO_r1.0ch01	2755062	T	C	2|2	T	1|1	C	2|2	Y	3,3|6	C	8|8	T	2|2	C	1|1	n	0	Y	1,1|2	Y	3,2|5	T	1|1	Y	5,1|6	T	3|4	n	0	Y	2,2|4	n	0	n	0	n	0	n	0	n	0	Y	1,1|2	T	1|1	Y	3,1|4	5
DLO_r1.0ch01	2755327	T	A	2|2	T	1|1	W	1,1|2	T	4|4	A	5|5	T	1|1	T	1|1	n	0	W	1,1|2	W	4,1|5	T	2|2	T	4|4	T	3|3	n	0	T	4|5	n	0	n	0	n	0	n	0	n	0	A	1|1	n	0	A	3|3	8
DLO_r1.0ch01	3071568	C	C	3|3	C	2|2	C	6|6	M	9,4|13	A	2|2	C	2|2	A	6|6	n	0	n	0	M	2,3|5	M	3,2|5	M	4,7|11	C	5|5	C	2|3	C	9|9	N	0|1	C	5|6	C	4|4	C	1|3	N	0|1	A	2|2	n	0	n	0	10
DLO_r1.0ch01	3093666	G	K	113,89|202	G	103|103	T	32|32	G	118|118	G	712|712	G	79|79	G	174|174	T	28|28	G	4|4	G	425|425	G	226|226	G	148|148	K	89,199|288	G	69|69	G	101|101	G	132|134	K	97,57|154	G	159|159	K	113,70|183	G	18|18	G	150|150	G	6|6	G	209|209	17
DLO_r1.0ch01	3093770	A	W	46,57|103	T	53|53	A	16|16	T	59|59	T	357|359	T	38|38	T	88|89	A	14|14	N	0|2	T	213|213	T	116|116	T	76|76	W	99,44|143	T	38|38	T	51|52	T	66|66	W	29,49|78	T	81|81	W	35,57|92	T	9|9	T	73|75	T	3|3	T	105|106	2
DLO_r1.0ch01	3140738	A	A	1|1	T	77|82	A	4|4	A	5|5	A	25|25	W	3,14|17	A	4|4	n	0	T	36|36	A	9|9	T	67|70	T	69|75	A	6|6	T	27|27	A	9|9	A	7|7	A	2|2	A	9|9	A	7|7	n	0	A	6|6	A	1|1	A	15|15	15
DLO_r1.0ch01	3140814	A	A	1|1	W	16,39|55	A	6|6	A	16|16	A	54|54	W	12,7|19	A	9|9	n	0	T	19|20	A	15|15	W	10,36|46	W	7,34|41	A	15|15	T	16|16	A	19|19	A	14|14	A	4|4	A	15|15	A	20|20	n	0	A	13|13	A	1|1	A	32|32	15
DLO_r1.0ch01	3269253	G	T	3|3	T	14|14	G	10|10	K	7,8|15	K	3,13|16	n	0	T	5|5	G	16|17	n	0	T	19|19	G	26|28	T	13|13	G	4|5	G	9|11	n	0	K	5,3|8	T	3|3	K	55,13|68	G	2|2	N	0|1	G	17|21	n	0	K	2,3|5	7
DLO_r1.0ch01	3269290	G	G	5|5	G	18|18	R	4,6|10	G	17|17	G	18|18	n	0	G	5|5	R	7,10|17	n	0	G	19|19	R	14,13|27	G	15|15	R	4,1|5	G	12|12	n	0	R	5,4|9	G	3|3	R	38,31|69	G	2|2	G	2|2	G	18|22	n	0	R	2,3|5	12
DLO_r1.0ch01	3269415	G	A	5|5	A	18|18	G	9|9	R	9,7|16	R	14,3|17	n	0	A	6|6	G	16|16	n	0	A	18|18	G	25|27	A	12|12	R	2,4|6	R	3,8|11	n	0	R	3,5|8	A	3|3	R	12,57|69	G	2|2	N	0|1	G	18|22	n	0	R	2,3|5	5
DLO_r1.0ch01	3321026	T	Y	6,1|7	N	0|1	Y	13,2|15	Y	8,2|10	T	18|18	T	1|2	Y	2,2|4	n	0	n	0	Y	4,11|15	Y	2,3|5	Y	3,4|7	Y	4,7|11	T	2|2	C	8|8	T	2|3	T	1|1	Y	7,4|11	Y	4,7|11	T	1|1	Y	4,1|5	n	0	T	1|3	7
DLO_r1.0ch01	3769086	A	A	9|9	R	33,11|44	A	5|5	R	23,26|49	A	40|40	G	17|17	A	11|11	G	5|5	n	0	A	54|54	A	5|5	A	21|26	A	32|36	G	3|3	R	3,7|10	A	19|19	A	14|14	R	26,11|37	R	2,12|14	n	0	R	2,10|12	n	0	A	7|7	11
DLO_r1.0ch01	3769096	G	T	9|9	K	11,33|44	T	4|4	K	26,21|47	G	40|40	G	15|15	K	5,6|11	G	5|5	n	0	K	24,30|54	K	2,3|5	K	8,18|26	K	21,14|35	G	3|3	G	10|10	T	19|19	K	2,12|14	K	16,21|37	G	14|14	n	0	G	12|12	n	0	K	4,3|7	7
DLO_r1.0ch01	3769280	G	G	9|9	R	10,32|42	G	3|3	R	11,36|47	G	35|35	R	6,11|17	G	14|14	A	5|5	n	0	G	52|52	G	4|4	G	20|25	G	32|36	G	4|5	R	7,1|8	G	19|19	G	12|12	R	10,20|30	R	13,2|15	n	0	A	9|9	n	0	G	4|4	12
DLO_r1.0ch01	3813356	C	n	0	T	2|2	T	3|3	C	2|2	T	10|10	n	0	T	4|4	C	1|1	C	1|1	Y	2,3|5	C	2|2	n	0	T	2|2	T	1|1	Y	6,3|9	N	0|1	n	0	Y	1,3|4	Y	2,2|4	n	0	T	3|3	n	0	C	3|4	5
DLO_r1.0ch01	3813541	T	T	2|2	T	3|3	T	4|4	T	2|2	T	17|17	T	1|1	T	6|6	T	1|1	T	1|1	T	6|6	T	2|2	n	0	T	2|2	T	1|1	T	11|11	n	0	T	1|1	T	5|5	W	4,8|12	n	0	T	2|2	n	0	T	4|4	18
DLO_r1.0ch01	3935463	G	R	7,3|10	A	23|23	A	20|20	R	12,3|15	A	26|26	G	1|2	A	5|5	A	3|3	N	0|1	A	21|21	A	6|6	A	9|9	A	16|16	N	0|2	A	15|15	N	0|1	A	4|4	A	20|20	A	7|7	n	0	A	11|11	n	0	A	14|14	1
DLO_r1.0ch01	4115612	C	M	7,4|11	C	17|20	C	41|44	M	21,9|30	M	18,24|42	A	7|7	A	4|4	C	1|2	C	1|1	M	17,126|143	M	43,118|161	C	16|17	C	132|135	n	0	M	17,10|27	C	72|72	C	62|67	M	19,146|165	M	12,12|24	C	2|2	M	10,5|15	n	0	C	171|174	10
DLO_r1.0ch01	4400537	A	C	3|3	M	7,8|15	A	12|13	A	18|21	M	21,13|34	n	0	M	1,3|4	C	4|4	N	0|1	A	13|13	A	6|6	M	9,5|14	A	13|13	n	0	M	3,2|5	M	2,4|6	M	1,5|6	M	2,2|4	M	15,4|19	N	0|1	M	7,8|15	n	0	M	8,11|19	5
DLO_r1.0ch01	5277751	C	C	3|3	C	2|2	C	1|1	C	4|4	C	3|3	C	1|1	C	1|1	n	0	C	1|1	C	2|2	T	2|2	C	4|4	C	7|7	n	0	C	3|3	C	2|2	C	2|2	C	2|2	C	8|8	C	1|1	n	0	n	0	Y	2,1|3	17
DLO_r1.0ch01	5899797	C	C	5|5	A	5|5	A	3|3	M	11,14|25	M	14,14|28	M	3,6|9	A	10|10	n	0	n	0	A	5|5	A	4|4	A	18|18	A	4|4	n	0	M	15,3|18	A	5|5	N	0|2	A	3|3	A	8|8	n	0	C	2|2	n	0	A	8|8	2
DLO_r1.0ch01	6143565	G	S	6,3|9	S	1,3|4	C	3|3	G	8|8	S	11,5|16	G	3|3	C	3|3	G	2|3	G	2|2	G	8|8	G	3|3	S	3,3|6	C	7|7	G	2|2	S	15,5|20	G	1|2	S	5,5|10	G	10|12	S	2,8|10	N	0|1	G	10|12	N	0|1	S	2,5|7	10
DLO_r1.0ch01	6143644	A	A	10|10	A	5|5	A	4|4	C	9|9	M	8,9|17	N	0|2	A	4|4	A	3|3	C	2|2	A	8|8	N	0|2	A	5|5	A	6|6	A	2|2	A	21|24	A	1|1	A	6|6	M	10,4|14	A	10|10	A	1|1	M	5,7|12	A	1|1	A	11|11	16
DLO_r1.0ch01	6143665	G	R	4,6|10	R	3,2|5	A	3|3	G	6|6	R	5,8|13	G	2|2	A	3|3	G	2|3	G	1|1	G	6|6	G	2|2	A	4|4	A	6|6	G	2|2	G	12|15	G	1|1	R	3,4|7	G	9|10	R	8,2|10	N	0|1	R	3,5|8	n	0	R	7,4|11	10
DLO_r1.0ch01	6244213	C	C	2|2	Y	9,8|17	T	3|3	n	0	T	4|4	n	0	T	7|7	T	3|3	n	0	Y	12,11|23	T	13|13	Y	15,7|22	T	7|7	n	0	T	15|15	Y	2,2|4	C	9|10	T	3|3	T	4|4	n	0	T	10|10	C	1|1	C	5|5	4
DLO_r1.0ch01	6244221	C	T	2|2	C	17|17	C	3|3	n	0	C	4|4	n	0	C	7|7	C	3|3	n	0	C	23|23	C	13|13	C	22|22	C	7|7	n	0	C	15|15	Y	2,2|4	T	9|10	C	3|3	C	4|4	n	0	C	10|10	T	1|1	Y	1,5|6	13
DLO_r1.0ch01	6295834	T	T	57|57	T	34|36	T	8|8	n	0	n	0	T	36|36	n	0	T	12|12	T	1|1	n	0	Y	2,2|4	T	30|30	T	19|19	T	10|10	T	42|42	Y	3,17|20	T	34|34	T	4|4	T	10|10	n	0	C	1|1	T	1|1	T	66|66	15
DLO_r1.0ch01	6305961	G	R	16,36|52	R	23,35|58	R	15,23|38	G	64|64	G	156|156	R	22,12|34	G	23|23	R	4,6|10	R	2,7|9	n	0	G	13|13	R	46,26|72	R	41,24|65	G	10|12	R	32,101|133	G	41|41	R	6,4|10	G	50|50	R	18,42|60	G	5|5	G	47|47	G	1|3	R	24,46|70	10
DLO_r1.0ch01	6339646	C	C	7|7	C	6|6	C	6|7	C	2|2	C	4|4	C	1|1	C	4|4	C	2|2	n	0	M	5,13|18	n	0	C	4|4	n	0	C	1|1	C	8|8	N	0|1	C	1|1	M	2,3|5	n	0	n	0	C	9|9	n	0	A	1|1	13
DLO_r1.0ch01	6351120	T	n	0	T	1|1	T	4|4	n	0	A	7|7	n	0	A	2|2	T	5|5	T	1|2	W	2,7|9	T	1|2	T	2|3	W	2,3|5	n	0	W	2,6|8	T	4|4	T	3|3	T	10|10	T	2|3	n	0	W	3,3|6	n	0	T	8|8	11
DLO_r1.0ch01	6351146	G	n	0	G	1|1	K	1,6|7	n	0	G	7|7	n	0	G	2|2	G	4|5	G	2|2	K	4,3|7	G	4|4	G	2|2	K	3,3|6	n	0	K	2,5|7	K	2,3|5	G	1|2	K	4,4|8	G	5|5	n	0	G	5|5	n	0	K	7,2|9	10
DLO_r1.0ch01	6351162	G	n	0	A	1|1	G	7|7	G	1|1	G	8|9	n	0	G	1|1	G	9|9	G	3|3	G	9|10	G	7|7	G	4|4	G	9|9	n	0	G	13|13	G	8|8	G	2|2	G	13|13	G	5|5	n	0	G	9|10	n	0	G	12|12	17
DLO_r1.0ch01	6353656	T	T	50|59	Y	24,12|36	T	37|44	Y	23,3|26	T	160|171	T	4|4	T	41|44	n	0	T	2|3	Y	13,33|46	N	0|1	Y	15,36|51	T	36|37	T	2|2	T	138|138	T	48|53	T	56|59	Y	11,86|97	T	49|57	T	8|8	Y	15,64|79	T	1|1	T	69|77	15
DLO_r1.0ch01	6353693	G	G	28|35	R	10,5|15	R	5,18|23	R	12,2|14	R	10,83|93	G	2|3	G	22|24	n	0	G	1|2	R	9,16|25	n	0	R	9,18|27	G	22|23	G	1|1	G	71|72	G	24|27	G	31|34	G	46|51	G	26|29	G	4|4	G	34|41	n	0	G	38|42	14
DLO_r1.0ch01	6443770	C	n	0	C	2|2	Y	2,2|4	C	4|4	C	3|4	n	0	n	0	n	0	n	0	Y	2,3|5	C	6|6	Y	2,1|3	C	1|1	n	0	n	0	T	1|1	Y	1,3|4	T	1|1	C	7|7	n	0	n	0	n	0	C	4|5	7
DLO_r1.0ch01	6512390	C	T	2|2	Y	1,3|4	T	6|6	Y	8,4|12	Y	2,6|8	C	2|2	N	0|1	n	0	C	2|2	Y	4,12|16	C	38|40	C	2|2	C	3|4	C	3|3	Y	1,5|6	T	4|4	C	1|1	Y	1,4|5	T	2|2	N	0|1	C	2|3	n	0	Y	3,9|12	8
DLO_r1.0ch01	6512449	G	K	4,2|6	G	4|4	G	3|3	G	13|15	G	9|9	G	1|1	G	2|2	n	0	G	2|2	K	8,12|20	K	19,6|25	G	4|4	G	6|6	G	4|4	G	8|8	G	6|6	G	2|2	G	8|8	G	2|2	G	2|2	K	2,4|6	n	0	G	16|16	17
DLO_r1.0ch01	6712238	A	n	0	A	7|7	A	5|5	W	6,51|57	A	24|24	A	2|2	A	8|8	A	1|1	n	0	W	7,21|28	W	10,18|28	A	5|5	A	7|7	T	4|4	W	10,28|38	A	1|1	n	0	A	9|9	A	5|5	n	0	A	7|7	n	0	A	10|10	13
DLO_r1.0ch01	6712278	T	T	1|1	T	8|8	T	8|8	G	95|104	T	24|24	T	3|3	T	8|8	T	1|1	n	0	K	38,11|49	K	34,11|45	T	6|6	T	10|10	G	7|7	K	51,16|67	T	1|1	n	0	T	15|15	T	8|8	n	0	T	12|12	n	0	T	17|17	14
DLO_r1.0ch01	6712304	T	N	0|1	A	3|3	W	4,1|5	T	54|59	A	21|22	T	1|1	A	4|4	N	0|1	n	0	W	6,21|27	W	6,18|24	W	4,1|5	A	8|8	T	4|4	W	9,30|39	N	0|1	n	0	A	9|9	A	4|4	n	0	W	6,1|7	n	0	A	11|11	3
DLO_r1.0ch01	6816507	C	C	2|2	C	14|14	T	2|2	C	41|42	C	18|19	C	1|1	T	1|1	C	3|3	T	1|1	C	32|32	C	11|11	C	8|8	n	0	C	4|4	C	34|36	T	2|2	C	8|8	C	28|28	C	7|7	n	0	C	9|9	n	0	C	1|1	16
DLO_r1.0ch01	6816527	G	T	2|2	T	13|14	N	0|1	T	42|42	T	18|19	G	1|1	N	0|1	T	3|3	N	0|1	T	34|34	T	11|11	K	3,8|11	n	0	T	4|4	T	36|37	T	2|2	T	8|8	T	29|29	T	8|8	n	0	T	9|9	n	0	N	0|1	1
DLO_r1.0ch01	6816572	A	N	0|2	C	13|14	n	0	C	38|40	A	22|22	n	0	A	1|1	A	1|3	n	0	C	30|33	C	10|11	M	4,7|11	n	0	M	1,3|4	M	5,30|35	n	0	C	7|7	M	16,12|28	M	3,5|8	n	0	C	9|9	n	0	n	0	3
DLO_r1.0ch01	6816787	C	N	0|1	A	13|14	C	2|2	A	37|39	C	21|21	n	0	C	1|1	C	1|3	C	1|1	A	27|28	A	10|11	M	7,3|10	n	0	A	3|3	M	31,5|36	C	3|3	A	8|8	M	12,14|26	M	5,2|7	n	0	A	8|8	n	0	C	1|1	7
DLO_r1.0ch01	6896964	C	C	1|1	T	37|39	T	11|11	T	183|185	T	212|218	n	0	T	38|39	n	0	N	0|1	C	4|4	T	16|16	T	30|33	T	41|42	n	0	C	8|8	T	23|24	n	0	T	64|66	T	26|27	T	8|8	T	14|14	n	0	T	51|54	3
DLO_r1.0ch01	7123123	T	C	1|1	C	1|1	Y	2,5|7	T	2|2	Y	5,1|6	n	0	C	2|2	T	1|1	n	0	T	3|3	C	1|1	Y	3,1|4	T	1|1	n	0	C	1|1	C	2|2	T	1|1	Y	1,2|3	Y	2,2|4	n	0	Y	1,2|3	n	0	C	2|2	5
DLO_r1.0ch01	7123177	T	T	1|1	T	1|1	Y	4,4|8	T	2|2	T	6|6	n	0	T	2|2	T	1|1	n	0	T	3|3	T	1|1	T	4|4	C	1|1	n	0	T	1|1	T	2|2	C	1|1	Y	1,2|3	T	4|4	n	0	Y	1,2|3	n	0	T	2|2	13
DLO_r1.0ch01	7329279	T	K	4,6|10	T	10|10	T	4|5	T	15|15	K	26,5|31	K	3,2|5	G	8|8	n	0	T	1|1	K	5,13|18	T	4|4	T	14|14	K	4,3|7	T	2|2	K	10,7|17	K	4,2|6	T	1|2	K	10,5|15	K	3,3|6	G	4|4	K	4,13|17	n	0	K	7,10|17	8
DLO_r1.0ch01	7415849	A	R	1,1|2	A	2|2	A	3|3	A	1|2	A	9|10	A	1|1	A	4|4	A	1|1	A	1|1	R	1,1|2	A	1|1	A	4|4	N	0|1	n	0	R	3,2|5	A	3|3	n	0	A	1|1	R	2,2|4	n	0	A	4|5	n	0	A	3|4	14
DLO_r1.0ch01	7466985	C	C	4|5	Y	2,13|15	T	9|9	Y	4,3|7	C	5|5	C	3|3	n	0	T	1|1	n	0	T	18|18	n	0	Y	4,4|8	T	1|1	n	0	C	12|12	T	4|4	T	9|9	C	4|4	Y	4,17|21	C	1|1	n	0	n	0	Y	2,16|18	6
DLO_r1.0ch01	7510469	A	G	173|174	n	0	n	0	G	119|127	A	5|5	A	6|6	n	0	R	10,31|41	A	2|2	R	22,18|40	G	191|195	A	6|6	n	0	n	0	R	24,166|190	n	0	A	3|3	G	146|146	A	2|2	n	0	G	2|2	n	0	A	7|7	7
DLO_r1.0ch01	7510550	C	C	177|177	n	0	n	0	C	122|122	C	6|6	C	6|6	n	0	C	42|42	n	0	C	37|37	C	200|200	C	8|8	n	0	n	0	C	201|201	n	0	C	4|4	C	150|150	C	2|2	n	0	C	4|4	n	0	T	4|4	13
DLO_r1.0ch01	7510560	A	A	177|178	n	0	n	0	A	115|122	A	6|6	A	6|6	n	0	A	42|42	n	0	A	35|36	A	198|198	R	6,2|8	n	0	n	0	A	179|197	n	0	A	3|4	A	148|148	G	2|2	n	0	A	1|3	n	0	G	4|4	11
DLO_r1.0ch01	7510599	G	C	92|93	n	0	n	0	C	55|59	G	3|3	G	3|3	n	0	S	5,16|21	n	0	S	11,9|20	C	100|102	G	4|4	n	0	n	0	S	14,88|102	n	0	G	2|2	C	76|76	G	1|1	n	0	G	1|1	n	0	G	3|3	7
DLO_r1.0ch01	7673129	C	N	0|1	Y	2,2|4	Y	2,6|8	T	10|11	Y	10,18|28	N	0|1	Y	3,11|14	n	0	n	0	Y	2,2|4	T	3|3	Y	1,5|6	Y	2,2|4	n	0	Y	2,5|7	n	0	n	0	T	13|14	T	5|5	T	2|2	T	3|3	N	0|1	T	9|9	0
DLO_r1.0ch01	7673495	C	C	6|6	C	4|4	C	13|15	C	18|18	S	33,7|40	G	2|2	S	7,8|15	C	1|1	n	0	C	4|5	C	4|5	C	14|14	S	2,5|7	n	0	S	3,13|16	C	1|1	C	1|1	S	8,11|19	C	11|11	S	1,2|3	S	2,4|6	G	1|1	S	4,6|10	11
DLO_r1.0ch01	8012444	C	Y	1,8|9	C	11|11	C	20|20	C	10|11	C	35|35	C	6|6	Y	5,3|8	C	2|2	N	0|2	Y	7,4|11	C	15|17	C	11|11	Y	4,3|7	C	5|5	Y	6,8|14	C	8|8	C	5|6	Y	8,10|18	C	17|18	C	1|1	Y	10,5|15	n	0	Y	6,3|9	13
DLO_r1.0ch01	8025649	T	n	0	T	6|6	n	0	T	9|11	T	14|14	Y	2,1|3	T	12|12	n	0	T	2|2	T	15|16	Y	5,3|8	T	10|12	Y	6,2|8	T	4|4	Y	13,10|23	Y	2,6|8	Y	2,4|6	Y	5,2|7	Y	4,10|14	T	1|1	Y	5,4|9	n	0	Y	8,2|10	9
DLO_r1.0ch01	8025650	A	n	0	M	1,5|6	n	0	M	2,9|11	C	14|14	A	3|3	M	2,10|12	n	0	C	2|2	M	10,6|16	M	5,4|9	M	8,4|12	A	8|8	C	4|4	M	13,10|23	M	2,6|8	M	4,2|6	M	5,2|7	M	4,10|14	C	1|1	M	5,4|9	n	0	M	8,2|10	2
DLO_r1.0ch01	8044348	C	S	8,1|9	G	21|21	C	1|1	G	23|23	S	5,2|7	G	8|8	G	5|5	G	3|3	C	2|2	G	19|21	G	12|12	G	14|14	G	24|24	n	0	G	20|22	G	3|3	G	6|6	G	26|26	G	8|8	n	0	G	16|16	n	0	G	11|11	2
DLO_r1.0ch01	8088555	A	A	9|10	W	2,9|11	W	3,15|18	W	15,8|23	W	14,36|50	A	9|10	W	2,4|6	n	0	W	2,2|4	A	13|16	A	20|20	W	5,8|13	A	8|8	A	4|4	W	9,18|27	W	3,6|9	W	4,9|13	W	15,7|22	W	2,12|14	N	0|1	W	7,9|16	n	0	W	11,10|21	6
DLO_r1.0ch01	8098053	C	C	3|3	Y	2,2|4	Y	3,3|6	Y	3,5|8	C	8|8	C	1|1	C	2|2	n	0	n	0	Y	2,5|7	n	0	C	1|3	C	1|3	C	1|1	T	6|6	C	3|4	C	1|1	Y	2,2|4	N	0|1	n	0	C	2|3	n	0	C	1|2	11
DLO_r1.0ch01	8116662	C	Y	1,5|6	Y	1,2|3	n	0	C	13|13	C	4|4	C	6|6	C	3|3	n	0	C	4|4	C	9|10	C	2|2	C	4|4	Y	2,2|4	n	0	C	2|2	C	6|6	n	0	C	12|13	C	7|7	n	0	C	8|8	n	0	C	10|10	14
DLO_r1.0ch01	8116679	T	Y	5,2|7	T	1|2	n	0	C	14|14	C	5|5	C	6|6	C	4|4	n	0	Y	2,2|4	Y	4,5|9	C	2|2	C	6|6	Y	2,2|4	n	0	C	2|2	Y	5,1|6	n	0	C	12|12	Y	5,2|7	n	0	C	9|9	n	0	C	14|14	1
DLO_r1.0ch01	8116706	T	Y	4,1|5	T	1|1	n	0	T	12|12	T	5|5	T	6|6	T	4|4	n	0	T	3|3	Y	2,7|9	T	2|2	T	6|6	Y	2,1|3	n	0	T	3|3	T	6|6	n	0	T	11|13	T	5|5	n	0	T	5|5	n	0	T	10|10	14
DLO_r1.0ch01	8307155	G	S	1,6|7	S	4,4|8	S	1,3|4	S	6,3|9	C	20|20	C	1|1	S	1,1|2	n	0	C	1|1	S	7,2|9	S	1,1|2	G	1|1	S	2,1|3	n	0	S	1,7|8	C	2|2	S	1,2|3	S	3,2|5	S	1,2|3	n	0	C	2|2	n	0	S	1,3|4	1
DLO_r1.0ch01	8392000	G	G	3|3	G	3|3	A	1|1	A	1|1	G	21|21	n	0	G	3|3	G	1|1	n	0	R	3,1|4	n	0	G	4|4	G	3|3	n	0	G	10|10	R	1,2|3	G	2|2	R	2,6|8	G	2|2	n	0	G	2|2	n	0	R	1,2|3	11
DLO_r1.0ch01	8392113	C	Y	1,3|4	C	3|3	C	4|4	C	1|1	C	21|24	n	0	Y	2,2|4	N	0|1	n	0	C	4|4	C	1|1	C	10|10	C	4|4	C	2|3	Y	10,5|15	C	2|3	C	4|4	C	7|7	C	2|2	C	1|1	Y	2,5|7	n	0	C	3|4	15
DLO_r1.0ch01	8392132	C	C	7|7	C	5|5	Y	2,3|5	C	1|2	T	37|41	n	0	Y	4,5|9	C	1|1	n	0	C	8|8	n	0	Y	4,11|15	C	10|10	C	6|6	Y	15,15|30	Y	2,3|5	Y	3,4|7	C	12|12	Y	3,4|7	T	2|2	Y	5,3|8	n	0	Y	8,5|13	8
DLO_r1.0ch01	8392203	G	G	5|5	G	4|5	R	4,1|5	R	1,2|3	R	24,5|29	n	0	R	2,2|4	G	2|2	n	0	G	4|4	G	1|1	R	5,7|12	G	5|5	G	2|2	R	8,11|19	R	2,2|4	R	3,4|7	G	16|16	R	5,3|8	A	2|2	R	3,5|8	n	0	R	4,6|10	8
DLO_r1.0ch01	8420729	T	C	139|139	T	72|72	T	32|32	T	114|115	Y	258,1068|1326	C	27|28	Y	39,72|111	Y	44,40|84	n	0	Y	2,5|7	n	0	Y	16,110|126	C	83|86	C	74|74	Y	98,314|412	Y	57,56|113	T	127|127	T	3|3	T	66|67	Y	10,50|60	Y	75,311|386	T	11|11	Y	144,89|233	7
DLO_r1.0ch01	8562248	C	N	0|1	Y	1,2|3	C	5|5	C	10|11	C	11|11	n	0	C	2|2	n	0	n	0	C	4|5	C	5|5	Y	5,2|7	C	3|3	n	0	C	7|7	C	2|2	C	1|1	C	6|7	C	5|5	n	0	C	9|9	n	0	C	3|3	14
DLO_r1.0ch01	8562273	A	N	0|1	W	2,2|4	A	6|6	A	12|13	A	19|19	n	0	A	2|2	n	0	A	1|1	W	4,2|6	A	4|4	A	8|9	A	4|4	n	0	A	9|9	A	2|2	A	1|1	W	7,3|10	A	5|5	A	2|2	A	10|10	n	0	A	3|3	15
DLO_r1.0ch01	8562540	C	C	2|2	Y	2,5|7	Y	3,4|7	Y	3,9|12	Y	10,9|19	n	0	C	2|3	n	0	N	0|1	Y	5,2|7	Y	3,2|5	Y	4,6|10	Y	1,3|4	n	0	C	9|10	N	0|1	N	0|1	Y	8,3|11	C	5|6	C	1|2	Y	9,3|12	n	0	Y	2,2|4	5
DLO_r1.0ch01	8628182	T	T	63|63	T	133|133	T	98|98	T	134|134	T	142|142	T	73|73	T	47|47	T	10|10	T	15|15	T	182|182	T	91|91	T	117|117	T	86|86	T	40|40	T	55|55	T	14|14	T	98|98	T	86|86	T	140|140	T	4|4	T	97|97	Y	3,1|4	T	54|54	22
DLO_r1.0ch01	8628403	C	Y	40,14|54	Y	88,44|132	C	86|86	C	117|117	C	130|130	C	67|67	C	44|44	C	9|9	Y	8,7|15	Y	69,97|166	C	79|79	Y	61,47|108	Y	58,18|76	C	35|35	T	49|50	C	14|14	Y	66,28|94	Y	47,37|84	C	124|124	C	4|4	Y	41,54|95	C	5|5	C	47|47	13
DLO_r1.0ch01	8680333	G	R	3,1|4	G	3|3	G	3|3	G	3|3	R	6,11|17	n	0	G	1|2	G	1|1	G	1|1	G	2|3	n	0	N	0|1	G	4|4	n	0	G	10|10	G	1|1	G	6|6	G	8|8	G	3|3	n	0	G	3|3	n	0	R	3,4|7	14
DLO_r1.0ch01	8692363	C	Y	7,5|12	Y	2,7|9	T	4|4	T	11|11	T	31|31	N	0|2	Y	10,4|14	N	0|1	N	0|1	T	17|17	C	57|59	Y	1,6|7	T	8|8	C	1|3	T	14|14	T	3|3	T	6|6	Y	16,5|21	C	10|11	n	0	T	4|4	C	2|3	T	8|8	4
DLO_r1.0ch01	8692399	A	W	7,3|10	W	2,4|6	T	5|5	T	6|6	T	34|34	T	3|3	W	9,3|12	N	0|1	N	0|1	T	12|12	A	53|54	T	6|6	T	5|5	W	1,2|3	T	15|15	T	4|4	T	7|7	W	15,7|22	A	10|11	n	0	T	5|5	A	2|3	T	6|6	3
DLO_r1.0ch01	8692418	G	A	9|9	A	4|4	N	0|1	A	5|5	A	17|17	A	3|3	R	3,9|12	N	0|1	N	0|1	A	7|7	G	51|52	A	3|3	A	2|2	G	1|2	A	10|10	A	2|2	A	4|4	R	4,14|18	G	9|10	n	0	A	3|3	G	2|3	A	4|4	4
DLO_r1.0ch01	8759212	T	Y	26,16|42	T	48|48	T	27|27	T	69|69	T	194|194	T	27|27	T	31|31	T	18|18	n	0	T	156|156	n	0	T	37|37	T	36|39	T	15|15	T	266|266	C	5|5	T	17|17	T	101|101	n	0	T	6|6	T	131|131	T	1|1	Y	51,78|129	17
DLO_r1.0ch01	8759245	C	Y	17,26|43	C	51|51	C	30|30	C	68|68	C	197|197	C	27|27	C	31|31	C	18|18	n	0	C	156|156	n	0	C	38|38	C	37|40	C	15|15	C	271|271	T	5|5	C	18|18	C	103|103	n	0	C	6|6	C	133|133	C	1|1	Y	82,52|134	17
DLO_r1.0ch01	8759287	A	W	26,17|43	T	51|51	A	31|31	A	70|70	A	200|200	A	24|24	A	33|33	T	18|18	n	0	T	161|161	n	0	T	39|39	T	37|40	T	15|15	W	120,164|284	A	5|5	A	14|16	W	46,59|105	n	0	A	6|6	W	105,31|136	A	1|1	A	139|139	10
DLO_r1.0ch01	8790502	T	G	1|1	T	1|1	n	0	n	0	T	7|7	T	1|1	T	1|1	n	0	n	0	T	5|5	n	0	T	1|1	T	1|1	T	1|1	T	1|1	T	3|3	T	1|1	T	2|2	T	14|14	T	1|1	T	5|5	T	1|1	T	11|13	17
DLO_r1.0ch01	8790886	A	G	1|1	n	0	n	0	A	1|1	A	7|7	A	1|1	A	1|1	n	0	n	0	A	6|6	n	0	A	1|1	A	1|1	A	1|1	A	1|1	A	3|3	A	2|2	A	2|2	A	14|14	A	1|1	A	6|6	A	1|1	R	11,3|14	16
DLO_r1.0ch01	8838253	A	G	12|12	G	2|2	G	8|8	G	9|9	A	73|81	G	2|2	A	33|39	n	0	G	3|3	R	22,52|74	G	17|17	G	3|3	G	29|29	G	4|4	G	43|43	G	6|6	G	8|8	R	37,22|59	G	4|4	A	2|2	G	34|34	n	0	G	25|25	3
DLO_r1.0ch01	8838342	T	Y	10,3|13	C	5|5	C	9|9	Y	5,7|12	C	85|85	C	2|2	C	40|40	n	0	C	4|4	Y	41,36|77	C	16|16	C	10|10	Y	13,19|32	C	4|4	Y	29,18|47	C	7|7	Y	5,4|9	Y	58,8|66	C	5|5	C	2|2	Y	31,5|36	n	0	Y	20,7|27	0
DLO_r1.0ch01	8851506	C	Y	2,8|10	Y	5,6|11	n	0	T	7|7	Y	5,2|7	n	0	T	2|2	n	0	n	0	T	18|18	T	2|2	Y	4,4|8	Y	2,12|14	n	0	T	4|4	C	3|3	N	0|1	T	13|13	Y	1,6|7	n	0	T	8|8	n	0	Y	6,9|15	1
DLO_r1.0ch01	8851509	A	R	2,8|10	R	5,6|11	n	0	G	7|7	R	5,2|7	n	0	R	1,2|3	n	0	n	0	G	18|18	G	2|2	R	4,4|8	R	2,12|14	n	0	G	4|4	A	3|3	N	0|1	G	13|13	R	1,6|7	n	0	G	8|8	n	0	R	6,9|15	1
DLO_r1.0ch01	8866445	A	R	1,2|3	G	4|4	N	0|1	R	4,3|7	R	8,4|12	N	0|1	G	2|2	N	0|1	A	1|1	A	1|1	A	1|3	G	5|5	A	3|4	N	0|2	A	9|11	G	3|3	R	1,4|5	A	5|5	R	1,4|5	n	0	R	2,4|6	n	0	R	2,3|5	6
DLO_r1.0ch01	8899485	T	n	0	G	4|4	T	2|2	K	6,8|14	T	8|10	T	5|5	T	2|2	n	0	n	0	T	4|4	T	2|2	T	3|3	T	6|6	n	0	T	11|11	K	1,2|3	K	2,3|5	T	5|5	T	2|2	T	2|2	G	2|2	n	0	T	6|6	13
DLO_r1.0ch01	8920737	C	G	44|46	G	26|27	C	3|3	C	14|14	C	17|17	C	21|21	C	3|3	G	20|21	C	1|1	S	43,5|48	C	2|2	G	47|52	C	4|4	C	1|1	C	16|16	C	4|4	C	5|5	C	7|7	G	27|28	C	1|1	S	29,5|34	n	0	C	5|5	15
DLO_r1.0ch01	8920910	T	T	43|43	T	27|29	A	4|4	A	8|8	A	10|10	T	19|21	N	0|2	T	20|21	N	0|1	T	44|47	N	0|1	T	50|55	A	3|3	N	0|1	A	13|13	N	0|2	A	4|4	A	3|3	T	27|28	n	0	T	31|37	n	0	A	3|3	8
DLO_r1.0ch01	8920919	T	G	42|42	K	26,3|29	T	5|5	T	8|8	T	11|11	T	21|21	T	2|2	G	20|21	T	1|1	G	43|47	T	1|1	K	47,6|53	T	3|3	T	1|1	T	14|14	T	2|2	T	3|3	T	3|3	G	27|28	n	0	K	31,6|37	n	0	T	4|4	14
DLO_r1.0ch01	8921671	C	C	22|22	G	39|42	S	8,19|27	C	39|39	G	171|174	n	0	S	60,37|97	C	13|13	S	5,2|7	S	43,89|132	G	52|52	S	21,3|24	S	25,50|75	G	18|18	C	119|119	C	23|23	S	16,24|40	S	92,91|183	G	62|62	G	8|8	C	74|75	C	2|2	S	25,81|106	7
DLO_r1.0ch01	8963958	T	N	0|1	W	4,1|5	A	4|4	A	10|10	A	6|6	N	0|2	A	2|2	n	0	A	2|2	T	43|46	A	3|3	A	3|3	A	4|4	n	0	A	4|4	A	3|3	N	0|1	A	6|6	A	2|2	N	0|1	W	7,2|9	n	0	A	14|14	1
DLO_r1.0ch01	8997125	C	C	3|4	n	0	S	4,6|10	S	14,8|22	S	14,13|27	C	4|4	S	4,2|6	n	0	n	0	C	4|5	C	6|7	S	5,3|8	C	1|1	G	1|1	S	6,8|14	S	4,2|6	S	4,5|9	S	1,1|2	S	4,5|9	n	0	S	2,5|7	n	0	S	3,4|7	5
DLO_r1.0ch01	8997175	T	K	2,4|6	n	0	T	4|5	K	9,8|17	K	12,10|22	T	3|3	K	3,1|4	n	0	n	0	T	5|6	K	6,2|8	K	4,2|6	n	0	G	1|1	K	7,7|14	T	3|4	K	3,3|6	K	1,1|2	K	2,4|6	n	0	K	3,3|6	n	0	K	3,4|7	4
DLO_r1.0ch01	8997396	G	G	1|2	n	0	R	4,3|7	R	7,7|14	R	20,3|23	R	2,1|3	A	5|5	n	0	n	0	R	3,3|6	R	5,2|7	R	5,4|9	N	0|1	N	0|1	R	10,2|12	G	1|2	R	3,4|7	G	1|2	R	3,4|7	n	0	R	3,3|6	G	1|1	R	2,3|5	4
DLO_r1.0ch01	9105877	G	A	21|21	G	13|13	A	41|41	A	109|109	G	15|15	n	0	A	34|34	G	3|4	A	11|11	R	67,10|77	R	22,20|42	G	21|21	A	72|72	G	1|1	A	166|177	R	14,12|26	A	53|53	A	144|144	A	27|27	n	0	R	79,9|88	G	1|2	A	125|135	6
DLO_r1.0ch01	9105935	A	G	21|21	A	11|11	G	35|35	G	102|102	A	11|11	n	0	G	31|31	A	2|3	G	10|10	R	7,57|64	R	16,20|36	A	17|17	G	66|66	A	1|1	G	150|160	R	9,13|22	G	45|45	G	132|132	G	24|24	n	0	G	76|83	A	1|2	G	114|124	6
DLO_r1.0ch01	9106007	G	G	17|17	C	4|4	G	33|33	G	82|82	C	8|8	n	0	G	24|24	N	0|1	G	9|9	G	48|51	S	19,6|25	C	6|6	G	51|51	N	0|1	G	133|135	S	12,4|16	G	44|44	G	111|111	G	22|22	n	0	G	70|72	N	0|1	G	96|99	13
DLO_r1.0ch01	9130768	G	A	23|24	G	230|230	A	43|43	G	1|1	G	269|269	G	42|42	R	84,22|106	A	4|4	R	4,2|6	A	159|160	G	1|1	G	222|222	R	106,37|143	n	0	n	0	A	114|114	A	37|38	G	1|1	A	50|50	G	12|12	A	249|249	G	1|1	A	111|111	9
DLO_r1.0ch01	9130799	A	G	23|24	G	238|238	G	45|45	n	0	G	278|278	G	42|42	G	112|112	G	4|4	G	6|6	G	164|166	G	1|1	G	233|233	G	139|142	n	0	A	1|1	G	118|118	G	39|39	A	2|2	G	53|54	G	12|12	G	254|254	G	1|1	G	115|115	2
DLO_r1.0ch01	9229969	G	G	42|43	G	125|125	G	45|47	G	150|154	R	25,129|154	A	2|2	A	1|1	G	4|4	G	5|6	G	192|194	G	82|85	G	55|55	G	78|78	G	25|26	G	319|322	G	23|26	G	97|98	G	234|237	G	32|32	A	2|2	G	60|61	n	0	G	164|168	18
DLO_r1.0ch01	9229974	T	T	43|43	C	123|126	Y	19,28|47	T	155|155	Y	129,26|155	T	2|2	T	1|1	T	4|4	Y	5,1|6	T	194|194	Y	59,27|86	C	55|57	T	74|79	Y	20,6|26	Y	89,234|323	Y	23,3|26	Y	40,58|98	Y	130,107|237	C	31|32	T	2|2	Y	28,33|61	n	0	Y	117,52|169	8
DLO_r1.0ch01	9230014	T	C	76|80	T	260|260	Y	51,36|87	C	297|309	T	307|307	T	7|7	T	7|7	C	8|8	T	8|8	C	357|368	Y	46,125|171	T	126|126	Y	132,20|152	Y	13,38|51	Y	446,178|624	T	49|49	Y	110,83|193	Y	200,256|456	T	71|71	T	2|2	Y	60,60|120	n	0	Y	96,236|332	9
DLO_r1.0ch01	9230033	G	A	77|82	G	268|268	R	51,38|89	A	295|311	G	314|314	G	9|9	G	7|7	A	8|8	G	8|8	A	361|375	R	47,131|178	G	128|128	R	137,22|159	R	13,43|56	R	449,181|630	G	49|49	R	114,86|200	R	207,263|470	G	75|75	G	3|3	R	60,62|122	n	0	R	94,241|335	9
DLO_r1.0ch01	9275563	G	R	7,1|8	R	46,16|62	R	17,23|40	R	17,10|27	R	48,57|105	A	11|11	R	3,4|7	R	5,1|6	R	5,5|10	G	32|33	R	13,14|27	R	47,31|78	R	17,4|21	A	4|4	G	24|29	R	11,2|13	R	13,4|17	G	24|29	R	24,16|40	R	5,4|9	R	19,18|37	G	6|7	R	22,6|28	4
DLO_r1.0ch01	9275794	G	R	16,18|34	G	80|80	R	12,22|34	R	52,54|106	G	15|15	G	25|25	R	3,3|6	G	4|4	n	0	A	63|70	A	8|8	G	96|96	R	25,39|64	G	13|16	R	101,34|135	G	28|28	R	30,21|51	G	6|6	G	46|46	n	0	R	20,26|46	A	2|2	R	16,30|46	9
DLO_r1.0ch01	9275889	C	M	13,14|27	C	73|73	M	11,19|30	M	41,42|83	C	6|6	C	21|21	M	3,2|5	C	4|4	n	0	A	53|56	M	8,1|9	C	79|79	M	24,33|57	M	3,10|13	M	81,31|112	C	22|22	M	22,17|39	C	2|2	C	46|46	n	0	M	15,22|37	A	2|2	M	14,26|40	8
DLO_r1.0ch01	9390207	A	R	2,3|5	R	4,4|8	R	4,3|7	R	7,5|12	R	16,6|22	A	1|3	N	0|1	A	1|2	A	1|1	R	4,15|19	A	5|5	R	6,3|9	G	4|4	N	0|1	R	5,12|17	G	3|3	G	5|5	R	10,7|17	R	2,4|6	n	0	R	4,4|8	n	0	R	10,6|16	4
DLO_r1.0ch01	9441789	C	C	3|3	C	6|6	C	10|10	C	3|3	C	17|17	C	3|3	n	0	C	1|1	n	0	C	11|12	n	0	C	9|9	n	0	C	3|3	A	4|4	C	4|4	A	1|1	n	0	C	24|24	n	0	C	8|9	n	0	A	1|1	13
DLO_r1.0ch01	9441804	C	C	3|3	C	6|6	C	10|10	C	3|3	C	16|16	C	3|3	n	0	C	1|1	n	0	C	13|13	n	0	C	9|9	n	0	C	3|3	C	4|4	C	4|4	C	1|1	n	0	C	24|24	n	0	Y	1,8|9	n	0	C	1|1	15
DLO_r1.0ch01	9441830	C	C	3|3	C	5|5	C	9|9	C	3|3	C	15|15	C	3|3	n	0	T	1|1	n	0	Y	2,11|13	n	0	C	8|8	n	0	C	3|3	C	3|3	C	3|3	C	1|1	n	0	C	22|23	n	0	C	9|9	n	0	n	0	13
DLO_r1.0ch01	9442004	G	G	2|2	G	5|5	G	10|10	G	2|2	G	17|17	G	3|3	n	0	T	1|1	n	0	K	2,11|13	n	0	G	6|6	n	0	G	2|2	G	4|4	G	4|4	G	1|1	n	0	G	22|23	n	0	K	1,7|8	n	0	n	0	12
DLO_r1.0ch01	9442018	G	A	2|2	A	6|6	A	10|10	A	2|2	G	17|17	R	2,1|3	n	0	G	1|1	n	0	G	13|13	G	1|1	A	7|7	n	0	A	2|2	G	4|4	A	4|4	n	0	n	0	R	15,8|23	n	0	G	9|9	n	0	n	0	6
DLO_r1.0ch01	9652861	T	T	4|4	K	1,1|2	T	2|2	T	6|6	K	2,4|6	n	0	T	1|1	T	1|1	T	1|1	T	3|4	n	0	T	2|2	T	1|1	n	0	T	3|3	T	2|2	T	3|3	T	4|4	T	3|3	n	0	T	5|5	G	1|1	T	1|1	16
DLO_r1.0ch01	9689370	C	C	194|194	C	375|375	G	5|5	C	431|431	C	351|384	C	108|113	S	44,152|196	C	116|116	C	5|5	S	120,354|474	C	216|216	C	319|321	C	488|490	C	104|104	C	385|386	S	95,69|164	S	59,83|142	G	190|202	G	7|7	S	3,9|12	C	302|305	C	2|2	G	95|95	14
DLO_r1.0ch01	9705805	A	R	2,2|4	A	8|8	A	2|2	A	9|9	R	7,7|14	G	2|2	R	4,3|7	A	1|1	A	5|5	R	5,4|9	A	16|17	A	8|10	N	0|1	A	1|1	R	2,5|7	R	1,2|3	R	1,3|4	A	10|12	A	10|10	A	1|2	A	4|4	A	1|1	R	3,4|7	13
DLO_r1.0ch01	9705834	G	R	2,3|5	G	10|11	G	4|4	G	10|10	R	9,10|19	A	2|2	R	3,6|9	A	1|1	G	5|5	R	6,6|12	G	17|18	R	2,9|11	R	2,1|3	G	1|1	R	6,4|10	R	2,3|5	R	2,3|5	R	3,13|16	G	12|14	G	1|1	G	6|6	n	0	R	6,3|9	9
DLO_r1.0ch01	9705885	T	T	2|2	T	7|7	T	2|2	T	5|5	W	8,4|12	N	0|2	W	2,5|7	n	0	T	5|5	W	4,4|8	W	11,2|13	T	8|10	T	1|3	n	0	A	4|4	W	2,4|6	W	2,2|4	W	3,9|12	T	9|11	T	1|1	T	5|5	n	0	W	5,3|8	10
DLO_r1.0ch01	9707957	T	T	1|2	Y	3,4|7	C	10|10	T	6|7	Y	10,2|12	n	0	n	0	C	2|2	N	0|1	Y	10,4|14	C	2|2	Y	6,4|10	Y	3,2|5	n	0	C	6|6	C	2|2	C	6|6	Y	6,2|8	C	3|3	N	0|1	N	0|1	n	0	C	3|3	2
DLO_r1.0ch01	9707961	C	Y	1,1|2	C	7|7	C	10|10	C	7|7	Y	7,5|12	n	0	n	0	T	2|2	C	1|1	Y	6,8|14	C	2|2	Y	8,2|10	Y	2,3|5	n	0	Y	3,3|6	Y	1,1|2	Y	2,4|6	C	7|8	C	2|3	C	1|1	T	1|1	n	0	C	2|3	9
DLO_r1.0ch01	9715526	A	G	2|2	R	8,3|11	A	2|3	A	21|21	R	4,8|12	A	5|5	G	6|6	N	0|1	n	0	R	8,33|41	A	6|6	A	5|6	R	1,2|3	n	0	A	2|3	n	0	G	2|2	G	3|3	R	3,2|5	N	0|1	A	1|2	n	0	R	6,2|8	7
DLO_r1.0ch01	9715555	A	G	2|2	R	6,6|12	R	1,3|4	A	22|22	R	6,5|11	R	2,2|4	G	3|3	N	0|1	n	0	R	8,16|24	A	6|6	A	7|7	R	1,2|3	n	0	R	1,3|4	n	0	G	2|2	G	2|2	G	5|5	N	0|1	G	2|2	n	0	G	8|8	3
DLO_r1.0ch01	9950319	T	n	0	C	8|8	n	0	Y	2,1|3	Y	1,1|2	C	1|1	C	1|1	n	0	T	1|1	C	1|1	C	5|5	C	7|7	N	0|1	C	1|1	Y	3,1|4	C	1|1	n	0	Y	3,2|5	C	3|3	n	0	C	2|2	n	0	C	3|3	1
DLO_r1.0ch01	9950417	T	n	0	A	4|4	n	0	T	4|4	T	3|3	T	2|2	T	1|1	n	0	T	1|1	A	1|1	T	4|4	W	2,1|3	T	3|3	n	0	T	2|2	T	1|1	T	1|1	T	4|4	T	2|2	n	0	T	2|2	n	0	T	5|5	14
DLO_r1.0ch01	9954025	A	A	6|6	G	78|85	R	28,79|107	R	43,44|87	A	109|109	R	23,30|53	A	13|13	A	3|3	R	2,8|10	A	37|37	R	17,42|59	R	18,28|46	A	12|12	R	7,12|19	A	70|70	R	9,44|53	R	10,65|75	R	51,50|101	G	245|271	A	2|2	A	22|22	n	0	R	30,99|129	9
DLO_r1.0ch01	9954037	G	G	5|5	T	42|46	K	24,40|64	K	35,24|59	G	79|79	K	11,16|27	G	8|8	G	2|2	K	2,4|6	G	33|33	K	15,24|39	K	12,15|27	G	7|7	K	4,5|9	G	49|49	K	6,23|29	K	6,34|40	K	42,27|69	K	23,123|146	G	1|1	G	14|14	n	0	K	25,50|75	9
DLO_r1.0ch01	9954078	C	T	3|3	C	43|43	C	61|61	C	45|45	C	33|36	C	16|18	Y	2,1|3	T	1|1	C	6|6	C	26|26	C	34|35	C	15|15	C	3|4	Y	5,3|8	Y	25,7|32	C	28|28	C	34|34	C	59|59	C	144|144	n	0	Y	3,7|10	n	0	C	64|68	15
DLO_r1.0ch01	10107322	G	T	9|9	K	8,5|13	G	10|10	K	22,30|52	G	52|60	K	2,2|4	G	29|35	G	12|12	G	3|3	K	1,4|5	G	8|10	G	9|10	K	25,19|46	G	3|3	G	1|1	K	27,13|40	G	1|1	G	34|44	G	2|2	n	0	G	39|42	n	0	T	2|2	13
DLO_r1.0ch01	10121832	G	n	0	A	69|74	A	30|30	A	23|23	A	51|51	n	0	R	6,2|8	n	0	n	0	A	63|63	G	4|4	A	50|50	G	23|23	G	9|9	G	33|33	A	46|47	A	7|7	A	61|64	A	11|11	n	0	n	0	n	0	A	70|70	4
DLO_r1.0ch01	10122021	G	n	0	A	77|82	A	33|33	A	28|28	A	64|64	n	0	R	9,2|11	n	0	n	0	A	80|80	G	5|5	A	67|67	R	24,5|29	R	5,4|9	A	37|38	A	57|57	A	9|9	A	72|76	A	14|14	n	0	n	0	n	0	A	75|75	1
DLO_r1.0ch01	10171351	T	T	4|4	T	16|16	T	3|3	Y	3,23|26	Y	5,9|14	T	1|1	C	3|3	n	0	T	1|1	Y	26,12|38	T	5|5	T	19|19	Y	3,9|12	T	4|4	Y	14,5|19	T	11|11	Y	5,11|16	Y	4,13|17	T	27|27	n	0	T	10|11	n	0	T	8|8	12
DLO_r1.0ch01	10193658	G	G	1|2	R	3,4|7	n	0	G	4|5	G	11|11	A	2|2	n	0	G	2|2	n	0	G	7|7	G	8|8	R	2,5|7	G	6|6	A	2|2	G	7|7	n	0	n	0	G	5|5	G	1|2	n	0	R	2,2|4	G	1|1	n	0	11
DLO_r1.0ch01	10213854	T	n	0	A	8|8	T	1|1	W	10,4|14	T	6|6	W	4,1|5	A	9|9	T	1|1	A	1|1	T	2|3	W	2,7|9	W	3,3|6	A	8|8	T	3|3	T	2|2	T	4|4	T	1|1	W	2,2|4	T	4|4	n	0	N	0|8	n	0	W	1,2|3	9
DLO_r1.0ch01	10213862	G	G	1|1	A	8|8	G	1|1	R	10,4|14	G	7|7	R	4,1|5	A	9|9	G	1|1	N	0|1	G	3|3	R	2,7|9	R	3,3|6	A	8|8	G	3|3	G	4|4	G	4|4	G	2|2	R	2,3|5	G	4|4	n	0	R	6,2|8	n	0	G	2|3	11
DLO_r1.0ch01	10213886	G	n	0	G	9|9	A	2|2	G	13|14	R	3,4|7	G	4|5	G	9|9	A	2|2	G	1|2	A	3|3	G	5|6	G	5|6	G	8|9	G	1|2	R	5,3|8	G	3|3	A	2|2	G	4|5	R	2,3|5	n	0	G	7|8	n	0	R	3,2|5	12
DLO_r1.0ch01	10213891	G	n	0	C	9|9	G	2|2	S	4,10|14	G	8|8	S	1,4|5	C	9|9	G	2|2	S	1,1|2	G	3|3	S	4,2|6	S	2,3|5	S	1,8|9	G	3|3	G	8|8	G	3|3	G	2|2	G	5|5	G	5|5	n	0	S	2,6|8	n	0	G	5|5	11
DLO_r1.0ch01	10239128	T	W	38,55|93	W	70,51|121	A	35|35	A	61|61	W	177,43|220	W	8,21|29	A	58|58	A	24|24	A	8|8	A	82|82	A	29|29	W	147,60|207	A	63|63	A	20|20	A	57|57	T	2|2	A	20|20	A	46|46	W	81,42|123	W	16,5|21	W	72,38|110	n	0	W	37,41|78	1
DLO_r1.0ch01	10239209	T	Y	39,57|96	Y	75,54|129	C	37|37	C	67|67	Y	183,46|229	Y	8,21|29	C	62|62	C	25|25	C	10|10	C	84|84	C	34|34	Y	150,61|211	C	67|67	C	21|21	C	61|61	T	2|2	C	20|20	C	51|51	Y	90,45|135	Y	15,5|20	Y	76,39|115	n	0	Y	39,41|80	1
DLO_r1.0ch01	10239268	C	M	38,57|95	M	69,53|122	A	37|37	A	67|67	M	183,45|229	M	7,20|27	A	59|59	A	26|26	A	10|10	A	83|83	A	33|33	M	151,60|211	A	63|63	A	20|20	A	57|57	C	2|2	A	20|20	A	43|43	M	90,43|133	M	16,5|21	M	71,37|108	n	0	M	36,42|78	1
DLO_r1.0ch01	10310238	T	C	16|16	C	27|27	T	25|25	C	53|53	T	78|78	n	0	Y	16,14|30	n	0	T	6|6	Y	33,40|73	Y	24,75|99	C	34|34	T	64|64	T	18|18	T	35|35	T	15|15	T	12|12	T	86|86	T	33|33	T	4|4	n	0	n	0	T	23|23	12
DLO_r1.0ch01	10310263	A	G	16|16	G	29|29	A	27|27	G	52|52	A	77|77	n	0	R	13,16|29	n	0	A	6|6	R	41,30|71	R	54,46|100	G	34|34	R	18,44|62	R	7,13|20	G	35|35	A	16|16	A	11|11	R	35,52|87	G	33|33	A	4|4	n	0	n	0	A	23|23	7
DLO_r1.0ch01	10310287	C	T	16|16	T	29|29	C	26|26	T	50|50	C	74|74	n	0	Y	13,15|28	n	0	C	5|5	Y	39,28|67	Y	52,45|97	T	33|33	Y	18,44|62	Y	7,12|19	T	35|35	C	16|16	C	11|11	Y	37,52|89	T	32|32	C	10|10	n	0	n	0	C	23|23	7
DLO_r1.0ch01	10310303	T	T	16|16	T	26|26	C	26|26	T	48|48	C	73|73	n	0	Y	13,14|27	n	0	C	5|5	Y	36,26|62	Y	50,39|89	T	32|32	Y	17,42|59	Y	7,12|19	T	34|34	C	15|15	C	11|11	Y	35,49|84	T	30|30	C	10|10	n	0	n	0	C	22|22	6
DLO_r1.0ch01	10310403	A	A	15|15	A	29|29	G	21|21	A	48|48	G	69|69	n	0	R	13,13|26	n	0	G	5|5	R	29,37|66	R	41,51|92	A	32|32	R	43,18|61	R	13,7|20	A	33|33	G	15|15	G	11|11	R	47,34|81	A	30|30	G	18|18	n	0	n	0	G	20|20	6
DLO_r1.0ch01	10310448	A	T	13|13	T	28|28	A	23|23	T	49|49	A	69|69	n	0	W	13,14|27	n	0	A	5|5	W	37,28|65	W	51,44|95	T	33|33	W	16,43|59	W	7,12|19	T	34|34	A	15|15	A	11|11	W	35,45|80	T	31|31	A	11|11	n	0	n	0	A	21|21	7
DLO_r1.0ch01	10405111	G	R	17,31|48	G	106|106	R	18,7|25	G	30|30	G	75|76	G	21|21	G	18|18	n	0	R	6,1|7	R	57,75|132	G	68|68	G	133|133	R	64,28|92	G	4|4	R	49,10|59	A	38|41	G	9|9	G	50|50	R	50,52|102	G	6|6	G	4|4	G	1|2	R	52,7|59	13
DLO_r1.0ch01	10405161	T	T	38|43	Y	71,30|101	Y	6,20|26	C	18|18	C	73|75	C	21|21	C	19|19	n	0	Y	4,6|10	Y	68,57|125	Y	47,21|68	Y	108,24|132	Y	26,62|88	C	3|3	T	47|53	T	34|37	C	8|8	C	46|46	Y	53,47|100	C	6|6	N	0|2	T	1|1	T	50|53	5
DLO_r1.0ch01	10405227	A	R	30,17|47	A	106|106	R	4,19|23	A	27|27	A	71|71	A	20|20	A	16|16	n	0	R	4,7|11	R	71,59|130	A	69|69	A	135|135	R	27,67|94	A	5|5	R	15,47|62	G	37|41	A	9|9	A	53|53	R	52,51|103	A	6|6	A	4|4	N	0|1	G	54|59	12
DLO_r1.0ch01	10405246	G	R	19,27|46	R	70,33|103	R	20,4|24	A	26|26	A	68|73	R	16,3|19	R	9,5|14	n	0	R	7,3|10	A	119|130	R	45,25|70	R	110,24|134	A	93|93	A	5|5	A	59|59	A	37|40	G	7|7	A	46|51	A	98|101	A	7|7	R	3,1|4	N	0|2	A	56|60	1
DLO_r1.0ch01	10458355	A	n	0	A	4|4	A	3|3	A	6|6	A	13|13	A	1|1	A	8|8	A	1|1	n	0	W	4,2|6	A	2|2	A	4|4	A	6|6	A	1|1	A	5|5	A	1|1	A	4|4	A	4|4	A	3|3	n	0	A	6|6	n	0	A	3|3	18
DLO_r1.0ch01	10610645	T	W	7,5|12	T	50|50	A	13|13	W	10,6|16	T	31|31	W	5,15|20	T	7|7	T	4|4	T	3|3	T	19|19	W	16,3|19	T	61|61	W	10,27|37	W	8,6|14	T	11|11	T	10|12	W	4,1|5	W	9,12|21	W	27,15|42	n	0	T	1|1	n	0	T	13|13	11
DLO_r1.0ch01	10610649	C	Y	7,5|12	Y	12,38|50	C	13|13	Y	12,5|17	Y	4,28|32	Y	11,9|20	T	7|7	T	4|4	C	4|4	Y	4,16|20	C	19|19	Y	17,45|62	C	37|37	Y	9,6|15	C	11|11	Y	2,10|12	C	5|5	Y	10,11|21	C	43|43	n	0	C	1|1	n	0	Y	4,9|13	8
DLO_r1.0ch01	10610653	T	C	12|12	C	53|53	Y	13,2|15	C	16|17	Y	29,5|34	C	21|21	C	7|7	C	4|4	C	4|4	Y	16,5|21	Y	16,3|19	C	66|66	C	36|37	C	15|15	C	10|11	C	12|13	Y	4,1|5	C	20|22	Y	30,15|45	n	0	T	1|1	n	0	Y	9,9|18	1
DLO_r1.0ch01	10610671	G	G	12|13	G	59|60	R	5,13|18	G	18|20	G	30|36	G	22|24	G	7|7	G	4|4	G	4|5	R	7,17|24	G	19|20	G	66|67	G	40|41	G	18|18	G	13|13	G	14|16	R	3,5|8	R	6,23|29	G	47|47	n	0	N	0|1	n	0	R	13,9|22	15
DLO_r1.0ch01	10610709	G	C	12|13	C	63|64	S	6,13|19	S	2,17|19	S	8,33|41	C	22|24	S	3,7|10	S	1,4|5	S	1,5|6	S	8,16|24	S	6,15|21	C	65|67	C	42|43	C	17|17	C	16|16	S	2,14|16	S	4,4|8	S	5,22|27	S	16,32|48	n	0	G	3|3	n	0	S	17,11|28	1
DLO_r1.0ch01	10650215	C	C	6|7	C	6|6	T	1|1	C	2|2	n	0	n	0	Y	2,3|5	T	1|1	n	0	T	9|9	n	0	C	1|1	Y	2,1|3	n	0	n	0	Y	3,4|7	T	3|3	Y	2,5|7	T	3|3	n	0	n	0	T	1|1	Y	2,8|10	4
DLO_r1.0ch01	10738060	C	T	72|75	Y	67,73|140	Y	21,37|58	T	65|65	Y	93,141|234	T	12|12	Y	39,26|65	Y	2,14|16	Y	14,12|26	T	100|105	Y	41,87|128	Y	53,135|188	C	24|27	C	1|1	Y	4,23|27	T	69|69	C	36|37	T	133|135	Y	95,46|141	N	0|1	T	54|56	N	0|1	Y	43,182|225	3
DLO_r1.0ch01	10738108	C	Y	19,51|70	C	136|136	Y	21,33|54	C	60|60	C	217|217	C	11|11	C	56|56	Y	10,5|15	Y	15,10|25	Y	39,61|100	C	127|127	C	182|182	C	25|25	n	0	C	18|18	Y	39,28|67	C	36|36	Y	90,43|133	Y	96,42|138	C	1|1	C	49|50	C	1|1	Y	89,132|221	13
DLO_r1.0ch01	10840757	T	T	22|22	W	89,75|164	A	44|44	n	0	T	131|131	T	100|100	T	154|154	A	12|12	W	5,12|17	n	0	W	86,31|117	W	69,61|130	A	45|45	T	18|18	A	94|94	T	33|33	A	46|46	T	47|47	W	25,90|115	T	5|5	A	46|46	T	4|4	W	77,53|130	9
DLO_r1.0ch01	10840838	G	G	43|43	S	151,177|328	C	86|86	n	0	G	262|262	G	127|127	G	308|308	C	24|24	S	24,10|34	n	0	S	57,166|223	S	118,139|257	C	88|88	G	18|18	C	192|192	G	64|64	C	90|90	G	87|88	S	178,53|231	G	10|10	C	92|92	G	7|7	S	102,146|248	9
DLO_r1.0ch01	11317278	G	G	5|5	G	5|5	G	7|8	n	0	A	23|25	G	1|1	A	1|1	n	0	G	1|1	G	8|8	G	15|15	G	6|6	G	7|7	G	6|6	R	10,20|30	G	7|7	R	3,5|8	R	10,5|15	G	17|17	n	0	R	7,8|15	n	0	R	8,5|13	12
DLO_r1.0ch01	11317966	G	R	4,1|5	G	7|7	R	5,11|16	R	12,9|21	G	25|31	G	1|2	R	6,1|7	G	1|1	n	0	R	6,4|10	N	0|1	G	10|10	R	5,12|17	n	0	R	30,11|41	A	3|3	R	7,7|14	G	3|3	R	6,6|12	n	0	R	6,2|8	G	1|1	R	8,4|12	7
DLO_r1.0ch01	11318163	A	A	4|5	G	7|7	R	4,9|13	R	11,5|16	G	26|26	N	0|1	A	4|5	n	0	n	0	R	6,2|8	A	1|1	G	8|8	R	6,11|17	n	0	R	14,26|40	A	1|3	R	3,8|11	G	3|3	R	6,6|12	n	0	R	6,2|8	n	0	G	8|8	4
DLO_r1.0ch01	11318164	G	G	5|5	G	7|7	G	13|14	G	16|16	R	15,12|27	N	0|1	G	4|5	n	0	n	0	G	8|8	G	1|1	G	8|8	G	17|17	n	0	R	15,25|40	G	1|3	G	9|11	A	3|3	G	12|12	n	0	R	2,6|8	n	0	R	5,3|8	12
DLO_r1.0ch01	11318184	T	T	5|5	T	7|7	T	13|14	T	17|17	Y	16,12|28	T	1|2	T	4|5	n	0	n	0	T	8|8	T	1|1	T	10|10	T	18|18	n	0	Y	15,25|40	Y	2,1|3	Y	4,10|14	C	3|3	T	14|14	n	0	Y	2,6|8	T	1|1	Y	8,4|12	12
DLO_r1.0ch01	11318195	A	A	5|5	A	7|7	A	13|15	A	18|18	R	13,17|30	R	1,1|2	A	4|5	n	0	n	0	A	9|9	A	1|1	A	11|11	A	18|18	n	0	R	28,16|44	R	1,2|3	R	10,4|14	R	2,4|6	A	15|15	n	0	R	6,2|8	A	1|1	R	6,8|14	11
DLO_r1.0ch01	11539110	A	M	14,19|33	M	33,9|42	C	14|14	A	23|23	M	28,13|41	M	1,7|8	M	15,6|21	M	1,4|5	C	5|5	M	14,12|26	M	1,8|9	M	20,7|27	C	8|8	A	1|1	C	25|26	M	1,7|8	n	0	M	10,28|38	A	11|12	A	1|1	M	9,7|16	C	3|3	C	7|7	4
DLO_r1.0ch01	11730506	T	A	6|6	A	10|10	A	5|5	A	15|15	A	38|38	A	2|2	A	5|5	N	0|1	T	6|6	A	10|10	A	14|14	A	13|13	A	5|5	T	4|4	A	23|23	A	7|7	A	6|6	A	10|11	T	78|83	A	6|6	A	11|11	A	2|2	A	23|23	3
DLO_r1.0ch01	11839085	G	G	4|5	G	4|4	G	1|1	K	3,2|5	G	8|8	T	2|2	K	1,6|7	n	0	n	0	K	5,5|10	G	4|4	G	1|1	G	9|9	G	2|2	K	2,5|7	G	1|1	G	2|3	K	2,16|18	G	1|1	n	0	K	2,6|8	n	0	G	1|1	12
DLO_r1.0ch01	11839106	T	T	4|5	Y	2,3|5	N	0|1	Y	3,3|6	Y	5,6|11	T	2|2	Y	2,7|9	n	0	n	0	Y	8,6|14	Y	5,1|6	N	0|1	T	8|10	N	0|2	Y	4,6|10	N	0|1	T	1|3	T	18|19	T	1|1	n	0	T	8|10	n	0	T	1|2	8
DLO_r1.0ch01	11839170	T	Y	2,7|9	Y	7,6|13	N	0|2	Y	10,4|14	Y	26,16|43	T	3|3	Y	5,15|20	n	0	N	0|2	Y	23,14|37	Y	8,2|10	C	9|9	Y	5,9|14	C	3|3	Y	20,15|35	Y	2,2|4	Y	4,1|5	T	34|39	Y	5,1|6	N	0|2	Y	6,16|22	n	0	Y	4,1|5	2
DLO_r1.0ch01	11871709	C	Y	2,1|3	C	4|4	C	6|7	C	5|5	C	10|10	n	0	Y	1,1|2	n	0	n	0	C	6|6	T	1|1	C	2|2	Y	2,1|3	n	0	C	3|3	C	1|1	C	1|1	C	4|4	C	1|1	n	0	C	5|5	n	0	C	1|1	13
DLO_r1.0ch01	11901051	G	R	32,11|43	G	28|28	G	5|5	G	13|13	G	42|42	G	6|6	G	7|7	R	3,2|5	G	2|2	R	81,19|100	G	11|11	G	17|17	R	76,10|86	A	23|23	A	209|229	G	11|11	R	21,5|26	R	52,18|70	R	56,7|63	n	0	R	42,9|51	n	0	G	15|15	11
DLO_r1.0ch01	11901115	C	Y	14,61|75	C	56|56	C	12|12	C	21|21	C	57|57	C	13|13	C	8|8	Y	5,8|13	C	4|4	Y	35,157|192	C	14|14	C	28|28	Y	12,80|92	T	24|24	T	208|230	C	12|12	Y	6,23|29	Y	17,48|65	Y	7,57|64	n	0	Y	10,43|53	n	0	C	14|14	11
DLO_r1.0ch01	11901190	A	M	11,33|44	A	28|28	A	9|9	A	14|14	A	38|38	A	9|9	A	8|8	M	2,4|6	A	2|2	M	20,82|102	A	7|7	A	23|23	M	9,79|88	C	24|25	C	212|232	A	12|12	M	5,23|28	M	17,51|68	M	8,60|68	n	0	M	11,47|58	n	0	A	17|17	11
DLO_r1.0ch01	11980591	T	T	4|4	T	5|5	T	32|34	W	14,16|30	T	23|23	n	0	W	2,2|4	N	0|1	W	2,2|4	W	10,5|15	W	4,6|10	T	19|19	T	5|5	T	3|3	W	8,12|20	T	6|7	W	18,16|34	A	8|8	W	6,9|15	n	0	T	6|6	n	0	W	2,4|6	9
DLO_r1.0ch01	11991886	A	G	15|16	A	9|9	G	53|53	R	8,4|12	R	28,128|156	R	2,11|13	G	74|79	G	37|37	N	0|2	R	4,2|6	R	6,29|35	A	15|15	G	92|93	R	2,5|7	G	114|122	G	96|99	G	33|35	G	51|52	G	44|46	R	1,7|8	G	44|46	N	0|1	G	159|162	2
DLO_r1.0ch01	12033140	G	G	4|5	R	10,4|14	R	2,5|7	A	13|13	R	20,18|38	R	2,3|5	R	5,3|9	N	0|1	G	1|1	R	9,8|17	R	3,3|6	R	4,6|10	A	9|10	N	0|1	A	7|7	A	8|8	R	2,2|4	R	6,1|7	R	9,2|11	G	1|1	G	1|2	n	0	R	11,12|23	4
DLO_r1.0ch01	12054018	T	n	0	Y	3,1|4	T	3|4	C	5|5	Y	7,2|9	n	0	n	0	C	2|2	n	0	C	1|1	T	2|2	C	1|1	T	4|5	n	0	Y	3,1|4	C	1|1	T	2|2	C	2|2	Y	1,1|2	n	0	Y	2,1|3	n	0	Y	3,1|4	4
DLO_r1.0ch01	12054476	C	n	0	M	3,1|4	C	4|5	A	4|4	M	6,3|9	n	0	n	0	A	1|1	n	0	A	2|2	C	1|1	A	2|2	C	4|5	n	0	M	1,1|2	A	1|1	C	1|1	A	2|2	M	1,1|2	n	0	M	2,1|3	n	0	M	2,1|3	4
DLO_r1.0ch01	12252124	C	C	3|3	Y	5,3|8	C	2|2	n	0	C	6|7	n	0	n	0	C	2|2	n	0	Y	9,5|14	C	14|14	T	2|2	n	0	C	2|2	C	9|9	C	1|1	n	0	C	4|4	C	3|3	n	0	C	5|5	n	0	C	4|5	12
DLO_r1.0ch01	12274844	A	R	5,5|10	R	2,4|6	A	1|3	R	7,14|21	R	13,19|32	G	7|7	G	5|5	n	0	G	3|3	R	5,6|11	A	4|4	G	7|7	R	7,4|11	n	0	R	5,17|22	A	3|4	A	4|4	R	10,6|16	R	2,6|8	N	0|1	R	4,4|8	n	0	R	5,9|14	4
DLO_r1.0ch01	12274971	G	R	9,3|12	R	6,1|7	R	3,2|5	R	13,12|25	R	13,11|24	A	3|3	R	4,1|5	n	0	A	2|2	R	4,3|7	A	2|2	A	7|7	R	3,5|8	n	0	R	10,6|16	R	2,3|5	R	2,2|4	R	7,2|9	R	3,3|6	G	1|1	R	2,4|6	n	0	R	11,7|18	1
DLO_r1.0ch01	12701896	C	G	16|16	G	10|11	S	6,8|14	G	13|13	G	21|23	C	2|3	S	9,3|12	C	3|4	N	0|2	G	28|28	G	10|10	G	20|21	S	6,7|13	N	0|1	S	13,3|16	G	10|10	S	5,3|8	G	31|31	S	14,9|23	G	3|3	S	12,4|16	n	0	S	25,10|35	2
DLO_r1.0ch01	12702337	A	G	9|10	G	9|9	R	7,5|12	G	12|12	R	6,12|18	A	1|3	R	1,8|9	A	1|2	G	3|3	R	5,14|19	G	7|7	G	15|15	R	3,6|9	n	0	G	10|11	G	10|10	R	4,2|6	G	26|26	R	4,15|19	A	3|3	R	3,10|13	n	0	R	9,7|16	3
DLO_r1.0ch01	12702357	T	C	9|9	C	9|10	Y	5,6|11	C	8|8	Y	14,6|20	Y	1,2|3	Y	7,1|8	T	2|3	C	1|1	Y	13,6|19	C	5|5	C	15|16	Y	3,6|9	C	1|1	Y	11,4|15	C	10|10	Y	2,4|6	C	19|19	Y	12,6|18	T	3|3	Y	9,2|11	n	0	Y	6,9|15	2
DLO_r1.0ch01	12796635	T	W	14,3|17	W	6,7|13	N	0|1	W	11,10|21	A	34|34	A	8|8	T	1|1	n	0	n	0	A	16|16	W	4,1|5	W	16,5|21	W	6,1|7	T	3|4	W	4,3|7	A	5|5	W	3,1|4	A	13|13	W	4,3|7	n	0	A	9|9	n	0	N	0|1	2
DLO_r1.0ch01	12990049	C	T	48|49	T	54|60	C	7|7	C	6|6	T	486|510	C	6|6	n	0	Y	4,7|11	n	0	Y	20,64|84	C	5|5	Y	8,53|61	T	76|78	C	1|1	Y	31,81|112	C	6|6	Y	6,44|50	C	30|30	T	131|134	Y	4,25|29	C	12|12	C	1|1	Y	13,74|87	9
DLO_r1.0ch01	12990205	T	C	46|50	C	51|51	C	5|5	Y	4,1|5	C	489|492	Y	5,2|7	N	0|2	C	11|11	n	0	C	75|77	Y	4,1|5	C	54|54	C	75|76	T	1|3	C	108|111	Y	5,1|6	C	46|47	Y	20,3|23	C	122|126	C	24|24	C	6|6	N	0|1	C	79|80	1
DLO_r1.0ch01	12998407	C	G	88|88	G	277|281	G	43|43	G	559|565	G	410|418	C	6|6	G	40|44	G	72|72	N	0|2	G	487|494	G	129|137	G	286|294	G	46|49	G	20|20	G	277|285	G	166|169	G	132|135	G	281|286	G	89|95	N	0|2	G	148|151	G	4|4	G	225|226	1
DLO_r1.0ch01	13126770	A	A	4|4	W	2,3|5	W	1,2|3	W	2,3|5	W	11,2|13	n	0	n	0	T	1|1	n	0	T	5|5	W	2,3|5	W	3,3|6	W	1,1|2	n	0	W	3,2|5	A	2|2	n	0	T	6|6	W	2,5|7	n	0	A	1|1	n	0	W	5,5|10	3
DLO_r1.0ch01	13127232	G	G	4|5	S	3,10|13	C	7|7	S	1,8|9	C	16|16	n	0	n	0	C	1|1	n	0	S	5,4|9	S	2,5|7	S	1,6|7	S	1,3|4	C	1|1	C	6|6	S	1,2|3	n	0	G	6|7	C	10|10	n	0	C	1|1	n	0	S	5,10|15	2
DLO_r1.0ch01	13127280	A	A	4|5	R	3,10|13	G	7|7	R	1,8|9	G	17|17	n	0	n	0	G	1|1	n	0	R	5,4|9	R	2,5|7	R	1,6|7	R	1,3|4	G	1|1	G	7|7	R	1,3|4	n	0	R	6,3|9	G	10|10	n	0	G	1|1	n	0	R	5,10|15	1
DLO_r1.0ch01	13128273	T	C	6|6	Y	10,6|16	Y	21,4|25	C	21|21	Y	18,7|25	N	0|2	C	4|4	N	0|1	Y	2,1|3	C	18|18	T	4|5	C	9|10	C	7|7	C	3|3	C	7|7	Y	3,6|9	C	6|6	C	12|13	C	18|18	n	0	Y	4,2|6	N	0|1	C	20|20	1
DLO_r1.0ch01	13131264	A	A	53|55	G	4|4	n	0	G	64|64	G	9|9	G	64|64	R	23,65|88	G	5|5	G	32|32	G	180|180	R	27,20|47	N	0|1	A	18|20	G	18|18	R	2,3|5	G	54|54	G	27|27	G	355|355	G	4|4	N	0|1	G	70|70	G	10|10	G	65|65	2
DLO_r1.0ch01	13131265	G	G	55|55	G	4|4	n	0	A	61|64	G	9|9	R	52,12|64	R	65,23|88	A	5|5	A	32|32	A	179|180	G	47|47	G	1|1	G	20|20	A	18|18	G	5|5	A	53|54	R	24,3|27	A	351|355	G	4|4	G	1|1	A	69|70	A	10|10	A	61|65	9
DLO_r1.0ch01	13131299	T	Y	27,5|32	T	6|6	n	0	T	42|42	T	14|14	T	37|37	Y	12,33|45	T	3|3	T	20|20	T	94|94	Y	14,15|29	T	6|6	Y	10,4|14	T	9|9	T	8|9	T	29|29	T	18|18	T	192|192	T	5|5	T	2|2	T	38|38	T	5|5	T	39|39	18
DLO_r1.0ch01	13131329	G	G	32|32	G	8|8	n	0	R	34,8|42	G	17|17	R	27,9|36	R	34,13|47	A	3|3	A	18|19	A	92|93	G	26|26	G	6|6	G	14|14	A	11|11	G	9|9	A	28|30	R	12,8|20	A	185|194	G	8|8	G	4|4	A	34|36	A	5|5	R	32,9|41	9
DLO_r1.0ch01	13131350	A	G	31|31	G	9|9	n	0	R	29,8|37	G	21|21	R	27,9|36	R	33,12|45	A	1|1	A	17|19	A	86|86	G	26|26	G	9|9	G	13|13	A	11|11	G	10|10	A	26|28	R	11,7|18	A	182|192	G	8|8	G	4|4	A	33|35	A	5|5	R	32,11|43	8
DLO_r1.0ch01	13131781	C	Y	3,17|20	Y	9,8|17	Y	13,8|21	C	7|7	Y	39,13|52	Y	1,3|4	Y	3,4|7	C	2|2	C	3|3	C	26|26	Y	5,4|9	Y	3,12|15	Y	6,5|11	C	5|6	Y	13,19|32	Y	2,4|6	C	6|6	C	40|40	Y	5,8|13	n	0	Y	18,6|24	n	0	Y	5,3|8	7
DLO_r1.0ch01	13267357	G	A	1|1	A	4|4	n	0	G	4|4	A	5|5	G	1|1	A	2|2	A	1|1	n	0	A	9|10	R	3,1|4	R	4,2|6	A	3|3	N	0|1	R	3,1|4	A	1|1	R	2,1|3	A	18|19	A	5|5	n	0	A	8|8	n	0	n	0	2
DLO_r1.0ch01	13271654	G	n	0	n	0	C	7|7	C	2|2	C	22|22	C	10|10	C	6|6	C	1|1	n	0	C	1|1	n	0	C	2|2	C	4|4	n	0	C	30|32	n	0	C	8|8	C	4|4	G	1|1	C	1|1	C	16|16	C	1|1	C	40|40	1
DLO_r1.0ch01	13271918	T	Y	2,4|6	N	0|1	C	5|5	C	5|5	T	8|8	T	4|4	Y	6,2|8	C	2|2	n	0	C	7|7	Y	2,2|4	C	5|5	Y	3,5|8	Y	3,2|5	T	8|10	C	4|4	Y	2,2|4	C	8|8	Y	4,3|7	n	0	T	4|4	n	0	T	12|14	5
DLO_r1.0ch01	13271967	G	R	2,7|9	N	0|1	A	6|6	A	5|5	G	18|18	G	9|9	R	6,4|10	N	0|2	n	0	A	3|3	R	2,4|6	A	5|5	G	8|10	R	4,3|7	G	14|16	A	4|4	G	9|11	A	8|8	R	3,3|6	n	0	G	10|10	N	0|1	G	18|21	7
DLO_r1.0ch01	13271985	G	R	8,2|10	G	1|1	G	7|7	G	5|5	A	17|17	A	7|7	R	5,6|11	G	2|2	n	0	G	3|3	R	3,2|5	G	6|6	R	9,2|11	R	3,4|7	R	12,2|14	G	4|4	R	8,2|10	G	8|8	R	4,2|6	n	0	A	11|11	n	0	A	20|22	8
DLO_r1.0ch01	13288305	G	G	1|1	R	4,2|6	G	60|62	G	89|92	R	9,46|55	G	17|17	G	35|36	G	4|5	n	0	A	8|8	R	2,10|12	R	3,2|5	G	25|26	G	9|9	G	144|146	G	34|35	G	21|24	R	8,28|36	G	22|23	G	5|5	G	21|23	n	0	G	71|73	15
DLO_r1.0ch01	13288316	C	n	0	C	3|3	Y	39,22|61	C	92|92	Y	11,42|53	T	16|17	Y	18,17|35	Y	3,2|5	n	0	C	8|8	C	11|11	C	4|4	T	24|25	C	7|7	Y	36,106|142	Y	20,13|33	Y	14,7|21	C	34|34	C	24|24	Y	1,3|4	T	19|21	n	0	T	68|70	8
DLO_r1.0ch01	13288319	A	n	0	R	1,2|3	A	58|60	A	89|92	A	45|52	A	16|16	A	34|35	A	4|5	n	0	G	8|8	A	10|11	R	1,3|4	A	24|25	A	7|7	A	138|140	A	30|30	A	19|21	R	26,8|34	A	23|24	A	4|4	A	19|20	n	0	A	67|69	16
DLO_r1.0ch01	13390096	T	T	9|9	T	13|14	T	18|19	T	23|24	T	30|36	T	1|1	Y	3,3|6	N	0|1	T	2|2	Y	6,2|8	T	8|8	T	9|11	T	5|5	n	0	T	32|34	Y	4,4|8	T	5|6	C	6|6	T	23|23	T	1|1	T	4|4	n	0	T	21|23	16
DLO_r1.0ch01	13390112	G	A	9|9	R	13,2|15	A	18|19	A	23|25	R	30,8|38	N	0|1	R	3,8|11	G	1|1	A	2|2	G	10|10	A	8|8	R	9,2|11	A	5|5	G	1|1	A	32|35	R	4,7|11	R	5,1|6	G	9|9	A	23|23	N	0|1	A	4|4	n	0	R	21,3|24	4
DLO_r1.0ch01	13390119	G	A	9|9	R	13,2|15	A	18|19	A	23|25	R	30,8|38	N	0|1	R	3,9|12	G	1|1	N	0|2	G	10|10	A	8|8	R	9,2|11	A	5|5	G	1|1	A	32|35	R	4,7|11	R	5,1|6	G	9|9	A	23|23	N	0|1	A	4|4	n	0	R	21,3|24	4
DLO_r1.0ch01	13390419	T	T	9|9	Y	3,12|15	T	20|20	Y	3,23|26	Y	10,32|42	T	1|1	Y	11,4|15	Y	1,1|2	T	2|2	C	13|13	T	9|9	Y	3,10|13	T	5|5	Y	1,1|2	T	33|36	Y	7,4|11	T	5|6	Y	11,4|15	T	25|25	T	1|1	T	4|5	n	0	Y	6,20|26	11
DLO_r1.0ch01	13396356	C	T	5|5	Y	1,6|7	C	3|3	C	3|3	C	7|7	C	1|1	C	7|7	C	2|2	C	1|1	Y	14,9|23	T	6|6	Y	1,4|5	Y	5,6|11	C	4|5	Y	7,16|23	C	4|4	C	2|2	C	5|5	T	13|13	n	0	C	4|4	n	0	C	3|3	13
DLO_r1.0ch01	13433702	G	C	8|8	G	2|2	n	0	G	12|12	G	2|2	C	3|3	G	2|2	n	0	G	1|1	S	5,2|7	S	2,2|4	G	2|2	S	1,7|8	G	4|4	C	2|2	G	2|2	G	4|4	G	4|4	C	5|5	n	0	G	4|4	n	0	G	2|2	12
DLO_r1.0ch01	13433725	A	A	7|7	A	2|2	n	0	G	9|10	A	2|2	A	3|3	R	1,2|3	n	0	n	0	R	2,6|8	A	4|4	A	1|1	A	8|8	A	2|3	A	2|2	G	2|2	G	4|4	R	1,4|5	A	5|5	n	0	G	4|4	n	0	G	2|2	10
DLO_r1.0ch01	13453662	T	C	5|5	C	19|21	C	10|10	C	15|15	C	62|62	T	2|3	C	3|3	C	3|3	N	0|2	C	37|38	T	1|3	C	22|22	Y	11,19|30	C	6|6	C	24|25	C	8|8	Y	8,1|9	Y	10,3|13	C	7|7	N	0|1	C	13|13	N	0|2	Y	14,2|16	2
DLO_r1.0ch01	13455077	G	N	0|9	R	3,6|9	R	3,2|5	R	6,7|13	R	31,9|40	G	6|7	G	4|4	R	3,2|5	n	0	R	12,10|22	G	3|3	R	5,4|9	R	4,5|9	A	2|2	R	13,17|30	R	4,9|13	R	6,3|9	R	11,6|17	R	2,5|7	n	0	R	5,7|12	n	0	R	20,10|30	3
DLO_r1.0ch01	13498707	C	n	0	C	142|142	G	38|38	S	103,131|234	n	0	S	65,66|131	C	102|102	n	0	C	8|8	C	85|87	S	60,151|211	C	69|69	G	105|105	C	32|32	C	4|4	S	87,62|149	S	80,58|138	C	61|61	G	53|53	n	0	C	53|53	C	2|2	C	113|113	11
DLO_r1.0ch01	13498810	A	n	0	A	129|129	A	35|35	A	215|215	n	0	M	62,60|122	M	39,58|97	n	0	A	8|8	A	82|82	A	193|193	A	67|67	C	93|93	A	29|29	A	4|4	A	138|138	A	124|124	A	53|53	A	49|49	n	0	A	53|53	N	0|1	A	98|98	15
DLO_r1.0ch01	13520659	T	Y	8,7|15	Y	12,7|19	Y	4,10|14	Y	12,5|17	Y	20,17|37	T	1|2	Y	11,4|15	T	3|3	N	0|2	Y	10,10|20	Y	6,3|9	Y	16,12|28	Y	22,3|25	T	2|3	Y	10,22|32	Y	6,3|9	Y	9,5|14	Y	5,4|9	T	13|16	n	0	Y	9,5|14	n	0	Y	5,15|20	4
DLO_r1.0ch01	13544792	A	G	27|27	A	1|1	n	0	A	1|1	G	214|218	G	19|19	A	1|1	G	11|11	G	2|2	G	73|74	n	0	n	0	A	1|1	n	0	R	2,4|6	G	8|8	G	32|32	A	1|1	A	2|2	G	18|18	G	57|57	N	0|1	G	26|26	6
DLO_r1.0ch01	13668463	G	S	1,7|8	G	25|25	G	4|4	G	4|4	S	7,56|63	S	1,8|9	G	2|2	C	1|1	C	3|3	S	7,36|43	G	4|4	G	23|23	G	2|2	G	1|1	G	7|7	C	5|5	S	1,6|7	G	6|6	G	5|5	S	1,1|2	S	4,4|8	n	0	S	4,23|27	11
DLO_r1.0ch01	13668480	A	A	7|8	W	5,21|26	A	3|3	W	1,4|5	A	64|64	A	8|9	T	2|2	A	1|1	A	3|3	A	43|46	W	1,3|4	T	24|25	W	2,3|5	N	0|1	W	5,2|7	A	5|5	A	6|7	A	6|7	W	1,6|7	A	2|2	A	8|8	n	0	A	26|26	13
DLO_r1.0ch01	13668629	G	T	7|7	G	19|19	n	0	G	1|1	T	48|51	K	1,7|8	G	2|2	T	1|1	T	3|3	K	6,34|40	G	3|3	G	18|18	G	3|3	n	0	G	3|3	T	5|5	T	5|5	G	3|3	G	4|4	T	1|1	K	1,4|5	n	0	K	3,20|23	9
DLO_r1.0ch01	13668643	C	T	7|7	C	20|20	n	0	C	2|2	T	49|52	Y	1,7|8	C	2|2	N	0|1	T	3|3	Y	7,35|42	C	3|3	C	18|18	C	3|3	C	1|1	C	3|3	T	5|5	T	5|5	C	3|3	C	4|4	N	0|1	Y	2,4|6	n	0	Y	3,22|25	10
DLO_r1.0ch01	13668709	A	A	7|7	A	23|24	T	3|3	W	2,2|4	A	55|60	A	9|9	A	1|1	A	1|1	A	3|3	A	37|41	A	2|2	A	20|20	A	4|5	A	1|1	A	3|4	A	5|5	A	7|7	W	4,3|7	A	6|6	A	1|1	A	7|7	n	0	A	24|27	19
DLO_r1.0ch01	13670332	C	C	6|7	C	1|1	C	6|6	C	7|8	C	71|71	C	3|4	n	0	C	3|3	C	2|2	S	4,24|28	n	0	n	0	C	2|2	n	0	C	2|2	n	0	C	11|11	n	0	C	21|21	n	0	C	31|31	C	1|1	C	31|31	15
DLO_r1.0ch01	13670955	C	C	3|3	S	3,1|4	C	16|16	S	2,2|4	C	80|80	S	5,3|8	C	21|25	n	0	C	10|11	S	4,6|10	N	0|2	C	1|2	G	11|11	N	0|1	C	1|1	C	19|19	C	1|1	S	8,2|10	n	0	n	0	C	37|37	n	0	C	1|1	11
DLO_r1.0ch01	13670967	G	G	4|4	G	3|3	C	16|16	G	4|4	S	10,71|81	G	7|7	S	5,21|26	n	0	C	10|10	G	11|11	G	4|4	G	2|2	G	12|12	G	1|1	G	1|1	C	19|19	G	1|1	G	11|11	n	0	n	0	S	5,31|36	G	1|1	G	1|1	14
DLO_r1.0ch01	13671134	T	T	3|3	T	2|2	C	15|16	T	2|2	C	74|80	T	6|6	Y	19,3|22	n	0	C	9|9	T	9|9	T	6|6	T	1|1	T	11|11	T	1|1	n	0	C	20|21	T	2|2	T	7|7	n	0	n	0	C	33|36	T	1|1	T	1|1	13
DLO_r1.0ch01	13732037	T	T	17|17	K	22,9|31	T	7|8	G	13|13	K	20,36|56	T	5|5	T	9|10	T	11|11	T	3|4	K	29,37|66	K	8,12|20	K	19,16|35	T	5|6	G	1|1	K	16,28|44	T	8|8	K	2,3|5	G	24|24	T	35|36	G	1|1	K	9,22|31	T	4|4	K	12,10|22	10
DLO_r1.0ch01	13824599	T	T	3|3	T	3|3	Y	3,1|4	T	2|2	Y	4,7|11	n	0	Y	2,2|4	n	0	n	0	T	7|7	C	3|3	Y	2,3|5	Y	7,1|8	n	0	C	9|10	T	3|3	C	2|2	T	4|5	C	7|7	n	0	Y	3,2|5	n	0	T	5|5	7
DLO_r1.0ch01	13825157	T	T	2|2	T	2|2	T	1|2	T	1|1	T	4|5	n	0	W	2,2|4	n	0	n	0	T	3|3	A	3|3	W	2,2|4	W	4,1|5	n	0	W	6,1|7	T	2|2	A	2|2	T	7|8	A	4|4	n	0	W	2,1|3	n	0	T	2|2	9
DLO_r1.0ch01	13839379	A	A	42|51	G	35|35	G	43|43	G	52|52	G	77|77	R	18,17|35	G	69|69	G	10|10	G	8|8	G	125|125	R	8,31|39	G	47|47	G	62|62	G	31|32	G	52|52	G	47|47	G	24|24	G	118|118	A	57|57	n	0	R	20,23|43	G	5|5	G	20|20	2
DLO_r1.0ch01	13839550	A	A	2|3	A	5|5	n	0	A	6|6	A	4|4	A	2|2	A	1|1	n	0	n	0	A	1|1	A	9|9	A	3|3	n	0	A	2|2	A	2|2	A	2|2	A	1|1	A	3|3	A	2|2	A	3|3	A	3|4	n	0	A	2|2	18
DLO_r1.0ch01	13884285	G	G	2|3	G	4|5	R	2,7|9	G	4|4	R	5,4|9	G	1|1	G	2|2	n	0	n	0	R	4,5|9	N	0|1	R	3,2|5	G	1|1	G	1|1	R	4,1|5	G	1|1	G	2|3	G	6|6	G	1|3	N	0|1	G	1|3	n	0	R	3,1|4	12
DLO_r1.0ch01	13884707	C	Y	2,3|5	Y	3,5|8	Y	11,4|15	T	10|10	Y	7,3|10	C	3|4	T	2|2	C	1|1	N	0|1	Y	5,7|12	Y	3,4|7	Y	5,6|11	Y	5,2|7	N	0|1	C	8|8	C	3|3	Y	2,3|5	Y	3,6|9	C	4|5	C	2|2	C	4|5	n	0	C	8|8	8
DLO_r1.0ch01	13892751	G	A	5|5	R	7,2|9	A	10|10	R	14,2|16	A	21|21	A	6|6	A	4|4	G	2|3	N	0|1	A	18|18	R	5,1|6	R	8,2|10	A	10|10	N	0|1	R	9,3|12	A	6|6	A	9|9	R	5,1|6	A	8|8	n	0	A	5|5	N	0|2	A	9|9	1
DLO_r1.0ch01	13984711	C	Y	2,2|4	Y	12,12|24	T	3|3	C	13|14	Y	26,7|33	Y	2,5|7	Y	4,7|11	C	4|4	C	4|4	C	25|25	C	10|11	Y	15,7|22	C	6|7	T	1|1	Y	18,17|35	Y	11,2|13	Y	6,2|8	Y	16,8|24	T	11|11	n	0	Y	3,7|10	n	0	Y	9,10|19	6
DLO_r1.0ch01	13995263	C	C	4|5	A	12|13	M	7,7|14	M	4,6|10	A	20|20	n	0	A	1|1	n	0	A	2|2	M	5,7|12	C	11|11	M	16,9|25	M	4,6|10	n	0	A	11|11	M	3,1|4	M	8,4|12	M	9,7|16	C	11|12	n	0	M	5,5|10	n	0	M	4,5|9	3
DLO_r1.0ch01	13995343	A	R	1,3|4	A	6|6	R	5,7|12	R	6,5|11	A	15|15	n	0	n	0	n	0	A	2|2	R	4,6|10	G	8|8	R	9,7|16	R	6,4|10	n	0	A	9|9	R	2,2|4	R	6,4|10	R	5,4|9	G	9|9	n	0	R	4,4|8	n	0	R	5,3|8	4
DLO_r1.0ch01	13995696	C	N	0|1	M	7,2|9	M	2,3|5	M	7,1|8	A	12|12	C	1|2	A	4|4	n	0	N	0|1	M	8,1|9	M	3,3|6	A	11|12	N	0|2	C	1|1	A	4|4	A	2|2	A	4|4	A	3|3	C	3|3	n	0	A	6|6	n	0	N	0|2	3
DLO_r1.0ch01	13996076	A	n	0	A	4|4	M	4,2|6	A	7|7	A	10|10	A	2|2	A	2|2	n	0	n	0	A	8|10	A	4|4	A	4|4	M	2,2|4	n	0	A	6|6	n	0	A	1|1	N	0|1	A	4|4	A	1|1	A	4|4	n	0	A	2|2	14
DLO_r1.0ch01	14009854	T	T	5|6	W	5,1|6	T	4|5	W	4,3|7	W	11,4|15	n	0	W	2,2|4	N	0|1	n	0	A	8|8	T	3|4	W	3,1|4	T	2|2	T	2|2	W	2,6|8	W	3,2|5	W	4,1|5	T	5|5	T	9|9	n	0	T	1|1	n	0	W	7,5|12	8
DLO_r1.0ch01	14010069	C	Y	3,2|5	Y	3,3|6	C	3|4	Y	4,6|10	Y	4,8|12	C	3|4	Y	5,2|7	N	0|1	n	0	T	11|11	C	3|3	Y	1,4|5	C	3|4	C	1|1	Y	6,4|10	N	0|1	Y	2,2|4	C	7|7	C	8|8	n	0	Y	2,2|4	n	0	Y	4,2|6	7
DLO_r1.0ch01	14010103	C	Y	3,8|11	Y	7,3|10	Y	4,5|9	Y	8,6|14	C	21|21	C	4|4	Y	3,3|6	C	1|1	n	0	C	15|16	Y	1,6|7	C	5|6	Y	4,2|6	C	2|2	Y	6,4|10	C	5|5	C	5|6	T	10|10	Y	6,12|18	C	1|1	Y	2,2|4	n	0	C	18|18	10
DLO_r1.0ch01	14029917	T	W	4,3|7	T	26|26	T	16|20	W	16,6|22	T	29|29	W	10,4|14	T	8|9	n	0	T	2|2	W	12,18|30	A	12|12	T	22|22	W	12,5|17	T	1|1	W	5,13|18	T	8|8	T	17|17	W	21,7|28	T	12|12	T	1|1	T	12|13	T	1|1	T	36|36	14
DLO_r1.0ch01	14078473	A	M	3,2|5	M	5,6|11	M	7,6|13	M	3,7|10	M	12,4|16	A	2|3	A	1|3	C	3|3	n	0	M	3,10|13	A	4|5	M	2,12|14	A	4|5	C	6|6	M	2,12|14	A	3|4	C	3|3	M	4,8|12	M	5,5|10	C	2|2	M	3,3|6	n	0	M	2,14|16	5
DLO_r1.0ch01	14078887	C	Y	2,2|4	Y	4,2|6	Y	9,3|12	C	10|11	Y	7,3|10	Y	2,1|3	n	0	T	3|3	n	0	Y	8,5|13	Y	2,1|3	Y	2,3|5	C	3|4	T	5|5	Y	2,8|10	C	4|5	n	0	Y	5,5|10	Y	5,3|8	T	1|1	Y	2,3|5	n	0	Y	4,10|14	3
DLO_r1.0ch01	14078907	T	K	2,2|4	K	3,2|5	K	3,7|10	T	11|12	K	4,7|11	T	2|3	N	0|1	G	3|3	n	0	K	5,8|13	T	4|5	K	5,3|8	T	4|5	G	6|6	G	13|14	T	4|5	N	0|2	K	5,3|8	K	3,6|9	N	0|1	K	3,2|5	n	0	K	11,4|15	5
DLO_r1.0ch01	14078945	C	Y	2,2|4	C	2|2	Y	4,4|8	Y	8,3|11	C	6|6	Y	1,1|2	C	4|4	C	3|3	n	0	C	11|11	Y	2,1|3	C	6|6	C	4|4	C	8|8	C	14|14	Y	2,2|4	C	1|1	C	8|8	Y	3,6|9	C	2|2	C	3|4	n	0	C	15|16	14
DLO_r1.0ch01	14154462	A	R	3,4|7	R	10,13|23	R	6,7|13	R	6,17|23	R	3,14|17	G	7|7	R	4,5|9	G	2|2	N	0|1	G	41|41	R	5,6|11	R	8,13|21	G	12|12	n	0	R	11,21|32	R	6,2|8	G	8|8	R	4,19|23	A	9|9	A	1|1	G	8|8	n	0	R	5,6|11	2
DLO_r1.0ch01	14154591	C	T	9|9	Y	3,26|29	T	12|13	Y	10,17|27	T	22|22	T	8|8	T	13|13	C	2|3	C	1|1	T	45|48	Y	3,12|15	T	32|35	Y	3,20|23	N	0|1	Y	7,43|50	Y	6,10|16	Y	4,8|12	Y	16,8|24	T	9|10	N	0|2	T	21|21	n	0	Y	6,8|14	2
DLO_r1.0ch01	14332654	G	G	2|2	R	6,13|19	R	9,9|18	R	11,4|15	R	13,17|30	A	6|6	R	2,6|8	G	3|3	G	1|2	R	7,10|17	R	3,4|7	G	17|20	G	11|12	n	0	G	14|17	G	2|2	R	4,5|9	R	7,9|16	R	2,7|9	n	0	G	18|21	n	0	G	10|12	9
DLO_r1.0ch01	14360201	T	N	0|9	W	16,3|20	W	8,6|14	W	3,5|8	W	8,6|14	n	0	W	7,1|8	T	1|1	A	3|3	W	6,3|9	W	3,1|4	N	0|11	W	6,5|11	A	2|2	A	19|20	A	2|2	W	3,3|6	W	12,4|16	T	3|3	N	0|1	W	4,1|5	n	0	W	2,2|4	2
DLO_r1.0ch01	14369598	A	G	20|22	R	5,36|41	R	2,2|4	R	15,18|33	G	53|54	A	2|2	G	12|12	R	2,10|12	n	0	R	10,30|40	R	9,4|13	R	2,15|17	R	2,2|4	G	8|8	R	10,44|54	R	2,11|13	G	9|9	R	11,8|19	R	33,6|39	G	4|4	G	18|18	n	0	R	8,13|21	1
DLO_r1.0ch01	14369719	T	C	13|13	C	25|25	Y	33,13|46	C	46|46	C	57|58	Y	2,2|4	C	19|20	C	2|2	Y	3,3|6	Y	26,4|30	Y	3,3|6	C	18|18	Y	5,9|14	C	7|7	Y	22,4|26	C	12|12	C	14|15	Y	43,9|52	Y	3,5|8	C	3|3	C	26|26	n	0	Y	13,7|20	0
DLO_r1.0ch01	14369751	G	T	12|12	T	24|24	G	40|46	K	29,14|43	K	31,29|60	G	3|3	K	11,7|18	n	0	G	2|2	T	31|33	K	4,3|7	T	19|19	K	7,5|12	G	4|5	K	3,24|27	K	5,7|12	T	15|16	K	37,11|48	G	4|4	T	3|3	K	10,21|31	n	0	K	9,12|21	5
DLO_r1.0ch01	14494011	C	C	36|36	Y	97,17|114	C	50|50	Y	138,53|191	Y	280,74|354	C	64|64	Y	26,11|37	Y	12,6|18	C	21|23	Y	86,52|138	C	114|114	Y	72,34|106	C	65|65	C	38|38	C	105|105	C	54|54	C	40|40	C	163|163	C	39|39	Y	9,5|14	C	57|57	C	6|6	C	98|98	15
DLO_r1.0ch01	14494096	T	T	30|30	K	34,54|88	K	19,23|42	K	70,89|159	K	59,238|297	K	19,33|52	K	6,20|26	K	6,10|16	K	13,9|22	K	73,31|104	K	19,67|86	K	51,44|95	K	26,30|56	K	21,13|34	K	27,62|89	K	9,32|41	T	31|31	K	49,81|130	K	23,7|30	K	3,9|12	T	49|49	T	6|6	K	30,50|80	4
DLO_r1.0ch01	14499862	T	Y	3,8|11	T	46|47	Y	3,10|13	T	68|70	T	64|67	T	2|2	Y	2,7|9	T	8|8	T	13|13	T	28|30	T	42|43	T	70|71	T	14|17	T	19|19	T	53|56	Y	5,10|15	C	6|6	T	41|47	Y	2,7|9	T	10|10	C	3|3	n	0	Y	5,18|23	14
DLO_r1.0ch01	14501401	A	G	2|2	A	11|11	R	2,5|7	A	11|11	R	4,13|17	R	2,2|4	A	1|1	N	0|1	N	0|1	R	6,4|10	A	9|9	A	2|3	A	6|6	R	4,2|6	R	5,2|7	A	1|2	G	4|4	R	5,7|12	R	4,2|6	A	1|1	G	2|2	n	0	R	1,4|5	8
DLO_r1.0ch01	14501411	C	T	2|2	C	11|11	Y	6,2|8	C	11|11	C	15|17	C	4|4	C	1|1	N	0|1	C	1|2	Y	7,4|11	C	11|11	C	2|3	C	8|8	C	6|6	Y	4,2|6	C	1|2	C	3|4	C	11|12	Y	5,2|7	C	1|1	T	2|2	n	0	C	4|5	15
DLO_r1.0ch01	14586680	G	G	6|6	G	2|2	n	0	G	4|4	G	7|7	n	0	R	3,2|5	A	2|2	G	2|2	R	3,4|7	G	4|4	G	2|2	A	2|2	G	2|2	G	7|7	G	2|2	G	5|5	G	6|6	G	2|2	n	0	n	0	n	0	G	12|12	14
DLO_r1.0ch01	14620048	C	n	0	G	2|2	C	3|4	C	5|6	G	9|9	G	1|1	C	2|2	S	1,1|2	G	1|1	S	4,4|8	S	1,2|3	S	2,4|6	C	3|3	n	0	S	5,2|7	n	0	G	2|2	G	4|4	G	3|3	n	0	S	1,1|2	n	0	C	7|8	5
DLO_r1.0ch01	14620054	A	n	0	A	2|2	R	1,3|4	R	1,5|6	A	9|9	A	1|1	G	2|2	A	1|2	A	1|1	R	4,4|8	A	4|4	R	2,4|6	G	3|3	n	0	A	7|7	n	0	A	2|2	A	4|4	A	3|3	n	0	A	1|2	n	0	R	1,7|8	11
DLO_r1.0ch01	14620073	G	n	0	G	2|2	R	3,1|4	R	5,2|7	G	10|10	G	1|1	N	0|2	G	1|2	G	1|1	R	4,4|8	G	4|4	R	4,2|6	A	3|3	n	0	G	7|7	n	0	G	2|2	G	4|4	G	3|3	n	0	G	1|2	n	0	R	7,1|8	11
DLO_r1.0ch01	14620083	T	n	0	G	2|2	T	3|4	K	2,5|7	G	10|10	N	0|1	T	2|3	T	1|2	N	0|1	K	4,5|9	K	2,2|4	K	2,4|6	T	3|3	n	0	K	5,2|7	n	0	G	2|2	G	4|4	G	3|3	n	0	T	1|2	n	0	T	7|8	6
DLO_r1.0ch01	14620417	C	n	0	T	2|2	Y	2,1|3	C	5|5	T	3|3	n	0	C	2|2	Y	1,1|2	T	1|1	C	5|6	C	1|2	C	4|4	C	1|1	n	0	Y	1,4|5	n	0	T	2|2	T	2|2	T	2|2	n	0	C	1|1	n	0	C	7|8	8
DLO_r1.0ch01	14620428	T	n	0	T	2|2	W	2,1|3	T	7|7	T	6|6	T	1|1	A	2|2	T	1|2	T	1|1	W	5,2|7	T	2|2	T	4|4	T	1|1	n	0	T	5|5	n	0	T	2|2	T	3|3	T	2|2	n	0	T	2|2	n	0	T	8|8	15
DLO_r1.0ch01	14652102	G	R	4,2|6	R	2,3|5	G	1|1	R	10,6|16	R	5,8|13	G	1|1	R	3,1|4	A	2|2	n	0	A	3|3	G	9|9	R	5,1|6	R	3,5|8	N	0|1	R	3,9|12	n	0	n	0	R	8,9|17	G	1|1	n	0	R	3,3|6	n	0	N	0|1	4
DLO_r1.0ch01	14652167	A	M	3,3|6	M	6,2|8	A	2|2	M	13,7|20	A	20|22	A	1|1	M	1,1|2	A	2|2	n	0	C	4|4	A	14|14	M	3,3|6	M	4,2|6	A	1|1	M	11,2|13	A	1|1	n	0	M	10,6|16	A	3|3	n	0	M	3,2|5	n	0	C	1|1	8
DLO_r1.0ch01	14652445	C	M	2,4|6	M	6,4|10	C	2|2	M	15,7|22	C	22|24	C	3|3	M	3,2|5	A	2|2	n	0	A	5|5	C	13|13	M	5,2|7	M	3,7|10	N	0|1	C	12|15	C	1|1	n	0	M	9,13|22	C	4|4	n	0	M	3,3|6	n	0	N	0|1	7
DLO_r1.0ch01	14733822	A	G	8|8	A	1|1	A	5|5	G	82|87	R	24,73|97	G	10|10	R	3,24|27	n	0	R	2,2|4	G	58|58	A	6|6	A	3|3	G	3|3	R	1,1|2	A	5|5	R	2,10|12	G	9|9	R	3,25|28	n	0	R	1,2|3	A	8|8	G	1|1	G	38|38	6
DLO_r1.0ch01	14733880	T	T	7|7	C	1|1	C	4|4	T	77|79	Y	21,70|91	T	11|11	Y	3,24|27	n	0	T	2|2	T	59|59	C	5|5	C	3|3	T	3|3	Y	1,2|3	C	4|4	Y	2,9|11	T	8|8	Y	3,23|26	n	0	Y	1,2|3	C	4|4	T	1|1	T	34|34	9
DLO_r1.0ch01	14733975	C	T	7|7	C	1|1	C	4|4	C	83|83	Y	24,68|92	C	11|11	C	24|24	n	0	Y	2,1|3	Y	26,27|53	C	2|2	C	5|5	C	3|3	C	3|3	C	4|4	C	12|12	C	9|9	C	26|26	n	0	T	2|2	C	6|6	C	1|1	C	36|36	16
DLO_r1.0ch01	14734005	A	T	5|5	A	1|1	A	5|5	W	41,44|85	W	25,70|95	A	11|11	W	3,22|26	n	0	T	1|1	T	56|56	A	4|4	A	4|4	A	2|2	A	3|3	A	4|4	T	10|11	T	10|10	T	23|24	n	0	W	1,2|3	A	7|7	T	1|1	T	37|37	9
DLO_r1.0ch01	14736992	C	C	10|11	C	14|16	S	8,7|15	S	12,5|17	S	26,18|44	G	4|4	S	4,6|10	C	6|6	S	2,3|5	S	10,25|35	C	4|5	S	6,10|16	S	4,15|19	n	0	S	12,20|32	S	4,8|12	S	9,3|12	S	21,24|45	S	12,5|17	N	0|1	C	23|25	n	0	S	8,13|21	5
DLO_r1.0ch01	14910219	C	T	15|15	C	3|3	Y	3,23|26	n	0	T	66|68	n	0	n	0	T	4|4	n	0	T	57|60	C	12|12	n	0	C	4|4	n	0	n	0	T	41|44	T	24|24	C	14|14	T	15|15	n	0	T	34|34	n	0	T	85|85	4
DLO_r1.0ch01	14910259	G	R	13,5|18	G	17|17	R	20,7|27	G	19|19	R	64,40|104	G	6|6	G	6|6	R	4,2|6	n	0	R	55,19|74	G	28|28	G	18|18	G	20|20	G	4|4	G	32|32	R	34,4|38	R	22,14|36	G	27|27	R	15,14|29	n	0	R	29,18|47	n	0	R	81,15|96	10
DLO_r1.0ch01	14910539	C	C	13|13	Y	20,19|39	Y	13,34|47	Y	27,26|53	Y	60,39|99	T	6|6	T	9|9	C	5|5	Y	6,4|10	C	25|25	Y	12,45|57	Y	10,23|33	n	0	T	3|3	n	0	C	22|27	Y	7,6|13	T	43|43	Y	13,19|32	C	1|1	Y	13,19|32	n	0	Y	40,38|78	5
DLO_r1.0ch01	15062854	G	R	17,12|29	R	10,2|12	R	14,37|51	R	78,25|103	R	125,35|160	R	13,4|17	R	26,6|32	A	11|11	A	3|3	A	61|61	A	15|16	A	17|18	A	38|38	A	11|11	A	54|55	G	16|19	R	10,4|14	R	51,24|75	R	12,47|59	A	3|3	R	6,8|14	n	0	A	47|47	1
DLO_r1.0ch01	15179519	A	W	2,6|8	W	3,15|18	A	3|3	W	3,10|13	W	2,8|10	n	0	N	0|1	W	3,5|8	n	0	W	5,13|18	T	8|8	A	1|3	A	2|2	n	0	W	2,16|18	A	1|1	N	0|1	W	2,15|17	T	2|2	n	0	A	4|4	n	0	A	5|5	6
DLO_r1.0ch01	15289820	G	S	7,2|9	G	2|3	C	4|4	S	2,3|5	S	6,6|12	n	0	S	3,5|8	n	0	n	0	C	5|5	C	4|4	C	5|5	S	4,5|9	n	0	G	6|6	C	3|3	N	0|1	S	2,2|4	C	7|7	n	0	C	3|3	n	0	C	9|9	2
DLO_r1.0ch01	15401539	G	R	3,2|5	R	6,2|8	R	4,4|8	R	5,3|8	R	6,10|16	R	2,1|3	A	5|5	R	1,2|3	n	0	R	3,6|9	G	3|4	G	4|5	R	3,2|5	n	0	R	5,8|13	R	1,2|3	G	5|6	G	10|10	R	1,2|3	n	0	R	6,1|7	n	0	R	1,1|2	4
DLO_r1.0ch01	15494676	G	n	0	G	12|12	G	1|1	S	2,5|7	G	1|1	n	0	S	2,5|7	G	1|1	n	0	C	13|13	n	0	G	14|14	G	9|9	G	1|1	n	0	S	2,2|4	n	0	S	17,9|26	n	0	n	0	G	11|11	n	0	S	1,2|3	8
DLO_r1.0ch01	15494776	T	T	4|4	T	15|15	T	4|4	T	6|6	Y	5,8|13	T	2|2	C	2|2	Y	1,1|2	C	1|1	C	3|3	Y	2,1|3	T	18|18	Y	2,11|13	n	0	T	6|6	T	4|4	T	2|2	T	16|16	T	2|2	n	0	T	13|13	C	1|1	T	11|11	13
DLO_r1.0ch01	15494799	C	G	3|3	S	3,11|14	G	2|2	G	4|4	G	12|12	G	2|2	G	2|2	G	2|2	G	1|1	G	2|2	G	2|2	S	2,15|17	S	4,9|13	n	0	G	4|4	G	3|3	n	0	C	15|16	G	1|1	n	0	C	10|11	G	1|1	G	10|10	2
DLO_r1.0ch01	15806890	A	M	4,3|7	M	2,5|7	A	1|3	C	11|12	C	9|10	A	2|2	C	2|2	n	0	n	0	M	3,3|6	M	4,2|6	C	4|4	M	1,4|5	A	3|3	M	2,6|8	C	3|3	C	2|2	M	1,6|7	A	4|5	n	0	C	4|4	n	0	C	3|3	4
DLO_r1.0ch01	15809501	T	T	24|27	W	21,21|42	W	16,28|44	W	17,81|98	W	63,65|128	T	15|16	T	18|21	T	6|6	W	4,4|8	T	49|53	T	32|33	W	27,17|44	T	30|36	W	3,7|10	W	19,52|71	W	10,26|36	T	51|52	W	43,17|60	T	34|37	W	6,1|7	W	46,35|81	n	0	T	79|79	10
DLO_r1.0ch01	15809539	T	T	22|25	W	20,23|43	W	16,26|42	W	18,87|105	W	66,65|131	T	15|16	T	18|21	T	4|4	W	4,5|9	T	57|57	T	33|33	W	27,15|42	T	33|39	T	8|10	W	20,59|79	W	8,26|34	T	48|48	W	42,18|60	T	38|38	W	6,1|7	W	44,34|78	n	0	T	81|81	11
DLO_r1.0ch01	15809573	C	T	20|22	Y	12,23|35	Y	12,25|37	Y	14,84|98	Y	37,65|102	T	14|15	T	18|20	T	4|4	Y	2,5|7	T	52|54	T	32|33	Y	16,14|30	T	34|36	Y	2,8|10	Y	11,57|68	Y	6,20|26	T	45|45	Y	30,17|47	T	32|32	C	5|6	Y	34,33|67	n	0	T	72|72	1
DLO_r1.0ch01	15977945	A	A	2|2	R	2,2|4	A	3|3	A	2|3	A	13|13	A	3|3	A	4|4	n	0	G	2|2	R	5,7|12	A	5|5	R	1,2|3	N	0|1	n	0	A	1|1	A	2|2	A	1|1	A	3|3	A	1|1	n	0	A	2|2	n	0	A	6|6	14
DLO_r1.0ch01	16059567	A	A	2|2	A	3|3	A	2|2	W	3,4|7	A	6|6	n	0	T	2|2	n	0	A	1|1	A	2|2	A	3|3	A	2|2	A	2|2	A	1|1	T	2|2	A	1|1	A	2|2	A	11|11	A	1|1	n	0	A	5|5	n	0	T	5|5	15
DLO_r1.0ch01	16059571	A	A	1|2	A	3|3	A	1|3	A	8|10	A	8|8	n	0	A	3|3	n	0	N	0|1	A	1|2	R	1,2|3	A	2|2	A	2|2	N	0|1	A	2|2	N	0|1	A	1|2	G	14|14	A	1|2	n	0	R	2,3|5	n	0	A	6|7	13
DLO_r1.0ch01	16059850	T	T	1|3	Y	2,3|5	Y	4,5|9	T	17|19	T	12|13	C	3|3	T	3|3	n	0	T	2|2	Y	5,4|9	T	11|11	T	2|3	T	1|2	n	0	T	3|3	T	1|3	Y	2,3|5	T	22|24	Y	6,1|7	n	0	T	12|12	n	0	T	9|9	13
DLO_r1.0ch01	16079085	C	T	2|2	C	1|1	n	0	C	4|4	Y	3,4|7	n	0	C	3|3	n	0	T	1|1	C	2|2	n	0	C	2|2	Y	6,3|9	n	0	C	6|6	C	2|2	C	3|3	C	5|5	n	0	T	2|2	Y	5,2|7	n	0	C	8|8	10
DLO_r1.0ch01	16079121	C	C	2|2	C	1|1	n	0	Y	1,4|5	C	6|6	n	0	T	3|3	n	0	C	1|1	T	5|5	n	0	C	2|2	Y	6,4|10	C	1|1	C	5|5	N	0|1	Y	1,2|3	T	7|7	n	0	C	2|2	C	7|7	n	0	Y	4,3|7	9
DLO_r1.0ch01	16079563	A	R	1,2|3	G	4|4	G	5|5	R	3,4|7	R	5,8|13	G	2|2	G	2|2	N	0|2	n	0	R	2,12|14	G	2|2	G	3|3	R	2,2|4	G	2|2	R	1,7|8	G	3|3	A	2|2	G	5|5	G	9|9	n	0	R	2,8|10	n	0	R	4,10|14	1
DLO_r1.0ch01	16079824	T	W	4,1|5	A	6|6	A	7|7	W	5,7|12	W	18,9|27	A	3|3	W	5,3|8	A	4|4	N	0|1	W	15,3|18	A	7|7	A	11|11	W	3,3|6	A	3|3	W	16,8|24	A	5|5	W	4,3|7	A	9|9	A	11|11	n	0	W	10,3|13	n	0	W	15,7|22	0
DLO_r1.0ch01	16114189	T	Y	2,2|4	Y	3,11|14	n	0	Y	8,3|11	T	7|7	T	4|4	T	4|4	T	3|3	n	0	Y	4,3|7	n	0	T	5|5	Y	1,2|3	C	1|1	Y	2,6|8	Y	1,1|2	C	2|2	T	7|7	Y	2,2|4	n	0	T	8|8	n	0	Y	3,4|7	7
DLO_r1.0ch01	16128162	C	A	7|7	A	3|3	A	2|2	C	8|9	A	10|10	n	0	A	1|1	A	2|2	A	1|1	A	9|9	M	1,2|3	A	6|6	A	6|6	A	1|1	A	7|7	A	4|4	A	5|5	A	8|8	A	5|5	n	0	A	6|6	n	0	A	10|10	1
DLO_r1.0ch01	16171732	C	N	0|2	G	2|2	S	3,1|4	S	4,7|11	S	13,2|15	G	2|2	G	2|2	n	0	n	0	G	5|5	S	2,1|3	G	3|3	G	7|7	n	0	G	5|5	n	0	n	0	G	4|4	G	3|3	G	2|2	S	2,1|3	n	0	G	2|2	0
DLO_r1.0ch01	16225535	G	A	1|1	A	21|21	A	64|64	A	12|12	A	65|65	A	1|1	A	11|11	A	9|9	A	6|6	A	44|44	A	19|19	A	15|15	A	33|34	A	5|5	A	34|34	A	25|25	A	24|25	A	52|52	A	53|53	A	4|4	A	47|50	n	0	A	49|50	0
DLO_r1.0ch01	16278495	A	R	3,2|5	R	4,6|10	R	6,4|10	R	3,8|11	A	7|7	A	2|2	R	1,2|3	A	2|2	n	0	R	11,6|17	R	1,3|4	R	2,8|10	A	9|9	A	1|2	A	12|12	R	7,2|9	A	6|6	A	20|22	R	12,3|15	A	1|1	R	9,4|13	n	0	R	18,3|21	9
DLO_r1.0ch01	16389484	C	N	0|1	C	5|6	N	0|1	M	2,3|5	M	6,17|23	n	0	M	4,1|5	C	2|2	C	1|2	C	9|11	M	2,5|7	C	4|4	C	6|6	C	4|4	C	10|10	C	3|4	C	3|4	C	10|11	M	2,1|3	n	0	C	2|3	n	0	M	3,4|7	12
DLO_r1.0ch01	16390770	C	Y	14,8|22	Y	34,40|74	C	26|26	Y	37,14|51	Y	29,41|70	Y	7,9|16	Y	7,11|18	T	8|8	Y	4,6|10	T	50|50	Y	8,10|18	Y	20,30|50	Y	28,14|42	Y	2,8|10	Y	18,48|66	Y	6,15|21	C	12|14	Y	6,36|42	C	1|2	C	3|4	Y	17,17|34	C	2|3	Y	18,36|54	5
DLO_r1.0ch01	16390808	A	W	15,8|23	W	21,55|76	A	30|30	W	38,13|51	W	35,43|78	T	13|13	W	8,9|17	T	8|8	W	5,6|11	T	47|47	T	17|17	W	11,40|51	W	28,11|39	T	10|11	W	20,45|65	W	8,14|22	A	13|15	W	7,30|37	A	1|2	A	4|5	W	21,17|38	A	1|2	W	19,31|50	5
DLO_r1.0ch01	16391179	T	Y	16,9|25	Y	24,59|83	C	32|32	Y	37,15|52	Y	33,45|78	T	15|15	Y	7,12|19	T	8|8	Y	5,7|12	T	53|53	T	20|20	Y	13,38|51	Y	23,23|46	T	11|12	Y	19,51|70	Y	7,15|22	Y	12,3|15	T	35|43	T	1|2	Y	3,1|4	Y	22,21|43	Y	2,1|3	Y	21,38|59	7
DLO_r1.0ch01	16457717	A	M	59,92|151	M	66,174|240	A	58|59	M	31,70|101	C	277|287	M	23,70|93	C	74|74	C	24|24	M	4,11|15	M	96,378|474	M	28,59|87	M	30,191|221	C	89|89	M	39,10|49	C	253|256	M	44,54|98	M	35,82|117	C	228|231	A	175|175	C	9|9	C	184|184	C	5|5	M	30,134|164	2
DLO_r1.0ch01	16609809	T	T	10|11	T	20|23	Y	3,1|4	T	2|2	T	92|96	n	0	T	8|8	T	4|5	n	0	Y	4,1|5	T	2|2	T	19|23	C	4|4	N	0|1	Y	2,2|4	n	0	n	0	T	32|34	N	0|1	N	0|1	T	36|38	n	0	N	0|1	10
DLO_r1.0ch01	16680350	T	T	23|23	C	22|22	C	8|8	T	21|21	n	0	n	0	n	0	n	0	n	0	n	0	T	11|11	C	11|11	T	14|14	T	1|1	T	11|11	Y	6,4|10	T	1|1	T	5|5	C	9|9	n	0	T	7|7	T	1|1	C	9|9	10
DLO_r1.0ch01	16697671	T	N	0|2	C	24|24	n	0	C	19|19	C	15|15	C	4|4	C	8|8	C	5|5	n	0	C	10|10	T	1|3	C	24|24	C	13|13	N	0|2	Y	21,4|25	C	4|4	N	0|2	Y	20,11|31	N	0|1	N	0|1	C	27|27	N	0|1	C	4|4	1
DLO_r1.0ch01	16786446	G	N	0|1	G	4|5	K	2,5|7	K	6,10|16	K	7,2|9	K	2,2|4	N	0|1	n	0	n	0	K	7,2|9	G	2|2	G	3|3	G	3|3	N	0|1	K	5,2|7	K	1,2|3	G	2|3	T	5|5	G	4|4	n	0	G	3|4	N	0|1	K	5,5|10	7
DLO_r1.0ch01	16786852	T	T	1|2	K	8,1|9	K	3,9|12	K	8,4|12	K	12,5|17	K	2,2|4	T	1|1	n	0	n	0	K	8,3|11	K	2,2|4	G	9|9	G	4|4	T	2|2	K	6,5|11	K	2,3|5	K	3,1|4	T	6|6	K	7,6|13	N	0|1	K	4,1|5	T	1|1	K	7,5|12	5
DLO_r1.0ch01	16786992	A	A	1|1	A	3|4	A	9|9	R	6,3|9	A	12|12	A	3|4	A	2|2	A	1|2	n	0	A	7|7	R	4,7|11	A	3|4	R	7,11|18	A	2|2	R	15,13|28	A	5|5	A	5|5	R	11,9|20	n	0	n	0	A	15|17	n	0	A	6|6	14
DLO_r1.0ch01	16787014	A	G	1|1	R	1,3|4	R	3,5|8	R	4,4|8	R	5,8|13	A	3|4	R	1,3|4	A	3|3	n	0	R	3,3|6	R	9,5|14	A	3|4	R	11,6|17	G	2|2	R	16,10|26	R	1,5|6	G	5|5	A	20|20	n	0	n	0	R	10,7|17	n	0	G	6|6	4
DLO_r1.0ch01	16787049	T	C	2|2	Y	3,1|4	Y	4,3|7	Y	5,2|7	Y	8,3|11	T	2|2	C	3|3	Y	3,1|4	n	0	C	4|4	Y	5,10|15	T	1|2	Y	5,11|16	Y	2,1|3	Y	13,17|30	C	9|9	C	3|3	T	18|18	n	0	n	0	Y	11,7|18	n	0	C	6|6	3
DLO_r1.0ch01	16820595	C	C	5|5	C	10|10	N	0|2	n	0	A	16|16	C	21|21	A	3|3	C	6|6	A	3|3	C	25|25	M	5,8|13	C	17|17	M	10,11|21	C	3|3	C	40|48	M	8,5|13	M	13,4|17	C	28|28	n	0	n	0	C	27|30	n	0	M	8,10|18	10
DLO_r1.0ch01	16820617	C	C	5|5	C	10|10	T	2|2	n	0	T	16|16	C	21|21	T	3|3	C	6|6	T	3|3	C	26|26	Y	8,6|14	C	17|17	Y	11,10|21	C	3|3	C	41|49	Y	6,9|15	Y	4,13|17	C	29|29	n	0	n	0	C	27|31	n	0	Y	10,8|18	10
DLO_r1.0ch01	16820650	G	T	5|5	T	11|11	G	2|2	n	0	G	16|16	G	20|22	G	3|3	G	6|6	G	3|3	T	28|28	K	6,8|14	T	17|17	K	11,11|22	G	3|3	K	28,22|50	K	10,6|16	K	13,4|17	G	31|31	n	0	n	0	K	15,15|30	n	0	K	7,10|17	8
DLO_r1.0ch01	16820651	T	T	5|5	T	11|11	C	2|2	n	0	C	16|16	T	22|22	C	3|3	T	6|6	C	3|3	T	28|28	Y	6,8|14	T	17|17	Y	11,11|22	T	3|3	T	42|50	Y	11,6|17	Y	13,4|17	T	31|31	n	0	n	0	T	26|30	n	0	Y	7,9|16	10
DLO_r1.0ch01	16820691	T	T	5|5	T	11|11	T	2|2	n	0	T	15|15	Y	10,14|24	T	3|3	C	6|6	T	3|3	T	26|26	T	13|13	T	16|16	T	20|20	C	3|3	Y	20,28|48	T	16|16	T	15|15	C	27|29	n	0	n	0	Y	11,20|31	n	0	T	15|15	13
DLO_r1.0ch01	16820698	C	A	5|5	A	11|11	C	2|2	n	0	C	15|15	C	22|24	C	3|3	C	6|6	C	3|3	A	26|26	M	9,4|13	A	16|16	M	10,10|20	C	3|3	M	20,28|48	M	5,10|15	C	12|15	C	28|28	n	0	n	0	M	14,16|30	n	0	M	9,6|15	9
DLO_r1.0ch01	16820828	A	G	3|3	G	8|8	A	2|2	n	0	A	9|9	A	13|15	A	2|2	A	4|4	A	3|3	G	21|21	R	4,6|10	G	11|11	R	8,4|12	A	2|2	R	20,20|40	R	6,3|9	A	8|10	A	19|19	n	0	n	0	R	12,12|24	n	0	R	6,7|13	9
DLO_r1.0ch01	16820895	A	A	5|5	A	10|10	C	2|2	n	0	C	15|15	M	11,12|23	C	3|3	A	6|6	C	3|3	A	28|28	M	9,6|15	A	17|18	M	10,11|21	A	3|3	A	42|50	M	6,11|17	M	4,10|14	A	29|30	n	0	n	0	A	26|31	n	0	M	9,8|17	9
DLO_r1.0ch01	16820952	G	T	4|4	T	10|10	G	2|2	n	0	G	16|16	K	11,10|21	G	2|2	T	6|6	G	3|3	T	24|24	K	6,9|15	T	16|17	K	11,11|22	T	3|3	K	8,37|45	K	11,5|16	K	11,3|14	T	23|25	n	0	n	0	K	3,24|27	n	0	K	7,8|15	4
DLO_r1.0ch01	16904958	A	A	9|9	W	9,10|19	W	5,3|8	W	5,16|21	W	29,14|43	T	3|3	A	5|6	T	3|3	A	2|2	W	4,7|11	W	3,11|14	W	21,9|30	A	11|11	A	3|4	A	13|15	W	1,3|4	A	4|5	W	8,11|19	W	27,7|34	A	14|14	A	34|39	n	0	W	34,10|44	9
DLO_r1.0ch01	16984230	A	R	3,5|8	A	9|9	R	4,2|6	G	5|5	R	11,6|17	A	2|2	A	2|2	n	0	A	2|2	G	11|11	G	1|1	R	8,3|11	G	2|2	n	0	R	2,7|9	n	0	G	2|2	A	13|14	G	2|2	n	0	R	4,2|6	n	0	R	2,7|9	5
DLO_r1.0ch01	16984250	T	Y	4,4|8	T	9|9	Y	2,4|6	C	2|2	Y	4,11|15	T	2|2	T	1|1	n	0	T	2|2	C	8|8	n	0	T	4|4	C	2|2	n	0	Y	4,1|5	n	0	C	2|2	T	10|10	C	2|2	n	0	T	4|4	n	0	Y	4,2|6	7
DLO_r1.0ch01	17079183	C	N	0|1	T	6|6	n	0	T	5|5	T	15|15	N	0|1	T	3|3	C	1|1	n	0	T	17|17	T	4|4	T	15|15	Y	4,5|9	T	3|3	T	12|12	T	3|3	T	8|8	T	5|5	T	6|6	n	0	N	0|2	n	0	T	13|13	1
DLO_r1.0ch01	17094357	C	Y	1,5|6	Y	4,7|11	n	0	C	6|6	Y	9,14|23	C	1|1	C	4|4	C	1|2	n	0	C	4|4	Y	2,2|4	Y	1,4|5	Y	1,5|6	n	0	C	8|8	C	2|2	n	0	C	2|2	n	0	n	0	Y	4,8|12	n	0	C	4|4	9
DLO_r1.0ch01	17131505	G	A	21|21	R	39,32|71	A	116|116	R	104,33|137	A	98|98	R	13,20|33	A	12|12	N	0|1	A	12|12	R	77,68|145	R	55,36|91	R	53,31|84	R	14,85|99	A	17|17	R	14,119|133	A	37|37	A	28|28	A	66|66	A	123|123	A	3|3	G	41|45	n	0	A	50|50	1
DLO_r1.0ch01	17131544	G	R	15,4|19	G	56|56	R	73,33|106	R	47,76|123	A	120|121	G	25|25	R	5,1|6	n	0	R	8,5|13	R	67,54|121	R	18,66|84	G	67|67	G	70|79	R	7,9|16	G	95|105	R	20,13|33	A	30|31	R	33,39|72	R	59,49|108	A	4|4	R	10,34|44	n	0	R	27,39|66	5
DLO_r1.0ch01	17298518	T	Y	34,39|73	C	81|86	T	81|81	T	64|64	Y	242,273|515	T	15|15	Y	28,42|70	T	1|1	T	15|17	T	26|26	T	5|6	C	51|54	T	10|10	T	3|4	T	12|12	T	26|26	T	49|49	T	71|72	T	156|160	Y	13,12|25	Y	62,28|90	Y	4,1|5	T	7|7	15
DLO_r1.0ch01	17298648	A	T	75|81	T	78|81	T	74|80	T	56|62	W	149,370|519	A	13|13	W	38,36|74	N	0|2	W	2,13|15	A	23|23	A	9|10	T	53|54	A	9|9	A	3|3	A	7|7	T	25|25	W	9,35|44	T	66|69	T	155|161	W	5,20|25	T	85|91	A	6|6	A	7|7	8
DLO_r1.0ch01	17326901	G	S	3,2|5	C	9|10	G	2|3	G	1|3	G	7|8	n	0	n	0	n	0	G	2|3	G	1|3	G	1|1	N	0|1	N	0|1	N	0|1	C	5|5	G	1|1	N	0|1	S	1,6|7	n	0	n	0	G	2|3	n	0	G	1|3	9
DLO_r1.0ch01	17326902	C	Y	3,2|5	T	9|10	C	2|3	C	1|3	C	7|8	n	0	n	0	n	0	C	2|3	C	1|3	C	1|1	N	0|1	N	0|1	N	0|1	T	5|5	C	1|1	N	0|1	Y	1,6|7	n	0	n	0	C	2|3	n	0	C	1|3	9
DLO_r1.0ch01	17326946	A	A	5|5	A	7|8	R	1,2|3	R	2,1|3	R	6,2|8	n	0	n	0	n	0	R	1,2|3	A	3|3	A	1|1	A	1|1	A	1|1	A	1|1	A	5|5	n	0	A	1|1	A	7|7	n	0	n	0	A	3|3	n	0	A	3|3	12
DLO_r1.0ch01	17328304	T	Y	4,3|7	Y	6,8|14	C	11|11	C	13|13	Y	14,9|23	C	2|2	n	0	n	0	N	0|2	C	3|3	N	0|1	Y	7,5|12	C	4|4	n	0	C	9|9	N	0|2	n	0	n	0	C	8|8	n	0	Y	9,8|17	N	0|1	C	3|3	0
DLO_r1.0ch01	17347412	G	G	46|46	G	143|143	R	69,119|188	G	143|143	R	128,361|489	R	14,55|69	R	50,26|76	R	17,18|35	G	22|23	A	132|132	G	119|119	G	196|196	R	17,32|49	G	38|38	G	146|146	G	65|65	R	85,25|110	R	68,207|275	R	79,112|191	G	20|20	G	135|135	n	0	R	128,69|197	11
DLO_r1.0ch01	17488253	T	T	4|4	Y	2,3|5	Y	2,2|4	T	6|6	Y	3,12|15	Y	2,1|3	Y	1,2|3	T	1|1	T	1|1	T	6|6	Y	2,3|5	T	6|7	C	2|2	n	0	Y	5,3|8	T	1|1	n	0	T	4|4	T	1|1	T	1|1	C	1|1	n	0	T	1|1	11
DLO_r1.0ch01	17489537	C	G	1|1	G	2|2	S	3,1|4	G	1|1	G	6|6	G	1|1	G	1|1	n	0	n	0	G	2|2	n	0	G	3|3	G	1|1	n	0	C	1|1	S	1,1|2	G	4|4	G	12|12	C	1|1	n	0	n	0	n	0	G	1|1	2
DLO_r1.0ch01	17582579	A	n	0	R	11,29|40	R	40,10|50	A	8|8	A	23|23	A	3|4	A	9|9	A	2|2	A	4|4	A	16|16	R	10,6|16	R	14,16|30	R	9,10|19	A	2|2	R	16,10|26	A	1|1	A	21|21	A	6|6	A	20|20	A	2|2	G	6|6	n	0	A	15|15	14
DLO_r1.0ch01	17582621	G	n	0	R	35,12|47	R	11,48|59	G	14|14	G	26|26	R	2,3|5	G	11|11	G	3|3	G	4|5	G	17|17	R	6,13|19	R	18,16|34	R	13,13|26	G	2|2	R	12,21|33	G	1|1	G	28|28	G	7|7	G	25|25	G	2|2	A	7|7	n	0	G	23|23	13
DLO_r1.0ch01	17582675	A	n	0	A	44|44	R	23,40|63	A	15|15	G	23|23	R	2,3|5	G	12|12	G	3|3	R	2,6|8	G	19|19	A	22|22	A	45|45	R	16,6|22	A	2|2	A	33|33	A	1|1	R	8,19|27	G	8|8	R	10,17|27	G	2|2	A	5|5	N	0|1	G	24|24	8
DLO_r1.0ch01	17611522	A	n	0	n	0	G	26|26	G	2|2	G	15|16	N	0|1	G	4|4	n	0	G	4|4	G	7|7	n	0	n	0	R	2,6|8	G	2|2	G	2|2	G	8|8	G	14|14	G	8|8	G	5|5	G	1|1	G	1|1	n	0	G	36|36	0
DLO_r1.0ch01	17797266	G	N	0|1	G	3|3	G	2|3	G	2|3	G	13|13	n	0	G	2|2	G	1|1	n	0	G	10|12	G	2|2	G	3|3	G	3|3	n	0	G	7|7	G	1|2	G	3|4	C	2|2	G	5|5	n	0	G	5|5	n	0	S	1,2|3	15
DLO_r1.0ch01	17797374	A	A	2|2	A	6|6	G	2|2	G	2|2	A	13|15	n	0	A	5|5	A	2|2	n	0	R	12,3|15	A	6|6	A	5|5	A	5|5	A	1|1	A	7|7	n	0	R	3,2|5	R	4,2|6	R	5,2|7	R	1,1|2	A	7|7	n	0	G	4|4	11
DLO_r1.0ch01	17835036	A	A	71|75	A	99|106	G	5|5	A	304|311	A	735|746	A	106|108	A	102|107	A	20|22	n	0	A	212|226	A	79|84	A	69|74	A	62|70	G	2|2	A	413|418	A	39|46	A	56|56	R	40,23|63	R	60,67|127	A	63|63	A	103|104	A	2|2	A	57|61	18
DLO_r1.0ch01	17863758	C	M	19,17|36	C	126|130	M	64,29|93	C	5|5	M	49,120|169	M	7,15|23	M	13,23|36	C	9|9	M	6,15|21	A	161|163	M	14,38|52	C	123|123	M	27,16|43	C	8|8	M	49,34|83	A	24|26	A	42|45	M	71,11|82	M	48,20|68	M	2,5|7	C	43|43	A	2|2	M	60,8|68	6
DLO_r1.0ch01	17868743	T	Y	5,1|6	C	32|32	T	17|17	Y	21,7|28	T	5|5	T	6|6	T	3|3	C	7|7	T	2|2	T	4|4	T	8|8	C	55|58	Y	21,4|25	C	4|4	Y	33,10|43	T	3|3	T	2|2	T	6|6	C	10|11	n	0	C	17|18	n	0	T	6|6	11
DLO_r1.0ch01	17868770	G	R	2,5|7	G	28|28	R	2,13|15	G	22|22	A	2|2	G	4|5	R	2,1|3	G	6|6	n	0	G	1|2	G	7|7	G	47|49	G	21|21	G	4|4	G	31|32	A	2|2	A	2|2	A	2|2	G	11|12	n	0	G	15|16	n	0	R	1,2|3	12
DLO_r1.0ch01	17868783	C	C	5|6	C	28|28	C	12|14	C	20|20	T	2|2	C	3|4	Y	1,2|3	C	6|6	n	0	C	1|1	C	5|5	C	46|48	C	20|20	C	3|3	C	29|30	T	2|2	T	2|2	T	2|2	C	11|12	n	0	C	14|15	n	0	C	2|3	15
DLO_r1.0ch01	17868899	C	G	6|6	G	36|36	S	16,3|19	S	20,4|24	C	4|4	G	5|5	C	1|1	G	5|5	G	1|1	C	2|2	G	8|8	G	55|55	G	20|22	G	5|5	G	32|32	C	2|2	n	0	C	2|2	S	11,3|14	n	0	G	19|19	n	0	n	0	5
DLO_r1.0ch01	17898013	G	R	3,3|6	A	5|5	G	1|1	G	9|9	R	15,6|21	G	1|1	A	1|1	n	0	A	3|3	R	10,3|13	A	2|2	A	2|2	A	2|2	A	1|1	G	8|8	R	2,3|5	A	7|7	A	9|9	R	17,4|21	R	2,1|3	A	6|6	n	0	R	3,2|5	4
DLO_r1.0ch01	17898051	T	Y	3,5|8	T	10|10	N	0|2	C	9|10	Y	9,23|32	C	2|2	T	2|2	n	0	T	3|3	T	18|20	Y	2,4|6	T	4|4	T	3|3	n	0	Y	6,6|12	Y	4,4|8	T	10|10	T	16|16	T	24|30	Y	2,3|5	T	10|10	n	0	Y	3,5|8	10
DLO_r1.0ch01	17898063	C	S	5,3|8	G	10|10	C	1|1	C	10|10	S	18,13|31	C	2|2	N	0|2	n	0	C	3|3	S	12,8|20	S	4,2|6	G	4|4	S	2,2|4	N	0|1	C	12|12	S	4,4|8	S	8,2|10	S	12,4|16	S	11,19|30	C	5|5	G	11|11	n	0	C	9|9	7
DLO_r1.0ch01	17898072	T	W	3,5|8	W	8,2|10	T	1|1	T	11|11	T	27|30	T	2|2	A	2|2	n	0	T	2|2	W	8,11|19	T	6|6	W	2,2|4	T	4|4	N	0|1	T	11|11	T	8|8	W	8,2|10	W	11,3|14	T	31|31	T	5|5	W	6,5|11	n	0	T	9|9	12
DLO_r1.0ch01	17911227	G	C	80|81	C	162|170	C	92|102	G	53|53	S	51,132|183	S	7,28|35	C	86|91	C	27|30	S	2,12|14	S	28,187|215	G	35|35	S	24,157|181	S	17,93|110	S	4,7|11	C	199|214	C	151|160	C	116|124	C	207|216	S	23,58|81	S	4,13|17	C	178|196	C	2|2	S	18,143|161	2
DLO_r1.0ch01	17911341	G	A	153|154	A	320|326	A	178|190	G	56|56	R	256,56|312	A	54|59	A	162|166	A	52|56	A	20|22	A	360|390	G	36|36	A	300|328	R	92,11|103	R	7,2|9	A	197|206	A	154|160	A	116|120	A	202|208	R	57,18|75	R	13,3|16	A	177|187	A	2|2	A	141|155	2
DLO_r1.0ch01	17931536	C	S	3,6|9	S	2,6|8	S	3,6|9	C	4|5	S	6,12|18	C	5|5	C	4|4	C	1|1	C	3|3	S	4,8|12	C	4|5	S	3,10|13	C	6|7	n	0	S	6,3|9	S	2,2|4	S	2,3|5	C	15|15	C	5|6	n	0	C	5|5	n	0	S	3,4|7	10
DLO_r1.0ch01	18280956	G	C	35|36	C	126|127	C	61|61	C	181|182	G	227|232	C	1|1	G	1|1	G	1|1	C	4|4	C	186|186	G	3|3	C	110|113	S	1,2|3	G	1|1	G	3|3	C	167|168	C	45|45	C	20|20	C	215|215	G	12|12	C	106|106	G	1|1	C	22|23	8
DLO_r1.0ch01	18317228	C	Y	6,3|9	Y	8,8|16	T	18|19	Y	12,12|24	Y	17,18|35	T	4|4	Y	5,2|7	N	0|1	T	4|4	Y	21,11|32	Y	2,5|7	C	10|11	Y	3,7|10	C	3|4	Y	17,12|29	Y	1,6|7	T	19|19	C	15|18	Y	2,13|15	Y	2,2|4	Y	6,8|14	C	1|1	Y	3,15|18	4
DLO_r1.0ch01	18372251	G	S	8,10|18	G	19|22	C	7|7	G	40|42	S	56,34|90	S	2,3|5	S	4,4|8	S	6,3|9	N	0|1	S	17,28|45	G	18|19	G	35|37	S	19,15|34	G	5|6	S	19,9|28	S	2,10|12	S	2,10|12	S	20,12|32	S	12,16|28	N	0|1	S	4,4|8	n	0	S	3,14|17	5
DLO_r1.0ch01	18372379	T	W	6,2|8	A	14|14	A	3|3	A	24|24	W	43,6|49	n	0	W	3,2|5	A	7|7	T	1|1	W	22,4|26	A	9|9	A	20|20	W	14,5|19	N	0|2	W	10,3|13	W	2,4|6	W	3,1|4	A	17|18	A	13|13	n	0	N	0|2	n	0	W	4,7|11	1
DLO_r1.0ch01	18417109	T	W	35,8|43	T	189|189	A	56|56	T	189|189	W	222,301|523	T	68|68	W	66,36|102	T	42|42	W	12,2|14	W	171,203|374	T	75|75	T	172|172	W	67,173|240	T	41|41	W	167,187|354	A	81|81	A	75|75	W	50,255|305	T	54|54	W	5,12|17	T	211|211	n	0	A	207|207	9
DLO_r1.0ch01	18417221	A	R	9,14|23	G	96|96	G	29|29	R	33,78|111	R	104,214|318	G	32|33	R	35,32|67	R	7,18|25	G	7|7	R	45,166|211	R	28,24|52	G	87|87	R	17,115|132	G	20|20	R	53,145|198	G	39|39	G	47|47	G	149|149	G	28|28	R	7,6|13	G	102|102	n	0	G	105|105	0
DLO_r1.0ch01	18419780	T	C	83|91	C	104|109	Y	15,68|83	C	80|84	Y	146,230|376	Y	89,30|119	Y	53,51|104	Y	46,49|95	T	17|17	Y	125,107|232	T	85|87	C	129|131	T	172|172	C	54|54	N	0|2	C	123|123	Y	37,62|99	Y	157,132|289	Y	88,98|186	Y	4,15|19	C	98|100	n	0	T	148|149	4
DLO_r1.0ch01	18419879	G	R	81,11|92	R	92,12|104	R	16,70|86	A	77|80	G	361|361	R	84,31|115	R	49,50|99	R	43,49|92	G	18|18	R	117,118|235	G	84|84	A	118|124	G	171|171	A	50|50	G	4|4	A	118|119	R	39,62|101	R	154,142|296	R	87,99|186	G	19|19	A	93|97	n	0	G	151|151	7
DLO_r1.0ch01	18419908	A	W	7,41|48	W	8,46|54	A	34|42	T	39|41	A	187|187	W	16,42|58	W	25,27|52	W	25,23|48	A	8|8	W	62,64|126	A	45|45	T	61|66	A	92|92	T	26|26	A	3|3	T	61|63	W	31,19|50	W	75,79|154	W	52,45|97	A	11|11	T	47|50	n	0	A	76|76	8
DLO_r1.0ch01	18419941	C	G	17|17	G	30|30	S	17,21|38	G	28|28	S	28,45|73	S	14,6|20	S	6,4|10	S	3,10|13	C	8|8	S	39,43|82	N	0|1	G	50|50	C	19|19	G	11|11	G	6|6	G	17|17	S	5,16|21	S	29,28|57	S	14,13|27	N	0|1	G	11|11	C	1|1	C	31|31	4
DLO_r1.0ch01	18420166	A	A	16|16	A	30|30	R	16,22|38	A	30|30	R	29,45|74	R	13,7|20	R	6,4|10	R	3,10|13	G	8|8	R	37,38|75	A	2|2	A	45|45	G	18|18	A	11|11	A	8|8	A	17|17	R	5,16|21	R	27,29|56	R	15,13|28	A	1|1	A	11|11	N	0|1	G	31|31	10
DLO_r1.0ch01	18420199	T	C	17|17	C	27|27	C	34|36	Y	23,3|26	C	67|68	C	20|20	C	9|9	C	12|12	C	8|8	C	74|74	T	2|2	C	46|46	C	20|20	C	11|11	T	4|4	C	16|17	C	18|18	C	56|56	C	23|25	C	1|1	C	11|11	C	1|1	C	30|30	2
DLO_r1.0ch01	18420235	G	G	16|16	G	24|24	S	13,21|34	G	20|20	S	20,39|59	S	12,6|18	S	5,2|7	S	2,9|11	C	7|7	S	33,35|68	n	0	G	43|43	C	15|15	G	9|9	n	0	G	15|15	S	4,11|15	S	25,26|51	S	9,11|20	G	1|1	G	8|8	N	0|1	C	29|29	8
DLO_r1.0ch01	18441031	T	T	4|4	T	6|6	T	1|1	Y	2,7|9	Y	8,6|14	T	2|2	Y	2,5|7	T	1|1	n	0	Y	9,3|12	Y	2,3|5	T	2|2	Y	2,3|5	T	2|2	Y	6,2|8	Y	4,4|8	Y	3,2|5	Y	4,7|11	T	7|7	n	0	T	2|2	n	0	Y	2,1|3	9
DLO_r1.0ch01	18441065	C	C	3|3	C	8|8	C	2|2	C	8|10	Y	6,12|18	C	4|4	Y	9,4|13	C	3|3	n	0	Y	2,15|17	Y	5,4|9	C	5|5	Y	3,2|5	C	2|2	Y	4,6|10	Y	3,8|11	Y	6,3|9	Y	5,10|15	C	6|6	n	0	C	2|2	n	0	T	5|5	10
DLO_r1.0ch01	18461395	A	R	1,1|2	A	4|4	A	2|2	A	5|5	G	2|2	A	1|1	n	0	n	0	A	1|1	R	2,1|3	A	2|2	A	1|1	A	2|2	n	0	A	6|7	A	3|3	G	1|1	A	3|3	A	1|1	n	0	A	3|3	n	0	n	0	13
DLO_r1.0ch01	18538298	T	C	11|11	C	32|32	T	2|2	T	1|1	C	80|84	T	1|1	C	9|10	n	0	n	0	C	53|56	T	1|1	C	30|30	n	0	T	1|1	n	0	T	2|2	T	2|2	C	35|35	T	3|3	C	6|6	C	22|22	n	0	n	0	8
DLO_r1.0ch01	18546228	C	C	1|2	C	6|6	M	2,3|5	C	1|2	C	19|23	A	2|2	C	1|2	n	0	n	0	C	9|9	C	2|2	C	5|5	C	2|2	N	0|1	C	11|12	C	2|3	C	4|4	C	5|5	M	3,4|7	C	4|4	C	10|10	n	0	C	6|6	16
DLO_r1.0ch01	18599824	A	W	5,11|16	W	23,4|27	W	15,9|24	W	26,11|37	T	40|41	W	4,8|12	T	9|9	W	1,4|5	T	4|4	W	28,15|43	W	10,8|18	W	22,9|31	W	18,6|24	n	0	A	29|29	A	4|4	W	4,11|15	A	21|26	W	21,7|28	n	0	A	18|18	n	0	W	4,24|28	4
DLO_r1.0ch01	18686204	A	A	6|6	W	6,4|10	A	4|4	A	8|8	W	11,14|25	T	4|4	W	3,2|5	A	2|2	A	1|1	W	11,4|15	A	2|2	W	6,2|8	W	4,4|8	A	1|1	A	8|8	A	4|4	n	0	W	2,4|6	W	1,3|4	n	0	A	2|2	n	0	A	10|10	11
DLO_r1.0ch01	18712561	A	G	8|8	R	20,6|26	G	13|13	R	4,11|15	R	17,50|67	G	5|5	R	6,3|9	R	1,2|3	G	5|5	R	10,29|39	G	8|8	R	10,15|25	R	10,17|27	n	0	G	50|55	R	3,15|18	R	3,20|23	G	34|35	G	12|12	G	4|4	R	6,5|11	n	0	G	45|46	0
DLO_r1.0ch01	18712589	G	S	1,8|9	S	10,21|31	C	16|16	S	9,8|18	S	17,56|73	C	6|6	S	10,4|14	G	3|3	C	5|5	S	10,32|42	C	11|11	S	12,16|28	S	18,15|33	n	0	S	26,34|60	S	5,16|21	C	21|23	S	11,26|37	C	15|15	C	4|4	G	13|14	n	0	C	47|50	2
DLO_r1.0ch01	18712780	G	n	0	G	6|6	C	4|4	S	4,7|11	S	20,9|29	N	0|1	G	10|10	S	2,2|4	N	0|1	G	14|16	N	0|1	S	4,7|11	G	12|12	n	0	S	5,7|12	G	5|5	S	3,2|5	C	10|11	C	9|9	n	0	S	7,3|10	n	0	S	2,3|5	5
DLO_r1.0ch01	18712793	T	C	5|5	Y	4,14|18	C	11|11	Y	8,5|13	Y	25,21|46	N	0|1	T	12|14	Y	3,2|5	C	5|5	Y	10,14|24	C	3|3	Y	8,8|16	Y	8,13|21	n	0	Y	35,7|42	Y	4,4|8	Y	9,3|12	C	21|23	C	11|11	C	3|3	Y	4,10|14	n	0	C	21|23	1
DLO_r1.0ch01	18712817	T	Y	5,1|6	T	20|20	C	11|11	Y	9,6|15	Y	35,22|57	C	3|3	T	12|14	T	4|5	C	5|5	Y	13,17|30	C	4|4	T	16|19	Y	10,19|29	n	0	Y	24,21|45	Y	7,6|13	Y	11,3|14	Y	19,8|27	Y	5,6|11	C	3|3	T	14|14	n	0	Y	24,3|27	5
DLO_r1.0ch01	18712849	A	G	6|6	G	19|21	G	17|17	R	4,9|13	R	16,41|57	G	4|4	A	7|8	A	1|2	G	7|7	R	7,20|28	G	10|10	G	18|20	R	13,15|28	n	0	R	6,38|44	R	5,12|17	R	4,16|20	G	29|31	G	11|11	G	3|3	A	8|10	n	0	G	34|35	3
DLO_r1.0ch01	18713217	T	N	0|1	T	3|3	T	1|2	Y	4,4|8	Y	6,4|10	Y	3,1|4	T	1|3	n	0	n	0	Y	4,2|6	Y	5,1|6	T	4|4	Y	5,4|9	N	0|2	T	13|14	Y	2,2|4	C	5|5	Y	7,2|9	Y	2,2|4	T	1|1	T	4|4	n	0	C	7|7	7
DLO_r1.0ch01	18714906	A	A	1|1	M	1,4|5	C	6|6	M	3,4|7	C	13|13	N	0|1	A	3|3	C	2|2	C	2|2	M	5,4|9	N	0|1	M	4,6|10	M	3,3|6	N	0|1	A	1|2	N	0|1	C	4|4	M	1,6|7	C	3|3	n	0	M	2,2|4	n	0	M	2,5|7	3
DLO_r1.0ch01	18715191	A	A	1|1	A	6|6	A	5|5	R	5,3|8	A	13|14	A	1|1	G	3|3	A	2|2	A	2|2	R	5,6|11	A	1|1	A	10|10	R	2,3|5	A	1|1	R	1,1|2	A	2|2	A	5|5	A	6|7	A	3|3	n	0	A	3|4	n	0	A	4|5	16
DLO_r1.0ch01	18715232	A	R	1,1|2	R	3,4|7	G	6|6	R	3,5|8	G	15|16	A	1|1	A	3|3	R	1,1|2	G	2|2	R	6,5|11	G	2|2	R	8,2|10	A	5|6	G	1|1	R	1,1|2	G	3|3	G	5|5	R	2,5|7	G	3|3	n	0	R	3,2|5	n	0	R	2,5|7	3
DLO_r1.0ch01	18715290	A	A	2|2	R	2,4|6	G	7|7	R	3,5|8	G	16|17	A	1|1	A	3|3	A	1|2	N	0|1	R	6,5|11	G	2|2	A	8|10	A	5|6	N	0|1	A	1|2	G	3|3	G	5|5	R	5,2|7	G	3|3	n	0	A	4|5	n	0	R	2,5|7	8
DLO_r1.0ch01	18719129	A	A	30|30	A	25|25	R	15,80|95	R	23,121|144	A	58|58	A	11|11	A	33|33	R	18,26|44	A	7|7	A	63|63	R	23,89|112	A	4|4	R	60,122|182	A	25|25	A	49|49	R	27,9|36	R	15,30|45	A	80|80	G	272|287	R	2,2|4	R	14,117|131	A	2|2	A	62|62	13
DLO_r1.0ch01	18750087	C	C	64|71	C	53|53	T	96|101	T	104|104	Y	61,283|344	Y	12,31|43	Y	11,62|73	T	2|2	T	19|19	Y	58,91|149	T	70|70	C	79|79	T	45|45	T	13|13	Y	48,79|127	T	56|56	T	57|57	T	76|76	Y	20,44|64	Y	6,15|21	C	12|12	N	0|1	T	199|199	4
DLO_r1.0ch01	18750098	T	T	63|70	T	52|52	G	92|97	G	101|101	K	268,61|329	K	30,12|42	K	58,9|67	G	2|2	G	19|19	K	92,55|147	G	69|69	T	78|78	G	43|43	G	13|13	K	36,86|122	G	56|56	G	56|56	G	74|74	K	43,19|62	K	14,6|20	T	12|12	G	1|1	G	191|191	4
DLO_r1.0ch01	18750203	T	T	74|83	T	62|62	C	111|116	C	116|116	Y	332,71|403	Y	34,15|49	Y	69,13|82	C	2|2	C	23|23	Y	97,63|160	C	85|85	T	89|89	C	54|54	C	16|16	Y	100,53|153	C	65|65	C	67|67	C	86|86	Y	50,24|74	Y	18,6|24	T	16|16	Y	1,1|2	C	229|229	4
DLO_r1.0ch01	18899230	T	C	68|73	C	208|223	Y	29,20|49	C	203|203	Y	83,46|129	Y	19,6|25	C	105|114	Y	5,2|7	C	17|18	Y	85,24|109	C	125|125	C	201|218	Y	26,10|36	C	33|33	Y	39,32|71	C	16|16	Y	35,19|54	Y	118,31|149	Y	22,26|48	Y	7,3|10	Y	107,20|127	C	3|3	Y	92,33|125	0
DLO_r1.0ch01	18899434	G	T	61|62	T	193|203	K	10,14|24	T	187|194	K	19,85|104	K	3,17|20	T	96|100	K	1,4|5	K	2,17|19	T	83|92	T	116|116	T	181|196	K	5,24|29	T	33|33	K	16,37|53	K	3,9|12	K	8,32|40	K	13,112|125	G	20|20	K	1,6|7	T	98|108	T	3|3	K	23,82|105	1
DLO_r1.0ch01	18899471	C	T	60|64	T	190|200	Y	24,10|34	T	183|192	Y	37,81|118	Y	6,16|22	T	92|98	Y	1,4|5	T	17|18	Y	18,79|97	T	117|117	Y	22,172|194	Y	7,23|30	T	33|33	Y	25,36|61	Y	7,8|15	Y	13,28|41	Y	23,113|136	C	30|30	Y	3,6|9	Y	14,99|113	T	3|3	Y	36,76|112	1
DLO_r1.0ch01	18899472	A	G	60|64	G	195|200	R	24,10|34	G	183|192	R	37,81|118	G	22|22	G	93|98	G	5|5	G	17|18	R	18,79|97	G	117|117	G	180|194	G	28|30	G	33|33	R	14,47|61	R	7,8|15	R	13,28|41	G	124|136	A	30|30	R	3,6|9	G	113|113	G	3|3	R	37,76|113	1
DLO_r1.0ch01	18899510	A	G	53|57	G	182|195	R	15,9|24	G	170|179	R	23,73|96	R	3,16|19	G	86|91	R	1,4|5	G	17|18	R	13,77|90	G	111|111	R	29,162|191	R	5,22|27	G	30|30	R	19,34|53	R	8,6|14	R	11,25|36	R	24,106|130	A	23|23	R	3,6|9	R	14,98|112	G	3|3	R	25,74|99	1
DLO_r1.0ch01	18922947	G	K	2,2|4	G	51|51	T	39|41	G	4|4	T	107|109	n	0	K	2,14|16	n	0	K	2,6|8	T	65|67	G	1|1	G	26|26	K	2,5|7	n	0	T	29|31	n	0	T	22|22	T	28|30	T	42|42	T	8|8	G	5|5	n	0	T	64|67	5
DLO_r1.0ch01	18922948	A	W	2,2|4	A	51|51	T	39|41	A	4|4	T	107|109	n	0	W	2,14|16	n	0	W	2,6|8	T	65|67	A	1|1	A	26|26	W	2,5|7	n	0	T	29|31	n	0	T	22|22	T	28|30	T	42|42	T	8|8	A	4|4	n	0	T	63|66	5
DLO_r1.0ch01	18923058	A	R	1,2|3	A	43|43	G	36|36	A	5|5	G	102|103	n	0	G	12|13	n	0	R	1,6|7	G	61|64	A	1|1	A	23|23	R	1,4|5	n	0	G	25|27	n	0	G	21|21	R	3,26|29	G	41|42	G	7|7	A	4|4	n	0	G	48|49	5
DLO_r1.0ch01	18923068	C	C	2|3	T	40|42	C	36|36	Y	1,4|5	C	102|103	n	0	C	13|14	n	0	C	6|7	C	62|65	N	0|1	T	23|25	C	4|5	n	0	C	27|27	n	0	C	21|21	C	27|28	C	42|42	C	6|6	T	3|3	n	0	C	50|51	13
DLO_r1.0ch01	18923069	A	A	2|3	G	41|42	A	36|36	R	1,4|5	A	102|103	n	0	A	13|14	n	0	A	6|7	A	62|65	N	0|1	G	24|25	A	4|5	n	0	A	25|27	n	0	A	21|21	A	25|28	A	42|42	A	6|6	G	3|3	n	0	A	51|52	13
DLO_r1.0ch01	18923107	A	A	2|3	A	48|52	A	42|42	R	2,6|8	A	110|113	n	0	R	13,4|17	n	0	R	6,2|8	A	65|67	G	3|3	R	20,7|27	A	5|6	n	0	A	30|32	N	0|1	A	23|23	A	27|28	A	42|42	A	7|7	R	1,8|9	n	0	A	56|58	12
DLO_r1.0ch01	18923173	A	N	0|2	G	38|42	G	30|30	R	4,6|10	G	105|109	n	0	R	3,11|14	N	0|1	R	2,5|7	G	52|54	A	3|3	R	6,16|22	G	7|7	n	0	G	33|35	A	1|2	G	16|16	G	22|23	G	37|37	G	7|7	R	7,4|11	n	0	G	53|56	2
DLO_r1.0ch01	18925768	C	Y	10,7|17	n	0	C	15|15	T	21|22	C	19|19	T	6|6	C	4|4	n	0	n	0	Y	16,9|25	C	7|7	C	1|1	C	23|23	N	0|1	Y	22,10|32	Y	7,6|13	C	21|21	C	23|23	C	3|3	C	1|1	C	3|3	C	1|1	C	29|29	13
DLO_r1.0ch01	18926055	C	S	6,11|17	C	1|1	C	15|15	G	22|23	C	24|24	G	5|5	C	3|3	n	0	n	0	S	11,22|33	C	8|8	n	0	C	24|24	N	0|1	S	11,24|35	S	5,9|14	C	23|23	C	25|25	C	3|3	C	1|1	C	1|1	C	1|1	C	30|30	13
DLO_r1.0ch01	18978164	C	C	2|2	C	7|7	C	8|8	C	10|10	C	23|23	C	3|3	C	11|11	N	0|1	C	3|3	C	13|16	Y	4,3|7	C	8|8	Y	7,3|10	n	0	C	15|15	C	4|4	C	11|11	C	13|13	Y	8,3|11	C	1|1	C	7|7	n	0	C	5|5	17
DLO_r1.0ch01	18978178	A	A	1|2	W	2,5|7	W	3,5|8	T	9|9	W	13,11|24	T	3|3	W	3,8|11	A	2|2	A	4|4	A	15|16	W	4,4|8	W	3,5|8	W	6,5|11	n	0	W	8,7|15	T	2|2	W	4,7|11	W	7,6|13	A	9|11	A	1|1	T	6|6	n	0	W	1,3|4	6
DLO_r1.0ch01	18978227	T	W	1,2|3	T	1|1	W	2,4|6	T	6|6	W	11,3|14	T	2|2	W	2,7|9	T	3|3	W	1,2|3	W	7,2|9	T	4|4	W	4,3|7	T	6|6	n	0	W	2,5|7	T	1|1	W	3,4|7	A	3|3	W	3,8|11	n	0	W	2,4|6	n	0	T	1|1	8
DLO_r1.0ch01	19016894	G	A	11|12	R	15,13|28	n	0	G	7|7	A	37|37	R	3,2|5	R	11,2|13	N	0|2	n	0	R	41,9|50	A	8|8	R	20,8|28	R	8,4|12	N	0|2	R	18,8|26	G	1|1	R	7,4|11	R	22,15|37	A	18|18	N	0|1	R	31,5|36	N	0|2	R	12,3|15	2
DLO_r1.0ch01	19016901	A	G	11|12	R	10,10|25	n	0	A	6|6	G	37|37	R	2,3|5	R	2,11|13	N	0|2	n	0	R	6,41|47	G	8|8	R	7,10|26	R	4,7|11	N	0|2	R	8,17|25	n	0	R	4,8|12	R	10,21|31	G	18|18	N	0|1	R	7,19|37	A	1|2	R	2,10|12	2
DLO_r1.0ch01	19017179	G	K	2,13|15	K	15,20|35	n	0	G	13|13	T	50|50	K	3,5|8	K	6,12|18	T	2|2	n	0	K	25,60|85	T	9|9	K	18,32|50	K	8,11|19	T	4|4	K	10,29|39	G	1|1	K	8,9|17	K	23,33|56	T	23|23	T	2|2	K	9,40|49	G	1|2	K	9,16|25	3
DLO_r1.0ch01	19029918	C	S	2,2|4	S	7,1|8	C	1|1	C	2|3	C	7|7	n	0	G	2|2	C	1|1	n	0	C	7|8	C	3|3	G	5|5	C	4|4	C	3|3	C	5|5	C	3|3	C	4|4	G	2|2	C	4|4	n	0	n	0	n	0	C	1|1	13
DLO_r1.0ch01	19051386	T	T	7|7	T	8|8	W	7,2|9	W	5,14|19	n	0	T	2|2	T	2|2	N	0|2	T	1|1	W	13,8|21	W	6,5|11	T	6|6	W	3,9|12	W	2,3|5	W	6,17|23	T	4|5	T	1|1	T	5|5	A	17|17	n	0	T	12|12	n	0	W	8,5|13	10
DLO_r1.0ch01	19051767	T	C	7|7	C	8|8	Y	8,1|9	C	19|19	n	0	N	0|2	N	0|2	N	0|2	N	0|1	C	22|22	C	12|12	C	7|7	C	14|14	C	5|5	C	27|27	C	5|5	N	0|1	C	5|5	C	19|19	n	0	C	12|12	n	0	C	14|14	0
DLO_r1.0ch01	19051910	C	C	2|2	C	8|9	C	8|8	M	4,15|19	M	7,18|25	C	1|1	M	6,2|8	C	2|2	C	3|3	M	5,4|9	C	2|2	C	6|6	C	5|5	n	0	M	5,11|16	M	4,3|7	M	5,7|12	M	7,9|16	C	6|6	N	0|1	C	13|14	n	0	n	0	11
DLO_r1.0ch01	19095021	A	A	16|16	R	140,71|211	R	11,27|38	G	172|178	R	240,82|322	G	36|37	R	32,16|48	G	17|18	G	20|20	R	9,7|16	G	31|34	R	125,111|236	G	109|111	G	35|35	G	176|177	A	6|6	G	19|20	R	50,136|186	G	57|59	R	13,11|24	R	57,77|134	A	1|1	G	119|119	3
DLO_r1.0ch01	19095027	C	Y	5,11|16	Y	79,133|212	Y	27,11|38	C	177|177	C	325|325	C	38|38	Y	17,31|48	C	17|18	C	20|20	C	14|14	C	34|34	Y	114,122|236	C	111|111	C	36|36	C	183|183	C	5|5	C	21|21	Y	142,49|191	C	59|59	C	25|25	Y	82,51|133	N	0|1	C	121|121	15
DLO_r1.0ch01	19095071	G	K	9,20|29	K	145,259|404	K	52,22|74	G	339|339	G	631|631	G	76|76	K	36,61|97	K	33,4|37	G	32|32	G	31|31	G	68|68	K	213,235|448	G	217|217	G	71|71	G	358|358	G	12|12	G	43|43	K	276,95|371	G	112|112	G	52|52	K	153,95|248	T	3|3	G	247|247	14
DLO_r1.0ch01	19095162	G	K	2,13|15	K	70,133|204	K	28,12|40	G	174|175	K	98,243|341	G	35|36	K	18,31|49	G	18|20	G	19|19	K	12,6|18	G	33|35	K	107,130|237	G	110|110	G	34|34	G	192|192	K	5,4|9	G	26|28	K	147,51|198	G	56|57	K	12,13|25	K	79,56|135	N	0|1	G	126|126	11
DLO_r1.0ch01	19095165	G	G	15|15	S	134,70|204	G	40|40	G	175|175	G	341|341	C	35|36	G	50|50	S	4,16|20	S	13,6|19	G	18|18	G	35|35	S	130,108|238	C	102|108	S	23,11|34	S	99,92|191	G	9|9	G	28|28	S	150,49|199	G	57|57	G	25|25	S	56,77|133	G	1|1	G	126|126	13
DLO_r1.0ch01	19095186	A	A	15|15	R	132,69|201	A	37|37	A	169|169	A	331|331	G	35|35	A	48|48	R	3,16|19	R	13,6|19	A	13|13	A	36|36	R	123,107|230	G	101|107	R	24,11|35	R	94,91|185	A	6|6	A	26|26	R	143,48|191	A	56|56	A	25|25	R	53,75|128	A	1|1	A	123|123	13
DLO_r1.0ch01	19095196	A	A	13|13	A	198|200	A	37|37	A	169|169	R	89,235|324	A	35|35	A	46|46	A	19|19	A	18|18	A	10|11	A	32|34	A	228|228	A	105|106	A	34|35	A	184|184	A	4|4	A	24|24	A	188|188	A	56|56	R	12,13|25	A	127|127	A	1|1	A	121|121	21
DLO_r1.0ch01	19116763	T	Y	11,3|14	Y	13,20|33	C	3|3	Y	10,5|15	C	40|40	Y	5,12|17	Y	6,1|7	T	2|2	n	0	Y	23,6|29	C	12|12	Y	12,10|22	T	11|11	T	8|8	T	19|20	C	11|11	T	2|2	T	26|26	C	11|11	C	4|4	Y	6,7|13	C	3|3	T	5|5	7
DLO_r1.0ch01	19116767	G	G	14|14	R	20,13|33	G	3|3	G	15|15	G	41|41	R	10,7|17	G	7|7	A	2|2	n	0	G	30|30	G	12|12	R	10,12|22	R	7,3|10	A	8|8	R	11,8|19	G	10|10	G	2|2	R	12,14|26	G	11|11	G	4|4	R	7,6|13	G	3|3	G	5|5	13
DLO_r1.0ch01	19116774	C	C	14|14	C	32|32	C	4|4	C	14|14	C	42|42	C	17|17	C	8|8	C	2|2	n	0	S	13,16|29	C	11|11	C	21|21	C	7|7	C	8|8	C	21|21	G	10|10	C	2|2	C	26|26	S	6,5|11	C	4|4	S	5,8|13	G	3|3	C	4|4	17
DLO_r1.0ch01	19124835	G	G	2|2	G	24|25	G	5|5	G	14|14	G	24|25	G	1|1	G	12|12	n	0	G	2|2	G	8|8	G	1|1	G	70|70	S	5,35|40	G	1|1	S	6,47|53	G	4|4	G	4|4	G	9|9	G	9|9	G	1|1	G	30|30	n	0	G	12|12	19
DLO_r1.0ch01	19124849	G	G	1|2	G	23|23	G	5|5	R	5,9|14	R	7,13|20	G	1|1	R	5,8|13	n	0	G	2|2	R	7,1|8	G	1|1	G	68|68	G	42|42	n	0	G	49|53	R	2,2|4	A	3|3	R	4,4|8	G	7|7	N	0|1	G	30|31	n	0	G	10|12	12
DLO_r1.0ch01	19124850	G	N	0|1	G	23|23	G	5|5	S	9,5|14	S	11,8|19	G	1|1	S	8,5|13	n	0	G	2|2	C	8|8	G	1|1	G	68|68	G	39|41	n	0	G	48|53	S	2,2|4	C	3|3	S	3,5|8	G	7|7	N	0|1	G	30|31	n	0	G	10|12	11
DLO_r1.0ch01	19124851	G	G	1|1	G	20|23	S	3,2|5	S	11,3|14	S	14,5|19	N	0|1	S	8,5|13	n	0	N	0|2	G	8|8	G	1|1	G	63|68	G	36|41	n	0	G	51|53	G	4|4	G	3|3	S	6,2|8	S	5,2|7	G	1|1	G	27|31	n	0	S	7,5|12	11
DLO_r1.0ch01	19124906	A	R	1,4|5	R	19,17|36	G	5|5	R	5,14|19	R	7,28|35	N	0|1	R	4,9|13	n	0	G	4|4	A	7|7	G	3|3	R	54,22|76	A	36|40	n	0	A	50|54	R	1,3|4	R	3,2|5	R	4,8|13	G	9|9	A	1|2	R	23,14|37	n	0	R	2,12|14	4
DLO_r1.0ch01	19126522	A	R	37,31|68	A	98|98	A	24|24	R	1,4|5	A	287|287	R	3,2|5	A	114|114	n	0	A	24|24	R	303,142|445	R	1,1|2	A	79|79	A	128|132	A	3|3	A	124|129	R	93,77|170	A	159|159	A	240|244	R	2,2|4	A	19|19	A	93|94	A	2|2	A	276|276	15
DLO_r1.0ch01	19126545	A	W	31,39|70	T	101|110	T	27|27	A	9|9	T	290|311	A	7|7	T	118|118	A	1|1	W	4,22|26	W	141,311|452	A	6|6	T	78|82	T	123|134	A	3|3	T	125|138	W	79,99|178	T	163|169	W	139,123|262	A	5|5	T	20|20	T	90|96	N	0|2	T	285|296	6
DLO_r1.0ch01	19126570	C	Y	32,41|73	C	117|117	T	27|27	C	12|12	T	292|315	C	9|9	T	117|118	C	2|2	Y	4,21|25	Y	145,316|461	C	7|7	C	82|82	T	122|130	C	5|5	Y	14,125|139	Y	81,98|179	T	167|174	Y	144,124|268	C	7|7	T	20|20	C	100|100	N	0|1	T	289|299	9
DLO_r1.0ch01	19166584	C	n	0	T	2|2	n	0	C	2|2	C	38|38	Y	1,1|2	C	19|19	T	1|1	n	0	C	44|44	n	0	T	3|3	Y	7,4|11	n	0	n	0	n	0	C	25|25	C	41|45	C	1|1	C	7|7	C	5|5	n	0	C	19|19	10
DLO_r1.0ch01	19173891	T	C	2|2	T	3|3	T	1|1	T	5|5	Y	3,9|12	T	2|2	C	2|2	n	0	T	2|3	T	3|4	T	3|3	T	4|4	Y	2,1|3	n	0	Y	4,3|7	C	1|1	T	1|1	T	30|30	T	3|3	T	1|1	T	1|1	n	0	Y	3,5|8	13
DLO_r1.0ch01	19254087	T	T	3|3	W	7,7|14	A	11|11	n	0	T	2|2	W	3,1|4	T	3|3	T	3|4	N	0|1	W	19,14|33	T	18|18	W	6,11|17	W	12,15|27	n	0	W	10,3|13	T	5|6	W	4,1|5	A	4|4	W	19,5|24	T	1|1	A	32|32	n	0	T	2|2	8
DLO_r1.0ch01	19296172	C	n	0	C	5|5	C	2|2	M	7,25|32	C	11|11	A	2|2	C	1|1	n	0	C	2|2	M	4,4|8	C	3|3	C	18|18	A	2|2	n	0	M	3,4|7	C	1|1	C	1|1	A	1|1	M	3,4|7	n	0	C	5|5	n	0	A	3|3	10
DLO_r1.0ch01	19391441	T	T	102|102	T	431|431	T	264|264	T	267|267	W	195,434|629	T	61|61	W	33,226|259	T	12|12	T	63|63	W	218,154|372	T	434|434	T	380|380	T	148|148	T	38|46	T	275|275	T	157|157	W	91,242|333	W	100,398|498	T	151|151	W	11,11|22	T	188|188	W	4,6|10	W	89,457|546	15
DLO_r1.0ch01	19404828	G	R	30,37|67	A	51|53	A	45|45	R	14,105|119	R	93,155|248	G	28|31	R	19,14|33	R	6,16|22	R	5,6|11	R	41,285|326	G	35|40	A	79|79	R	18,145|163	G	13|13	G	259|287	R	26,52|78	R	37,40|77	R	56,108|164	R	41,56|97	G	3|4	R	52,37|89	R	3,4|7	R	60,37|97	5
DLO_r1.0ch01	19405314	A	A	22|22	R	44,16|60	A	62|62	A	40|40	A	51|51	R	3,4|7	A	12|12	A	7|7	A	3|3	A	16|16	A	34|34	R	61,13|74	R	8,12|20	G	3|3	R	16,24|40	A	15|15	A	39|39	A	25|29	A	29|29	A	2|2	R	24,33|57	n	0	A	30|30	15
DLO_r1.0ch01	19440872	A	T	4|4	A	3|4	n	0	W	4,2|6	W	14,9|23	W	1,2|3	A	3|3	n	0	n	0	W	8,3|11	W	4,2|6	A	5|5	W	1,2|3	A	3|4	W	5,5|10	A	2|2	n	0	W	5,2|7	n	0	n	0	W	4,3|7	n	0	A	3|3	6
DLO_r1.0ch01	19559187	G	R	7,15|22	R	21,9|30	R	8,9|17	A	26|26	R	73,16|89	R	10,5|15	A	30|31	N	0|1	R	4,2|6	R	76,11|87	A	9|10	R	39,7|46	R	19,19|38	A	5|5	R	26,32|58	R	7,13|20	R	11,13|24	R	32,16|48	R	12,11|23	N	0|2	R	30,17|47	n	0	R	20,9|29	0
DLO_r1.0ch01	19561473	G	N	0|2	R	5,2|7	A	11|12	A	10|11	A	26|28	G	1|1	N	0|1	N	0|1	N	0|1	A	6|6	G	2|3	R	8,2|10	G	3|3	n	0	A	9|10	G	20|25	G	32|32	G	132|137	G	7|7	n	0	G	9|9	n	0	G	10|10	9
DLO_r1.0ch01	19561521	T	N	0|2	K	5,3|8	K	7,8|15	T	9|10	K	28,4|32	T	1|1	N	0|1	N	0|1	T	1|1	G	7|7	T	4|5	K	11,2|13	T	4|4	n	0	K	11,2|13	T	25|25	T	32|32	T	134|140	K	6,22|28	n	0	K	5,18|23	n	0	T	22|23	9
DLO_r1.0ch01	19563089	C	Y	8,46|54	Y	13,6|19	C	8|8	Y	22,138|160	T	224|244	Y	2,14|16	T	128|132	N	0|2	n	0	T	182|196	C	14|17	Y	3,9|12	T	65|71	T	15|15	T	128|129	T	56|56	T	85|88	T	202|207	Y	8,9|17	C	5|6	Y	10,87|97	n	0	T	144|147	3
DLO_r1.0ch01	19563130	G	S	20,38|58	G	27|27	G	14|14	S	43,132|175	S	36,224|260	S	3,14|17	C	135|145	G	2|2	n	0	S	25,188|213	G	17|17	G	15|15	C	73|78	C	14|14	C	125|136	S	9,52|61	C	86|95	C	203|223	G	23|23	G	8|8	S	17,87|104	n	0	C	148|157	7
DLO_r1.0ch01	19563200	C	Y	38,23|61	T	20|20	T	9|9	Y	131,27|158	C	222|242	C	16|16	C	133|142	N	0|2	n	0	C	186|205	T	6|6	T	12|12	C	76|82	C	16|16	C	126|134	C	54|63	C	86|95	C	202|215	T	19|19	T	4|4	Y	92,15|107	n	0	C	148|155	11
DLO_r1.0ch01	19563215	G	K	23,37|60	G	20|20	G	9|9	K	27,130|157	T	220|240	T	14|14	T	129|138	G	2|2	n	0	T	182|201	G	6|6	G	12|12	T	72|78	T	15|15	T	124|132	K	9,53|62	T	86|95	T	196|209	G	19|19	G	2|2	K	15,90|105	n	0	T	141|148	7
DLO_r1.0ch01	19645677	T	C	16|16	C	36|36	T	5|6	C	24|25	C	60|60	C	23|23	C	51|52	C	6|6	C	1|1	C	168|169	T	3|3	C	24|24	C	29|30	C	29|29	C	96|96	C	40|40	C	48|48	C	95|96	C	44|45	C	2|2	C	112|112	n	0	C	94|94	2
DLO_r1.0ch01	19673697	C	C	14|14	S	25,26|51	S	5,19|24	S	37,13|50	S	22,37|59	S	4,1|5	S	8,12|20	S	2,1|3	G	2|2	S	30,10|40	G	22|22	S	20,30|50	S	19,9|28	G	2|2	S	18,18|36	C	5|6	S	20,7|27	S	17,14|31	S	8,18|26	C	1|1	S	18,12|30	C	2|2	S	20,9|29	4
DLO_r1.0ch01	19677063	T	n	0	W	7,2|9	n	0	W	6,1|7	W	4,8|12	W	2,1|3	W	2,5|7	T	2|2	n	0	W	5,5|10	A	2|2	A	5|5	W	2,4|6	A	1|1	W	7,6|13	T	4|5	W	2,3|5	W	5,2|7	W	2,1|3	T	2|2	W	7,5|12	n	0	T	15|17	4
DLO_r1.0ch01	19681023	C	C	4|4	C	5|5	T	33|34	C	7|7	C	4|4	C	2|2	C	1|1	C	1|1	n	0	C	7|7	C	2|2	C	3|3	C	2|2	n	0	C	5|5	Y	2,12|14	T	22|23	C	7|7	Y	4,29|33	n	0	n	0	C	1|1	C	4|4	15
DLO_r1.0ch01	19877009	C	C	1|1	C	4|4	C	4|5	M	6,4|10	M	3,3|6	C	1|1	C	1|2	n	0	C	3|4	M	4,3|7	M	2,3|5	C	4|4	N	0|1	C	1|1	M	9,3|12	C	1|2	C	1|1	M	6,1|7	M	2,4|6	n	0	M	4,1|5	n	0	A	5|5	10
DLO_r1.0ch01	19877576	T	G	86|88	K	252,124|376	K	23,55|78	T	208|209	T	66|69	K	54,49|103	K	47,18|65	K	24,3|27	T	9|9	T	33|36	K	109,49|158	K	178,133|311	T	108|108	T	18|18	T	156|157	T	17|21	T	38|38	K	310,48|358	T	111|112	T	9|9	K	117,163|280	n	0	T	88|88	12
DLO_r1.0ch01	19877596	C	Y	44,45|89	Y	127,251|378	Y	57,22|79	C	212|212	C	63|63	C	102|102	Y	19,45|64	Y	3,23|26	C	9|9	C	33|33	Y	130,27|157	Y	130,176|306	C	106|106	C	16|16	C	155|155	C	19|19	C	41|41	Y	277,83|360	C	119|119	C	9|9	Y	167,116|283	n	0	C	88|88	13
DLO_r1.0ch01	19901321	A	A	1|2	N	0|1	T	5|5	A	12|14	T	7|7	A	2|2	n	0	n	0	A	1|1	T	6|6	n	0	T	5|5	T	2|2	n	0	T	9|9	T	4|4	n	0	T	5|5	T	3|3	n	0	T	2|2	n	0	T	5|5	4
DLO_r1.0ch01	19920221	G	R	6,3|9	A	21|21	R	13,2|15	R	17,11|28	A	58|58	A	7|7	R	10,3|13	A	7|7	A	4|4	R	28,6|34	A	21|21	A	19|19	R	17,10|27	A	5|5	R	24,12|36	R	5,2|7	R	11,4|15	R	14,14|28	R	15,9|24	A	7|7	A	10|11	G	1|2	R	22,13|35	1
DLO_r1.0ch01	20048295	T	T	13|14	n	0	n	0	T	12|12	C	9|9	T	8|8	C	5|5	n	0	T	1|1	T	34|34	T	6|6	n	0	T	8|8	T	3|3	T	36|36	C	1|1	n	0	Y	4,4|8	T	5|5	C	1|1	n	0	n	0	n	0	10
DLO_r1.0ch01	20198819	C	C	16|18	C	80|80	T	12|13	C	74|75	Y	230,127|357	C	37|37	Y	28,31|59	Y	41,16|57	C	3|3	Y	138,107|245	Y	86,38|124	C	71|71	Y	63,81|144	Y	13,18|31	Y	150,79|229	T	40|43	T	70|73	Y	45,76|121	Y	53,73|126	C	2|2	Y	98,51|149	N	0|1	Y	8,52|60	7
DLO_r1.0ch01	20264757	C	T	80|82	C	19|19	C	2|2	T	137|152	C	42|42	C	3|3	C	10|10	C	3|3	T	24|26	C	34|34	C	15|15	C	11|11	C	13|13	C	2|2	C	17|17	C	6|6	C	9|9	C	24|24	C	17|17	n	0	C	18|18	n	0	C	21|21	18
DLO_r1.0ch01	20264855	A	G	82|86	R	8,38|46	R	4,2|6	R	22,138|160	R	62,17|79	A	5|5	R	7,8|15	R	4,2|6	G	24|26	R	48,18|66	A	31|31	R	6,19|25	R	20,8|28	A	4|4	A	35|39	R	10,6|16	R	13,6|19	R	31,13|44	R	22,16|38	A	4|4	R	8,23|31	n	0	A	43|43	6
DLO_r1.0ch01	20382695	T	T	1|1	T	7|7	T	2|2	T	2|2	W	6,6|12	W	3,1|4	T	8|8	n	0	n	0	T	7|7	T	3|3	T	5|5	W	2,4|6	T	2|2	T	7|7	T	9|9	T	3|3	T	12|12	T	12|12	n	0	T	1|1	n	0	T	8|8	16
DLO_r1.0ch01	20382770	T	T	2|2	C	12|12	T	4|4	T	2|2	T	15|15	T	5|5	T	9|11	n	0	n	0	Y	2,6|8	Y	2,2|4	C	5|5	T	4|4	C	2|2	Y	4,4|8	T	18|18	Y	4,4|8	Y	19,3|22	Y	15,2|17	n	0	n	0	n	0	T	12|13	9
DLO_r1.0ch01	20478679	T	T	43|43	Y	41,9|50	T	30|30	T	10|10	Y	78,13|91	T	6|6	T	5|5	Y	6,1|7	T	2|2	T	7|7	T	7|7	C	50|54	C	67|68	C	9|10	T	6|6	T	18|18	T	45|45	T	8|8	T	35|36	Y	9,2|11	T	10|10	N	0|1	T	17|17	15
DLO_r1.0ch01	20595760	C	C	1|2	C	6|6	C	4|4	Y	2,2|4	Y	7,7|14	N	0|1	C	4|5	C	1|1	n	0	Y	3,10|13	T	2|2	C	7|7	C	3|4	C	1|1	Y	11,4|15	Y	1,3|4	C	3|4	C	9|9	Y	4,2|6	n	0	C	4|4	n	0	C	19|19	12
DLO_r1.0ch01	20595785	T	T	1|2	T	6|6	T	4|4	T	7|7	Y	7,11|18	N	0|1	T	6|7	T	1|1	n	0	Y	6,7|13	C	2|2	T	7|7	T	4|4	T	1|1	T	15|15	Y	3,1|4	T	3|4	T	10|10	Y	2,4|6	n	0	T	3|3	n	0	T	22|22	14
DLO_r1.0ch01	20632273	A	M	3,13|16	M	42,12|54	M	14,56|70	C	72|73	M	87,52|139	M	6,20|26	M	26,16|42	A	9|9	C	1|1	M	38,39|77	C	44|48	M	22,15|37	M	24,29|53	C	13|14	M	24,59|83	M	12,31|43	C	33|34	A	25|25	M	16,53|69	A	4|4	A	55|55	C	2|2	C	83|87	4
DLO_r1.0ch01	20632509	G	R	13,3|16	R	13,39|52	R	51,14|65	A	68|69	R	48,88|136	R	21,4|25	R	15,27|42	G	9|9	N	0|1	R	41,35|76	A	42|45	R	15,27|42	R	29,25|54	R	13,2|15	R	59,23|82	R	28,12|40	A	30|31	G	25|25	R	50,15|65	G	4|4	G	51|51	A	2|2	A	85|88	4
DLO_r1.0ch01	20690262	G	n	0	K	1,2|3	T	5|5	K	3,2|5	T	5|5	G	3|3	G	2|2	G	1|1	G	1|1	K	10,3|13	G	5|6	G	1|1	G	1|1	n	0	K	3,3|6	T	1|1	K	2,2|4	G	6|6	K	1,3|4	N	0|1	G	3|3	n	0	K	2,5|7	9
DLO_r1.0ch01	20726238	C	S	4,2|6	C	1|1	S	3,2|5	S	4,1|5	S	16,3|19	n	0	G	2|2	G	2|2	n	0	G	11|11	S	4,1|5	S	1,2|3	G	2|2	n	0	G	12|12	G	1|1	G	4|4	G	14|14	C	1|1	G	1|1	S	5,2|7	G	1|1	S	4,1|5	2
DLO_r1.0ch01	20726297	T	A	9|9	W	3,3|6	W	8,9|17	W	13,4|17	W	38,7|45	N	0|2	A	6|6	A	5|5	T	1|1	A	28|31	A	4|4	A	4|4	A	6|6	A	3|3	A	21|22	W	3,1|4	A	13|13	A	28|29	T	1|1	N	0|1	A	10|10	N	0|2	W	17,2|19	2
DLO_r1.0ch01	20726566	G	R	4,11|15	G	5|5	R	9,11|20	R	10,14|24	R	27,31|58	G	3|3	A	6|6	A	8|8	n	0	R	18,16|34	R	2,6|8	G	6|6	R	2,4|6	G	2|2	R	11,13|24	R	4,1|5	A	15|16	R	22,17|39	G	1|1	G	1|1	G	10|12	N	0|2	R	20,3|23	7
DLO_r1.0ch01	20753238	G	n	0	R	2,4|6	G	3|3	R	3,9|12	R	6,5|11	G	1|1	G	3|3	G	2|2	N	0|2	R	4,5|9	G	2|2	G	9|11	G	5|5	n	0	R	3,8|11	G	2|2	n	0	R	4,5|9	G	1|1	N	0|1	G	5|6	n	0	G	1|1	11
DLO_r1.0ch01	20885191	A	W	4,7|11	A	15|17	W	1,5|6	W	10,10|20	W	4,28|32	T	18|18	A	6|6	n	0	W	2,6|8	W	2,17|19	T	19|19	W	5,9|14	W	2,2|4	W	2,3|5	A	7|7	A	2|2	T	7|7	W	1,8|9	W	2,4|6	T	3|3	A	4|4	n	0	W	3,11|14	5
DLO_r1.0ch01	20896115	C	S	5,2|7	C	2|2	G	4|4	S	9,7|16	S	22,5|27	G	7|7	S	5,2|7	G	3|3	G	2|2	S	10,11|21	G	6|6	C	5|6	G	6|6	G	3|3	S	4,3|7	S	2,1|3	S	9,2|11	C	15|18	N	0|1	G	6|6	C	7|7	n	0	S	10,4|14	4
DLO_r1.0ch01	20896139	G	R	5,2|7	G	2|2	A	4|4	R	9,7|16	R	21,5|26	A	6|6	R	5,2|7	A	3|3	A	2|2	R	9,11|20	A	6|6	G	5|6	A	5|5	A	3|3	R	4,3|7	G	1|2	R	8,3|11	G	13|16	N	0|1	A	6|6	G	6|6	n	0	R	10,4|14	5
DLO_r1.0ch01	20896265	T	T	2|3	Y	8,3|11	C	4|4	Y	5,4|9	C	11|11	C	2|2	Y	5,9|14	n	0	N	0|1	Y	3,8|11	C	6|6	Y	7,10|17	Y	10,2|12	n	0	Y	8,5|13	T	1|2	Y	4,10|14	T	14|17	C	10|10	C	3|3	T	12|14	n	0	Y	4,3|7	4
DLO_r1.0ch01	20896319	A	A	4|5	R	5,7|12	G	6|6	R	4,6|10	G	11|11	N	0|1	R	9,6|15	n	0	N	0|1	R	12,3|15	R	1,5|6	R	11,9|20	R	5,9|14	A	1|1	R	7,8|15	A	2|2	A	11|13	R	18,3|21	R	7,3|10	G	3|3	A	17|18	n	0	R	8,4|12	5
DLO_r1.0ch01	20896326	G	R	3,2|5	R	7,5|12	A	6|6	R	6,3|9	A	9|9	N	0|1	R	6,8|14	n	0	N	0|1	R	3,11|14	R	5,1|6	R	9,11|20	R	9,4|13	G	1|1	R	8,7|15	G	2|3	R	4,8|12	G	19|22	R	8,1|9	A	3|3	G	17|18	n	0	R	4,8|12	4
DLO_r1.0ch01	20896416	A	R	3,2|5	R	7,2|9	G	3|3	R	5,2|7	R	2,7|9	G	1|1	R	12,3|15	n	0	G	2|2	A	11|13	R	1,6|7	A	12|12	R	10,2|12	A	1|1	R	9,2|11	A	2|2	A	11|13	A	19|21	R	6,4|10	G	2|2	A	16|16	n	0	A	9|10	8
DLO_r1.0ch01	21251483	C	A	2|2	M	3,7|10	C	3|3	M	6,2|8	A	24|24	A	3|3	A	4|4	M	2,2|4	n	0	M	4,6|10	N	0|1	M	2,6|8	C	4|5	n	0	M	7,3|10	M	4,2|6	C	1|1	M	5,2|7	C	11|11	n	0	M	6,1|7	n	0	M	5,2|7	4
DLO_r1.0ch01	21382592	C	T	5|5	T	19|20	Y	1,7|8	T	11|12	Y	5,20|25	T	4|4	Y	1,5|6	N	0|1	T	3|3	C	13|16	Y	4,5|9	T	6|6	T	4|4	Y	2,2|4	T	12|13	C	3|3	Y	4,3|7	T	18|19	T	10|11	N	0|1	Y	1,6|7	n	0	Y	4,4|8	2
DLO_r1.0ch01	21382599	G	G	5|5	G	21|22	G	8|9	G	11|12	G	24|29	G	4|4	G	6|7	G	1|1	G	3|3	K	3,13|16	K	5,4|9	G	8|8	G	4|4	K	2,2|4	G	14|15	T	3|3	K	3,4|7	G	20|21	G	10|11	G	3|3	G	6|7	n	0	K	4,4|8	16
DLO_r1.0ch01	21436271	G	G	5|5	C	14|14	C	44|46	S	20,67|87	S	6,29|35	C	9|9	G	15|15	S	1,6|7	C	14|14	G	34|34	S	6,18|24	C	23|25	S	34,31|65	S	3,6|9	S	41,29|70	G	24|24	S	13,8|21	S	40,21|61	S	30,7|37	G	2|2	G	56|65	G	3|3	S	16,12|29	7
DLO_r1.0ch01	21436386	A	A	6|6	A	23|23	A	54|54	R	86,26|112	A	54|54	A	11|11	R	2,15|17	A	10|10	A	17|17	R	6,40|46	A	29|36	A	31|31	A	81|81	R	11,4|15	A	84|84	R	20,7|27	R	13,17|30	R	43,23|66	R	32,14|46	A	2|2	R	58,24|82	A	2|2	A	36|44	14
DLO_r1.0ch01	21455494	C	Y	52,8|60	C	157|157	C	37|37	C	69|69	C	65|65	Y	31,12|43	Y	20,22|42	C	8|8	Y	9,4|13	Y	114,111|225	C	93|93	C	106|106	Y	108,55|163	Y	18,4|22	Y	114,85|199	C	13|13	C	14|14	Y	132,89|221	C	28|28	n	0	Y	79,46|125	C	1|1	Y	20,41|61	11
DLO_r1.0ch01	21644487	G	G	4|4	T	37|37	K	13,10|23	G	8|8	K	58,79|137	T	14|14	G	23|28	G	3|3	T	7|7	G	38|39	K	13,12|25	T	38|38	G	16|16	G	1|3	G	39|39	G	21|25	G	24|24	G	50|50	K	12,26|38	N	0|2	G	8|8	n	0	K	60,28|88	12
DLO_r1.0ch01	21699725	G	G	3|4	R	6,4|10	R	3,1|4	R	9,5|14	R	22,8|30	G	1|1	A	4|4	n	0	R	2,1|3	R	5,3|8	R	2,5|7	R	4,2|6	A	5|5	n	0	A	11|11	R	4,1|5	A	2|2	R	9,2|11	G	7|8	G	1|1	R	4,2|6	A	1|1	R	2,1|3	4
DLO_r1.0ch01	21738263	C	C	2|2	C	9|10	C	7|7	C	6|7	C	2|2	C	1|1	C	1|2	C	3|3	n	0	N	0|1	C	3|3	C	5|5	C	2|2	C	2|2	C	3|4	C	1|1	Y	3,2|5	Y	10,4|14	Y	4,2|6	n	0	C	1|2	C	1|1	Y	5,7|12	16
DLO_r1.0ch01	21738290	A	T	2|2	W	5,2|7	W	1,5|6	T	7|7	A	1|1	A	1|1	T	2|2	T	3|3	n	0	n	0	A	2|3	W	1,3|4	T	1|1	T	2|2	T	4|4	A	1|1	T	5|5	T	10|10	T	5|5	n	0	T	1|1	T	1|1	T	11|12	4
DLO_r1.0ch01	21870372	C	A	21|22	C	1|1	A	80|80	A	82|83	A	115|117	C	1|1	M	57,7|64	n	0	n	0	M	83,18|101	A	45|45	C	1|1	A	70|72	A	24|24	M	123,18|141	A	74|74	A	85|87	C	13|13	C	2|2	n	0	C	13|13	A	1|1	A	135|142	6
DLO_r1.0ch01	21870381	C	C	21|22	N	0|1	C	78|78	C	82|83	C	112|113	A	2|2	C	57|64	n	0	n	0	M	18,77|95	C	43|43	A	2|2	C	66|67	C	24|24	M	13,119|133	C	71|71	C	82|83	A	10|10	N	0|1	n	0	A	11|11	C	1|1	C	129|135	12
DLO_r1.0ch01	21910474	A	R	1,4|5	A	3|4	R	3,3|6	G	2|2	R	16,5|21	A	3|3	R	2,1|3	G	3|3	n	0	R	1,6|7	A	1|1	R	2,1|3	R	2,2|4	n	0	R	1,4|5	A	3|4	R	1,6|7	R	2,7|9	A	4|4	G	2|2	A	3|4	n	0	R	1,7|8	6
DLO_r1.0ch01	21987312	T	Y	11,4|15	T	15|18	T	8|9	Y	28,7|35	Y	6,13|19	Y	9,4|13	Y	10,6|16	T	4|4	C	4|4	Y	39,11|50	Y	11,10|21	Y	6,18|24	Y	5,14|19	Y	3,2|5	Y	18,18|36	T	12|15	T	14|15	Y	15,26|41	T	6|6	n	0	Y	10,5|15	n	0	T	41|41	7
DLO_r1.0ch01	22167496	G	G	12|12	R	3,5|8	R	22,34|56	R	31,8|39	A	124|137	G	14|14	R	23,19|42	G	3|3	R	6,2|8	G	74|74	G	3|3	R	17,6|23	R	37,7|44	G	1|1	G	50|50	G	37|37	R	27,11|38	G	88|88	R	53,67|120	A	5|5	G	18|18	n	0	R	26,46|72	10
DLO_r1.0ch01	22167506	T	T	11|11	W	2,7|9	T	57|57	T	38|41	T	135|141	T	12|14	W	19,24|43	A	3|3	T	9|10	W	67,8|75	W	2,1|3	T	22|24	T	45|45	T	1|1	W	38,13|51	T	36|37	T	39|39	A	90|90	T	120|120	T	5|5	A	20|20	n	0	W	20,55|75	13
DLO_r1.0ch01	22167585	G	S	6,3|9	C	6|6	S	43,67|110	S	9,55|64	C	235|251	C	24|24	C	80|82	C	8|8	S	4,14|18	C	118|129	G	2|3	C	34|35	S	12,65|77	S	2,1|3	S	13,76|89	S	23,41|64	C	71|71	C	157|157	S	39,172|211	C	7|7	C	29|32	n	0	S	48,85|133	1
DLO_r1.0ch01	22167868	C	G	1|1	n	0	G	3|3	G	4|4	S	13,3|16	G	2|2	S	6,1|7	n	0	n	0	S	6,2|8	S	3,3|6	G	4|4	G	7|7	S	5,1|6	G	2|2	C	2|2	G	4|4	G	2|2	S	3,4|7	n	0	G	4|4	n	0	S	2,1|3	1
DLO_r1.0ch01	22191306	C	S	4,6|10	G	9|9	S	5,7|12	S	9,14|23	S	18,15|33	G	4|4	S	10,5|15	n	0	G	2|2	S	11,7|18	S	8,1|9	G	12|12	C	15|15	N	0|1	S	14,6|20	S	3,11|14	C	10|12	G	22|23	S	11,6|17	n	0	G	16|17	n	0	S	9,21|30	2
DLO_r1.0ch01	22254921	A	R	2,3|5	R	3,12|15	R	5,8|13	R	6,6|12	R	17,13|30	G	4|4	A	2|2	A	1|1	A	2|2	R	16,12|28	R	1,8|9	R	5,7|12	R	5,9|14	A	1|1	R	5,12|17	R	4,3|7	R	1,3|4	A	15|15	R	3,12|15	A	2|3	R	1,2|3	N	0|1	A	13|16	7
DLO_r1.0ch01	22254970	C	C	1|1	A	7|7	M	3,4|7	M	2,4|6	M	5,13|18	C	2|2	C	1|1	C	1|1	C	1|1	M	6,7|13	M	6,1|7	M	4,4|8	M	5,4|9	n	0	M	6,7|13	M	2,3|5	M	2,1|3	n	0	M	8,1|9	N	0|1	C	1|2	n	0	C	8|10	7
DLO_r1.0ch01	22279532	C	C	7|7	A	29|29	M	22,25|47	C	45|45	M	58,90|148	C	22|22	A	14|14	C	5|5	M	9,2|11	M	28,10|38	C	34|34	A	26|26	A	21|21	M	5,5|10	C	24|24	M	11,16|27	C	9|9	C	1|1	M	14,14|28	C	4|4	A	24|24	n	0	A	35|36	9
DLO_r1.0ch01	22279706	C	T	8|8	C	30|30	Y	26,28|54	T	47|47	Y	59,94|153	T	24|24	C	13|13	T	7|7	C	9|11	Y	29,10|39	T	34|34	C	28|28	C	18|18	Y	5,5|10	T	25|25	Y	14,14|28	T	9|9	N	0|1	Y	16,19|35	T	3|3	C	24|24	n	0	C	35|35	7
DLO_r1.0ch01	22279764	T	C	8|8	T	31|31	Y	29,27|56	Y	26,21|47	Y	57,105|162	Y	19,7|26	T	15|15	C	7|7	T	12|12	Y	10,29|39	Y	32,7|39	T	30|30	T	19|19	Y	6,6|12	C	26|26	Y	16,15|31	C	10|10	T	1|1	T	35|35	T	4|4	T	25|25	n	0	T	39|39	10
DLO_r1.0ch01	22281233	T	Y	8,9|17	T	20|20	T	7|7	T	17|17	T	26|26	T	2|2	T	16|16	n	0	n	0	T	12|12	T	8|8	T	16|16	T	22|23	T	4|4	Y	22,62|84	T	33|33	T	22|22	T	17|17	T	27|27	n	0	Y	13,8|22	T	1|1	T	22|22	17
DLO_r1.0ch01	22281404	T	K	5,6|11	T	21|21	K	2,4|6	T	11|11	T	26|26	n	0	T	10|10	n	0	n	0	T	8|8	T	9|9	T	14|14	T	18|18	T	4|4	K	20,47|67	K	11,17|28	T	17|21	n	0	G	23|23	n	0	G	10|10	T	1|1	T	14|14	12
DLO_r1.0ch01	22396970	C	G	4|4	S	9,4|13	G	18|20	S	19,5|24	S	33,31|64	C	1|3	S	9,3|12	C	3|3	C	3|3	S	8,14|22	S	5,5|10	S	7,5|12	S	2,5|7	C	4|4	S	12,18|30	S	4,5|9	S	4,1|5	C	9|11	S	6,12|18	C	3|4	S	3,5|8	G	3|3	S	17,6|23	6
DLO_r1.0ch01	22438618	G	G	2|2	n	0	G	5|5	R	8,12|20	R	9,3|12	R	3,2|5	G	1|1	R	2,1|3	n	0	R	9,4|13	R	5,1|6	n	0	G	5|5	G	1|1	G	10|10	G	8|8	G	5|5	G	2|2	A	5|5	n	0	n	0	n	0	G	7|7	10
DLO_r1.0ch01	22696276	G	R	30,142|172	G	18|18	R	21,13|34	A	149|163	R	591,137|729	R	46,54|100	A	145|152	G	3|3	n	0	A	171|186	R	84,61|145	G	8|8	R	294,98|392	A	29|29	R	250,131|381	A	97|103	R	51,13|64	G	8|8	G	77|77	R	21,8|29	R	82,107|189	n	0	R	145,18|163	5
DLO_r1.0ch01	22696280	G	G	173|173	G	17|17	G	34|34	G	162|162	R	475,255|730	R	46,55|101	R	79,74|153	G	3|3	n	0	G	185|185	G	145|145	G	10|10	R	180,211|391	R	18,12|30	R	167,212|379	G	104|104	G	64|64	G	8|8	G	76|76	G	24|29	R	80,107|187	n	0	G	162|162	14
DLO_r1.0ch01	22696308	T	W	30,137|167	T	14|14	W	20,15|35	A	151|164	W	591,134|725	W	47,55|103	A	147|154	T	5|5	n	0	A	169|184	W	84,56|140	T	8|8	W	285,96|381	A	29|30	W	249,130|379	A	99|105	W	52,8|60	T	8|8	T	75|75	W	21,8|29	W	80,105|185	n	0	A	145|160	5
DLO_r1.0ch01	22708126	A	A	1|1	R	2,2|4	G	2|2	A	3|3	A	25|31	n	0	A	1|1	n	0	n	0	A	2|2	A	1|3	N	0|1	G	14|15	n	0	R	15,38|53	R	11,20|31	n	0	G	51|51	A	87|87	A	14|14	G	10|10	n	0	R	6,3|9	8
DLO_r1.0ch01	22708138	C	C	1|1	Y	3,2|5	T	2|2	C	4|4	C	25|31	n	0	C	1|1	n	0	n	0	C	2|2	Y	1,2|3	T	2|2	T	14|14	n	0	Y	15,38|53	Y	12,20|32	n	0	T	51|51	C	87|87	C	14|14	T	10|10	n	0	Y	6,3|9	7
DLO_r1.0ch01	22708145	G	G	1|1	G	5|5	G	2|2	G	4|4	R	17,13|30	n	0	G	2|2	n	0	n	0	G	2|2	G	3|3	G	2|2	G	14|14	n	0	G	53|53	G	32|32	n	0	G	51|51	A	78|86	A	14|14	G	10|10	n	0	G	9|9	14
DLO_r1.0ch01	22708169	C	C	1|1	C	5|5	C	2|2	C	4|4	M	17,13|30	n	0	C	1|1	n	0	n	0	C	2|2	C	3|3	C	2|2	C	14|14	n	0	C	50|50	C	32|32	n	0	C	50|50	A	77|85	A	14|14	C	10|10	n	0	C	9|9	14
DLO_r1.0ch01	22753342	C	C	1|2	Y	2,1|3	C	3|3	Y	6,3|9	Y	4,10|14	T	6|6	C	5|6	n	0	T	3|3	C	8|10	Y	4,4|8	C	6|7	T	3|3	T	1|1	T	12|13	Y	3,4|7	Y	3,2|5	Y	7,9|16	C	3|3	n	0	Y	3,2|5	n	0	Y	5,14|19	6
DLO_r1.0ch01	22799942	C	C	2|2	G	3|3	G	7|7	C	13|13	S	6,3|9	C	1|1	G	1|1	n	0	G	1|1	S	2,7|9	C	2|2	G	4|4	S	2,1|3	C	1|1	G	2|2	G	1|1	G	1|1	S	5,4|9	S	2,1|3	n	0	G	3|3	n	0	G	2|2	5
DLO_r1.0ch01	22799945	C	C	2|2	Y	2,1|3	T	7|7	C	13|13	Y	6,3|9	C	1|1	C	1|1	n	0	T	1|1	C	8|9	C	2|2	Y	1,3|4	C	3|3	C	1|1	Y	1,1|2	T	1|1	C	1|1	Y	5,4|9	Y	1,2|3	n	0	Y	2,1|3	n	0	T	2|2	9
DLO_r1.0ch01	22864170	C	C	3|3	Y	23,24|47	Y	10,13|23	C	3|3	C	166|166	n	0	Y	4,28|32	T	9|9	C	5|5	Y	21,53|74	Y	74,24|98	Y	26,28|54	T	31|32	C	3|3	Y	53,55|108	Y	15,26|41	Y	6,26|32	T	88|88	C	51|51	C	7|7	T	50|50	N	0|1	Y	22,19|41	7
DLO_r1.0ch01	22864205	C	T	3|3	C	47|47	C	24|27	T	5|5	C	167|180	n	0	C	32|35	C	9|9	C	5|5	C	71|74	C	98|98	C	57|57	C	31|33	C	3|3	Y	55,55|110	C	39|44	C	28|35	C	89|89	C	53|53	C	6|7	C	53|53	C	1|1	Y	29,14|43	18
DLO_r1.0ch01	22890591	C	C	2|2	S	10,4|14	S	18,5|23	S	11,3|14	G	31|34	G	4|4	C	4|4	G	7|7	n	0	S	13,3|16	G	20|21	S	4,1|5	C	5|5	N	0|2	C	5|5	C	4|4	C	2|2	C	3|3	G	26|28	n	0	C	2|2	n	0	C	1|1	9
DLO_r1.0ch01	22890749	C	C	2|2	M	11,5|16	M	19,3|22	M	11,3|14	M	29,4|33	A	3|3	C	4|4	A	6|6	n	0	M	12,8|20	M	20,3|23	M	4,2|6	C	5|5	N	0|2	C	4|4	C	4|4	C	6|6	C	2|2	A	23|23	n	0	C	2|2	n	0	C	3|3	9
DLO_r1.0ch01	22910485	G	S	36,105|141	G	303|303	G	50|50	G	204|204	G	235|235	C	167|167	G	247|247	G	22|22	C	14|14	S	325,195|520	G	103|103	G	182|182	G	89|89	C	47|47	S	325,123|448	S	211,68|279	S	137,87|224	G	359|359	G	11|11	G	2|2	G	202|202	G	8|10	G	338|338	15
DLO_r1.0ch01	22910517	T	Y	103,34|137	T	303|303	T	48|48	T	202|202	T	232|232	C	163|163	T	246|246	T	23|23	C	14|14	Y	195,315|510	T	104|104	T	181|181	T	88|88	C	47|47	Y	123,324|447	Y	69,208|277	Y	88,136|224	T	355|355	T	13|13	T	2|2	T	202|202	Y	2,6|8	T	335|335	14
DLO_r1.0ch01	22932031	A	n	0	A	6|6	n	0	A	14|14	C	88|88	M	56,36|92	C	75|78	n	0	A	16|20	M	3,7|10	M	32,26|58	n	0	M	2,4|6	C	18|18	M	46,157|203	M	41,14|55	M	54,23|77	M	154,86|240	n	0	C	2|2	M	10,19|29	n	0	n	0	3
DLO_r1.0ch01	22932052	T	n	0	T	6|6	n	0	T	13|13	T	87|87	T	89|89	T	77|77	n	0	T	20|20	T	10|10	Y	26,31|57	n	0	Y	2,1|3	Y	7,3|10	Y	53,52|105	T	27|27	T	40|40	T	125|125	n	0	T	1|1	Y	11,5|16	n	0	n	0	11
DLO_r1.0ch01	22932525	G	n	0	R	14,5|19	R	3,8|11	G	10|12	R	16,12|28	A	6|6	G	3|4	G	3|4	N	0|1	R	15,4|19	R	2,3|5	R	10,5|15	G	5|5	n	0	G	10|10	R	4,6|10	R	4,10|14	R	5,8|13	R	6,2|8	G	1|1	R	8,1|9	n	0	R	7,6|13	6
DLO_r1.0ch01	22932593	G	n	0	G	17|19	G	10|10	G	11|11	G	28|28	A	5|5	G	3|4	G	2|3	N	0|1	R	8,9|17	G	5|5	R	7,6|13	G	4|4	n	0	G	9|9	G	8|10	R	4,6|10	G	11|13	G	8|8	G	1|1	G	9|9	n	0	R	5,7|12	14
DLO_r1.0ch01	22936964	T	G	2|2	K	21,6|27	K	15,5|20	K	7,15|22	n	0	n	0	n	0	G	3|3	T	1|1	n	0	K	8,1|9	K	31,7|38	K	5,23|28	n	0	K	9,4|13	G	5|5	K	7,3|10	G	26|26	K	11,6|17	n	0	T	1|1	n	0	T	7|7	3
DLO_r1.0ch01	22937224	C	T	1|1	Y	6,23|29	Y	5,15|20	Y	14,9|23	n	0	n	0	n	0	T	3|3	C	1|1	n	0	T	9|9	Y	7,31|38	Y	23,5|28	n	0	Y	5,9|14	T	5|5	Y	4,8|12	T	28|28	Y	5,12|17	n	0	T	1|1	n	0	C	5|5	2
DLO_r1.0ch01	22937289	T	T	2|2	Y	7,21|28	Y	5,14|19	Y	15,9|24	n	0	n	0	n	0	T	3|3	C	1|1	n	0	T	9|9	Y	7,30|37	Y	24,5|29	n	0	Y	5,9|14	T	5|5	Y	4,8|12	T	30|30	Y	6,11|17	n	0	n	0	n	0	C	6|6	5
DLO_r1.0ch01	22995717	C	G	2|2	C	2|2	C	2|2	C	3|3	S	2,6|8	C	1|1	C	3|3	G	1|1	C	2|2	C	7|8	C	3|3	C	2|2	C	1|1	C	2|2	G	3|3	G	1|1	C	1|1	C	3|3	C	4|4	n	0	C	2|2	C	1|1	S	2,1|3	16
DLO_r1.0ch01	23003351	C	n	0	n	0	A	1|1	A	7|7	A	12|12	A	1|1	A	1|1	A	2|2	A	3|3	M	3,4|7	n	0	M	8,3|11	A	2|2	A	2|2	M	3,6|9	A	1|1	A	5|5	M	5,3|8	A	3|3	n	0	A	5|5	n	0	M	6,1|7	0
DLO_r1.0ch01	23082555	C	C	3|4	S	2,3|5	S	3,1|4	S	3,6|9	S	4,9|13	G	2|2	G	2|2	n	0	C	3|3	S	2,5|7	C	3|4	S	4,1|5	S	3,4|7	n	0	S	2,6|8	N	0|1	G	4|4	S	4,4|8	S	2,1|3	n	0	C	2|3	n	0	S	5,1|6	4
DLO_r1.0ch01	23082594	C	Y	3,4|7	Y	4,3|7	Y	4,2|6	Y	5,7|12	Y	5,7|12	C	2|3	C	3|4	n	0	T	2|2	Y	7,6|13	Y	2,2|4	Y	6,2|8	Y	4,6|10	N	0|1	Y	2,6|8	C	2|3	Y	4,2|6	Y	8,3|11	Y	4,3|7	n	0	Y	4,2|6	n	0	C	7|7	4
DLO_r1.0ch01	23101908	C	N	0|2	Y	1,2|3	C	2|2	C	5|6	Y	2,9|11	n	0	Y	5,3|8	C	1|1	n	0	Y	4,5|9	Y	2,3|5	Y	3,5|8	Y	3,7|10	n	0	Y	4,14|18	C	2|2	Y	2,3|5	Y	2,10|12	T	2|2	N	0|1	T	9|9	n	0	T	12|12	4
DLO_r1.0ch01	23153727	G	A	1|1	n	0	R	1,1|2	n	0	G	8|8	n	0	G	6|6	G	1|1	n	0	R	2,7|9	A	1|1	N	0|1	A	1|1	n	0	G	11|11	G	2|2	G	5|6	G	7|7	G	5|6	G	1|1	G	14|14	n	0	G	7|7	11
DLO_r1.0ch01	23154013	C	Y	3,2|5	Y	1,3|4	Y	3,2|5	C	4|5	Y	13,8|21	T	5|5	C	8|8	Y	1,3|4	C	1|1	Y	8,9|17	N	0|2	T	11|11	C	1|3	N	0|1	Y	12,6|18	Y	4,2|6	C	9|10	C	7|8	C	8|10	C	1|1	Y	14,4|18	n	0	C	10|10	9
DLO_r1.0ch01	23237399	C	C	35|35	A	55|55	A	31|31	n	0	M	83,82|165	C	11|11	C	44|44	C	1|1	M	11,6|17	M	99,65|164	n	0	A	33|33	M	10,32|42	M	14,12|26	M	77,168|245	M	35,22|57	C	26|26	C	134|134	A	49|49	A	5|5	M	39,25|64	C	1|1	M	55,50|105	7
DLO_r1.0ch01	23237496	T	T	1|3	T	2|2	Y	2,3|5	Y	2,3|5	C	6|6	n	0	T	3|3	T	1|1	n	0	T	3|3	T	3|3	T	3|3	Y	3,1|4	n	0	T	1|2	N	0|1	Y	5,2|7	n	0	Y	3,3|6	N	0|1	T	5|5	n	0	n	0	9
DLO_r1.0ch01	23237511	C	M	2,2|4	C	2|2	C	5|5	C	5|5	C	6|6	n	0	C	3|3	C	1|1	n	0	C	4|4	C	3|3	C	3|3	C	4|5	n	0	C	3|3	C	1|1	C	7|7	n	0	C	5|5	C	1|1	C	5|5	n	0	n	0	16
DLO_r1.0ch01	23349743	G	G	4|5	G	9|10	G	7|7	S	9,7|16	S	7,6|13	G	1|1	C	1|1	G	1|1	G	1|1	S	7,2|9	S	6,2|8	G	6|7	S	2,1|3	G	2|2	S	3,8|11	S	2,4|6	G	3|4	S	4,7|11	G	6|7	n	0	G	3|4	n	0	S	4,5|9	11
DLO_r1.0ch01	23349757	G	R	4,1|5	R	7,3|10	R	5,4|9	A	17|17	R	12,2|14	A	1|1	A	1|1	A	1|1	G	1|1	R	7,4|11	A	10|10	R	2,10|12	A	4|4	A	2|2	A	12|13	R	4,2|6	R	2,5|7	R	9,3|12	R	5,2|7	n	0	R	5,1|6	n	0	R	6,5|11	1
DLO_r1.0ch01	23349829	A	R	3,2|5	A	7|8	R	5,2|7	R	5,7|12	R	7,4|11	N	0|1	N	0|1	A	1|2	A	1|2	R	7,3|10	R	3,2|5	A	10|11	R	3,3|6	A	2|2	G	11|12	R	2,2|4	R	4,2|6	R	3,7|10	R	3,3|6	n	0	R	2,2|4	n	0	R	5,5|10	5
DLO_r1.0ch01	23350113	A	W	2,7|9	W	5,9|14	W	2,10|12	T	16|17	T	17|17	N	0|1	N	0|1	T	2|2	A	1|2	W	5,8|13	T	10|10	W	5,7|12	T	7|7	T	2|2	T	14|15	W	1,5|6	W	5,2|7	W	2,13|15	W	2,5|7	n	0	W	1,7|8	n	0	W	6,8|14	1
DLO_r1.0ch01	23350194	A	R	2,8|10	R	5,9|14	R	2,11|13	G	17|18	G	18|18	N	0|1	N	0|1	G	2|2	A	1|2	R	5,10|15	G	10|10	R	7,8|15	G	9|9	G	2|2	G	14|15	R	1,5|6	R	5,2|7	R	3,13|16	R	2,6|8	n	0	R	1,6|7	n	0	R	6,7|13	1
DLO_r1.0ch01	23354456	T	T	30|31	T	25|30	Y	5,5|10	Y	26,4|30	Y	44,12|56	Y	5,11|16	T	15|18	Y	3,11|14	Y	5,1|6	Y	11,77|88	C	13|14	T	30|37	Y	13,71|84	Y	4,2|6	Y	13,14|27	T	20|24	Y	11,13|24	Y	16,55|71	Y	5,11|16	N	0|1	Y	11,79|90	T	2|2	Y	10,45|55	6
DLO_r1.0ch01	23355271	A	R	3,7|10	R	6,2|8	G	1|1	G	4|4	R	4,13|17	R	5,3|8	A	4|4	R	1,2|3	G	4|4	R	8,16|24	A	1|1	A	10|11	A	5|5	A	1|1	R	12,10|22	R	1,2|3	A	5|5	R	2,4|6	R	2,3|5	n	0	A	8|8	n	0	R	3,5|8	7
DLO_r1.0ch01	23355414	C	Y	4,7|11	Y	9,6|15	C	2|3	Y	4,8|13	Y	14,4|18	C	7|7	Y	5,2|7	C	1|3	C	3|3	C	22|27	T	7|7	Y	10,4|14	T	4|4	n	0	Y	11,13|24	Y	2,2|4	C	7|7	Y	8,6|14	Y	3,6|9	N	0|1	C	10|12	n	0	Y	8,4|12	7
DLO_r1.0ch01	23355439	A	R	1,2|3	R	4,3|7	A	1|1	R	4,4|8	R	6,2|8	A	4|4	A	1|2	G	2|2	A	2|2	A	9|11	N	0|1	A	4|5	n	0	N	0|1	R	6,4|10	A	1|1	A	4|4	A	3|3	R	1,3|4	n	0	A	3|4	n	0	N	0|1	10
DLO_r1.0ch01	23368987	A	R	2,6|8	G	9|10	R	2,7|9	R	3,5|8	R	6,14|20	A	5|6	G	7|7	R	1,3|4	A	1|3	R	3,19|22	R	7,5|12	R	4,10|14	R	6,4|10	A	1|1	G	21|23	G	13|13	G	14|14	G	23|24	R	7,10|17	n	0	R	5,13|18	N	0|1	G	16|16	3
DLO_r1.0ch01	23449416	G	G	1|2	G	3|3	G	2|2	G	3|3	G	3|3	G	1|1	G	2|2	n	0	G	1|2	G	4|5	G	6|6	G	3|3	G	3|3	n	0	G	2|2	G	4|4	G	7|7	G	9|9	G	4|5	n	0	G	3|4	n	0	G	3|3	19
DLO_r1.0ch01	23541937	A	T	15|15	T	12|13	n	0	A	2|2	T	22|22	T	10|10	T	8|8	T	2|2	N	0|1	T	15|16	n	0	T	18|20	T	18|18	T	9|9	T	37|37	n	0	A	1|1	T	40|40	A	1|1	T	2|2	T	23|23	n	0	T	11|11	3
DLO_r1.0ch01	23541938	T	T	15|15	T	12|13	n	0	C	2|2	T	22|22	T	10|10	T	8|8	T	2|2	T	1|1	T	15|16	n	0	T	18|20	T	17|17	T	9|9	T	37|37	n	0	C	1|1	T	40|40	C	1|1	T	2|2	T	23|23	n	0	T	11|11	16
DLO_r1.0ch01	23672693	C	C	49|49	C	155|172	C	40|40	C	6|6	C	5|5	C	45|45	Y	4,22|26	T	7|7	C	2|2	Y	63,69|132	C	81|81	Y	76,94|170	C	54|54	C	29|29	C	89|89	Y	29,25|54	Y	63,24|87	T	89|91	C	4|4	n	0	T	60|66	T	4|4	T	77|81	12
DLO_r1.0ch01	23692362	G	A	3|3	G	2|2	G	1|1	R	3,2|5	R	2,5|7	n	0	G	1|1	n	0	n	0	G	4|5	R	3,1|4	G	5|6	R	2,4|6	n	0	R	2,8|10	R	2,2|4	n	0	G	6|7	G	3|4	G	1|1	R	2,2|4	n	0	G	3|4	9
DLO_r1.0ch01	23788584	C	Y	4,4|8	T	6|6	T	16|17	T	16|16	T	24|24	n	0	T	5|5	C	2|2	N	0|1	T	24|24	T	10|10	Y	5,12|17	T	12|13	Y	1,3|4	Y	3,18|21	T	7|7	C	1|3	Y	1,7|8	Y	3,2|5	N	0|2	Y	2,3|5	n	0	T	11|11	2
DLO_r1.0ch01	23788986	C	Y	5,2|7	Y	5,9|14	C	12|13	C	11|13	C	16|16	n	0	C	4|5	T	2|2	C	1|1	C	16|18	Y	7,2|9	Y	3,7|10	C	9|10	C	2|2	C	12|13	Y	4,3|7	N	0|1	Y	6,7|13	T	3|3	C	2|2	C	2|3	n	0	C	7|8	12
DLO_r1.0ch01	23853705	A	W	1,5|6	W	4,12|16	W	2,8|10	W	5,8|13	T	20|22	W	3,2|5	A	1|3	N	0|1	A	1|2	W	4,5|9	W	4,8|12	W	5,12|17	T	15|15	A	3|4	W	3,23|26	T	2|2	T	8|8	W	3,9|12	W	6,7|13	T	4|4	W	2,3|5	N	0|1	T	17|17	3
DLO_r1.0ch01	23883472	G	G	7|7	K	13,38|51	K	15,34|49	K	37,19|56	G	103|103	K	1,3|4	K	15,6|21	K	1,4|5	T	16|17	K	50,31|81	K	26,19|45	K	33,46|79	K	35,23|58	n	0	K	55,50|105	G	18|18	G	13|13	G	51|51	n	0	n	0	n	0	n	0	n	0	5
DLO_r1.0ch01	23899345	G	C	10|10	C	3|3	C	12|12	C	10|11	S	2,14|16	S	1,3|4	C	4|4	n	0	N	0|1	S	3,20|23	C	11|11	C	9|9	C	8|8	n	0	C	8|8	C	10|10	C	6|6	S	8,7|15	S	1,4|5	C	2|2	C	6|6	n	0	C	19|19	0
DLO_r1.0ch01	23927953	T	Y	4,4|8	Y	5,7|12	N	0|8	Y	8,6|14	Y	10,15|25	C	2|2	Y	4,3|7	T	4|5	T	4|5	Y	10,5|16	Y	5,3|8	Y	4,5|9	Y	5,8|13	Y	2,2|4	N	0|8	N	0|1	Y	8,1|9	Y	3,10|14	Y	5,10|16	T	2|2	T	3|3	n	0	Y	10,2|12	4
DLO_r1.0ch01	23946776	G	C	6|6	C	5|5	C	7|7	C	12|12	C	8|8	S	2,4|6	C	3|3	G	1|1	G	1|1	C	23|24	S	2,7|9	S	1,5|6	S	1,4|5	N	0|1	S	2,9|11	C	9|9	C	5|5	S	1,7|8	C	3|3	n	0	S	3,3|6	n	0	C	14|14	2
DLO_r1.0ch01	23960669	A	R	1,1|2	A	6|6	R	1,4|5	A	8|8	R	7,3|10	n	0	R	2,1|3	A	1|1	A	1|1	R	6,3|9	A	6|6	A	9|9	A	3|3	n	0	R	10,2|12	R	1,3|4	R	2,1|3	A	3|3	A	7|7	n	0	A	4|4	n	0	A	9|9	11
DLO_r1.0ch01	23960717	C	C	1|2	M	2,4|6	M	2,2|4	C	8|9	M	6,6|12	n	0	M	2,1|3	C	1|1	N	0|1	M	3,6|9	C	6|6	M	3,6|9	C	2|3	n	0	M	5,8|13	M	3,1|4	C	3|3	C	5|5	M	6,1|7	n	0	C	4|4	n	0	C	10|10	9
DLO_r1.0ch01	23961149	G	G	1|2	R	2,1|3	G	2|2	R	5,3|8	R	6,4|10	n	0	G	1|2	n	0	N	0|1	G	3|4	G	1|2	R	5,1|6	A	2|2	n	0	R	6,4|10	G	2|3	R	2,1|3	G	1|1	A	5|5	n	0	G	3|4	n	0	R	4,3|7	8
DLO_r1.0ch01	24044477	A	A	2|2	R	2,4|6	A	4|4	R	7,20|27	R	8,16|24	R	5,2|7	A	22|24	n	0	n	0	R	6,13|19	A	17|17	R	3,7|10	R	3,14|17	R	11,4|15	R	6,13|19	R	4,2|6	G	4|4	R	30,21|51	R	4,3|7	A	2|2	A	2|2	n	0	R	7,9|16	6
DLO_r1.0ch01	24214635	G	A	3|3	R	6,1|7	A	7|7	R	8,1|9	R	10,2|12	A	3|3	N	0|2	n	0	A	3|3	A	6|6	N	0|1	A	7|7	R	10,4|14	N	0|1	R	4,1|5	A	5|5	R	3,1|4	R	7,3|10	A	6|6	n	0	A	3|3	n	0	A	7|7	0
DLO_r1.0ch01	24338355	G	G	7|7	n	0	K	11,4|15	K	32,18|50	K	20,16|36	K	3,6|9	G	2|2	n	0	K	2,17|19	K	47,19|66	K	2,2|4	G	46|48	G	4|4	n	0	G	25|25	n	0	G	27|27	G	2|2	K	4,2|6	G	4|4	G	18|22	G	2|2	K	4,3|7	10
DLO_r1.0ch01	24424397	T	C	35|35	C	33|33	n	0	C	89|89	C	56|56	C	25|25	n	0	C	17|17	C	2|2	C	85|85	C	88|88	C	36|36	T	48|48	C	22|22	n	0	C	34|34	C	20|20	C	49|49	n	0	C	7|7	Y	110,42|152	n	0	C	67|67	1
DLO_r1.0ch01	24424554	T	C	36|36	C	35|35	n	0	C	89|89	C	57|57	C	25|25	n	0	C	19|19	C	2|2	C	84|84	C	86|86	C	37|37	T	54|54	C	25|25	n	0	C	33|33	C	21|21	C	49|49	n	0	C	7|7	Y	111,43|154	n	0	C	69|69	1
DLO_r1.0ch01	24518060	G	R	42,6|48	R	88,11|99	A	56|57	R	65,34|99	R	201,86|287	R	5,1|6	R	19,19|38	A	12|13	R	17,3|20	A	177|186	R	19,20|39	R	81,14|95	R	29,17|46	A	5|5	R	71,48|119	R	35,5|40	A	64|70	R	41,32|73	A	100|103	R	13,9|22	A	40|44	A	3|3	A	131|135	0
DLO_r1.0ch01	24919458	G	G	48|48	A	84|86	G	40|40	n	0	A	134|143	G	14|14	A	121|122	G	6|6	G	3|3	G	81|81	G	68|68	A	57|59	R	34,40|74	G	10|10	R	115,122|237	G	1|1	G	1|1	A	91|92	G	74|74	A	6|6	G	90|90	A	2|2	G	5|5	13
DLO_r1.0ch01	24919562	T	T	94|94	T	165|166	K	72,9|81	n	0	T	283|284	T	25|25	T	228|228	T	9|9	K	6,1|7	K	138,27|165	T	133|133	T	118|118	T	146|146	G	17|17	T	451|451	T	13|13	T	15|15	T	167|167	K	71,68|139	T	13|13	T	168|168	T	4|4	T	8|8	17
DLO_r1.0ch01	24919567	A	A	56|56	A	93|93	M	7,37|44	n	0	A	164|164	A	14|14	A	128|128	A	5|5	M	1,3|4	M	24,76|101	A	71|71	A	63|63	A	81|81	C	10|10	A	248|248	A	13|13	A	16|16	A	89|89	M	35,38|73	A	8|8	A	98|98	A	2|2	A	7|7	17
DLO_r1.0ch01	24919613	T	T	43|43	T	85|85	W	36,5|41	n	0	T	144|144	T	12|12	T	113|113	T	6|6	A	3|3	A	76|83	T	63|63	T	60|60	T	67|67	A	9|9	T	212|212	T	8|8	T	7|7	T	92|92	W	38,36|74	T	7|7	T	80|80	T	2|2	T	4|4	17
DLO_r1.0ch01	24919616	G	G	43|43	T	81|85	G	41|41	n	0	K	15,129|144	G	12|12	T	112|113	G	6|6	G	3|3	G	83|83	G	62|62	T	57|60	K	35,32|67	G	9|9	K	107,104|211	G	7|7	G	7|7	T	92|92	G	74|74	K	1,6|7	G	79|80	T	2|2	G	4|4	13
DLO_r1.0ch01	25008382	A	C	3|3	A	6|6	A	4|5	A	6|6	M	2,2|4	C	3|3	M	2,1|3	C	1|1	A	1|1	M	12,3|15	M	1,4|5	A	3|3	M	1,2|3	A	2|2	M	5,3|8	M	11,5|16	M	3,2|5	A	5|5	n	0	A	1|1	A	11|11	n	0	A	12|13	10
DLO_r1.0ch01	25144245	G	K	6,24|30	G	46|46	G	75|75	G	68|68	K	32,59|91	G	59|59	K	32,19|51	K	9,13|22	G	5|5	K	126,46|172	K	31,25|56	G	60|61	G	44|44	G	11|11	K	97,52|149	K	8,26|34	K	28,38|66	G	97|97	G	33|33	T	9|10	K	85,27|112	N	0|1	K	67,41|108	10
DLO_r1.0ch01	25182539	A	G	15|15	A	11|11	A	6|6	A	2|2	R	13,37|50	A	20|20	A	4|5	n	0	A	9|9	R	2,6|8	A	11|11	A	9|9	A	2|2	n	0	R	2,16|18	R	2,6|8	G	4|4	A	11|11	A	5|5	A	1|1	R	2,1|3	n	0	A	3|3	13
DLO_r1.0ch01	25182558	G	G	30|30	R	10,3|13	G	8|9	G	5|5	R	11,82|93	G	37|37	R	4,2|6	n	0	G	18|18	G	12|13	G	22|22	A	12|13	R	3,1|4	n	0	G	31|33	R	4,11|15	G	8|8	R	10,4|14	R	7,1|8	n	0	R	3,4|7	n	0	n	0	9
DLO_r1.0ch01	25182643	C	C	16|16	T	10|11	C	3|4	C	3|3	Y	40,11|51	C	19|19	Y	1,3|4	n	0	C	9|9	C	7|8	C	11|11	T	11|12	N	0|1	n	0	C	18|20	Y	6,4|10	C	5|5	Y	3,8|11	T	7|7	N	0|1	Y	1,4|5	n	0	T	2|2	9
DLO_r1.0ch01	25182645	G	G	16|16	G	11|12	G	4|4	G	3|3	G	51|51	A	19|19	G	4|4	n	0	A	9|9	G	7|8	G	11|11	G	11|12	G	1|2	n	0	G	19|20	G	9|10	G	5|5	G	13|13	G	7|7	G	1|1	G	5|5	n	0	G	2|2	18
DLO_r1.0ch01	25182658	G	A	16|16	R	11,2|13	R	4,1|5	A	3|3	A	50|50	A	18|18	A	4|4	n	0	A	9|9	R	7,2|9	A	11|11	A	12|13	R	2,1|3	n	0	A	18|19	A	9|10	A	5|5	A	13|13	A	8|8	N	0|1	A	5|5	n	0	A	2|2	0
DLO_r1.0ch01	25182679	T	C	16|16	C	12|13	Y	4,3|7	C	3|3	C	52|52	C	18|18	C	5|5	n	0	C	9|9	Y	7,2|9	C	11|11	C	12|13	T	1|3	n	0	C	19|21	C	9|10	C	4|4	C	13|13	C	7|7	n	0	C	4|4	n	0	C	2|2	1
DLO_r1.0ch01	25311988	T	W	3,3|6	T	10|12	W	7,2|9	W	5,5|10	W	18,4|22	T	3|4	A	6|6	n	0	n	0	W	4,4|8	A	3|3	W	2,1|3	W	5,3|8	A	2|2	A	7|7	W	3,1|4	W	5,1|6	T	1|2	T	1|3	N	0|1	W	4,2|6	n	0	W	5,4|9	4
DLO_r1.0ch01	25312007	A	R	2,2|4	R	6,4|10	R	1,6|7	R	4,4|8	R	3,13|16	A	3|4	G	6|6	n	0	n	0	R	2,4|6	G	3|3	R	2,2|4	R	3,5|8	G	2|2	G	3|3	R	1,3|4	R	1,4|5	A	1|2	G	2|2	N	0|1	R	1,4|5	n	0	R	4,5|9	2
DLO_r1.0ch01	25383078	A	A	18|18	n	0	R	35,22|57	A	178|178	A	4|4	n	0	A	4|4	n	0	G	4|4	G	64|64	G	33|33	n	0	A	72|72	A	16|16	A	83|83	n	0	n	0	A	63|63	R	23,56|79	n	0	n	0	n	0	n	0	8
DLO_r1.0ch01	25577593	G	R	2,2|4	R	2,1|3	R	2,3|5	G	2|3	G	1|1	n	0	G	1|1	N	0|1	n	0	R	4,3|7	n	0	R	2,1|3	A	3|3	n	0	R	5,1|6	R	2,1|3	R	5,1|6	A	7|7	G	3|4	n	0	R	3,1|4	n	0	R	4,5|9	4
DLO_r1.0ch01	25578044	G	n	0	G	1|1	n	0	A	143|147	R	144,162|306	G	33|40	G	22|22	R	8,5|13	R	7,9|16	G	1|1	A	20|20	G	1|1	G	35|35	R	38,7|45	G	91|91	G	2|2	n	0	G	94|94	G	28|28	R	16,11|27	G	44|44	n	0	G	4|4	12
DLO_r1.0ch01	25578153	C	S	2,6|8	S	5,4|9	C	9|9	G	151|152	G	302|307	G	41|41	G	25|25	G	14|15	G	15|16	S	9,8|17	S	19,3|22	S	4,3|7	S	34,4|38	G	44|44	G	91|96	S	4,2|6	S	3,7|10	S	88,10|98	S	27,6|33	G	26|26	G	46|49	n	0	S	9,9|18	1
DLO_r1.0ch01	25593142	T	C	3|3	T	228|229	T	129|131	C	7|7	Y	31,164|195	T	29|31	T	152|152	T	27|31	T	34|36	T	379|379	T	72|72	T	272|276	T	279|284	T	12|13	T	253|254	T	147|148	T	167|167	T	250|259	T	150|150	T	5|5	T	279|279	T	8|8	T	293|309	20
DLO_r1.0ch01	25593224	C	C	5|5	C	223|224	Y	101,29|130	C	5|5	C	190|190	C	35|35	C	152|152	C	29|29	Y	19,12|31	Y	333,46|379	Y	25,46|71	C	275|275	C	270|280	Y	4,8|12	C	254|254	C	153|153	C	168|168	C	255|256	Y	136,20|156	C	5|5	C	277|277	C	6|6	C	304|304	17
DLO_r1.0ch01	25593225	G	R	2,2|4	A	223|223	R	76,54|130	G	5|5	A	181|190	R	29,5|34	R	105,47|152	A	27|29	R	18,13|31	R	172,206|378	R	8,63|71	A	270|275	R	221,58|279	R	4,8|12	R	122,132|254	R	130,23|153	R	130,39|169	R	130,125|255	R	134,21|155	A	5|5	A	276|277	A	6|6	R	204,99|303	1
DLO_r1.0ch01	25636836	G	G	50|50	K	41,60|101	G	26|26	T	88|88	K	241,132|373	K	6,4|10	K	14,59|73	T	6|6	G	3|3	G	144|144	G	27|27	K	50,36|86	K	34,37|71	n	0	T	111|116	G	57|57	G	11|11	K	74,150|224	G	18|18	K	5,18|23	T	96|97	n	0	G	117|117	9
DLO_r1.0ch01	25636888	A	A	53|53	R	45,60|105	A	27|27	G	90|92	A	395|395	R	5,5|10	R	47,28|75	A	7|7	A	3|3	A	153|153	A	27|27	R	54,36|90	A	76|76	n	0	A	125|125	A	56|56	A	15|15	R	153,80|233	A	20|20	A	25|25	R	46,55|101	n	0	A	124|124	14
DLO_r1.0ch01	25636961	G	G	102|102	G	196|196	G	56|56	G	179|179	S	487,263|750	G	21|21	S	84,63|147	C	12|13	G	6|6	G	276|276	G	48|48	G	170|170	S	68,78|146	n	0	C	221|230	G	106|106	G	29|29	S	293,148|441	G	39|39	S	12,37|49	S	108,88|196	n	0	G	238|239	13
DLO_r1.0ch01	25645536	G	n	0	S	5,2|7	G	7|7	C	3|3	G	4|5	G	2|2	G	11|12	N	0|1	N	0|1	G	8|8	G	5|5	G	10|10	G	14|14	G	2|3	G	7|8	G	3|4	G	4|4	G	17|17	G	12|12	n	0	G	26|26	n	0	G	4|5	16
DLO_r1.0ch01	25893627	C	C	1|1	C	3|3	C	3|3	C	15|15	M	12,11|23	C	3|3	M	3,5|8	n	0	n	0	M	10,3|13	M	1,1|2	C	2|2	C	12|12	C	2|2	C	14|14	A	5|5	M	3,4|7	M	5,5|10	C	7|7	A	2|2	M	5,3|8	n	0	M	6,1|7	10
DLO_r1.0ch01	25893636	C	N	0|1	T	3|3	T	4|4	T	18|18	Y	16,11|27	T	3|3	Y	3,5|8	n	0	n	0	Y	11,4|15	C	1|2	T	2|2	T	11|11	T	2|2	T	15|15	C	6|6	Y	3,5|8	Y	6,5|11	T	10|10	C	2|2	C	7|8	n	0	C	6|7	5
DLO_r1.0ch01	25904786	G	G	8|8	R	11,2|13	A	19|19	R	17,6|23	R	16,10|26	R	2,1|3	A	5|5	G	1|1	A	4|4	R	7,4|11	A	5|5	A	15|16	R	7,2|9	R	3,1|4	R	15,4|19	R	6,3|9	R	5,4|9	R	24,6|30	A	9|9	G	1|2	R	2,6|8	n	0	R	5,7|12	3
DLO_r1.0ch01	25932320	A	G	48|48	R	81,86|167	G	78|78	A	150|150	R	288,179|467	A	42|42	G	117|120	R	28,60|88	G	48|51	G	134|134	R	196,137|333	R	63,92|155	G	146|146	R	33,20|53	G	141|141	G	6|6	G	2|2	G	183|183	G	30|30	R	11,9|20	G	79|79	G	4|4	G	92|92	2
DLO_r1.0ch01	25932386	C	C	50|51	S	86,78|164	S	34,47|81	C	142|142	S	170,284|454	C	39|39	G	122|122	C	91|91	S	36,15|51	C	137|137	C	324|324	S	91,66|157	S	93,51|144	C	52|52	G	141|144	S	2,6|8	C	1|1	G	174|185	G	32|32	S	8,11|19	C	78|78	G	4|4	G	82|91	9
DLO_r1.0ch01	26056047	T	N	0|1	K	2,4|6	K	3,2|5	K	9,7|16	K	6,18|24	T	3|3	T	6|6	T	2|2	n	0	T	3|4	K	2,7|9	T	9|9	K	3,2|5	T	2|2	K	3,3|6	T	3|3	T	5|6	K	2,7|9	T	3|4	n	0	T	8|8	n	0	K	2,1|3	10
DLO_r1.0ch01	26056949	A	R	3,2|5	A	5|6	A	1|1	A	2|2	A	29|31	A	1|1	n	0	n	0	n	0	A	10|10	G	1|1	A	10|11	n	0	G	1|1	A	4|4	n	0	n	0	A	2|2	R	5,2|7	n	0	R	2,2|4	n	0	R	1,2|3	9
DLO_r1.0ch01	26143894	C	S	5,13|18	S	3,5|8	G	2|2	C	12|12	S	9,22|31	n	0	C	6|6	C	15|15	C	1|1	S	6,7|13	S	2,4|6	S	4,5|9	S	2,6|8	C	1|1	S	10,48|58	C	37|39	C	2|2	C	61|61	n	0	N	0|1	S	5,2|7	G	2|2	S	12,25|37	8
DLO_r1.0ch01	26368765	C	T	155|155	Y	609,107|716	Y	151,44|195	Y	352,169|521	Y	235,215|450	T	110|110	C	148|148	Y	18,29|47	C	24|24	C	246|246	Y	61,117|178	Y	266,70|336	Y	135,178|313	Y	17,25|42	Y	157,151|308	Y	35,40|75	Y	54,53|107	C	312|312	Y	89,178|267	Y	17,6|23	Y	191,158|349	n	0	Y	150,68|218	4
DLO_r1.0ch01	26368769	C	C	156|156	Y	580,145|725	Y	125,74|199	Y	423,101|524	C	451|451	C	111|111	Y	85,64|149	Y	29,18|47	Y	13,11|24	T	239|245	Y	121,60|181	Y	246,93|339	Y	268,49|317	C	42|42	C	310|313	Y	40,35|75	Y	53,54|107	Y	187,125|312	C	269|269	C	23|23	Y	161,193|354	n	0	Y	156,62|218	7
DLO_r1.0ch01	26463544	C	Y	17,12|29	Y	44,49|93	T	7|7	Y	30,115|145	C	72|72	Y	4,22|26	Y	4,12|16	Y	1,1|2	C	5|5	Y	35,50|85	Y	33,18|51	Y	33,52|85	Y	17,30|47	Y	2,1|3	Y	48,61|109	Y	4,25|29	Y	6,18|24	T	93|93	Y	6,33|39	C	2|2	Y	9,46|55	n	0	T	19|21	3
DLO_r1.0ch01	26463673	T	K	18,11|29	K	45,57|102	T	10|10	K	30,128|158	G	70|70	T	25|25	T	12|12	K	1,2|3	G	3|3	K	30,54|84	K	15,35|50	K	35,60|95	K	13,31|44	K	1,1|2	K	35,70|105	T	29|29	T	23|23	T	101|101	T	36|36	G	2|2	T	49|49	n	0	T	21|21	9
DLO_r1.0ch01	26463857	G	n	0	S	3,2|5	C	2|2	G	1|1	S	5,7|12	S	1,3|4	C	2|2	C	2|2	C	1|1	S	3,4|7	G	3|4	G	1|2	C	3|3	C	5|5	C	3|3	n	0	N	0|1	G	3|3	S	2,5|7	n	0	N	0|6	n	0	C	4|4	4
DLO_r1.0ch01	26494111	A	G	4|4	G	4|4	G	5|5	G	4|4	G	10|11	n	0	G	3|3	G	3|3	N	0|1	R	2,3|5	R	4,2|6	G	10|10	G	3|3	N	0|1	R	6,7|13	N	0|1	R	1,4|5	G	10|10	G	9|9	A	1|2	G	6|6	n	0	G	13|13	1
DLO_r1.0ch01	26517116	G	S	6,2|8	S	2,6|8	N	0|1	G	13|14	S	9,4|13	N	0|1	S	7,4|11	n	0	N	0|2	S	7,3|10	G	1|3	S	4,6|10	S	2,2|4	N	0|1	S	1,4|5	G	4|5	G	4|4	S	4,3|7	N	0|1	N	0|1	S	3,2|5	G	1|1	G	3|4	6
DLO_r1.0ch01	26517119	A	R	4,2|6	A	4|5	A	1|1	R	7,7|14	R	3,3|6	A	1|1	R	3,5|8	n	0	A	2|2	R	3,6|9	A	3|3	R	4,3|7	A	2|3	A	1|1	A	3|4	R	1,4|5	G	3|3	R	3,2|5	A	1|1	A	1|1	R	3,2|5	N	0|1	R	1,3|4	10
DLO_r1.0ch01	26517131	A	R	4,3|7	R	3,8|11	A	3|3	R	8,8|16	R	11,15|26	R	2,2|4	R	7,13|20	A	1|2	A	1|1	R	5,10|15	A	6|6	R	5,4|9	R	5,8|13	A	1|1	R	7,2|9	G	9|10	G	6|6	R	3,14|17	A	1|1	n	0	R	5,11|16	n	0	R	3,10|13	6
DLO_r1.0ch01	26557270	C	S	2,2|4	C	3|3	n	0	C	4|4	S	4,10|14	n	0	n	0	n	0	C	4|4	S	3,1|4	C	2|2	C	2|2	G	2|2	S	2,2|4	G	2|2	S	3,4|7	S	2,2|4	S	2,3|5	n	0	n	0	C	6|6	n	0	G	2|2	6
DLO_r1.0ch01	26557272	G	K	2,2|4	G	2|3	n	0	K	2,2|4	G	13|13	n	0	n	0	n	0	K	2,2|4	G	3|4	T	2|2	G	2|2	G	2|2	K	2,2|4	G	2|2	G	7|7	K	2,2|4	G	5|5	n	0	n	0	T	6|6	n	0	G	2|2	9
DLO_r1.0ch01	26557281	C	Y	2,2|4	C	2|3	n	0	Y	2,2|4	C	13|13	n	0	n	0	n	0	Y	2,2|4	C	3|4	T	2|2	C	2|2	C	2|2	Y	2,2|4	C	2|2	C	7|7	Y	2,2|4	C	5|5	n	0	n	0	T	6|6	n	0	C	2|2	9
DLO_r1.0ch01	26557303	C	Y	2,2|4	C	3|3	n	0	C	4|4	C	10|12	n	0	n	0	n	0	C	4|4	Y	2,2|4	C	2|2	C	2|2	T	2|2	C	3|3	T	2|2	Y	4,3|7	Y	2,2|4	C	5|5	n	0	n	0	C	4|4	n	0	T	2|2	9
DLO_r1.0ch01	26561962	C	Y	2,14|16	Y	108,370|478	T	55|56	Y	88,87|175	Y	233,588|821	Y	38,43|81	Y	120,77|197	T	27|28	T	14|14	T	461|466	T	187|188	T	400|436	T	256|257	T	68|68	Y	189,610|799	T	165|165	T	91|91	Y	114,126|240	T	185|187	Y	19,21|40	T	141|141	T	26|26	T	329|329	0
DLO_r1.0ch01	26562031	G	A	13|13	A	475|475	A	55|56	A	174|175	R	576,228|804	R	43,40|83	R	75,115|190	A	27|27	A	14|14	A	456|458	A	185|187	A	442|443	A	260|260	A	66|66	R	605,189|794	A	160|160	A	92|92	R	122,118|240	A	185|185	R	21,20|41	A	138|138	A	26|26	A	324|324	0
DLO_r1.0ch01	26562064	A	n	0	A	118|118	R	28,37|65	R	83,221|304	A	117|117	G	65|65	R	50,7|57	G	16|16	R	15,5|20	n	0	n	0	R	73,55|128	R	22,53|75	R	2,16|18	A	63|63	G	27|27	G	14|15	R	36,42|78	R	39,147|186	A	3|3	G	103|103	A	3|3	R	48,62|110	5
DLO_r1.0ch01	26562164	C	C	2|2	C	236|236	C	122|122	M	201,401|602	C	217|217	C	126|126	M	12,100|112	A	35|35	C	36|36	C	11|11	C	12|12	M	110,153|263	C	159|159	C	41|41	C	133|133	C	61|61	C	36|36	M	84,70|154	C	357|357	C	5|5	M	129,82|211	C	6|6	M	126,97|223	16
DLO_r1.0ch01	26562167	C	C	2|2	C	237|237	M	73,48|121	M	440,162|602	C	215|215	A	124|126	M	12,99|111	A	35|35	M	10,29|39	C	11|11	C	13|13	M	110,154|264	M	109,49|158	M	33,6|39	C	134|134	M	54,7|61	M	32,4|36	M	84,72|156	M	279,79|358	C	6|6	A	206|211	C	6|6	M	126,96|222	8
DLO_r1.0ch01	26597991	C	T	7|7	C	3|3	C	3|3	C	6|6	Y	3,8|11	n	0	n	0	C	3|3	n	0	Y	3,4|7	C	1|1	C	11|11	n	0	C	1|1	Y	4,2|6	n	0	n	0	C	4|4	n	0	n	0	C	2|3	n	0	C	1|2	10
DLO_r1.0ch01	26598030	C	T	5|5	C	2|2	C	2|2	C	3|3	Y	3,8|11	n	0	n	0	C	2|2	n	0	C	1|2	n	0	C	6|6	n	0	C	1|1	Y	4,2|6	n	0	n	0	C	3|3	n	0	n	0	Y	1,1|2	n	0	C	1|2	9
DLO_r1.0ch01	26622056	T	n	0	K	22,13|35	K	3,8|11	T	23|23	K	15,46|61	K	1,2|3	T	6|6	K	4,4|8	T	1|1	G	42|42	K	21,6|27	K	20,15|35	G	24|24	K	4,4|8	G	17|17	K	10,3|13	K	6,7|13	K	11,16|27	K	13,27|40	K	1,2|3	K	11,6|17	n	0	G	8|8	3
DLO_r1.0ch01	26622424	C	C	1|1	Y	30,20|50	C	15|15	T	33|33	Y	57,22|79	C	11|11	T	9|10	Y	8,6|14	C	1|2	C	55|55	Y	27,9|36	Y	25,19|44	C	36|36	Y	5,4|9	C	27|27	C	17|17	C	18|18	Y	20,14|34	C	46|46	Y	2,2|4	Y	15,9|24	n	0	C	11|11	11
DLO_r1.0ch01	26638359	A	G	38|42	A	6|6	R	6,7|13	R	30,64|94	R	24,16|40	G	17|17	R	18,16|34	n	0	R	8,7|15	R	28,67|95	R	8,11|19	A	63|69	n	0	n	0	R	86,75|161	G	4|4	R	55,40|95	G	2|2	R	14,4|18	R	7,12|19	R	17,10|27	n	0	A	4|4	3
DLO_r1.0ch01	26638362	T	C	38|42	T	6|6	Y	11,2|13	Y	71,23|94	C	37|41	C	17|17	C	34|34	n	0	Y	13,2|15	Y	67,28|95	Y	11,8|19	Y	33,36|69	n	0	n	0	Y	115,46|161	C	4|4	Y	40,55|95	C	2|2	Y	8,10|18	C	19|19	Y	10,17|27	n	0	T	4|4	2
DLO_r1.0ch01	26638394	G	G	37|41	A	6|6	G	11|13	R	22,73|95	G	36|40	G	17|17	G	34|34	n	0	G	13|15	R	25,67|92	R	8,12|20	R	36,32|68	n	0	n	0	R	44,115|159	G	4|4	R	55,40|95	G	2|2	R	10,8|18	G	17|17	R	17,10|27	n	0	A	4|4	9
DLO_r1.0ch01	26659553	A	R	2,2|4	R	3,3|6	R	4,3|7	R	9,9|18	A	13|13	G	3|3	R	1,1|2	G	2|2	n	0	R	2,9|11	G	3|3	R	1,1|2	G	1|1	R	1,1|2	A	4|4	A	3|3	R	2,2|4	R	1,3|4	R	1,2|3	n	0	A	6|6	n	0	R	2,4|6	4
DLO_r1.0ch01	26659584	T	A	7|7	A	2|2	A	8|8	A	25|26	A	17|17	A	3|3	A	4|4	A	3|3	n	0	A	18|18	A	4|4	A	3|3	W	2,2|4	A	2|2	W	7,2|9	A	3|3	W	6,1|7	W	4,2|6	W	6,1|7	n	0	W	6,2|8	n	0	W	8,1|9	0
DLO_r1.0ch01	26685636	G	G	5|5	K	8,28|36	G	3|3	n	0	G	8|8	n	0	G	4|4	T	14|14	n	0	K	5,9|14	K	1,1|2	K	5,29|34	T	52|52	n	0	T	134|142	K	1,5|6	N	0|2	G	4|4	n	0	T	3|3	T	5|5	n	0	T	7|7	5
DLO_r1.0ch01	26685746	C	C	5|5	C	40|41	C	1|1	A	5|5	M	3,12|15	A	1|1	C	5|5	C	18|18	A	1|1	C	20|20	C	2|2	C	37|41	C	53|53	A	1|1	C	154|154	C	7|8	C	5|6	C	3|3	M	2,2|4	C	3|3	C	35|35	n	0	C	9|9	16
DLO_r1.0ch01	26693601	G	T	14|14	K	15,14|29	K	26,31|57	T	46|46	K	18,38|56	T	12|12	T	5|5	K	3,6|9	K	3,5|8	K	21,72|93	K	15,10|25	K	14,27|41	K	6,39|45	G	1|2	K	37,45|82	T	22|22	T	22|22	K	7,28|35	T	63|63	T	1|1	T	12|12	n	0	T	38|38	1
DLO_r1.0ch01	26693793	T	C	14|14	Y	14,15|29	Y	31,23|54	C	42|43	Y	39,18|57	C	12|12	Y	5,2|7	Y	7,3|10	Y	6,3|9	Y	68,17|85	Y	10,15|25	Y	27,14|41	Y	42,6|48	T	1|2	Y	46,34|80	C	19|19	C	22|22	Y	24,8|32	C	61|61	N	0|1	C	12|12	n	0	C	38|38	1
DLO_r1.0ch01	26821071	C	Y	7,8|15	Y	8,10|18	Y	1,6|7	C	21|26	Y	3,22|25	C	10|12	C	6|6	n	0	n	0	Y	10,18|28	Y	7,4|11	Y	6,4|10	Y	17,5|22	n	0	Y	12,15|27	T	10|10	Y	2,7|9	C	14|14	T	6|6	N	0|1	Y	3,6|9	n	0	Y	9,7|16	4
DLO_r1.0ch01	26821137	A	R	5,3|8	R	11,5|16	A	1|2	R	21,6|27	G	11|12	A	8|10	A	4|4	n	0	n	0	R	10,13|23	R	6,2|8	A	5|6	A	15|16	n	0	R	12,7|19	G	4|4	R	2,2|4	A	15|16	G	5|5	n	0	R	3,4|7	n	0	R	7,3|10	6
DLO_r1.0ch01	26821296	A	W	8,6|14	W	18,5|23	A	6|7	A	32|38	W	11,17|28	W	11,4|15	A	5|5	n	0	n	0	W	17,18|35	A	11|13	W	7,4|11	W	17,5|22	n	0	W	16,11|27	W	2,8|10	W	5,6|11	A	17|17	W	2,5|7	T	1|1	W	5,5|10	n	0	W	10,8|18	5
DLO_r1.0ch01	26887749	C	C	1|2	A	4|4	C	3|3	C	6|7	C	4|5	n	0	C	3|4	n	0	n	0	M	7,6|13	A	12|12	N	0|1	C	8|10	n	0	M	4,7|11	M	4,4|8	C	3|4	A	5|5	C	3|3	C	1|1	M	3,1|4	n	0	M	4,7|11	9
DLO_r1.0ch01	26887803	A	R	2,2|4	A	4|4	R	4,2|6	R	4,6|10	R	2,3|5	n	0	R	5,2|7	n	0	n	0	R	8,13|21	A	15|15	A	1|1	R	9,3|12	n	0	R	3,12|16	R	5,6|11	R	1,6|7	A	5|5	R	3,2|5	G	2|2	R	2,2|4	n	0	R	4,8|12	4
DLO_r1.0ch01	26887810	T	K	2,2|4	G	5|5	T	6|6	T	9|10	T	4|5	n	0	T	6|7	n	0	n	0	K	12,11|23	G	17|17	G	2|2	T	13|16	n	0	K	3,12|15	K	5,6|11	K	2,6|8	G	6|6	T	6|6	T	2|2	K	3,2|5	n	0	K	7,9|16	7
DLO_r1.0ch01	26887839	T	K	2,2|4	G	5|5	T	5|5	T	11|13	T	5|6	n	0	K	2,5|7	n	0	n	0	K	15,10|25	G	20|20	G	2|2	K	4,10|14	N	0|2	K	6,10|16	K	6,6|12	T	8|10	G	9|9	T	6|6	T	2|2	K	3,2|5	n	0	K	7,11|18	6
DLO_r1.0ch01	26902859	T	T	6|6	T	14|14	n	0	n	0	W	2,5|7	A	2|2	T	2|2	T	3|3	T	5|5	W	4,3|7	A	2|2	T	14|14	T	6|6	n	0	T	26|26	T	8|8	T	3|3	T	6|6	A	6|6	n	0	T	16|16	n	0	T	2|2	13
DLO_r1.0ch01	26902870	C	C	6|7	C	14|14	n	0	n	0	Y	5,2|7	T	2|2	C	2|2	C	3|3	Y	1,4|5	Y	3,4|7	T	2|2	C	13|13	C	6|6	n	0	Y	10,17|27	T	8|8	Y	2,2|4	C	6|6	T	6|6	n	0	Y	4,12|16	n	0	C	2|2	8
DLO_r1.0ch01	26915897	T	Y	27,6|33	C	85|87	n	0	T	54|56	C	28|30	Y	4,4|8	Y	7,4|11	T	17|17	T	1|1	Y	97,63|160	Y	2,3|5	C	13|13	Y	4,4|8	n	0	Y	66,8|74	C	81|85	C	22|22	Y	3,1|4	Y	2,16|18	Y	8,1|9	C	47|50	n	0	C	34|34	3
DLO_r1.0ch01	26915902	A	A	27|33	A	85|87	n	0	T	54|56	A	28|30	W	4,4|8	W	7,4|11	T	16|16	A	1|1	W	98,63|161	A	3|4	A	13|13	W	6,2|8	n	0	A	65|73	A	82|86	A	22|22	A	3|4	W	2,16|18	A	8|9	A	48|51	n	0	A	35|35	13
DLO_r1.0ch01	26915921	G	K	5,28|33	T	85|87	n	0	G	54|56	T	30|30	K	4,4|8	K	4,8|12	G	14|17	G	2|2	K	64,99|163	K	2,3|5	T	13|13	K	6,7|13	n	0	T	69|74	T	83|87	T	22|22	T	4|4	G	17|19	T	8|8	T	49|51	n	0	T	36|36	4
DLO_r1.0ch01	26915948	G	S	5,27|32	C	81|83	n	0	G	54|56	C	28|29	S	4,4|8	S	3,6|9	G	16|16	G	2|2	S	60,93|153	G	3|4	C	14|14	S	5,6|11	n	0	C	67|72	C	81|84	C	22|22	S	1,4|5	G	16|18	S	1,8|9	C	45|49	n	0	C	34|34	5
DLO_r1.0ch01	27012432	T	T	5|5	Y	5,1|6	n	0	T	12|14	Y	5,5|10	C	2|2	T	7|7	C	1|1	n	0	Y	2,4|6	Y	4,4|8	T	2|2	Y	3,6|9	T	2|2	Y	5,1|6	T	1|1	n	0	T	6|6	T	3|3	n	0	T	4|5	n	0	Y	2,2|4	9
DLO_r1.0ch01	27014410	T	T	1|2	T	2|2	T	4|4	T	1|1	Y	3,9|12	n	0	T	2|3	T	2|2	T	1|1	T	2|2	n	0	T	1|2	C	2|2	T	1|1	T	3|4	T	3|3	T	2|3	T	5|6	T	2|2	n	0	T	1|3	n	0	T	8|8	17
DLO_r1.0ch01	27014445	G	G	2|2	G	1|2	G	3|4	G	1|1	G	10|11	n	0	G	3|3	G	2|2	N	0|1	G	1|2	n	0	G	2|2	G	2|2	G	1|1	G	5|5	G	3|3	G	1|3	G	5|6	G	2|2	n	0	G	2|3	n	0	K	3,5|8	17
DLO_r1.0ch01	27014464	C	C	2|2	C	2|2	C	4|4	C	1|1	C	11|11	n	0	C	2|3	C	2|2	C	1|1	C	2|2	n	0	C	2|2	T	2|2	C	1|1	C	4|5	C	3|3	C	3|3	C	5|6	C	2|2	n	0	Y	1,2|3	n	0	C	8|8	17
DLO_r1.0ch01	27147850	G	K	12,4|16	K	3,10|13	K	11,12|23	K	13,11|24	K	17,41|58	G	2|3	T	4|4	G	1|1	T	3|3	K	12,5|17	K	5,15|20	K	13,9|22	K	13,21|34	G	1|1	K	10,31|41	K	4,7|11	G	16|16	T	26|26	K	12,16|28	T	2|2	K	13,5|18	T	2|2	K	3,8|11	4
DLO_r1.0ch01	27161612	A	G	5|5	A	4|4	R	7,2|9	R	5,4|9	A	11|11	n	0	R	3,2|5	N	0|1	A	1|1	A	4|5	A	4|4	A	4|5	A	2|2	A	3|3	R	5,7|12	G	2|2	A	1|1	R	4,5|9	A	1|1	n	0	R	1,2|3	n	0	R	3,2|5	10
DLO_r1.0ch01	27161632	G	A	5|5	G	4|4	G	10|12	R	4,5|9	G	14|15	n	0	R	3,4|7	N	0|1	G	1|1	G	4|5	G	4|4	G	4|5	G	2|2	G	3|3	R	8,4|12	A	2|2	G	1|1	R	4,4|8	G	2|2	n	0	R	2,2|4	n	0	R	3,3|6	11
DLO_r1.0ch01	27161674	A	A	6|6	A	5|6	R	8,3|11	R	6,2|8	R	6,6|12	n	0	R	5,2|7	A	1|1	G	1|1	R	4,2|6	R	2,1|3	R	4,2|6	R	1,1|2	A	2|3	R	11,3|14	A	2|2	n	0	A	12|12	n	0	n	0	A	2|3	n	0	R	6,2|8	7
DLO_r1.0ch01	27161675	T	C	6|6	T	6|6	Y	2,9|11	Y	3,5|8	T	12|12	n	0	Y	3,4|7	C	1|1	T	1|1	Y	3,4|7	T	3|3	T	5|6	T	2|2	T	3|3	Y	7,7|14	C	2|2	n	0	Y	6,6|12	n	0	n	0	Y	2,1|3	n	0	Y	3,5|8	7
DLO_r1.0ch01	27161719	A	G	4|4	A	6|6	R	7,2|9	R	4,3|7	A	8|8	n	0	A	4|5	N	0|1	A	1|1	R	4,2|6	A	3|3	A	1|1	n	0	A	1|1	R	5,5|10	G	2|2	n	0	R	4,4|8	n	0	N	0|1	A	1|1	n	0	A	3|4	9
DLO_r1.0ch01	27162129	T	C	5|5	T	7|7	T	11|13	Y	4,6|10	T	14|15	n	0	Y	3,5|8	N	0|1	T	1|1	Y	3,4|7	T	4|4	T	5|6	T	3|3	T	3|3	Y	9,3|12	C	2|2	T	1|1	Y	7,6|13	T	2|2	N	0|1	Y	2,2|4	n	0	T	5|6	11
DLO_r1.0ch01	27264318	A	R	3,19|22	R	25,69|94	R	4,15|19	R	46,93|139	G	74|78	G	11|12	G	21|23	A	4|4	A	1|1	R	6,29|35	R	23,28|51	R	21,36|57	A	3|3	G	7|7	G	47|52	G	33|34	G	30|30	A	44|44	A	3|3	R	3,8|11	G	32|32	n	0	R	32,16|48	5
DLO_r1.0ch01	27321673	G	G	1|3	R	5,1|6	G	2|3	R	4,15|19	R	6,14|20	A	3|3	G	2|2	G	3|3	N	0|1	A	16|16	R	2,2|4	A	3|3	R	7,4|11	G	2|2	G	17|18	N	0|1	N	0|1	R	6,3|9	A	3|3	G	1|3	R	2,3|5	n	0	G	1|3	8
DLO_r1.0ch01	27342689	C	S	10,16|26	S	15,18|33	C	31|31	S	17,22|39	S	56,30|86	C	20|20	S	5,17|22	C	2|2	C	1|2	S	18,38|56	S	4,2|6	S	13,8|21	C	3|4	S	3,3|6	S	24,8|32	S	5,11|16	S	8,19|27	C	55|55	C	4|4	S	3,2|5	S	15,7|22	n	0	S	24,27|51	7
DLO_r1.0ch01	27553924	A	G	7|7	n	0	G	35|35	G	19|19	G	19|19	R	4,3|7	G	2|2	A	6|6	A	1|1	n	0	G	6|6	n	0	A	37|43	G	3|3	A	28|32	G	15|15	G	4|4	G	7|7	G	61|61	n	0	R	4,9|13	N	0|1	n	0	4
DLO_r1.0ch01	27634266	G	G	19|19	G	29|29	R	16,22|38	G	9|9	G	59|59	R	12,10|22	G	42|42	G	8|10	G	6|7	R	40,34|74	R	35,32|67	G	23|23	G	83|83	R	4,2|6	R	28,135|163	G	24|26	R	33,13|46	G	106|106	R	41,26|67	G	7|7	G	33|33	N	0|1	R	45,73|118	13
DLO_r1.0ch01	27634389	C	T	8|8	T	12|12	Y	14,12|26	T	1|1	T	26|26	Y	8,6|14	T	21|21	T	2|2	T	4|4	Y	33,18|51	Y	35,21|56	T	10|10	T	48|48	C	3|4	Y	21,81|102	Y	2,12|14	Y	22,6|28	T	65|65	Y	28,13|41	T	6|6	T	14|14	C	1|1	Y	31,42|73	2
DLO_r1.0ch01	27634468	A	G	19|19	R	21,7|28	A	39|39	G	9|9	R	47,14|61	A	23|23	A	41|42	R	2,6|8	A	6|6	A	67|72	R	36,31|67	R	11,10|21	R	30,50|80	R	3,2|5	R	139,26|165	R	19,7|26	A	41|45	R	64,46|110	R	50,14|64	A	7|7	R	17,17|34	A	1|1	A	113|118	9
DLO_r1.0ch01	27634514	T	C	18|18	T	20|24	T	35|35	C	9|9	Y	13,43|56	T	19|19	T	36|37	Y	5,3|8	T	5|5	T	69|73	Y	29,35|64	Y	10,11|21	Y	50,27|77	T	4|5	Y	25,130|155	Y	6,19|25	T	39|42	Y	44,62|106	Y	12,46|58	T	7|7	Y	14,15|29	T	1|1	T	109|112	11
DLO_r1.0ch01	27770191	T	T	40|49	T	15|17	G	4|4	K	26,25|51	K	10,27|37	T	6|6	K	5,8|13	K	3,6|9	T	7|7	G	29|30	T	76|76	T	31|33	K	11,11|22	T	21|22	K	19,77|96	G	7|7	G	8|8	K	18,34|52	T	3|4	T	7|8	G	12|12	n	0	G	26|26	9
DLO_r1.0ch01	27770400	C	C	36|43	M	14,14|28	M	4,3|7	C	43|44	C	33|33	M	5,5|10	C	13|13	C	7|7	C	5|5	C	20|25	M	17,53|70	M	8,21|29	C	28|28	M	12,8|20	C	65|65	A	6|6	C	11|13	C	44|47	A	2|2	C	6|6	M	12,6|18	n	0	M	7,13|20	12
DLO_r1.0ch01	27770412	A	R	14,15|29	R	6,12|18	R	3,3|6	R	17,24|41	R	14,18|32	R	4,3|7	R	5,5|10	G	7|7	G	4|4	R	4,17|21	R	32,21|53	R	3,19|22	G	18|20	R	12,4|16	R	15,45|60	A	4|4	R	2,8|10	R	27,10|37	A	1|1	R	2,4|6	R	10,5|15	n	0	R	4,12|16	2
DLO_r1.0ch01	27770530	C	C	4|4	G	14|14	G	2|2	S	11,16|27	C	30|30	S	3,3|6	S	5,9|14	C	1|1	n	0	S	26,19|45	C	22|22	S	8,1|9	C	19|19	S	4,6|10	C	14|14	C	8|9	C	8|9	S	8,4|12	S	7,3|10	C	2|3	S	8,13|21	n	0	C	20|20	10
DLO_r1.0ch01	27770579	G	G	6|6	A	16|16	A	2|2	G	34|34	G	32|32	R	4,3|7	G	18|18	G	2|2	n	0	R	37,23|60	G	16|16	A	13|14	G	24|24	R	4,7|11	G	19|19	G	12|14	G	8|10	R	6,12|18	R	6,4|10	G	4|4	G	21|23	n	0	G	24|24	13
DLO_r1.0ch01	27795291	C	A	59|65	C	74|74	C	43|44	C	18|18	M	80,32|112	M	19,31|50	C	79|79	A	28|28	C	4|5	C	14|14	M	33,45|78	C	61|61	M	156,55|211	n	0	M	49,82|131	M	20,26|46	C	15|15	C	124|124	C	87|87	M	2,2|4	A	82|87	n	0	M	40,67|107	10
DLO_r1.0ch01	27795356	A	G	106|116	A	136|136	A	71|72	A	19|19	R	50,146|196	R	56,36|92	A	126|126	G	51|52	R	6,2|8	A	20|20	R	70,61|131	A	110|110	R	95,279|374	A	1|1	R	154,88|242	R	43,34|77	A	18|18	A	224|224	A	148|148	R	1,4|5	R	17,141|158	n	0	R	119,69|188	10
DLO_r1.0ch01	27816844	A	R	1,3|4	R	3,5|8	R	1,2|3	A	4|4	R	1,3|4	A	2|3	R	1,4|5	n	0	n	0	R	13,7|20	A	1|1	R	2,3|5	G	2|2	n	0	G	12|12	A	1|2	A	2|3	R	3,7|10	R	1,7|8	n	0	R	1,7|8	n	0	R	7,2|9	5
DLO_r1.0ch01	27876162	C	C	1|1	G	2|2	n	0	C	7|7	C	8|8	C	3|3	C	2|2	n	0	n	0	C	4|5	C	2|2	n	0	C	4|4	G	1|1	C	2|2	C	1|1	C	1|1	C	3|3	G	5|5	n	0	S	2,4|6	n	0	C	2|2	13
DLO_r1.0ch01	27907114	C	n	0	n	0	C	40|40	C	67|67	Y	169,137|306	Y	10,31|41	Y	20,12|32	Y	14,23|37	C	16|16	C	113|113	T	77|77	n	0	Y	57,77|134	Y	34,14|48	Y	94,140|234	C	4|4	n	0	Y	82,61|143	C	20|20	Y	12,4|16	Y	127,39|166	n	0	C	5|5	7
DLO_r1.0ch01	27907124	G	n	0	n	0	A	40|40	A	67|67	R	170,140|310	R	10,33|43	R	17,17|34	R	6,31|37	A	16|16	A	114|117	G	80|80	n	0	R	58,79|137	R	34,14|48	R	96,141|237	G	4|4	n	0	R	63,81|144	A	20|20	R	12,4|16	R	138,39|177	n	0	G	8|8	3
DLO_r1.0ch01	27907126	A	n	0	n	0	A	40|40	A	68|68	R	170,140|310	R	12,31|43	R	21,13|34	R	14,23|37	A	16|16	A	117|117	G	73|80	n	0	R	58,79|137	R	34,14|48	R	96,142|238	A	4|4	n	0	R	83,62|145	A	20|20	R	12,4|16	R	138,39|177	n	0	A	8|8	7
DLO_r1.0ch01	27907192	A	n	0	n	0	G	41|41	G	71|71	R	144,179|323	R	35,10|45	R	13,20|33	R	24,14|38	G	16|16	G	120|123	A	78|80	n	0	R	78,61|139	R	13,36|49	R	143,103|246	G	5|5	n	0	R	64,84|148	G	20|20	R	5,12|17	R	40,142|182	n	0	G	8|8	1
DLO_r1.0ch01	27907208	T	n	0	n	0	T	41|41	T	71|71	Y	141,178|319	Y	33,13|46	Y	12,20|32	Y	24,14|38	T	16|16	T	122|122	C	75|80	n	0	Y	78,61|139	Y	13,36|49	Y	142,102|244	T	6|6	n	0	Y	64,84|148	T	20|20	Y	5,12|17	Y	40,140|180	n	0	T	7|7	7
DLO_r1.0ch01	27907227	T	n	0	n	0	G	41|41	G	71|71	K	175,139|314	K	11,35|46	K	18,14|32	K	6,32|38	G	16|16	G	117|119	T	79|79	n	0	K	60,78|138	K	36,13|49	K	101,140|241	T	6|6	n	0	K	63,84|147	G	20|20	K	12,5|17	K	138,40|178	n	0	T	6|6	3
DLO_r1.0ch01	27917979	A	n	0	n	0	M	3,9|12	M	15,6|21	M	9,10|19	A	2|3	M	1,7|8	A	5|5	n	0	M	12,8|20	A	12|12	M	14,9|23	M	7,3|10	A	3|3	A	17|21	M	1,6|7	C	6|6	M	26,22|48	M	8,3|11	n	0	M	8,4|12	n	0	C	10|10	5
DLO_r1.0ch01	28164678	C	n	0	C	2|2	M	2,2|4	M	3,1|4	A	2|2	C	1|1	n	0	A	1|1	A	1|1	M	2,2|4	C	4|4	C	1|1	C	1|1	n	0	M	2,1|3	n	0	n	0	C	3|3	C	2|2	A	1|1	C	3|4	n	0	A	4|4	8
DLO_r1.0ch01	28306707	G	G	2|2	S	5,5|10	S	3,12|15	S	8,12|20	S	9,9|18	n	0	G	1|1	n	0	S	2,7|9	S	3,6|9	N	0|2	N	0|10	n	0	N	0|1	n	0	N	0|1	S	1,4|5	G	17|21	S	13,14|27	G	1|1	S	6,7|13	n	0	S	5,3|8	4
DLO_r1.0ch01	28333276	C	n	0	C	2|2	n	0	n	0	C	11|11	T	2|2	C	2|2	n	0	C	1|1	C	5|5	Y	2,8|10	n	0	Y	4,2|6	n	0	C	6|6	C	2|2	C	2|2	C	12|12	C	4|4	n	0	C	7|7	n	0	C	7|7	12
DLO_r1.0ch01	28333277	G	n	0	G	2|2	n	0	n	0	R	4,7|11	G	2|2	G	2|2	n	0	G	1|1	R	2,3|5	G	10|10	n	0	G	6|6	n	0	G	6|6	G	2|2	A	2|2	R	10,2|12	G	4|4	n	0	G	7|7	n	0	R	6,1|7	10
DLO_r1.0ch01	28334488	C	C	4|4	C	3|3	Y	2,5|7	Y	15,4|19	Y	4,8|12	Y	1,1|2	T	2|2	n	0	C	2|2	Y	2,5|7	Y	2,2|4	C	2|2	C	7|7	C	4|4	Y	10,2|12	T	1|1	Y	4,2|6	T	9|9	Y	14,2|16	n	0	C	7|7	n	0	Y	4,14|18	7
DLO_r1.0ch01	28334900	T	T	1|3	N	0|1	T	5|6	Y	5,9|14	Y	3,5|8	T	1|1	T	1|1	n	0	N	0|1	Y	2,4|6	T	4|4	N	0|2	Y	3,3|6	C	4|4	T	8|10	T	1|1	T	2|3	T	5|5	Y	8,7|15	n	0	Y	6,1|7	n	0	Y	3,7|10	9
DLO_r1.0ch01	28335050	G	R	4,4|8	R	18,3|21	R	5,4|9	R	13,13|26	R	33,15|48	R	3,7|10	R	7,4|11	G	2|3	R	2,1|3	R	28,7|35	R	5,7|12	R	15,5|20	R	10,3|13	G	2|3	R	26,15|41	R	8,3|11	R	9,2|11	R	14,10|24	R	16,4|20	N	0|2	R	11,15|26	A	2|2	R	30,13|43	2
DLO_r1.0ch01	28335095	C	C	11|11	C	24|24	Y	4,6|10	C	28|33	Y	39,18|57	C	11|11	C	13|13	C	4|4	Y	2,2|4	Y	23,16|39	Y	8,4|12	C	22|22	C	18|18	T	4|4	Y	32,16|48	C	11|11	C	12|12	Y	10,19|29	C	19|21	C	2|2	C	29|29	T	2|2	Y	15,33|48	13
DLO_r1.0ch01	28432381	C	C	1|1	C	1|1	C	3|3	C	1|1	C	1|1	n	0	C	1|1	n	0	n	0	S	3,2|5	C	3|3	C	2|2	C	3|3	C	3|3	S	5,1|6	C	1|1	n	0	C	1|1	C	1|1	C	1|1	C	1|1	n	0	n	0	15
DLO_r1.0ch01	28482101	A	A	6|6	R	3,5|8	R	4,2|6	R	11,2|13	R	15,11|26	n	0	A	2|2	n	0	G	1|1	R	1,7|8	A	3|3	R	5,4|9	A	2|2	A	1|1	A	3|4	R	2,1|3	R	1,2|3	A	7|7	R	6,4|10	n	0	G	1|1	G	1|1	A	4|5	8
DLO_r1.0ch01	28487673	T	G	1|1	T	4|4	T	3|4	G	3|3	K	3,1|4	n	0	K	1,2|3	n	0	K	1,1|2	n	0	n	0	T	4|4	T	3|3	T	1|1	T	5|5	T	5|6	T	1|1	G	1|1	K	2,3|5	n	0	G	2|2	n	0	K	6,2|8	8
DLO_r1.0ch01	28553666	A	R	14,10|24	A	41|41	A	43|43	R	20,6|26	A	68|68	A	3|3	A	29|29	n	0	A	4|4	A	40|40	R	6,21|27	A	27|27	R	4,7|11	n	0	R	41,13|54	R	18,18|36	R	17,12|29	A	50|50	A	29|29	A	5|5	R	11,11|22	n	0	R	23,15|38	11
DLO_r1.0ch01	28554680	G	N	0|1	S	2,3|5	G	1|2	G	12|12	S	21,6|27	G	4|5	S	5,2|7	n	0	G	1|1	S	5,2|7	C	4|4	G	1|1	G	4|5	N	0|1	S	3,5|8	S	2,3|5	G	3|3	S	13,6|19	N	0|2	G	1|1	S	4,2|6	n	0	S	3,2|5	8
DLO_r1.0ch01	28554718	A	C	5|5	M	6,4|10	M	1,2|3	A	29|31	M	40,8|48	M	7,2|9	M	7,3|10	n	0	A	2|2	M	9,7|16	C	10|10	A	2|3	A	7|8	M	1,2|3	M	6,11|17	N	0|10	A	4|4	M	19,12|31	C	7|7	A	2|2	M	6,3|9	n	0	M	4,5|9	6
DLO_r1.0ch01	28554725	C	A	6|6	M	4,6|10	M	3,1|4	C	32|33	M	9,42|51	M	2,7|9	M	3,8|11	n	0	C	2|2	M	8,10|18	A	9|9	C	3|3	C	7|8	M	2,1|3	M	14,6|20	M	6,4|10	C	4|4	M	11,20|31	A	7|7	C	2|2	M	4,6|10	n	0	M	5,5|10	6
DLO_r1.0ch01	28569601	T	T	43|43	Y	32,68|100	Y	21,27|48	Y	30,151|181	T	330|330	Y	10,8|18	T	57|57	T	3|3	Y	7,10|17	Y	74,56|130	Y	53,17|70	Y	23,63|86	Y	23,12|35	C	11|11	Y	34,105|139	Y	17,40|57	Y	14,16|30	Y	35,65|100	Y	34,63|97	T	6|6	Y	53,23|76	T	8|8	T	49|49	7
DLO_r1.0ch01	28569650	T	Y	9,32|41	Y	27,69|96	T	43|43	Y	20,126|146	Y	53,178|231	T	18|18	Y	8,30|38	C	3|3	T	12|12	Y	50,72|122	Y	14,44|58	Y	14,58|72	Y	7,23|30	T	12|12	Y	42,84|126	Y	24,27|51	Y	12,14|26	T	92|92	T	84|93	T	5|5	Y	16,53|69	Y	2,4|6	Y	21,20|41	7
DLO_r1.0ch01	28569699	C	Y	43,10|53	Y	76,28|104	C	50|50	Y	137,23|160	Y	188,62|250	C	21|21	Y	33,9|42	T	3|3	C	14|14	Y	84,55|139	Y	60,15|75	Y	70,16|86	Y	25,7|32	C	14|14	Y	103,43|146	Y	31,28|59	Y	15,15|30	C	113|113	Y	86,11|97	C	10|10	Y	57,18|75	Y	6,2|8	Y	26,25|51	6
DLO_r1.0ch01	28650111	T	Y	6,8|14	T	14|14	Y	2,3|5	T	25|25	Y	14,26|40	T	3|3	T	5|5	n	0	n	0	C	16|16	Y	3,10|13	T	9|9	T	7|7	T	5|5	T	21|21	Y	5,3|8	n	0	Y	9,11|20	T	13|16	n	0	T	16|18	N	0|1	C	22|22	10
DLO_r1.0ch01	28837400	T	T	24|24	T	29|29	C	20|20	C	62|65	T	44|44	Y	3,6|9	T	23|23	n	0	T	2|2	T	56|56	Y	12,21|33	T	34|34	T	23|23	Y	6,5|11	Y	19,69|88	T	14|14	Y	11,20|31	T	28|28	C	26|26	T	2|2	T	17|17	T	3|3	T	40|40	14
DLO_r1.0ch01	28910957	T	T	12|12	T	6|7	C	2|2	Y	3,3|6	Y	2,6|8	n	0	T	1|1	n	0	C	1|1	C	4|4	Y	2,1|3	Y	4,2|6	T	2|2	T	4|4	T	3|3	T	2|2	n	0	C	2|2	Y	2,1|3	n	0	N	0|1	n	0	Y	1,2|3	7
DLO_r1.0ch01	29023922	G	K	4,2|6	K	5,2|7	K	2,4|6	G	10|10	G	12|12	N	0|1	n	0	G	1|1	n	0	G	8|9	N	0|1	G	5|5	G	6|6	N	0|1	G	7|7	G	1|2	n	0	K	7,6|13	G	6|7	n	0	G	8|8	n	0	K	3,2|5	10
DLO_r1.0ch01	29035103	C	G	3|3	C	1|1	C	1|2	n	0	S	2,5|7	C	1|1	C	5|5	C	1|1	G	3|3	C	1|3	C	7|7	C	7|7	C	1|2	C	1|1	C	6|6	C	2|2	n	0	C	7|7	C	1|1	C	1|1	C	1|1	n	0	C	3|3	17
DLO_r1.0ch01	29035429	A	G	4|4	R	1,4|5	R	1,2|3	R	1,1|2	R	2,5|7	G	3|3	R	3,2|5	A	1|1	n	0	R	2,3|5	R	6,2|8	R	4,3|7	R	2,2|4	A	2|2	R	2,7|9	G	2|2	G	1|1	R	4,4|8	G	1|1	A	1|1	G	3|3	n	0	G	4|4	3
DLO_r1.0ch01	29038464	C	A	32|35	M	27,22|49	C	24|24	A	26|28	M	60,68|128	C	12|12	M	15,30|45	M	16,2|18	C	3|3	M	32,41|73	M	28,10|38	M	31,21|52	M	9,14|23	C	5|5	C	25|25	C	14|14	M	14,11|25	C	37|37	M	11,16|27	M	5,6|11	M	20,12|32	C	1|1	M	21,26|47	8
DLO_r1.0ch01	29038507	T	T	28|31	Y	17,23|40	C	22|23	T	25|27	Y	54,47|101	C	12|12	Y	24,12|36	T	14|16	C	3|3	Y	31,23|54	Y	8,24|32	Y	18,27|45	Y	9,11|20	C	4|4	C	17|17	C	10|10	Y	9,14|23	C	30|31	Y	13,10|23	Y	4,4|8	Y	10,15|25	N	0|1	Y	22,17|39	3
DLO_r1.0ch01	29081786	G	G	1|3	N	0|8	N	0|1	A	12|12	R	7,2|9	R	3,1|4	A	2|2	n	0	G	1|1	R	3,1|4	A	3|3	R	2,2|4	G	1|2	n	0	R	6,2|8	A	2|2	N	0|1	R	5,2|7	R	6,2|8	A	2|2	R	2,2|4	n	0	A	9|9	3
DLO_r1.0ch01	29081809	G	R	1,2|3	G	5|5	A	1|1	R	2,9|11	R	7,2|9	G	2|3	R	1,1|2	n	0	G	1|1	R	2,1|3	G	2|2	G	4|4	G	1|1	n	0	R	2,4|6	A	2|2	A	1|1	R	2,2|4	G	6|6	R	1,1|2	G	1|1	n	0	R	2,4|6	8
DLO_r1.0ch01	29081884	G	T	3|3	K	4,5|9	T	2|2	T	12|12	K	2,7|9	K	1,1|2	T	1|1	G	1|1	G	1|1	T	7|7	T	2|2	K	5,4|9	K	2,3|5	n	0	K	3,8|11	T	2|2	N	0|1	K	2,4|6	K	1,6|7	T	1|1	K	2,1|3	n	0	T	7|7	2
DLO_r1.0ch01	29125904	A	n	0	A	1|1	A	4|4	A	4|4	G	71|76	n	0	A	1|1	n	0	n	0	A	4|4	G	2|2	A	1|1	A	2|2	A	1|1	n	0	n	0	A	2|2	A	2|2	R	1,4|5	G	7|7	A	4|4	A	1|1	A	1|1	13
DLO_r1.0ch01	29125929	G	n	0	G	1|1	G	3|3	G	3|3	G	77|77	n	0	G	1|1	n	0	n	0	G	3|3	A	4|4	G	1|1	G	2|2	G	1|1	n	0	n	0	G	2|2	G	1|1	R	5,1|6	G	7|7	G	3|3	G	1|1	G	1|1	15
DLO_r1.0ch01	29133979	A	T	37|37	T	37|39	T	29|29	T	21|21	T	78|81	T	19|19	T	13|13	W	1,4|5	n	0	T	54|54	T	19|19	T	22|23	T	17|17	A	2|2	A	3|3	T	26|26	T	31|31	T	20|20	T	26|28	N	0|2	W	3,11|14	N	0|1	T	62|62	2
DLO_r1.0ch01	29254420	T	G	4|4	K	5,4|9	K	3,8|11	T	3|4	T	5|5	K	2,2|4	N	0|1	T	1|1	T	2|2	T	4|5	T	4|4	G	7|7	K	3,1|4	n	0	T	5|5	T	1|2	K	11,2|13	T	18|19	T	4|5	n	0	K	2,3|5	T	1|2	K	8,3|11	11
DLO_r1.0ch01	29444250	T	n	0	T	46|46	T	49|49	T	140|140	T	1|1	n	0	n	0	n	0	T	17|17	T	113|113	T	2|2	T	44|44	T	19|19	n	0	T	98|103	T	59|59	T	33|33	T	53|53	T	72|72	n	0	T	19|19	n	0	T	63|63	16
DLO_r1.0ch01	29444264	T	n	0	A	88|88	A	95|95	W	106,167|274	N	0|1	n	0	n	0	n	0	A	33|33	W	116,104|220	N	0|2	A	86|86	T	32|32	n	0	T	198|198	A	110|110	A	63|63	A	101|101	A	140|141	n	0	A	37|37	n	0	A	120|120	2
DLO_r1.0ch01	29444285	A	n	0	G	89|89	G	94|94	R	171,108|279	A	2|2	n	0	n	0	n	0	G	34|34	R	107,116|223	A	1|1	G	88|88	A	34|34	n	0	A	200|200	G	111|111	G	65|65	G	99|102	G	139|140	n	0	G	37|37	n	0	G	120|122	4
DLO_r1.0ch01	29444287	A	n	0	T	89|89	T	94|94	W	171,108|279	N	0|2	n	0	n	0	n	0	T	34|34	W	107,116|223	N	0|1	T	88|88	A	34|34	n	0	A	191|200	T	111|111	T	65|65	T	102|102	T	140|140	n	0	T	37|37	n	0	T	122|122	2
DLO_r1.0ch01	29444291	T	n	0	T	89|89	T	94|94	T	280|280	G	2|2	n	0	n	0	n	0	T	34|34	T	224|224	N	0|1	T	88|88	T	34|34	n	0	T	200|200	T	112|112	T	65|65	T	100|103	T	139|140	n	0	T	37|37	n	0	T	121|123	14
DLO_r1.0ch01	29444331	G	N	0|2	G	91|91	G	97|97	G	279|279	C	2|2	n	0	n	0	n	0	G	34|34	G	229|229	N	0|1	G	88|88	G	36|36	n	0	G	197|197	G	111|112	G	65|65	G	102|105	G	139|139	n	0	G	38|38	n	0	G	121|124	14
DLO_r1.0ch01	29444361	A	A	2|2	A	90|90	A	97|97	R	108,168|276	A	2|2	n	0	n	0	n	0	A	33|33	R	119,107|226	A	2|2	A	87|87	G	36|36	n	0	G	189|193	A	109|109	A	66|66	A	105|105	A	139|139	n	0	A	38|38	n	0	A	124|124	13
DLO_r1.0ch01	30071163	T	T	8|8	Y	7,6|13	T	3|3	T	5|5	Y	15,6|21	T	5|5	T	4|4	n	0	n	0	T	19|19	n	0	Y	2,5|7	Y	6,1|7	n	0	n	0	T	2|2	T	6|6	Y	3,8|11	T	16|16	n	0	Y	2,3|5	n	0	T	9|9	10
DLO_r1.0ch01	30071166	C	T	7|7	Y	7,5|12	T	3|3	T	5|5	Y	15,6|21	T	5|5	T	4|4	n	0	n	0	T	19|19	n	0	Y	2,5|7	C	6|7	n	0	n	0	N	0|1	T	6|6	Y	3,8|11	T	16|16	n	0	Y	2,3|5	n	0	T	8|8	1
DLO_r1.0ch01	30071215	G	A	8|8	R	8,7|15	A	4|4	A	10|10	R	9,20|29	A	6|6	A	9|10	G	1|1	A	1|1	A	26|26	n	0	R	6,5|11	G	8|8	n	0	G	1|1	A	3|3	A	9|9	R	10,4|14	A	22|22	A	1|1	R	3,5|8	n	0	A	11|11	3
DLO_r1.0ch01	30071240	C	T	8|8	C	15|18	T	6|6	T	11|11	Y	25,10|35	T	7|7	Y	5,5|10	C	1|1	N	0|1	T	30|30	N	0|2	Y	7,6|13	C	9|10	n	0	C	1|1	T	3|3	T	10|10	Y	5,10|15	T	24|24	N	0|1	Y	5,5|10	n	0	T	15|15	4
DLO_r1.0ch01	30071273	G	A	9|9	R	11,8|19	A	8|8	A	10|10	R	9,25|34	A	4|4	A	9|10	G	1|1	N	0|1	A	31|31	A	2|2	R	8,4|12	G	10|11	n	0	G	1|1	A	3|3	A	9|9	R	11,4|15	A	25|25	N	0|1	R	5,4|9	n	0	A	13|13	3
DLO_r1.0ch01	30110703	C	T	113|115	C	3|3	T	22|24	T	106|114	T	174|178	C	9|9	T	16|17	n	0	C	1|1	C	8|8	C	5|5	C	4|4	T	45|48	n	0	T	172|184	T	116|125	T	56|56	Y	23,77|100	T	74|76	n	0	T	89|91	T	2|2	T	259|259	6
DLO_r1.0ch01	30150090	C	T	2|2	Y	2,9|11	Y	1,3|4	T	5|5	C	4|5	T	2|2	C	2|2	N	0|1	N	0|1	Y	3,5|8	T	8|8	T	3|3	T	7|7	N	0|1	T	12|12	T	3|3	N	0|2	T	2|2	T	4|4	n	0	Y	2,5|7	n	0	T	10|10	2
DLO_r1.0ch01	30150194	T	Y	7,11|18	Y	6,12|18	Y	3,9|12	T	16|18	T	23|23	T	1|1	T	4|5	T	4|4	T	1|1	T	15|15	T	16|16	Y	2,7|9	C	15|15	T	3|3	Y	13,7|20	Y	5,4|9	Y	2,3|5	T	10|10	Y	4,9|13	T	2|2	T	12|15	n	0	Y	11,5|16	12
DLO_r1.0ch01	30150272	T	Y	8,6|14	Y	3,10|13	T	3|4	C	9|10	Y	3,9|12	N	0|1	T	3|3	T	1|1	N	0|1	Y	5,6|11	C	7|7	T	7|7	T	10|11	T	1|2	Y	4,9|13	T	6|7	T	4|4	C	5|5	Y	2,6|8	n	0	Y	4,3|7	n	0	T	10|10	9
DLO_r1.0ch01	30382756	C	C	1|1	C	5|5	S	2,1|3	C	2|2	S	2,4|6	n	0	n	0	n	0	n	0	C	6|6	G	1|1	C	3|3	n	0	n	0	C	4|5	C	2|2	C	1|1	C	5|6	C	3|3	G	2|2	S	1,1|2	n	0	C	1|1	11
DLO_r1.0ch01	30382834	G	G	2|2	G	4|4	G	2|2	A	2|2	G	8|8	G	1|1	n	0	n	0	G	1|1	G	5|6	G	2|2	G	1|1	G	2|2	n	0	G	1|1	G	1|1	G	1|1	n	0	G	1|1	G	2|2	G	1|1	n	0	G	3|3	17
DLO_r1.0ch01	30392258	T	T	2|2	T	5|5	T	6|6	K	4,3|7	K	6,5|11	n	0	T	3|4	T	1|1	n	0	T	4|4	T	1|1	T	3|3	K	2,2|4	T	2|3	G	7|7	n	0	T	2|2	K	4,13|17	G	3|3	N	0|1	T	4|4	T	1|1	T	3|3	13
DLO_r1.0ch01	30392321	C	T	3|3	T	7|7	Y	2,4|6	C	8|8	Y	6,6|12	n	0	C	5|5	C	1|1	n	0	T	3|3	T	3|3	T	4|4	C	4|4	C	5|5	C	8|8	n	0	T	2|2	Y	11,3|14	C	5|5	C	1|1	C	3|3	C	1|1	T	2|2	10
DLO_r1.0ch01	30392329	A	N	0|2	T	6|6	W	1,4|5	A	8|8	W	6,6|12	n	0	A	4|4	A	1|1	n	0	T	3|3	T	3|3	T	4|4	A	3|3	A	5|5	A	6|6	n	0	N	0|2	W	10,3|13	A	4|4	A	1|1	A	4|4	A	1|1	T	3|3	10
DLO_r1.0ch01	30392666	C	C	3|3	C	9|9	S	2,4|6	C	9|9	C	13|13	n	0	C	4|4	C	1|1	n	0	C	5|5	C	3|3	C	5|5	C	4|4	S	3,3|6	C	8|8	n	0	C	2|2	S	8,12|20	C	5|5	C	1|1	C	6|6	N	0|1	C	5|5	16
DLO_r1.0ch01	30392670	T	C	3|3	C	9|9	Y	4,2|6	C	9|9	C	13|13	n	0	C	4|4	N	0|1	n	0	C	5|5	C	3|3	C	5|5	C	4|4	Y	3,3|6	C	8|8	n	0	C	2|2	Y	11,8|19	C	5|5	N	0|1	C	6|6	T	1|1	C	5|5	1
DLO_r1.0ch01	30392713	A	A	3|3	A	9|9	A	6|6	T	8|8	W	6,7|13	n	0	T	4|4	n	0	n	0	A	4|4	A	3|3	A	4|4	W	2,2|4	W	3,3|6	T	9|9	n	0	A	2|2	W	15,5|20	T	5|5	T	1|1	T	7|7	A	1|1	A	6|6	9
DLO_r1.0ch01	30415904	T	T	3|4	K	3,7|10	K	7,5|12	T	2|3	T	5|5	n	0	K	4,1|5	T	2|2	n	0	T	2|3	T	4|4	K	5,3|8	n	0	n	0	T	2|2	T	1|1	T	7|8	T	1|3	K	9,2|11	n	0	T	2|2	n	0	T	13|13	12
DLO_r1.0ch01	30417867	A	n	0	W	2,3|5	W	2,3|5	W	6,2|8	W	5,2|7	A	1|1	T	2|2	n	0	n	0	A	4|5	W	1,3|4	W	6,3|9	A	1|1	A	2|2	W	4,2|6	W	1,1|2	T	2|2	A	5|6	T	1|1	A	1|1	A	5|6	n	0	W	4,3|7	7
DLO_r1.0ch01	30469278	A	n	0	G	13|13	A	2|2	R	14,14|28	R	18,9|27	R	2,8|10	A	11|11	n	0	A	4|4	R	12,10|22	A	5|5	G	20|22	R	4,4|8	A	5|5	R	14,19|33	A	10|11	R	8,2|10	A	24|24	n	0	n	0	A	1|1	n	0	A	1|1	9
DLO_r1.0ch01	30757414	T	Y	112,73|185	T	99|99	T	63|63	T	187|187	Y	139,46|185	Y	67,23|90	Y	53,71|124	C	5|5	Y	7,14|21	Y	53,84|137	Y	113,28|141	T	73|73	Y	197,48|245	Y	7,8|15	C	80|86	T	120|120	T	33|33	Y	94,370|464	Y	89,219|308	n	0	T	50|50	C	1|1	Y	56,179|235	7
DLO_r1.0ch01	30795980	T	T	1|1	T	1|1	T	4|4	T	1|1	T	10|10	n	0	n	0	n	0	n	0	T	3|3	T	1|1	T	7|7	T	2|2	n	0	T	2|2	T	1|1	T	1|1	T	4|4	T	2|2	n	0	n	0	Y	8,1|9	T	2|2	15
DLO_r1.0ch01	30796056	G	A	1|1	A	2|2	G	4|4	G	1|1	G	9|10	n	0	n	0	n	0	n	0	G	4|4	A	1|1	R	3,3|6	A	2|2	n	0	G	2|2	G	1|1	G	1|1	R	2,3|5	G	1|1	n	0	n	0	G	9|9	A	2|2	9
DLO_r1.0ch01	30843308	T	Y	1,1|2	T	1|1	n	0	n	0	T	9|9	n	0	T	1|1	n	0	n	0	T	1|1	n	0	T	4|4	T	1|1	n	0	T	2|3	C	3|3	T	1|1	T	1|1	T	2|2	T	1|1	T	1|1	n	0	T	4|5	13
DLO_r1.0ch01	30843449	C	T	1|1	Y	1,2|3	T	2|2	Y	1,1|2	Y	5,20|25	n	0	Y	1,3|4	n	0	n	0	T	4|4	C	1|1	Y	6,2|8	T	1|1	n	0	T	8|8	T	7|7	T	4|4	Y	2,9|11	T	7|7	T	2|2	T	1|1	n	0	T	9|9	1
DLO_r1.0ch01	30843455	C	N	0|1	C	1|3	N	0|2	C	1|2	Y	15,11|26	n	0	Y	2,3|5	n	0	n	0	C	3|4	C	1|1	Y	6,2|8	N	0|1	n	0	Y	3,5|8	T	7|7	Y	1,3|4	Y	6,6|12	Y	5,2|7	T	2|2	N	0|1	n	0	Y	5,5|10	4
DLO_r1.0ch01	30843492	G	R	2,1|3	R	2,1|3	A	2|2	R	1,2|3	R	11,17|28	n	0	R	3,2|5	G	1|1	n	0	R	2,4|6	n	0	R	2,8|10	R	1,2|3	n	0	R	8,3|11	A	7|7	R	4,1|5	R	7,6|13	R	2,6|8	A	3|3	A	2|2	n	0	R	7,6|13	1
DLO_r1.0ch01	30843654	C	M	33,45|78	C	87|88	M	34,77|111	M	29,92|121	C	193|195	C	21|23	C	48|49	A	10|10	M	7,20|27	C	121|128	M	34,55|89	C	76|79	M	34,73|107	C	11|12	M	64,154|218	M	51,41|92	M	47,42|89	C	139|142	M	12,91|103	C	13|13	M	22,64|86	C	5|5	M	27,126|153	10
DLO_r1.0ch01	30900244	A	W	2,5|7	n	0	A	1|1	A	4|4	W	3,8|11	n	0	A	4|4	n	0	n	0	A	2|2	A	1|1	n	0	A	4|4	n	0	A	4|5	N	0|1	W	1,5|6	W	1,5|6	A	2|2	n	0	W	4,5|9	n	0	T	2|2	8
DLO_r1.0ch01	30900609	T	Y	5,1|6	n	0	T	1|1	T	4|4	Y	9,3|12	n	0	Y	2,4|6	n	0	n	0	T	2|2	T	1|1	n	0	T	5|5	n	0	T	4|5	C	1|1	Y	6,1|7	Y	6,1|7	T	2|2	n	0	Y	5,4|9	C	1|1	C	2|2	7
DLO_r1.0ch01	30914717	C	T	6|6	T	37|37	T	27|27	T	42|42	Y	194,73|267	n	0	T	19|21	n	0	Y	15,5|20	T	99|99	C	39|39	T	74|74	T	40|40	n	0	T	68|70	T	48|48	T	61|61	Y	48,33|81	T	20|20	C	12|13	T	24|24	T	4|4	T	66|66	2
DLO_r1.0ch01	30947790	C	C	5|5	C	5|6	C	1|1	C	4|5	S	3,11|14	C	2|2	C	1|3	n	0	n	0	C	5|5	C	2|2	S	2,5|7	C	2|3	N	0|1	S	3,3|6	G	3|3	C	2|2	S	2,3|5	C	2|2	n	0	C	4|4	n	0	G	2|2	12
DLO_r1.0ch01	30973629	T	T	2|3	W	6,1|7	W	4,14|18	W	17,34|51	T	26|28	T	3|4	T	11|13	A	3|3	T	3|3	W	16,31|47	W	4,15|19	W	15,8|23	T	15|18	n	0	T	57|60	T	16|18	T	24|26	T	22|25	W	5,14|19	n	0	W	5,14|19	N	0|1	T	36|38	11
DLO_r1.0ch01	30973730	C	Y	3,3|6	Y	2,6|8	C	15|18	Y	39,17|56	C	36|37	Y	1,3|4	C	15|15	C	2|3	C	3|4	Y	35,14|49	Y	5,14|19	Y	15,14|29	Y	13,7|20	n	0	Y	31,29|60	Y	13,7|20	Y	15,9|24	Y	15,15|30	C	19|19	n	0	Y	12,10|22	T	2|2	Y	30,13|43	6
DLO_r1.0ch01	31050533	C	A	21|23	C	12|12	C	2|2	C	2|2	C	8|8	C	3|3	C	2|2	n	0	n	0	C	8|8	C	5|5	C	2|2	n	0	n	0	C	5|5	A	51|51	A	55|55	C	8|8	n	0	n	0	A	47|48	n	0	A	49|49	11
DLO_r1.0ch01	31080491	C	C	221|221	C	5|5	C	1|1	C	8|8	C	21|21	C	103|103	C	6|6	C	2|2	n	0	C	7|7	C	103|103	C	4|4	T	125|127	C	30|30	T	180|190	C	175|175	C	127|127	C	7|7	C	70|70	n	0	C	207|207	T	2|2	C	63|63	18
DLO_r1.0ch01	31091116	C	N	0|1	T	3|3	Y	13,6|19	Y	3,5|8	Y	12,4|16	C	7|8	Y	2,8|10	N	0|1	n	0	Y	2,17|19	Y	5,5|10	T	6|6	C	12|15	C	1|1	Y	8,15|23	Y	4,3|7	N	0|1	C	21|21	Y	6,3|9	C	2|3	C	12|12	n	0	Y	8,8|16	6
DLO_r1.0ch01	31091159	T	N	0|1	C	3|3	Y	7,13|20	Y	7,3|10	Y	5,13|18	T	5|6	Y	8,1|9	T	1|1	n	0	C	18|19	Y	4,5|9	C	8|8	T	15|17	T	1|1	Y	18,9|27	Y	3,2|5	C	2|2	T	23|23	Y	3,6|9	T	2|2	T	12|12	n	0	Y	7,7|14	7
DLO_r1.0ch01	31091172	A	A	1|1	A	4|4	W	7,12|19	W	7,3|10	W	5,13|18	W	1,5|6	A	9|10	N	0|1	n	0	A	15|16	W	4,5|9	A	8|8	T	15|16	N	0|1	W	16,8|24	W	3,2|5	A	3|3	T	22|22	W	3,5|8	T	2|2	T	11|11	n	0	W	7,7|14	6
DLO_r1.0ch01	31172860	T	n	0	A	226|238	W	35,4|39	W	85,29|114	A	226|250	T	63|63	A	129|139	W	6,18|24	A	17|17	T	181|181	T	10|10	A	152|158	W	37,14|51	T	9|9	T	185|185	T	13|15	T	21|21	T	36|36	W	23,14|37	W	9,2|11	W	55,26|81	n	0	T	78|78	9
DLO_r1.0ch01	31173287	A	A	1|1	T	17|18	A	10|11	W	1,7|8	W	4,27|31	A	2|2	W	1,6|7	N	0|1	W	1,4|5	A	1|2	A	3|3	T	29|29	W	10,7|17	A	1|1	A	3|3	W	2,6|8	A	2|2	A	17|17	W	1,8|9	N	0|1	W	2,6|8	n	0	A	3|3	10
DLO_r1.0ch01	31229363	C	C	1|1	Y	1,1|2	C	4|4	T	3|3	C	2|2	T	3|3	T	2|2	n	0	C	1|1	Y	1,2|3	T	3|3	T	3|3	Y	3,4|7	T	1|1	T	1|1	n	0	T	2|2	Y	2,2|4	Y	1,2|3	Y	1,1|2	C	2|2	n	0	C	5|6	6
DLO_r1.0ch01	31229396	A	A	1|1	A	2|2	A	4|4	R	1,2|3	A	2|2	R	2,2|4	A	2|2	n	0	A	1|1	A	2|3	A	1|3	A	4|4	A	7|8	A	1|1	A	2|2	n	0	G	2|2	R	2,2|4	R	1,2|3	A	1|2	A	2|2	n	0	A	6|7	15
DLO_r1.0ch01	31236818	A	W	8,7|15	T	28|30	A	28|28	W	29,47|76	W	50,55|105	W	2,13|15	W	4,7|11	A	1|3	W	2,2|4	W	28,19|47	W	7,12|19	T	35|35	W	7,12|19	A	4|5	W	2,11|13	A	12|12	A	22|22	A	42|42	A	16|16	W	5,4|9	W	17,13|30	T	4|4	A	27|27	8
DLO_r1.0ch01	31236884	A	R	8,4|12	G	21|23	A	23|23	R	23,34|57	R	52,41|93	G	10|11	R	5,5|10	R	2,3|5	R	2,1|3	R	24,14|38	R	6,10|16	G	25|25	R	8,13|21	A	5|5	R	1,5|6	A	8|8	A	16|16	A	40|40	A	14|14	A	3|4	R	12,11|23	G	2|2	A	27|27	8
DLO_r1.0ch01	31265734	G	G	1|2	G	2|3	R	3,1|4	R	5,6|11	G	17|21	G	2|3	G	3|3	G	2|3	G	1|1	G	11|13	G	6|6	R	3,6|9	R	5,11|16	G	1|1	R	6,4|10	n	0	n	0	G	11|11	N	0|2	n	0	R	4,8|12	n	0	G	3|3	12
DLO_r1.0ch01	31265787	C	C	1|1	C	1|1	C	8|8	M	2,11|13	M	8,18|26	A	1|1	A	2|2	M	2,1|3	C	1|1	M	6,7|13	M	5,3|8	M	4,3|7	M	4,10|14	C	1|1	C	7|8	n	0	n	0	C	12|12	n	0	A	1|1	C	13|13	n	0	A	2|2	8
DLO_r1.0ch01	31408777	A	A	8|8	R	11,64|75	R	9,27|36	G	122|131	R	17,67|84	A	5|5	A	7|7	A	2|2	G	26|27	R	19,46|65	A	7|7	R	9,43|52	A	6|6	R	3,2|5	R	11,32|43	A	7|7	G	58|61	G	104|109	R	14,41|55	n	0	R	11,68|79	A	1|1	R	12,107|119	8
DLO_r1.0ch01	31408822	G	R	3,4|7	G	62|70	G	29|33	G	115|120	G	65|69	G	1|2	R	2,5|7	A	2|2	G	21|21	G	53|59	R	2,3|5	G	43|51	A	3|3	G	2|3	G	34|41	A	3|3	G	52|54	G	99|100	R	10,38|48	n	0	G	65|66	N	0|1	G	111|113	14
DLO_r1.0ch01	31408934	T	C	3|3	T	66|72	Y	4,27|31	T	121|126	T	63|68	C	4|4	C	6|6	n	0	T	21|21	Y	11,47|58	C	6|6	T	43|50	C	5|5	T	2|3	T	31|36	C	5|5	T	56|57	T	102|106	Y	9,41|50	T	1|1	T	67|71	C	1|1	T	103|111	12
DLO_r1.0ch01	31408981	C	Y	1,3|4	C	65|70	C	29|32	C	121|123	C	72|75	Y	1,3|4	C	4|5	n	0	C	26|26	C	57|61	Y	4,3|7	C	41|43	N	0|1	C	2|3	C	33|36	C	2|3	C	57|60	C	108|108	Y	44,10|54	C	1|1	C	66|70	n	0	C	108|109	16
DLO_r1.0ch01	31503707	G	N	0|1	R	2,1|3	n	0	R	3,3|6	R	5,5|10	N	0|1	G	2|2	A	2|2	A	3|3	R	8,2|10	G	4|5	R	2,1|3	R	5,2|7	G	2|3	R	6,5|11	n	0	G	1|2	R	4,4|8	R	3,3|6	n	0	R	7,7|14	n	0	A	5|5	4
DLO_r1.0ch01	31503824	G	K	1,4|5	G	2|3	N	0|2	K	5,4|9	K	13,12|25	K	1,5|6	G	2|2	N	0|1	N	0|2	K	8,14|22	G	8|9	K	4,4|8	T	3|3	T	3|3	K	2,10|12	G	1|1	K	2,4|6	K	4,11|15	K	4,12|16	K	1,4|5	K	3,7|10	G	1|2	K	2,9|11	5
DLO_r1.0ch01	31503953	C	S	4,2|6	S	2,2|4	C	3|3	S	7,6|13	S	13,12|25	C	5|6	G	2|2	C	1|1	C	3|3	S	10,17|27	S	7,4|11	S	5,5|10	C	7|7	C	2|2	S	2,9|11	G	1|1	S	2,3|5	S	5,13|18	C	14|14	C	3|4	S	2,5|7	G	2|2	C	10|11	9
DLO_r1.0ch01	31504027	G	R	4,3|7	G	1|2	R	3,1|4	R	7,5|12	R	10,8|18	A	3|3	G	5|5	n	0	N	0|1	R	14,6|20	R	4,6|10	R	2,3|5	R	4,1|5	A	2|2	R	5,2|7	G	2|2	R	6,1|7	R	7,6|13	R	7,5|12	R	3,1|4	R	3,2|5	N	0|1	R	8,1|9	3
DLO_r1.0ch01	31507459	T	T	1|2	T	9|9	Y	1,1|2	Y	9,15|24	Y	5,23|28	Y	2,3|5	T	5|6	n	0	C	1|1	Y	4,5|9	Y	2,3|5	T	14|14	Y	4,7|11	n	0	Y	2,5|7	Y	1,1|2	Y	1,2|3	Y	10,8|18	T	11|11	n	0	T	14|15	n	0	Y	4,5|9	6
DLO_r1.0ch01	31535593	A	A	4|4	R	4,31|35	n	0	R	8,50|58	G	159|159	G	16|16	G	30|30	n	0	n	0	A	6|6	G	18|18	G	31|31	R	4,8|12	R	1,5|6	G	46|51	n	0	A	3|3	R	6,13|19	n	0	G	16|16	R	5,36|41	G	1|1	A	6|6	4
DLO_r1.0ch01	31535775	G	G	6|6	G	34|34	n	0	R	8,50|58	G	145|161	A	16|17	G	34|34	n	0	n	0	G	5|5	A	18|18	G	33|33	G	10|10	R	5,1|6	R	19,33|52	G	2|2	G	3|3	R	9,7|16	G	1|1	G	13|15	R	11,30|41	n	0	G	4|4	12
DLO_r1.0ch01	31535818	G	G	2|2	C	29|31	n	0	S	10,42|52	C	148|148	C	17|17	C	31|31	n	0	n	0	G	3|3	C	17|17	C	30|30	S	1,8|9	S	1,5|6	C	45|48	C	2|2	G	3|3	S	4,9|13	S	1,1|2	C	15|15	C	33|36	C	1|1	G	5|5	4
DLO_r1.0ch01	31539359	A	n	0	R	6,5|11	R	5,6|11	R	11,4|15	R	20,4|24	n	0	A	5|5	A	3|3	A	2|2	R	2,9|11	A	10|10	R	4,5|9	A	2|2	n	0	A	5|5	n	0	R	2,5|7	G	11|12	A	4|5	n	0	A	8|9	n	0	R	3,4|7	8
DLO_r1.0ch01	31539734	A	n	0	R	5,5|10	R	2,4|6	R	10,4|14	A	13|14	n	0	A	5|5	A	3|3	A	2|2	R	2,7|9	A	8|8	R	3,5|8	A	2|2	n	0	A	5|5	n	0	R	1,3|4	G	10|10	A	3|4	n	0	A	6|7	n	0	R	3,3|6	9
DLO_r1.0ch01	31542012	C	S	3,5|8	S	12,2|14	G	16|16	S	26,12|38	S	31,32|63	S	4,5|9	S	8,4|12	S	5,2|7	C	1|1	G	33|33	S	10,6|16	G	20|22	C	21|23	S	3,2|5	S	21,16|37	G	9|10	G	20|22	S	18,22|40	G	19|19	S	2,1|3	S	10,9|19	n	0	S	39,5|44	2
DLO_r1.0ch01	31698003	A	C	1|1	A	8|8	M	1,1|2	N	0|1	M	8,3|11	C	1|1	M	1,2|3	n	0	n	0	M	3,5|8	M	1,3|4	M	1,3|4	A	1|1	n	0	A	3|4	A	1|2	C	1|1	M	1,4|5	N	0|1	A	1|1	A	2|3	n	0	C	2|2	6
DLO_r1.0ch01	31722847	A	A	3|4	W	4,2|6	W	1,4|5	W	7,5|12	W	2,2|4	n	0	A	1|1	N	0|1	T	2|2	W	4,5|9	W	1,3|4	A	1|3	A	3|4	N	0|2	W	1,4|5	n	0	W	1,3|4	A	1|1	A	4|4	N	0|1	T	6|6	n	0	W	4,3|7	6
DLO_r1.0ch01	31732378	A	A	10|10	R	48,27|75	A	9|9	A	74|74	n	0	A	13|13	A	11|11	G	2|2	G	2|2	A	96|96	A	20|20	R	49,31|80	G	18|18	A	22|22	G	17|17	A	15|15	A	22|22	A	34|34	A	19|19	n	0	A	29|29	A	1|1	A	40|40	15
DLO_r1.0ch01	31732391	T	G	10|10	K	56,19|75	G	9|9	G	75|75	n	0	T	13|13	G	10|11	G	2|2	G	2|2	G	95|98	G	20|20	K	65,17|82	G	18|18	K	8,14|22	G	17|17	K	13,2|15	G	23|23	T	34|34	G	22|22	n	0	G	28|29	G	1|1	G	41|41	2
DLO_r1.0ch01	31732471	A	G	18|18	R	37,103|140	G	14|14	G	147|147	n	0	A	23|23	G	17|18	G	4|4	G	4|4	G	156|157	G	34|34	R	29,116|145	G	40|40	R	24,11|35	G	31|31	G	24|26	G	34|34	A	61|61	G	39|39	n	0	G	47|48	N	0|1	G	73|75	2
DLO_r1.0ch01	31732473	C	C	18|18	Y	103,37|140	C	15|15	C	147|147	n	0	T	22|23	C	18|18	C	4|4	C	4|4	C	159|159	C	35|35	Y	118,28|146	C	40|40	Y	11,24|35	C	31|31	C	26|26	C	34|34	T	59|61	C	39|39	n	0	C	49|49	C	1|1	C	73|75	16
DLO_r1.0ch01	31732579	C	C	10|10	Y	57,19|76	C	8|8	C	78|78	n	0	T	12|13	C	12|12	C	2|2	C	2|2	C	91|91	C	20|20	Y	65,14|79	C	18|18	Y	8,13|21	C	17|17	C	14|14	C	23|23	T	34|36	C	21|21	n	0	C	28|28	n	0	C	39|39	15
DLO_r1.0ch01	31740327	C	C	6|7	S	18,13|31	S	9,4|13	S	28,7|35	C	32|32	C	3|3	S	8,12|20	C	4|4	S	7,3|10	S	26,12|38	C	6|6	S	16,9|25	C	4|4	S	2,6|8	C	19|19	S	4,13|17	S	8,14|22	S	6,25|31	C	30|30	C	1|1	S	4,7|11	n	0	S	7,25|32	9
DLO_r1.0ch01	31880054	C	Y	12,11|23	C	3|3	C	21|21	Y	2,10|12	Y	256,47|303	C	4|4	C	12|15	C	1|1	C	42|42	Y	79,23|102	T	29|29	C	23|23	Y	4,14|18	Y	16,5|21	Y	11,14|25	Y	46,11|57	C	117|121	C	200|216	C	40|45	C	22|22	Y	28,14|42	n	0	Y	15,13|28	11
DLO_r1.0ch01	31880056	G	R	12,11|23	A	3|3	A	21|21	G	10|12	R	255,49|304	A	4|4	R	11,3|14	N	0|1	A	42|42	R	79,23|102	G	29|29	A	23|23	R	4,15|19	R	16,5|21	R	11,14|25	R	45,11|56	A	117|121	A	200|217	R	40,5|45	A	22|22	R	29,14|43	n	0	R	15,13|28	2
DLO_r1.0ch01	31880214	C	Y	12,13|25	C	1|1	n	0	Y	2,9|11	T	41|41	C	4|4	T	2|2	C	1|1	n	0	Y	5,18|23	T	27|27	C	4|4	Y	3,14|17	Y	4,4|8	Y	7,13|20	T	10|10	T	4|4	T	17|17	Y	7,4|11	n	0	Y	6,13|19	n	0	T	12|12	4
DLO_r1.0ch01	31880227	G	R	12,13|25	A	1|1	n	0	G	9|10	G	42|42	A	4|4	G	3|3	A	1|1	n	0	R	7,18|25	G	27|27	A	4|4	R	3,14|17	R	4,4|8	R	8,13|21	G	10|10	G	4|4	G	17|17	R	7,4|11	n	0	R	6,13|19	n	0	G	12|12	8
DLO_r1.0ch01	31880317	A	R	12,13|25	A	3|3	A	2|2	R	2,9|11	G	46|49	A	4|4	R	1,4|5	A	1|1	n	0	R	6,23|29	G	29|29	A	5|5	R	4,15|19	R	4,2|6	R	11,14|25	G	10|11	R	1,4|5	R	2,17|19	R	9,4|13	n	0	R	6,11|17	n	0	G	12|12	5
DLO_r1.0ch01	31979114	G	G	54|54	A	94|94	G	60|60	n	0	R	105,102|207	G	22|22	A	36|36	G	8|8	G	15|15	G	97|97	G	2|2	A	40|40	R	37,48|85	G	15|15	G	85|85	G	69|69	G	64|64	G	102|102	G	94|94	A	6|6	n	0	n	0	n	0	13
DLO_r1.0ch01	31979133	T	C	55|55	T	92|92	T	62|62	n	0	T	212|212	C	23|23	T	36|36	T	8|8	Y	9,6|15	T	97|97	C	4|4	T	42|42	T	89|89	Y	6,10|16	T	83|85	T	71|71	T	64|64	T	109|109	Y	45,50|95	T	7|7	n	0	n	0	n	0	13
DLO_r1.0ch01	31979161	G	A	53|53	G	92|92	G	62|62	n	0	G	210|210	A	22|22	G	36|36	G	9|9	R	9,5|14	G	97|97	A	4|4	G	41|41	G	89|89	R	6,10|16	G	85|87	G	70|70	G	64|64	G	106|106	R	46,52|98	G	6|6	n	0	n	0	n	0	13
DLO_r1.0ch01	31979178	C	C	53|53	T	88|88	T	63|63	n	0	T	204|204	C	22|22	T	37|37	T	9|9	Y	8,5|13	T	97|97	C	3|3	T	40|40	T	88|88	Y	6,10|16	T	82|84	T	69|69	T	61|61	T	103|103	Y	44,48|92	T	4|4	n	0	n	0	n	0	3
DLO_r1.0ch01	31979246	C	Y	28,24|52	C	89|89	C	57|57	n	0	C	200|200	C	22|22	C	37|37	C	7|7	Y	6,8|14	C	94|94	T	3|3	C	42|42	C	82|82	C	15|15	C	79|79	C	66|66	C	58|58	C	94|94	Y	43,40|83	C	5|5	n	0	n	0	n	0	15
DLO_r1.0ch01	32024423	A	A	2|2	A	1|1	A	11|11	G	37|37	A	3|3	A	1|1	A	14|14	n	0	n	0	A	7|7	A	13|13	n	0	G	11|11	n	0	G	34|34	n	0	A	14|14	R	2,1|3	A	3|3	n	0	G	46|47	n	0	A	5|5	11
DLO_r1.0ch01	32088370	C	C	3|3	S	8,4|12	G	4|4	C	23|25	S	14,23|37	S	1,2|3	S	5,6|11	C	4|4	C	1|1	S	15,12|27	S	9,11|20	S	4,4|8	S	4,4|8	G	1|1	S	17,8|25	S	9,3|12	S	6,6|12	S	3,12|15	G	5|5	n	0	S	2,12|14	n	0	G	10|11	4
DLO_r1.0ch01	32264493	A	A	1|1	G	116|116	G	69|69	G	134|135	A	2|2	n	0	G	63|63	n	0	G	20|20	G	206|206	G	88|88	G	89|91	n	0	n	0	A	1|1	n	0	G	70|71	G	153|153	G	58|59	n	0	G	120|120	G	6|6	G	192|193	3
DLO_r1.0ch01	32376816	G	N	0|1	R	4,5|9	R	4,1|5	A	3|3	A	6|6	R	3,2|5	N	0|1	G	1|1	n	0	R	3,3|6	R	2,3|5	R	3,2|5	G	3|3	G	1|2	R	5,1|6	A	3|3	R	3,1|4	G	1|3	N	0|1	n	0	A	5|5	n	0	R	4,3|7	4
DLO_r1.0ch01	32382073	C	S	50,132|182	S	98,101|199	G	116|118	C	90|90	C	498|498	C	72|72	S	78,102|180	G	24|25	S	14,4|18	S	148,378|526	S	45,58|103	S	101,62|163	C	441|441	N	0|2	S	456,366|822	S	76,130|206	S	220,128|348	C	2|2	G	152|152	C	33|33	S	117,241|358	G	8|8	S	261,139|400	6
DLO_r1.0ch01	32382080	C	Y	154,30|184	Y	100,100|200	C	116|116	T	89|89	Y	164,335|499	C	69|72	Y	138,42|180	C	24|25	Y	14,4|18	Y	347,177|524	Y	44,58|102	Y	105,58|163	Y	172,271|443	C	2|2	Y	642,182|824	Y	123,84|207	Y	282,63|345	N	0|1	C	152|152	T	34|34	Y	118,240|358	C	8|8	Y	297,102|399	6
DLO_r1.0ch01	32382101	T	Y	39,145|184	T	200|202	T	117|118	T	83|90	T	465|498	C	72|72	T	182|182	T	25|25	Y	3,14|17	Y	178,349|527	T	103|103	T	160|165	Y	169,276|445	T	1|1	Y	185,646|831	Y	54,155|209	Y	63,279|342	C	1|1	T	151|151	T	33|34	Y	161,195|356	T	8|8	Y	100,298|398	12
DLO_r1.0ch01	32382154	A	R	69,26|95	R	55,51|106	G	60|60	A	45|45	A	253|253	A	36|36	R	53,40|93	G	13|14	R	2,7|9	R	191,72|263	R	29,23|52	R	33,53|86	A	226|226	N	0|1	R	184,235|419	R	65,40|105	R	60,109|169	A	1|1	G	74|74	A	18|18	R	123,60|183	G	4|4	R	69,132|201	6
DLO_r1.0ch01	32434313	A	W	7,17|24	T	21|23	W	4,8|12	W	8,20|28	T	45|47	W	6,2|8	W	2,9|11	N	0|1	A	1|2	T	15|16	T	10|11	W	7,27|34	T	24|25	N	0|1	T	38|39	T	6|6	W	3,4|7	W	15,9|24	W	4,17|21	N	0|1	W	9,22|31	n	0	T	37|40	1
DLO_r1.0ch01	32484493	C	C	45|46	C	67|76	M	3,1|4	C	39|45	C	243|253	C	2|2	C	44|46	C	1|2	N	0|1	C	100|107	M	4,12|16	C	95|100	C	147|150	A	3|3	C	174|180	C	42|44	C	51|52	A	5|5	C	37|44	C	19|20	C	76|80	C	1|1	C	101|108	18
DLO_r1.0ch01	32568412	G	G	1|1	G	1|1	G	1|1	n	0	G	5|5	G	1|1	G	1|1	n	0	G	1|1	G	2|2	G	2|2	n	0	G	5|5	G	1|1	R	4,3|7	n	0	G	1|1	G	3|4	G	1|1	G	1|1	G	2|2	n	0	G	1|1	17
DLO_r1.0ch01	32629813	G	T	2|2	T	3|3	N	0|1	K	4,3|7	T	2|2	T	3|3	N	0|1	n	0	G	1|1	G	6|7	G	4|5	n	0	T	2|2	n	0	K	1,3|4	T	2|2	G	1|2	K	2,3|5	G	1|2	n	0	T	5|5	n	0	G	9|9	6
DLO_r1.0ch01	32629841	G	G	2|2	A	4|4	A	1|1	R	3,5|8	A	1|1	R	1,2|3	A	1|1	n	0	G	1|1	G	6|7	G	3|4	n	0	A	2|2	n	0	G	6|6	R	1,1|2	G	5|5	R	4,6|10	G	2|2	n	0	G	4|5	n	0	G	10|10	9
DLO_r1.0ch01	32629857	T	T	2|2	T	3|3	T	2|2	Y	5,3|8	T	1|1	T	3|3	T	1|1	n	0	N	0|1	Y	5,1|6	Y	2,1|3	n	0	T	1|1	n	0	T	4|5	T	2|2	Y	2,2|4	T	9|11	T	1|1	n	0	T	4|4	n	0	C	8|8	12
DLO_r1.0ch01	32629908	T	T	3|3	C	3|3	C	2|2	Y	3,7|10	N	0|1	C	3|3	C	2|2	n	0	T	1|1	Y	3,9|12	T	4|5	N	0|1	C	2|2	n	0	Y	3,5|8	n	0	T	3|3	Y	8,7|15	T	1|1	n	0	Y	2,5|7	n	0	T	14|14	6
DLO_r1.0ch01	32722534	A	G	12|13	R	8,3|11	R	3,2|5	R	4,2|6	G	15|16	G	1|1	R	2,1|3	n	0	n	0	R	7,9|16	G	6|6	R	3,3|6	G	5|5	A	2|2	G	19|21	n	0	R	4,6|10	A	7|7	G	6|6	A	1|1	R	1,2|3	n	0	A	2|2	4
DLO_r1.0ch01	32722658	A	R	13,6|19	G	9|9	G	10|10	G	9|9	R	9,14|23	A	2|2	R	2,5|7	G	2|2	n	0	R	19,8|27	A	7|8	R	2,11|13	R	2,8|10	N	0|1	R	12,11|23	N	0|1	R	3,11|14	R	6,9|15	R	4,6|10	N	0|1	R	4,8|12	n	0	A	12|14	3
DLO_r1.0ch01	32740449	A	G	18|18	R	26,52|78	G	43|43	A	65|65	A	1|1	A	34|34	R	22,19|41	A	15|15	G	7|7	G	134|134	A	21|21	R	8,61|69	A	29|29	A	24|24	R	43,76|119	G	16|16	G	14|14	n	0	G	24|24	N	0|1	G	38|38	G	3|3	G	59|59	7
DLO_r1.0ch01	32763982	C	S	2,5|7	S	7,4|11	S	4,1|5	G	20|20	S	18,9|27	S	4,2|6	S	6,6|12	G	2|2	G	3|3	S	5,4|9	S	3,6|9	S	5,3|8	C	8|10	G	2|2	S	6,16|22	S	3,5|8	N	0|1	G	9|10	S	6,3|9	G	7|7	S	5,3|8	N	0|1	S	2,7|9	1
DLO_r1.0ch01	32765189	T	T	5|5	K	2,6|8	K	2,2|4	T	3|3	G	1|1	K	1,1|2	T	2|2	T	1|2	n	0	T	7|8	T	1|1	K	2,1|3	T	6|6	N	0|1	T	10|10	T	3|4	K	2,3|5	K	3,3|6	T	7|7	n	0	T	3|3	n	0	K	4,12|16	11
DLO_r1.0ch01	32771086	C	C	18|20	A	73|75	A	17|17	M	150,30|180	N	0|21	A	22|24	N	0|6	M	8,13|21	C	13|13	C	105|107	M	20,3|23	A	115|118	C	98|102	M	18,14|32	C	95|102	M	14,8|22	M	18,46|64	C	47|50	C	25|26	C	1|1	C	51|58	n	0	M	40,58|100	9
DLO_r1.0ch01	32771162	G	G	23|26	C	93|97	C	27|28	S	38,171|209	S	17,12|29	S	5,29|34	S	8,4|12	S	15,12|27	G	18|18	G	135|137	S	8,29|37	C	139|146	G	126|132	S	19,23|42	G	113|121	S	10,17|27	S	64,25|89	G	69|70	G	32|35	G	1|2	G	68|77	n	0	S	78,44|122	9
DLO_r1.0ch01	32771227	C	C	19|21	G	84|87	G	22|23	S	151,33|184	S	6,15|21	S	25,4|29	S	5,6|11	S	9,14|23	C	17|17	C	113|115	S	22,6|28	G	121|125	C	117|124	S	19,17|36	C	103|112	S	13,9|22	S	25,54|79	C	61|62	C	30|30	C	1|3	C	58|62	n	0	S	41,68|109	9
DLO_r1.0ch01	32855250	T	T	15|15	T	8|8	T	14|14	T	15|15	T	51|51	T	3|3	T	9|9	T	2|2	T	3|3	T	11|11	T	10|10	T	10|10	T	28|28	T	6|6	T	27|27	T	5|5	Y	15,8|23	T	7|7	T	14|14	T	1|1	T	22|22	T	1|1	Y	38,22|60	21
DLO_r1.0ch01	32855577	T	T	13|15	T	4|4	T	13|13	T	7|8	Y	17,24|41	T	5|5	T	8|8	T	2|2	T	2|3	C	10|10	Y	5,1|6	T	7|7	T	25|25	T	5|5	T	20|20	T	3|3	T	5|6	T	6|6	Y	6,5|11	n	0	T	15|18	T	1|1	Y	10,6|16	17
DLO_r1.0ch01	32855612	T	T	12|13	T	6|6	T	10|10	Y	3,7|10	Y	16,20|36	T	3|3	T	7|7	T	2|2	T	1|2	C	9|9	Y	6,2|8	T	6|6	T	25|25	T	5|5	T	21|21	T	3|3	Y	2,5|7	T	5|5	Y	5,6|11	n	0	T	14|17	T	1|1	Y	9,5|14	15
DLO_r1.0ch01	32855624	A	R	6,6|12	R	3,3|6	R	3,6|9	R	5,5|10	A	33|35	G	3|3	R	1,3|4	A	1|2	A	1|2	A	8|8	R	6,2|8	A	5|6	A	24|24	R	2,3|5	A	20|20	G	3|3	R	3,4|7	R	3,2|5	R	7,2|9	n	0	A	17|17	N	0|1	R	9,4|13	8
DLO_r1.0ch01	32873142	A	G	6|6	R	5,3|8	G	9|9	R	4,10|14	G	10|10	G	1|1	G	8|8	G	2|2	G	1|1	R	1,6|7	n	0	R	14,2|16	N	0|1	G	1|1	A	10|10	G	4|4	G	6|6	n	0	G	1|1	G	1|1	G	3|3	n	0	G	8|8	1
DLO_r1.0ch01	32883061	C	A	3|3	A	4|4	C	1|1	M	3,2|5	A	15|15	C	2|3	C	1|1	n	0	N	0|1	M	3,4|7	M	2,2|4	M	3,3|6	A	9|9	n	0	M	11,2|13	A	4|4	A	7|7	A	6|6	M	3,3|6	n	0	A	8|8	n	0	M	4,2|6	3
DLO_r1.0ch01	32886512	A	T	6|6	W	1,5|6	N	0|2	T	11|12	W	4,8|12	A	1|2	A	1|2	n	0	T	3|3	W	6,8|14	T	6|6	W	3,13|16	W	13,17|30	T	2|2	W	6,6|12	T	10|10	T	4|4	T	22|22	W	2,9|11	n	0	W	5,12|17	n	0	W	1,6|7	2
DLO_r1.0ch01	32936289	G	R	3,8|11	G	25|25	G	8|8	G	27|27	R	28,21|49	R	2,4|6	A	7|7	G	2|2	G	3|3	G	8|9	R	6,11|17	G	19|19	R	5,19|24	R	1,1|2	G	38|38	n	0	R	2,5|7	G	16|16	G	8|8	A	2|2	G	27|29	n	0	A	8|8	11
DLO_r1.0ch01	32936328	C	C	9|10	G	28|28	G	9|9	G	26|26	S	22,30|52	S	4,2|6	C	7|7	G	3|3	G	3|3	S	8,1|9	C	17|19	G	19|19	S	20,5|25	S	1,1|2	G	38|38	n	0	S	4,3|7	G	16|16	G	8|8	C	2|2	G	27|29	n	0	C	8|8	5
DLO_r1.0ch01	32936341	A	A	9|10	T	28|28	T	9|9	T	25|25	W	30,22|52	W	2,4|6	A	7|7	N	0|2	T	3|3	W	1,8|9	A	17|19	T	19|19	W	5,20|25	A	1|2	T	38|38	n	0	W	3,4|7	T	16|16	T	8|8	A	2|2	T	26|28	n	0	A	8|8	6
DLO_r1.0ch01	32936547	A	A	10|11	G	21|21	G	8|8	G	25|25	R	21,17|38	R	2,4|6	A	6|6	G	2|2	G	2|2	R	1,8|9	A	15|17	G	16|16	R	5,15|20	A	1|2	G	33|33	n	0	R	2,4|6	G	14|14	G	6|6	A	1|1	G	24|26	n	0	A	8|8	6
DLO_r1.0ch01	32936568	T	T	10|11	C	23|23	C	8|8	C	25|25	Y	18,23|41	Y	4,2|6	T	7|7	C	1|1	C	3|3	Y	8,1|9	T	15|17	C	17|17	Y	17,5|22	T	1|2	C	35|35	n	0	Y	4,3|7	C	14|14	C	7|7	T	1|1	C	25|27	n	0	T	8|8	6
DLO_r1.0ch01	32968805	A	G	6|6	G	12|12	G	11|11	R	21,20|41	G	28|28	n	0	G	8|8	n	0	A	3|3	G	58|58	A	13|15	G	5|5	G	2|2	G	2|2	G	8|8	G	4|4	G	10|10	G	4|4	G	18|18	N	0|1	R	10,9|19	N	0|1	G	16|16	2
DLO_r1.0ch01	32968863	T	C	6|6	C	12|12	C	14|14	Y	29,22|51	C	29|29	n	0	C	8|8	n	0	T	3|3	C	66|66	Y	4,12|16	C	7|7	C	3|3	C	2|2	C	9|9	C	7|7	C	11|11	C	5|5	C	26|26	N	0|1	Y	10,11|21	N	0|1	C	19|19	1
DLO_r1.0ch01	32977285	G	A	33|33	R	181,37|218	A	51|51	R	213,51|264	A	240|240	R	25,41|66	A	61|61	A	5|5	A	10|10	A	68|68	R	106,65|171	R	97,32|129	A	151|151	R	15,9|24	A	165|165	A	42|42	A	19|19	A	166|166	R	60,34|94	A	12|12	A	122|122	n	0	A	7|7	0
DLO_r1.0ch01	33016861	G	N	0|2	A	6|6	A	6|6	A	7|7	A	6|6	A	3|3	N	0|1	N	0|1	n	0	R	7,2|9	N	0|1	A	4|4	G	2|3	n	0	A	9|9	N	0|1	N	0|2	A	15|15	R	4,1|5	n	0	G	1|2	n	0	R	6,1|7	2
DLO_r1.0ch01	33016921	A	A	1|2	A	2|2	A	4|4	A	2|3	A	6|6	A	1|1	A	2|2	A	1|1	n	0	A	3|4	n	0	A	1|1	A	3|3	n	0	R	5,2|7	A	1|1	G	2|2	A	9|11	A	3|3	n	0	A	2|2	n	0	A	6|7	16
DLO_r1.0ch01	33017224	T	C	2|2	C	6|6	C	9|9	Y	7,1|8	C	9|9	C	3|3	N	0|1	N	0|1	n	0	C	12|12	N	0|1	C	5|5	C	6|6	n	0	C	9|9	C	2|2	C	3|3	C	16|16	Y	4,1|5	n	0	T	1|2	n	0	C	11|11	1
DLO_r1.0ch01	33017303	C	C	13|15	A	15|15	A	3|3	M	42,7|49	A	72|72	A	5|5	A	14|14	n	0	A	3|3	M	34,12|46	M	7,7|14	A	23|23	M	14,10|24	M	2,2|4	A	36|36	M	7,1|8	M	16,6|22	A	28|28	M	10,5|15	N	0|1	M	6,10|16	n	0	A	43|45	1
DLO_r1.0ch01	33049157	C	C	1|1	C	2|2	Y	1,2|3	C	2|3	C	8|9	n	0	C	5|5	n	0	C	1|1	C	2|2	C	4|4	n	0	C	1|2	n	0	C	4|5	C	2|2	C	2|2	C	2|2	C	1|2	n	0	C	2|2	n	0	C	2|2	16
DLO_r1.0ch01	33049227	G	G	1|1	G	2|2	G	3|3	G	2|2	G	8|8	n	0	T	3|3	n	0	G	1|1	G	2|2	K	3,2|5	n	0	G	2|2	n	0	G	4|4	G	1|1	G	1|1	G	1|1	G	1|1	n	0	T	2|2	n	0	G	2|2	14
DLO_r1.0ch01	33076402	G	G	3|3	R	1,2|3	A	5|5	R	3,6|9	R	5,10|15	G	1|1	G	7|8	n	0	n	0	R	3,10|13	G	3|3	R	3,2|5	G	1|1	n	0	R	2,1|3	A	1|1	G	1|1	G	5|6	G	4|5	n	0	R	2,3|5	n	0	R	2,3|5	8
DLO_r1.0ch01	33449714	G	G	9|9	G	7|7	T	13|14	G	22|22	G	36|36	K	5,4|9	G	8|9	n	0	T	2|2	G	19|23	T	4|4	G	12|12	G	8|8	G	2|2	K	17,17|34	K	1,5|6	K	7,2|9	K	5,10|15	T	3|3	n	0	N	0|1	n	0	T	9|9	9
DLO_r1.0ch01	33449718	A	G	12|12	G	8|8	A	13|15	G	23|23	G	40|40	A	9|10	R	1,8|9	n	0	A	2|2	R	4,19|23	A	4|4	G	12|12	G	9|9	G	2|2	R	17,18|35	A	5|6	R	2,9|11	R	10,5|15	R	5,5|10	n	0	R	2,8|10	n	0	R	13,10|23	5
DLO_r1.0ch01	33449840	A	W	6,9|15	A	13|13	A	13|13	W	20,10|30	W	25,17|42	A	7|8	A	9|10	n	0	A	1|1	A	25|26	A	3|3	A	16|16	A	7|8	W	3,2|5	A	27|32	A	4|5	A	12|13	A	17|17	A	12|12	n	0	A	11|11	n	0	A	20|24	16
DLO_r1.0ch01	33536745	C	T	5|5	T	5|5	Y	6,4|10	T	9|9	Y	6,12|18	C	2|2	Y	5,3|8	C	1|1	C	1|1	Y	5,9|14	C	4|5	T	5|5	Y	1,4|5	n	0	Y	9,4|13	Y	3,7|10	Y	1,4|5	Y	6,7|13	C	1|2	n	0	Y	5,2|7	n	0	Y	5,3|8	5
DLO_r1.0ch01	33536830	A	G	4|4	G	5|5	R	5,4|9	G	8|8	G	17|17	A	1|1	R	3,3|6	A	1|1	A	1|1	R	4,11|15	R	4,2|6	G	4|4	R	1,3|4	n	0	R	10,4|14	R	3,7|10	R	1,4|5	R	7,8|15	G	2|2	n	0	A	5|6	n	0	R	3,4|7	4
DLO_r1.0ch01	33536886	G	A	3|3	A	4|4	R	2,5|7	A	7|7	A	18|18	G	2|2	R	3,4|7	G	1|2	G	2|2	R	9,6|15	G	4|5	A	5|5	R	2,3|5	n	0	R	4,8|12	R	7,3|10	R	4,2|6	R	8,6|14	N	0|1	n	0	R	3,7|10	n	0	R	2,5|7	4
DLO_r1.0ch01	33536891	A	A	3|3	A	4|4	W	2,4|6	A	6|6	A	16|16	T	2|2	W	3,4|7	A	1|2	T	2|2	W	10,6|16	W	1,4|5	A	5|5	W	2,3|5	n	0	W	4,8|12	W	7,3|10	W	4,2|6	W	8,6|14	A	1|1	n	0	W	2,6|8	n	0	W	2,5|7	7
DLO_r1.0ch01	33556483	T	Y	3,6|9	Y	3,6|9	T	1|1	Y	7,4|11	Y	8,10|18	T	3|3	T	1|1	N	0|1	T	2|2	C	11|11	T	7|7	Y	3,4|7	T	9|9	T	1|1	Y	2,2|4	n	0	C	2|2	T	7|8	T	4|4	N	0|1	T	4|4	n	0	n	0	10
DLO_r1.0ch01	33562720	C	C	34|34	n	0	T	1|1	N	0|1	T	7|7	T	1|1	T	1|1	n	0	n	0	C	29|35	T	2|2	T	2|2	C	64|65	C	6|6	C	36|40	C	18|18	C	25|27	T	3|3	T	4|4	T	3|3	T	2|2	n	0	C	48|50	8
DLO_r1.0ch01	33562781	C	C	41|42	C	9|9	S	4,4|8	S	7,2|9	S	11,10|21	C	1|2	C	3|3	C	2|3	n	0	S	16,35|51	C	2|3	C	13|13	C	67|68	C	7|7	C	40|48	C	19|19	C	26|31	G	10|11	G	6|6	G	3|3	C	5|6	n	0	S	10,50|60	13
DLO_r1.0ch01	33562793	A	A	40|41	A	9|9	R	4,3|7	R	2,6|8	R	10,9|19	A	1|1	A	3|3	A	2|3	n	0	R	37,17|54	A	2|2	A	13|13	A	65|67	A	7|7	A	40|48	A	19|20	A	26|30	R	2,10|12	G	7|7	G	3|3	A	4|5	n	0	A	50|57	14
DLO_r1.0ch01	33562845	A	C	34|34	C	4|4	A	1|1	A	6|6	M	1,3|4	N	0|1	N	0|1	N	0|2	n	0	M	4,27|31	N	0|1	n	0	C	50|51	N	0|2	M	6,31|37	C	15|15	M	5,21|26	A	3|3	A	4|4	n	0	N	0|2	n	0	C	46|48	4
DLO_r1.0ch01	33562924	C	A	38|41	C	8|8	C	4|4	C	10|10	C	24|24	C	5|5	C	5|5	C	3|3	n	0	M	37,15|52	C	4|4	C	12|12	C	76|77	C	6|6	C	55|55	A	19|20	M	28,7|35	C	11|11	C	6|6	C	2|2	C	4|4	n	0	M	49,12|61	16
DLO_r1.0ch01	33562927	C	T	38|41	C	8|8	C	4|4	C	10|10	C	24|24	C	5|5	C	5|5	C	3|3	n	0	Y	16,38|54	C	4|4	C	13|13	C	75|76	C	6|6	C	55|55	T	19|20	Y	7,28|35	C	13|13	C	6|6	C	2|2	C	4|4	n	0	Y	13,49|62	16
DLO_r1.0ch01	33562966	A	T	39|41	A	8|8	A	2|2	A	11|11	A	25|25	A	4|4	A	5|5	A	2|2	n	0	W	19,38|57	A	3|3	A	13|13	T	66|73	W	1,5|6	W	20,38|58	T	19|20	W	9,29|38	A	13|13	A	8|8	A	4|4	A	6|6	n	0	W	14,51|65	13
DLO_r1.0ch01	33585074	T	N	0|1	T	8|8	T	5|5	W	3,1|4	T	11|13	T	1|1	T	5|5	n	0	T	1|1	T	4|4	T	2|2	n	0	W	3,4|7	n	0	T	8|9	T	8|8	W	2,3|5	T	9|9	A	4|4	T	1|1	T	6|7	n	0	T	8|8	14
DLO_r1.0ch01	33629332	G	G	4|4	R	54,12|66	A	127|127	G	14|14	G	23|23	G	18|18	R	44,6|50	n	0	R	4,4|8	G	11|11	R	50,22|72	A	102|109	G	2|2	G	3|3	A	112|122	A	32|34	A	106|106	A	83|91	A	89|90	G	2|2	A	67|69	n	0	A	111|116	8
DLO_r1.0ch01	33668276	A	T	4|4	T	12|13	W	2,4|6	W	8,4|12	W	7,11|18	A	2|2	A	3|4	n	0	N	0|1	W	4,16|20	W	9,5|14	W	4,9|13	W	4,6|10	A	1|1	W	5,3|8	W	2,2|4	A	3|3	W	4,8|12	W	4,3|7	A	1|1	W	2,10|12	n	0	W	6,5|11	5
DLO_r1.0ch01	33722825	T	Y	14,22|36	T	11|11	T	5|5	Y	22,60|82	Y	76,51|127	Y	5,16|21	T	25|28	Y	2,4|6	Y	3,3|6	Y	24,24|48	Y	8,26|34	T	29|29	T	22|22	T	3|3	T	30|30	C	29|30	Y	3,5|8	Y	8,26|34	T	25|25	T	7|7	T	16|16	T	1|2	Y	10,35|45	11
DLO_r1.0ch01	33723099	G	K	24,9|33	G	9|9	T	3|3	G	80|80	G	121|121	G	22|22	K	18,10|28	G	3|4	G	5|6	G	39|39	G	34|34	G	18|18	T	21|21	G	2|2	K	9,16|25	G	25|25	G	7|7	G	32|32	K	13,11|24	G	7|7	T	16|16	G	2|2	G	42|42	16
DLO_r1.0ch01	33794379	G	R	1,2|3	n	0	G	2|2	G	6|6	G	6|6	n	0	G	3|3	n	0	n	0	G	26|29	G	3|3	n	0	G	3|3	A	2|2	G	9|9	R	4,2|6	R	3,3|6	R	6,4|10	R	1,1|2	n	0	G	10|10	G	1|1	R	4,5|9	10
DLO_r1.0ch01	33794441	T	T	5|5	n	0	A	4|4	T	6|6	T	9|9	n	0	A	3|3	n	0	n	0	W	8,19|27	A	2|2	n	0	A	2|2	T	2|2	T	5|5	T	6|6	W	2,4|6	T	14|14	T	2|2	n	0	A	12|12	T	2|2	W	5,3|8	9
DLO_r1.0ch01	33809617	C	S	1,1|2	n	0	G	4|4	G	1|1	G	8|8	G	3|3	C	1|1	n	0	G	2|2	S	10,6|16	G	1|1	n	0	G	1|1	n	0	S	1,1|2	G	8|8	n	0	G	10|11	G	5|5	G	1|1	G	1|1	n	0	G	2|2	1
DLO_r1.0ch01	33821608	T	T	1|1	Y	5,2|7	Y	3,1|4	Y	3,5|8	C	10|10	T	3|3	N	0|1	n	0	T	1|1	Y	3,4|7	T	2|3	T	2|3	T	1|3	T	2|2	T	6|6	T	1|3	T	2|2	C	4|4	Y	4,2|6	C	2|2	T	1|1	n	0	Y	2,2|4	11
DLO_r1.0ch01	33821647	T	T	1|1	K	5,2|7	K	3,1|4	K	3,5|8	G	12|12	T	3|3	G	1|1	n	0	T	1|1	K	3,4|7	T	2|3	K	1,2|3	K	2,2|4	T	2|2	T	7|7	T	5|5	T	3|3	G	4|4	K	5,2|7	G	2|2	T	1|1	n	0	K	2,3|5	9
DLO_r1.0ch01	33821691	C	C	1|1	Y	6,2|8	Y	1,2|3	C	7|7	Y	8,3|11	C	3|3	C	1|1	n	0	C	1|1	Y	4,3|7	Y	2,1|3	Y	2,2|4	C	5|5	C	2|2	C	6|6	Y	1,3|4	C	3|3	T	3|3	C	4|5	T	2|2	C	3|3	n	0	Y	2,2|4	11
DLO_r1.0ch01	33876112	C	C	185|185	C	511|511	C	129|129	C	329|329	Y	1279,229|1510	C	101|101	C	176|176	C	28|28	Y	63,15|78	C	220|220	C	42|42	C	584|584	C	171|176	C	43|43	C	625|625	Y	113,85|198	C	68|68	Y	499,105|604	C	226|226	C	36|42	C	262|262	n	0	C	103|103	18
DLO_r1.0ch01	33876140	A	A	95|95	A	261|261	A	66|66	A	173|173	M	661,118|779	A	54|54	A	88|88	A	14|14	M	33,8|41	A	110|110	A	23|23	A	301|301	A	86|88	A	20|20	A	325|325	M	59,42|101	A	33|33	M	254,55|309	A	118|118	M	19,3|22	A	136|136	n	0	A	52|52	17
DLO_r1.0ch01	33893702	A	A	6|6	A	7|7	G	28|30	A	5|5	R	14,56|70	A	1|1	R	3,11|14	G	2|2	A	1|1	G	89|96	R	31,17|48	A	4|4	G	37|37	n	0	R	10,42|52	R	4,33|37	R	3,6|9	A	2|2	R	19,46|65	R	1,3|4	G	65|68	n	0	G	81|89	7
DLO_r1.0ch01	33893735	C	C	7|7	C	12|12	A	30|31	C	8|8	M	58,15|73	C	2|2	M	12,7|19	N	0|2	C	2|2	M	92,11|103	M	17,33|50	C	3|3	A	40|40	C	1|1	M	42,12|54	M	35,4|39	M	7,5|12	C	3|3	M	48,19|67	M	3,1|4	A	67|72	n	0	A	84|93	8
DLO_r1.0ch01	33893867	G	A	2|2	A	5|5	R	17,16|33	A	5|5	A	69|69	n	0	A	14|14	A	2|2	N	0|1	A	101|101	A	52|52	A	4|4	R	17,19|36	n	0	G	43|47	G	31|33	A	9|9	A	2|2	R	42,23|65	A	3|3	A	67|67	n	0	A	89|89	2
DLO_r1.0ch01	34063105	A	A	94|95	A	2|2	n	0	R	3,2|5	A	214|214	A	100|102	A	53|54	A	4|5	n	0	A	160|162	n	0	A	3|3	A	20|20	R	1,2|3	R	2,3|5	A	37|38	R	68,11|79	R	4,12|16	A	85|93	A	11|11	A	4|4	n	0	A	43|44	14
DLO_r1.0ch01	34063130	C	C	94|95	C	2|2	n	0	Y	2,2|4	C	211|211	C	99|100	C	53|53	C	4|5	n	0	C	160|162	n	0	C	3|3	C	19|19	Y	1,1|2	Y	3,3|6	C	37|37	C	67|74	T	9|9	C	82|87	C	9|9	C	2|2	n	0	C	43|44	15
DLO_r1.0ch01	34167876	C	n	0	Y	5,13|18	T	21|21	Y	12,8|20	Y	3,26|29	Y	1,3|4	T	19|19	C	1|1	n	0	n	0	C	1|1	Y	3,15|18	Y	7,9|16	n	0	Y	20,21|41	T	1|1	Y	7,8|15	Y	3,11|14	Y	12,5|17	T	1|1	T	9|9	n	0	T	30|32	2
DLO_r1.0ch01	34167886	G	n	0	G	19|19	G	21|21	K	15,5|20	G	26|29	G	4|4	G	19|19	G	1|1	n	0	n	0	G	1|1	G	18|18	K	9,7|16	n	0	K	25,16|41	G	1|1	K	9,6|15	G	14|14	K	8,9|17	G	1|1	G	9|9	n	0	G	32|32	13
DLO_r1.0ch01	34167938	A	n	0	A	17|17	A	21|21	A	12|14	A	27|30	A	4|4	A	19|19	A	1|1	n	0	n	0	A	1|1	A	19|19	R	10,7|17	n	0	R	26,17|43	A	1|1	R	9,6|15	A	15|15	R	10,10|20	A	1|1	A	9|9	n	0	A	29|29	14
DLO_r1.0ch01	34168158	T	n	0	C	17|17	C	20|20	Y	14,3|17	C	24|26	C	4|4	C	19|19	N	0|1	n	0	n	0	C	1|1	C	16|16	Y	7,7|14	n	0	Y	24,17|41	C	1|1	Y	8,5|13	C	12|12	Y	9,10|19	C	1|1	C	9|9	n	0	C	29|29	0
DLO_r1.0ch01	34255723	A	A	14|14	A	9|11	A	6|6	A	19|19	A	37|38	R	1,1|2	A	8|8	n	0	A	1|1	R	8,3|11	A	4|4	R	12,9|21	A	7|8	A	1|1	R	24,5|29	A	9|9	A	10|10	R	6,6|12	n	0	A	2|2	R	7,3|10	n	0	A	18|18	14
DLO_r1.0ch01	34255836	C	T	12|12	Y	3,3|6	Y	5,7|12	C	31|31	Y	33,22|55	C	3|3	Y	9,3|12	n	0	n	0	Y	2,15|17	Y	1,2|3	Y	13,8|21	T	4|4	n	0	Y	13,18|31	Y	1,5|6	Y	7,4|11	Y	8,5|13	T	2|2	n	0	Y	3,7|10	n	0	Y	3,19|22	2
DLO_r1.0ch01	34280131	G	N	0|1	n	0	G	1|1	R	6,2|8	G	4|5	G	6|6	G	3|3	G	1|1	n	0	G	6|6	n	0	G	4|4	G	2|2	G	2|3	G	6|7	G	4|4	G	1|1	R	3,2|5	G	1|1	G	1|1	G	2|2	n	0	G	2|2	16
DLO_r1.0ch01	34422816	T	T	38|38	N	0|1	T	27|31	N	0|1	T	381|385	C	4|4	T	213|215	n	0	N	0|1	T	602|602	T	30|30	C	2|2	T	65|65	n	0	C	6|6	n	0	T	57|57	T	127|129	T	85|85	T	10|10	T	97|97	n	0	T	361|363	13
DLO_r1.0ch01	34422852	T	A	42|42	W	1,1|2	A	32|32	A	5|5	A	389|391	W	2,2|4	A	220|220	n	0	n	0	A	617|617	A	31|31	W	5,1|6	A	65|65	T	1|1	W	5,1|6	T	1|1	A	59|60	A	128|131	A	87|88	A	10|10	A	98|102	n	0	A	370|371	2
DLO_r1.0ch02	105136	G	T	4|4	T	11|11	T	5|5	G	8|8	K	3,8|11	n	0	G	4|5	N	0|1	G	3|3	G	8|9	G	2|3	T	12|12	T	4|4	N	0|1	T	23|23	K	1,3|4	K	4,4|8	K	5,6|11	K	1,4|5	G	1|1	K	2,3|5	n	0	K	1,3|4	6
DLO_r1.0ch02	105200	T	W	4,2|6	T	12|15	A	8|8	T	6|7	W	11,5|16	n	0	T	4|4	N	0|1	T	4|4	T	11|12	T	1|2	W	9,8|17	N	0|1	N	0|1	T	29|31	T	1|2	W	6,3|9	W	3,9|12	A	3|3	T	1|1	W	3,3|6	n	0	A	5|5	9
DLO_r1.0ch02	223993	T	W	6,5|11	T	109|114	T	106|108	W	4,1|5	W	16,18|34	W	2,2|4	T	76|85	T	2|2	W	5,16|21	T	192|204	W	9,6|15	T	95|102	W	7,2|9	T	25|29	W	13,5|18	T	67|73	T	53|61	T	261|274	T	161|172	T	1|1	T	167|176	n	0	T	120|131	14
DLO_r1.0ch02	233945	A	A	2|3	W	2,4|6	T	2|2	A	6|7	W	6,8|14	N	0|1	T	2|2	T	2|2	n	0	W	2,4|6	W	3,2|5	A	1|1	W	2,6|8	A	1|1	W	1,4|5	A	1|2	N	0|1	n	0	T	2|2	A	1|1	n	0	n	0	W	2,3|5	6
DLO_r1.0ch02	234027	A	G	4|4	R	2,3|5	A	1|1	G	7|7	R	6,6|12	A	1|1	R	2,3|5	A	1|1	n	0	R	3,2|5	G	4|4	N	0|1	R	2,6|8	n	0	G	6|6	G	2|2	G	1|1	n	0	G	4|4	n	0	G	1|1	n	0	G	3|3	3
DLO_r1.0ch02	234041	G	G	5|5	R	3,3|6	A	2|2	G	10|10	R	6,11|17	n	0	G	3|4	n	0	n	0	R	3,3|6	G	4|4	n	0	R	4,2|6	n	0	G	4|4	G	1|1	G	1|1	n	0	G	3|4	G	1|1	G	1|1	n	0	G	4|4	11
DLO_r1.0ch02	318918	A	A	2|3	A	3|3	A	10|12	A	13|13	A	8|8	A	1|2	n	0	A	3|3	n	0	A	5|6	R	2,2|4	A	8|8	A	3|3	A	1|1	G	4|4	R	1,3|4	R	3,2|5	A	8|8	R	7,5|12	n	0	A	10|12	n	0	A	5|5	14
DLO_r1.0ch02	369488	T	T	9|10	Y	3,2|5	T	16|17	Y	2,7|9	T	26|27	n	0	T	5|5	n	0	C	1|1	T	37|37	T	1|1	T	5|5	Y	1,1|2	n	0	Y	5,1|6	T	3|3	T	14|15	T	1|2	T	22|23	n	0	T	20|21	n	0	T	22|22	13
DLO_r1.0ch02	369495	G	G	9|9	G	5|5	T	16|17	G	8|8	G	26|26	n	0	G	4|4	n	0	G	1|1	K	8,28|36	G	1|1	G	5|5	G	2|2	n	0	G	5|5	G	3|3	G	15|15	G	2|2	T	22|23	n	0	G	21|21	n	0	K	10,12|22	14
DLO_r1.0ch02	472614	G	R	5,5|10	G	5|5	R	7,1|8	A	12|12	G	3|4	n	0	A	2|2	n	0	N	0|1	R	5,4|9	A	9|9	R	2,4|6	R	5,6|11	n	0	R	10,2|12	R	4,1|5	G	4|5	G	4|4	R	2,2|4	n	0	R	3,4|7	n	0	R	9,3|12	4
DLO_r1.0ch02	472634	C	Y	5,5|10	T	5|5	Y	7,2|9	Y	5,7|12	T	3|3	n	0	C	2|2	n	0	C	1|1	Y	2,7|9	Y	7,2|9	T	6|6	Y	3,8|11	n	0	Y	7,5|12	Y	3,2|5	T	5|5	T	3|3	T	4|4	n	0	Y	2,5|7	n	0	Y	3,9|12	2
DLO_r1.0ch02	477371	C	S	7,8|15	C	6|6	S	2,2|4	S	4,5|9	C	8|8	S	4,3|7	C	12|12	C	2|2	C	2|2	S	8,20|28	S	2,5|7	C	8|8	C	1|1	G	2|2	C	19|19	S	5,5|10	C	3|4	C	32|33	S	3,2|5	n	0	C	4|4	n	0	S	6,2|8	11
DLO_r1.0ch02	478524	T	T	6|6	T	97|98	T	12|12	W	4,6|10	T	130|138	T	40|43	T	66|66	T	18|18	T	2|2	T	68|72	T	2|3	T	50|50	T	73|73	T	8|8	T	168|169	T	32|37	T	38|40	T	16|18	T	105|111	T	8|8	T	22|26	T	1|1	W	2,4|6	21
DLO_r1.0ch02	526648	A	R	3,3|6	R	7,12|19	A	24|25	R	20,12|32	R	21,46|67	R	7,4|11	R	13,10|23	R	4,4|8	A	3|3	R	35,16|51	R	19,10|29	R	9,25|34	G	10|10	A	1|3	R	12,24|36	A	7|7	R	8,4|12	R	22,23|45	R	10,14|24	R	6,5|11	R	14,13|27	A	1|2	R	20,10|30	5
DLO_r1.0ch02	527186	C	T	62|62	Y	182,67|249	T	54|54	T	70|76	C	397|397	n	0	Y	121,54|175	Y	21,18|39	T	35|35	Y	224,129|353	n	0	Y	228,86|314	C	186|186	n	0	Y	298,120|418	T	150|150	T	218|221	C	566|566	T	247|247	n	0	Y	102,105|207	T	5|5	T	84|84	3
DLO_r1.0ch02	527272	A	A	61|61	R	68,176|244	A	54|54	A	74|74	G	389|390	n	0	R	52,118|170	A	39|39	A	35|35	R	125,212|337	n	0	R	89,228|317	R	82,105|187	n	0	R	115,295|410	A	149|149	A	216|216	G	551|551	A	249|249	n	0	R	103,97|200	A	6|6	A	88|88	10
DLO_r1.0ch02	552000	T	K	2,1|3	T	9|9	n	0	T	3|4	T	24|26	T	5|5	K	2,6|8	T	1|1	n	0	T	3|3	T	1|2	T	14|14	T	8|8	n	0	T	10|10	G	1|1	T	1|2	T	5|6	T	5|5	n	0	T	12|12	n	0	T	8|10	15
DLO_r1.0ch02	552016	T	T	3|3	K	6,4|10	n	0	K	2,2|4	K	10,16|26	T	6|7	T	7|8	T	1|1	n	0	K	3,1|4	T	2|3	K	5,11|16	K	5,3|8	n	0	K	3,8|11	T	1|1	T	2|2	K	4,3|7	K	2,4|6	n	0	G	13|13	n	0	K	9,3|12	7
DLO_r1.0ch02	552049	T	T	4|4	Y	6,4|10	T	2|2	Y	2,2|4	Y	10,22|32	Y	2,6|8	T	8|9	T	2|2	n	0	Y	4,2|6	Y	2,3|5	Y	6,11|17	Y	5,5|10	n	0	Y	2,10|12	Y	1,2|3	T	3|3	Y	5,2|7	Y	3,5|8	n	0	C	13|13	n	0	Y	8,4|12	5
DLO_r1.0ch02	771786	A	R	38,10|48	R	54,59|113	A	4|4	R	29,43|72	R	98,81|179	G	15|15	G	28|28	R	9,8|17	n	0	A	56|56	A	54|55	R	39,21|60	A	24|24	A	2|2	A	58|60	R	24,20|44	G	31|32	A	118|118	A	30|30	A	2|2	A	37|37	A	1|1	R	63,53|116	11
DLO_r1.0ch02	771838	T	T	91|93	T	209|217	C	6|6	Y	81,52|133	T	346|355	T	28|28	T	63|63	T	33|33	n	0	T	102|111	C	106|107	T	94|105	T	44|44	C	2|2	T	106|113	T	83|85	T	63|65	T	217|222	T	49|56	T	4|4	T	77|78	N	0|1	T	210|217	17
DLO_r1.0ch02	834132	C	C	17|17	M	7,24|31	M	8,27|35	n	0	C	120|120	M	2,2|4	C	36|36	N	0|1	C	4|5	C	78|78	C	15|15	C	26|30	M	11,19|30	C	1|3	C	105|105	M	12,11|23	M	5,9|14	C	36|36	C	11|11	C	5|5	C	24|24	n	0	M	16,20|36	13
DLO_r1.0ch02	834384	T	T	17|17	Y	24,6|30	Y	12,23|35	n	0	Y	104,12|116	T	3|3	C	35|35	T	1|1	T	6|6	C	76|76	C	14|14	Y	27,5|32	T	30|30	T	3|3	Y	70,32|102	T	26|26	T	17|17	C	39|39	T	13|13	C	5|5	C	26|26	n	0	Y	20,15|35	9
DLO_r1.0ch02	834477	C	S	9,22|31	S	13,27|40	C	64|64	n	0	C	115|117	S	5,13|18	C	20|20	G	6|6	C	14|14	C	129|129	C	16|16	S	39,39|78	S	23,31|54	S	4,10|14	C	160|160	S	29,46|75	S	16,41|57	C	89|89	C	30|30	C	4|4	C	18|18	C	1|1	S	27,55|82	12
DLO_r1.0ch02	834481	C	M	9,22|31	M	13,27|40	C	64|64	n	0	C	115|117	M	5,13|18	C	20|20	A	6|6	C	14|14	C	128|128	C	16|16	M	40,39|79	M	23,31|54	M	4,10|14	C	160|160	M	29,46|75	M	16,41|57	C	89|89	C	31|31	C	4|4	C	18|18	C	1|1	M	27,54|81	12
DLO_r1.0ch02	834541	A	R	22,9|31	R	29,13|42	A	61|61	n	0	A	107|109	R	11,3|14	A	18|18	G	6|6	A	12|12	A	120|120	A	15|15	R	39,38|77	R	28,22|50	R	10,4|14	A	150|150	R	44,29|73	R	40,16|56	A	83|83	A	29|29	A	4|4	A	17|17	A	1|1	R	52,25|77	12
DLO_r1.0ch02	834623	G	K	21,8|29	K	29,13|42	G	66|66	n	0	G	114|116	K	12,5|17	G	19|19	T	6|6	K	12,3|15	G	131|131	G	17|17	K	39,40|79	T	55|55	K	10,4|14	G	167|167	K	49,31|80	K	43,15|58	G	81|81	G	33|33	G	4|4	G	19|19	G	1|1	K	56,25|81	11
DLO_r1.0ch02	834632	A	W	22,9|31	W	29,13|42	A	66|66	n	0	A	113|115	W	12,5|17	A	18|18	T	6|6	A	14|14	A	134|134	A	17|17	W	38,39|77	W	32,22|54	W	10,4|14	A	166|166	W	49,30|79	W	44,15|59	A	82|82	A	31|31	A	4|4	A	19|19	A	1|1	W	54,26|81	12
DLO_r1.0ch02	876316	C	C	26|26	C	44|44	S	5,10|15	C	57|58	C	65|68	C	20|21	G	3|3	N	0|1	n	0	S	6,2|8	C	21|22	C	55|55	C	21|22	n	0	C	126|131	C	5|5	C	6|6	C	52|54	C	14|14	n	0	S	2,3|5	n	0	S	2,7|9	13
DLO_r1.0ch02	885970	A	n	0	T	1|1	W	2,5|7	A	6|6	W	5,2|7	n	0	W	1,1|2	A	1|1	T	1|1	T	4|4	A	1|1	W	1,5|6	A	1|2	n	0	A	5|5	A	1|1	A	1|1	A	3|4	T	1|1	n	0	W	2,2|4	n	0	A	2|2	9
DLO_r1.0ch02	885981	A	n	0	A	1|1	A	7|7	R	5,2|7	A	7|7	n	0	A	2|2	A	1|1	A	1|1	A	5|5	G	1|1	A	6|6	A	2|2	n	0	A	5|5	G	1|1	G	1|1	R	2,2|4	A	1|1	n	0	A	4|4	n	0	A	2|2	13
DLO_r1.0ch02	1017443	A	M	15,5|20	M	12,9|21	M	5,9|14	M	22,15|37	M	130,19|149	A	10|12	M	12,5|17	A	5|5	A	2|2	M	15,11|26	M	18,18|36	M	9,6|15	M	4,8|12	A	12|12	C	7|7	C	9|9	C	4|4	A	20|23	M	8,6|14	A	4|4	M	4,6|10	n	0	C	9|9	6
DLO_r1.0ch02	1025244	G	G	7|7	G	109|111	G	43|43	A	103|107	R	6,7|13	A	72|74	A	14|14	A	14|14	G	5|5	G	184|202	G	24|24	G	87|93	R	15,2|17	A	26|27	R	3,7|10	R	8,2|10	G	68|70	R	14,17|31	R	10,3|13	G	1|1	R	9,6|15	G	5|5	R	10,84|94	10
DLO_r1.0ch02	1025251	A	A	7|7	A	109|114	A	41|42	T	103|108	T	13|14	T	74|74	T	14|14	T	14|14	A	5|5	A	185|203	W	5,20|25	A	87|95	W	2,14|16	T	27|27	W	4,7|11	W	2,8|10	A	68|69	W	11,19|30	T	13|13	N	0|1	T	13|14	A	5|5	W	84,10|94	8
DLO_r1.0ch02	1031415	G	G	19|22	T	58|63	T	43|43	K	50,114|164	K	146,29|175	K	19,9|28	K	2,14|16	T	20|20	T	12|12	T	39|39	G	34|40	T	72|74	K	49,98|147	K	2,9|11	K	47,91|138	K	20,32|52	T	33|36	K	133,16|149	T	68|68	N	0|1	T	56|56	n	0	K	8,54|62	2
DLO_r1.0ch02	1394819	G	N	0|1	G	3|4	G	1|1	G	1|2	G	10|10	G	1|2	G	1|2	G	1|2	G	1|1	G	2|2	G	3|4	G	1|2	n	0	n	0	G	4|5	n	0	n	0	A	6|6	G	2|2	G	2|2	G	2|3	n	0	G	2|3	16
DLO_r1.0ch02	1415749	A	N	0|1	A	2|3	W	2,2|4	A	3|4	A	11|13	n	0	A	2|3	n	0	T	2|2	W	1,3|4	A	4|4	W	3,3|6	W	4,2|6	A	2|2	W	4,6|10	A	1|1	A	1|2	T	3|3	A	1|1	n	0	A	5|5	n	0	A	1|1	11
DLO_r1.0ch02	1750051	A	A	2|2	N	0|1	A	33|35	A	3|3	A	1|1	A	3|4	n	0	n	0	N	0|1	A	3|3	A	1|1	n	0	A	22|23	G	2|2	A	24|26	n	0	A	2|3	A	38|39	A	18|18	n	0	R	2,2|4	n	0	R	3,2|5	12
DLO_r1.0ch02	1750112	T	T	2|2	T	7|8	T	38|41	T	13|14	Y	5,4|9	T	8|8	Y	3,1|4	T	3|3	T	2|2	Y	4,2|6	T	3|4	T	4|4	Y	23,11|34	T	4|5	Y	26,15|41	T	2|2	T	5|5	T	51|54	T	24|25	N	0|1	T	8|9	C	1|1	Y	3,17|20	15
DLO_r1.0ch02	1750161	A	n	0	W	1,5|6	A	32|36	W	7,5|12	W	4,4|8	W	7,2|9	A	1|2	N	0|1	N	0|1	W	3,3|6	W	1,3|4	W	1,5|6	W	22,8|30	A	1|3	W	23,12|35	T	3|3	T	3|3	A	44|48	A	20|24	A	1|1	W	3,6|9	n	0	W	10,6|16	6
DLO_r1.0ch02	1750165	C	n	0	Y	4,2|6	C	33|36	C	10|12	Y	4,5|9	C	9|9	C	1|3	C	1|1	C	1|1	Y	2,4|6	C	3|4	C	5|6	Y	8,22|30	C	2|3	Y	12,23|35	C	3|3	C	2|2	C	44|48	C	22|24	N	0|1	Y	7,2|9	n	0	C	13|15	14
DLO_r1.0ch02	1750259	A	A	2|2	A	6|7	A	37|37	W	6,5|11	A	4|4	A	7|7	n	0	A	3|3	A	2|2	A	3|3	A	3|3	W	2,2|4	W	4,29|33	A	3|3	W	15,24|39	A	3|3	A	4|4	A	53|53	A	23|25	n	0	W	3,7|10	N	0|1	A	18|18	15
DLO_r1.0ch02	1750282	T	N	0|2	T	6|6	Y	31,5|36	Y	5,7|12	T	3|3	Y	5,2|7	T	1|1	T	3|3	T	1|1	T	4|4	T	3|3	T	4|4	T	33|33	T	4|4	T	39|39	T	3|3	T	4|4	C	49|52	Y	21,4|25	n	0	Y	3,6|9	T	1|1	Y	10,10|20	14
DLO_r1.0ch02	1750290	G	G	2|2	A	6|6	G	32|35	R	7,5|12	A	3|3	R	2,5|7	G	2|2	A	3|3	N	0|1	R	2,2|4	R	2,2|4	A	4|4	A	34|34	A	4|4	A	35|35	A	2|2	R	4,1|5	G	50|51	G	21|25	n	0	R	6,3|9	N	0|1	R	9,11|20	5
DLO_r1.0ch02	1852639	T	n	0	K	7,1|8	T	5|6	T	42|44	G	6|6	T	4|4	G	10|10	n	0	T	14|14	G	12|12	T	6|7	K	3,2|5	K	6,2|8	T	8|8	T	4|4	T	26|27	T	58|60	T	152|152	T	4|5	G	2|2	T	1|2	n	0	N	0|1	12
DLO_r1.0ch02	1852695	A	G	5|5	G	14|14	R	5,2|7	A	40|48	G	9|9	A	4|4	G	20|20	n	0	A	14|15	G	38|38	R	3,8|11	G	7|7	G	10|10	A	8|8	G	9|9	A	26|29	A	58|66	A	155|163	R	4,4|8	G	4|4	G	17|17	n	0	G	5|5	7
DLO_r1.0ch02	1974371	C	C	2|2	C	2|2	Y	4,14|18	Y	3,24|27	Y	9,46|55	n	0	Y	2,9|11	n	0	n	0	Y	13,21|34	T	5|5	C	4|5	C	2|3	C	1|1	Y	17,14|31	T	2|2	C	4|4	Y	4,3|7	C	26|26	T	4|4	T	5|5	C	3|3	Y	8,3|11	8
DLO_r1.0ch02	1974396	T	T	2|2	T	2|2	T	18|18	T	27|27	T	55|55	n	0	T	11|11	n	0	n	0	W	12,23|35	T	5|5	T	4|5	T	3|3	T	1|1	T	31|31	T	2|2	A	4|4	T	7|7	T	26|26	T	4|4	T	6|6	T	3|3	T	11|11	18
DLO_r1.0ch02	1974409	C	C	1|2	T	2|2	Y	3,15|18	T	25|27	Y	9,47|56	n	0	Y	3,8|11	n	0	n	0	T	36|36	T	5|5	T	4|4	C	2|3	N	0|1	T	31|33	Y	1,2|3	T	4|4	Y	4,3|7	C	25|26	T	5|5	T	7|7	C	3|3	Y	7,5|12	4
DLO_r1.0ch02	1974444	C	C	1|1	N	0|1	Y	4,14|18	T	24|26	Y	8,44|52	C	1|1	Y	3,7|10	n	0	n	0	Y	12,23|35	T	5|5	C	1|2	C	2|3	C	1|1	T	29|32	C	1|3	C	4|4	Y	4,2|6	C	24|24	T	5|5	Y	2,8|10	C	4|4	Y	9,4|13	9
DLO_r1.0ch02	1974493	A	A	1|1	n	0	A	15|15	A	24|24	A	44|44	N	0|1	A	7|7	n	0	n	0	W	19,12|31	A	6|6	A	1|1	A	1|1	n	0	A	28|28	A	2|2	T	4|4	A	2|2	A	23|23	A	5|5	A	8|9	A	2|2	A	10|10	16
DLO_r1.0ch02	1974783	G	N	0|1	G	1|1	G	12|15	G	20|22	G	43|44	G	1|1	G	7|8	n	0	n	0	G	29|31	G	5|5	G	1|2	G	1|2	n	0	G	23|27	G	2|3	G	3|3	G	2|3	A	20|20	G	3|3	G	8|8	N	0|1	R	7,3|10	16
DLO_r1.0ch02	1979465	A	R	4,2|6	n	0	G	3|3	R	5,9|14	R	2,8|10	G	2|2	n	0	n	0	n	0	A	1|1	A	2|3	G	3|3	G	4|4	G	2|2	R	3,3|6	n	0	G	3|3	G	2|2	G	2|2	n	0	G	7|7	n	0	G	7|7	2
DLO_r1.0ch02	1979474	C	C	6|6	n	0	S	1,2|3	S	5,9|14	C	10|10	C	2|2	n	0	n	0	n	0	C	1|1	S	1,2|3	S	1,2|3	C	3|4	C	2|2	S	2,4|6	n	0	C	3|3	C	2|2	S	1,1|2	n	0	S	3,4|7	n	0	C	7|7	9
DLO_r1.0ch02	1979492	G	G	6|6	n	0	R	1,2|3	R	5,9|14	G	10|10	G	2|2	n	0	n	0	n	0	G	1|1	R	1,2|3	R	1,2|3	G	3|4	G	2|2	R	2,4|6	n	0	G	3|3	G	2|2	R	1,2|3	n	0	R	3,4|7	n	0	G	7|7	9
DLO_r1.0ch02	1980610	G	G	1|1	G	2|2	K	10,2|12	G	15|15	K	2,5|7	G	4|4	K	3,6|9	n	0	G	1|1	K	2,5|7	K	5,10|15	G	7|7	K	1,3|4	G	3|3	K	2,10|12	G	5|5	G	2|2	G	12|13	T	7|7	n	0	K	2,2|4	n	0	K	8,4|12	10
DLO_r1.0ch02	1980964	G	T	54|57	K	266,175|441	T	31|34	G	6|6	T	227|235	K	96,161|257	T	88|94	G	50|50	G	16|16	T	108|118	G	133|133	K	252,192|444	T	34|37	K	78,52|130	G	161|161	T	165|168	T	140|143	G	11|11	T	67|71	G	2|2	K	115,52|167	n	0	T	197|198	7
DLO_r1.0ch02	1981013	A	C	29|30	C	225|225	C	17|18	A	2|2	C	115|122	C	134|135	C	43|47	C	27|28	C	8|8	M	7,58|65	M	9,63|72	C	229|229	C	21|23	C	71|71	A	87|87	C	85|85	C	71|72	A	4|4	C	34|37	A	1|1	C	87|87	n	0	C	99|101	4
DLO_r1.0ch02	2034219	T	T	2|3	T	11|11	Y	2,3|5	Y	8,2|10	C	12|12	n	0	C	4|4	T	4|5	n	0	T	18|21	T	7|8	T	8|9	C	5|5	C	2|2	Y	5,12|17	N	0|1	T	7|7	Y	7,1|8	Y	3,6|9	n	0	Y	3,2|5	n	0	Y	3,11|14	7
DLO_r1.0ch02	2034261	G	G	1|2	G	6|7	G	1|2	R	5,2|7	R	6,2|8	n	0	A	4|4	G	3|4	n	0	G	11|12	A	6|6	R	6,4|10	R	3,1|4	N	0|1	R	7,5|12	N	0|1	G	5|6	R	5,1|6	R	4,3|7	n	0	A	2|2	n	0	G	6|7	7
DLO_r1.0ch02	2034296	G	S	1,1|2	G	3|4	G	1|1	G	3|3	C	2|2	n	0	C	1|1	G	3|3	N	0|1	G	9|10	G	4|4	S	4,7|11	S	1,1|2	n	0	G	7|8	C	1|1	G	4|5	S	1,1|2	G	3|3	n	0	S	1,2|3	n	0	S	6,2|8	9
DLO_r1.0ch02	2043556	G	R	37,24|61	R	68,97|165	R	25,78|103	R	50,117|167	A	257|267	A	51|53	A	36|38	R	8,15|23	R	10,26|36	R	92,309|401	R	66,88|154	R	38,101|139	G	115|120	A	16|16	R	40,134|174	G	127|127	R	14,50|64	G	231|231	R	28,176|204	A	14|15	R	20,72|92	G	1|3	G	222|222	5
DLO_r1.0ch02	2060959	G	S	8,3|11	S	27,47|74	S	12,10|22	S	32,49|81	S	46,23|69	S	5,10|15	C	29|29	C	24|25	G	6|7	S	9,13|22	C	67|67	S	11,52|63	C	35|35	S	2,17|19	C	61|64	C	10|10	S	12,7|19	C	80|82	S	19,8|27	G	3|3	C	39|39	N	0|1	C	28|28	2
DLO_r1.0ch02	2066075	C	A	32|32	A	48|52	A	72|74	M	6,1|7	A	124|125	M	9,2|11	A	26|27	A	3|3	A	9|9	A	125|126	C	2|2	A	39|43	A	47|48	A	9|9	A	40|40	A	72|73	A	69|69	A	90|91	A	92|93	A	3|3	A	40|41	n	0	A	61|65	1
DLO_r1.0ch02	2066231	A	G	30|30	R	6,49|55	G	78|81	R	1,5|6	G	122|125	R	3,9|12	R	4,26|30	G	3|3	G	10|10	G	125|126	A	4|4	R	9,39|48	R	6,47|53	G	10|11	R	6,42|48	G	73|74	G	70|73	G	90|91	G	92|92	G	4|4	R	5,40|45	n	0	R	8,61|69	1
DLO_r1.0ch02	2066353	T	A	31|32	W	48,11|59	A	75|77	W	4,1|5	A	120|123	W	10,3|13	W	29,4|33	A	3|3	A	8|8	A	128|129	T	4|4	W	39,6|45	W	44,5|49	A	9|10	W	43,11|54	A	77|78	A	69|71	A	92|93	A	93|93	A	4|4	W	41,5|46	n	0	A	62|68	1
DLO_r1.0ch02	2152372	C	C	7|7	T	3|3	C	8|10	T	16|17	Y	21,7|28	N	0|1	C	7|7	C	3|3	n	0	Y	4,3|7	Y	2,3|5	Y	2,2|4	C	7|7	N	0|1	Y	6,5|11	Y	3,2|5	Y	8,4|12	C	6|6	Y	7,5|12	n	0	C	2|2	n	0	Y	5,7|12	7
DLO_r1.0ch02	2214638	T	T	1|2	Y	6,2|8	Y	3,3|6	Y	6,8|14	C	23|23	T	2|3	Y	2,2|4	N	0|1	N	0|1	C	9|10	Y	2,1|3	Y	3,3|6	Y	2,2|4	T	1|1	C	12|12	T	2|3	Y	2,1|3	Y	13,3|16	C	6|6	n	0	Y	3,3|6	n	0	Y	2,5|7	4
DLO_r1.0ch02	2215094	C	Y	2,1|3	T	9|9	C	3|4	Y	5,9|14	T	24|24	C	2|2	Y	2,2|4	T	1|1	T	1|1	T	6|6	C	1|1	Y	3,4|7	C	2|3	C	1|1	T	9|9	C	3|3	Y	1,2|3	Y	1,8|9	T	4|4	n	0	Y	3,4|7	n	0	Y	4,2|6	6
DLO_r1.0ch02	2462172	C	C	119|125	C	281|281	C	57|65	C	315|323	C	611|621	C	59|61	C	199|203	C	29|29	S	2,3|5	C	320|328	S	10,41|51	C	325|330	C	144|151	C	4|5	C	318|322	G	22|23	C	33|40	C	415|415	C	176|187	C	33|33	C	188|195	C	1|2	G	32|32	19
DLO_r1.0ch02	2486950	T	A	2|2	A	7|7	A	2|2	A	4|4	W	11,8|19	A	4|4	N	0|1	n	0	n	0	T	2|3	A	3|3	A	6|6	T	1|3	n	0	T	1|2	A	2|2	A	2|2	W	7,2|9	A	2|2	n	0	A	2|2	n	0	A	5|5	3
DLO_r1.0ch02	2839005	A	A	2|2	A	2|2	R	2,1|3	A	3|3	A	6|7	n	0	R	1,1|2	n	0	G	1|1	A	1|1	n	0	A	1|1	A	7|7	n	0	A	7|7	A	1|1	n	0	A	4|4	R	1,1|2	A	1|1	A	2|2	n	0	R	1,2|3	12
DLO_r1.0ch02	2904923	T	K	6,14|20	T	42|43	K	7,8|15	T	68|68	K	43,14|57	K	5,12|17	K	4,8|12	N	0|1	T	3|4	K	11,4|15	K	5,6|11	T	68|71	K	5,12|17	T	3|3	T	45|50	K	7,4|11	K	7,12|19	T	25|25	K	8,4|12	G	3|3	K	7,14|21	N	0|1	K	8,3|11	7
DLO_r1.0ch02	2968416	G	G	6|7	G	15|16	C	4|4	G	16|17	S	5,7|12	G	12|13	G	2|3	N	0|1	G	2|2	G	3|4	G	1|2	G	18|19	G	7|7	G	7|7	G	3|4	n	0	G	2|2	G	4|4	G	7|8	G	1|1	G	8|9	n	0	G	1|1	18
DLO_r1.0ch02	2968689	C	C	8|9	Y	18,5|23	T	7|7	C	17|21	T	19|19	C	15|17	T	4|4	N	0|1	C	2|3	Y	2,3|5	Y	2,2|4	Y	15,4|19	Y	2,8|10	C	6|6	Y	2,7|9	N	0|1	C	3|3	T	5|5	C	7|8	T	2|2	Y	6,5|11	n	0	Y	2,3|5	7
DLO_r1.0ch02	2968739	T	T	7|7	T	23|26	Y	2,6|8	T	24|24	Y	10,9|19	T	20|21	Y	6,2|8	N	0|2	T	3|3	Y	5,2|7	Y	2,2|4	T	19|22	Y	4,5|9	T	7|7	Y	3,6|9	T	1|2	T	3|3	C	6|6	T	9|9	N	0|1	Y	5,6|11	n	0	Y	4,3|7	10
DLO_r1.0ch02	3225978	C	Y	2,6|8	Y	9,3|12	T	4|4	Y	2,12|14	T	12|12	C	2|2	n	0	C	1|1	C	2|2	C	19|23	C	8|10	C	1|1	T	2|2	Y	1,2|3	Y	8,5|13	Y	4,3|7	C	2|2	Y	5,7|12	Y	4,7|11	n	0	C	12|12	N	0|1	Y	5,3|8	8
DLO_r1.0ch02	3254775	A	C	7|7	C	18|19	M	4,3|7	A	56|56	A	118|118	C	6|6	A	28|28	n	0	n	0	A	25|25	M	18,9|27	C	11|12	A	33|33	M	1,7|8	A	47|47	n	0	C	4|4	A	64|64	A	16|16	A	5|5	n	0	n	0	n	0	9
DLO_r1.0ch02	3254799	G	G	16|16	G	32|32	R	6,8|14	R	33,35|68	R	101,38|139	G	8|8	R	17,15|32	n	0	n	0	G	33|33	R	12,30|42	G	18|18	R	22,20|42	G	10|10	R	32,32|64	n	0	G	10|10	A	78|78	A	19|19	R	6,1|7	n	0	n	0	n	0	7
DLO_r1.0ch02	3254976	C	C	26|26	C	48|48	Y	9,5|14	Y	45,31|76	Y	65,99|164	C	9|9	Y	19,19|38	n	0	n	0	C	33|33	C	35|44	C	40|40	Y	30,20|50	C	11|11	Y	36,28|64	C	5|5	C	18|18	T	75|75	Y	16,16|32	Y	5,7|12	n	0	n	0	C	8|8	10
DLO_r1.0ch02	3254983	A	R	5,18|23	G	41|43	G	14|14	G	69|71	R	16,143|159	G	9|9	G	39|39	n	0	n	0	G	34|34	G	42|44	G	31|34	R	6,42|48	G	11|11	G	66|66	A	3|3	R	2,15|17	G	77|77	G	26|26	R	3,9|12	n	0	n	0	A	4|4	2
DLO_r1.0ch02	3255015	T	T	25|25	T	45|45	T	14|14	T	77|77	W	41,129|170	T	9|9	W	20,20|40	n	0	n	0	A	34|34	T	47|47	T	37|37	W	18,29|47	T	11|11	W	36,31|67	T	4|4	T	18|18	T	83|83	T	27|27	T	11|12	n	0	n	0	T	6|6	14
DLO_r1.0ch02	3255054	G	R	9,18|27	G	46|49	G	15|15	G	77|82	R	19,159|178	G	9|9	G	39|39	n	0	G	1|1	G	37|37	G	44|47	G	34|37	G	40|47	G	11|11	G	74|74	A	4|4	G	16|20	G	86|86	G	30|30	G	10|12	n	0	n	0	A	9|9	16
DLO_r1.0ch02	3286586	G	n	0	G	5|6	G	2|2	K	3,3|6	G	8|9	G	1|1	n	0	n	0	n	0	K	7,4|11	G	2|2	G	4|5	G	1|1	n	0	K	3,2|5	n	0	K	1,3|4	K	6,8|14	K	2,1|3	n	0	G	4|4	n	0	K	3,3|6	8
DLO_r1.0ch02	3339812	A	A	10|10	R	3,12|15	R	2,9|11	A	2|2	A	12|12	N	0|1	A	1|1	R	2,4|6	n	0	R	26,68|94	N	0|1	G	18|19	A	3|4	G	2|2	R	9,67|77	R	9,7|16	R	13,12|25	A	39|40	G	36|37	A	1|1	R	18,21|39	n	0	A	25|31	8
DLO_r1.0ch02	3339886	A	A	8|8	W	8,12|20	W	6,9|15	A	3|4	A	12|12	A	2|3	A	1|1	W	1,4|5	n	0	W	22,64|86	A	3|3	W	2,14|16	A	4|5	A	4|5	T	65|65	W	8,8|16	W	11,10|21	A	34|35	T	33|33	n	0	W	16,22|38	n	0	W	22,7|29	9
DLO_r1.0ch02	3340046	C	C	10|10	Y	15,11|26	C	16|18	Y	2,3|5	Y	7,15|22	T	3|3	C	2|3	Y	5,2|7	N	0|1	C	102|105	Y	2,4|6	Y	22,6|28	Y	5,3|8	Y	2,2|4	C	80|81	C	18|18	C	23|27	C	41|46	C	39|39	N	0|2	C	41|45	n	0	C	38|38	11
DLO_r1.0ch02	3340602	C	C	2|2	C	15|15	C	7|7	Y	8,4|12	Y	17,5|22	C	5|5	Y	5,4|9	T	3|3	C	4|4	C	31|32	C	12|13	C	6|6	Y	2,4|6	n	0	Y	9,7|16	Y	2,3|5	Y	3,4|7	Y	4,14|18	C	10|10	n	0	T	3|3	n	0	Y	4,4|8	9
DLO_r1.0ch02	3408779	C	C	6|6	A	12|13	C	9|9	M	9,5|14	M	12,8|20	M	3,2|5	C	2|2	n	0	C	1|1	M	3,3|6	A	2|2	A	9|10	C	4|5	N	0|1	M	3,5|8	C	3|3	N	0|2	C	5|6	C	7|8	n	0	C	8|10	n	0	C	8|8	10
DLO_r1.0ch02	3482908	C	C	29|29	C	8|8	C	22|22	C	39|41	S	10,68|78	n	0	S	2,4|6	n	0	C	2|2	n	0	C	16|19	C	9|9	S	3,6|9	n	0	S	10,20|30	C	8|8	C	15|15	C	12|13	C	30|30	C	7|7	n	0	n	0	C	12|13	13
DLO_r1.0ch02	3640083	C	C	5|5	S	7,5|12	C	8|8	S	9,4|13	G	5|5	C	1|1	S	5,2|7	C	3|4	n	0	S	6,18|24	G	3|3	S	8,7|15	S	5,4|9	C	2|2	S	7,14|21	C	6|6	C	10|10	C	12|12	S	2,7|9	n	0	S	6,6|12	G	1|1	C	8|8	9
DLO_r1.0ch02	3640375	A	A	5|5	W	7,6|13	A	11|11	W	6,11|17	T	6|6	A	2|2	W	1,5|6	W	3,2|5	n	0	W	19,5|24	T	4|4	W	10,8|18	W	3,6|9	A	2|2	W	16,7|23	A	6|6	A	11|12	A	14|14	A	9|10	n	0	W	8,6|14	W	1,1|2	A	9|9	9
DLO_r1.0ch02	3737533	G	A	38|39	A	202|207	A	88|88	G	51|51	A	483|486	R	42,7|49	R	40,10|50	A	35|35	R	6,1|7	A	344|364	G	31|31	A	176|181	R	97,21|118	A	39|39	R	157,34|191	A	132|133	A	120|120	R	47,26|73	A	144|146	A	32|32	R	179,22|201	n	0	A	90|93	2
DLO_r1.0ch02	3737612	T	C	19|20	C	101|107	C	44|46	T	47|47	C	246|249	Y	21,5|26	Y	19,10|29	C	19|19	Y	3,1|4	C	177|195	T	30|30	C	88|90	Y	47,21|68	C	20|20	Y	73,29|102	C	68|69	C	58|58	Y	23,28|51	C	73|76	C	16|16	Y	99,21|120	n	0	C	46|48	2
DLO_r1.0ch02	3737657	C	C	1|1	C	4|4	C	3|3	Y	21,26|47	C	2|2	Y	3,4|7	C	8|8	n	0	C	1|1	C	19|19	Y	15,16|31	C	4|4	Y	3,18|21	n	0	T	29|29	n	0	n	0	C	26|26	C	1|1	n	0	T	21|21	n	0	C	3|3	11
DLO_r1.0ch02	3803552	T	W	4,4|8	T	5|5	W	7,4|11	W	9,6|15	W	21,6|27	N	0|1	W	2,5|7	N	0|1	n	0	A	18|19	W	2,2|4	W	2,7|9	W	2,4|6	N	0|1	W	6,7|13	T	5|5	W	6,1|7	W	7,2|9	W	3,7|10	N	0|1	W	2,2|4	n	0	T	6|7	3
DLO_r1.0ch02	3803648	A	R	3,7|10	R	6,3|9	R	3,8|11	R	3,16|19	R	6,25|31	N	0|1	A	5|6	G	2|2	N	0|1	G	26|26	A	4|5	G	5|5	R	1,8|9	G	2|2	R	6,8|14	R	2,5|7	R	1,7|8	R	4,9|13	A	14|15	N	0|1	R	2,4|6	n	0	G	9|10	3
DLO_r1.0ch02	3838584	C	S	6,15|21	n	0	n	0	S	36,27|63	C	87|87	C	9|9	n	0	S	2,3|5	n	0	C	31|31	n	0	n	0	n	0	n	0	n	0	G	30|30	C	10|10	n	0	n	0	C	2|2	C	26|26	n	0	n	0	6
DLO_r1.0ch02	3838627	A	G	22|22	n	0	n	0	R	28,39|67	G	93|93	G	11|11	n	0	G	7|7	n	0	G	32|32	n	0	n	0	n	0	n	0	n	0	G	31|31	G	10|10	n	0	n	0	G	2|2	G	27|27	n	0	n	0	0
DLO_r1.0ch02	3838767	A	A	19|19	n	0	n	0	W	34,26|60	A	77|78	A	11|11	n	0	A	6|6	n	0	A	30|30	n	0	n	0	n	0	n	0	n	0	A	23|23	A	11|11	n	0	n	0	A	3|3	A	19|19	n	0	n	0	9
DLO_r1.0ch02	3838782	T	Y	7,15|22	n	0	n	0	Y	37,26|63	C	80|80	C	11|11	n	0	Y	2,4|6	n	0	T	31|31	n	0	n	0	n	0	n	0	n	0	C	25|25	T	11|11	n	0	n	0	C	3|3	C	21|21	n	0	n	0	2
DLO_r1.0ch02	4067890	G	R	4,1|5	G	6|7	R	5,3|8	G	5|5	R	5,9|14	n	0	G	2|2	n	0	n	0	R	4,9|13	G	4|4	R	3,8|11	R	4,4|8	n	0	R	2,6|8	G	4|4	A	5|5	G	8|9	R	2,6|8	n	0	G	2|3	n	0	R	6,5|11	7
DLO_r1.0ch02	4067945	T	T	3|3	Y	4,8|12	Y	1,2|3	Y	5,11|16	C	14|15	Y	1,1|2	Y	3,1|4	n	0	Y	1,1|2	Y	7,5|12	T	3|3	Y	6,6|12	Y	4,6|10	n	0	Y	7,5|12	Y	3,2|5	T	3|3	T	7|8	Y	7,5|12	n	0	Y	1,2|3	n	0	Y	2,8|10	4
DLO_r1.0ch02	4139016	T	Y	4,10|14	T	7|8	T	10|12	N	0|2	T	21|23	T	4|4	Y	7,1|8	T	5|6	T	1|1	Y	18,33|51	C	3|3	T	27|27	Y	13,2|15	T	2|3	C	2|2	Y	16,4|20	Y	7,12|19	Y	11,12|23	T	14|14	n	0	Y	18,8|26	n	0	Y	8,10|18	9
DLO_r1.0ch02	4330974	A	C	22|22	M	47,78|125	C	19|21	n	0	C	164|174	A	18|18	A	1|1	n	0	n	0	C	78|81	A	1|1	M	70,20|90	n	0	A	10|10	A	159|159	A	66|66	M	38,34|72	n	0	A	82|82	n	0	M	50,42|92	n	0	A	7|7	8
DLO_r1.0ch02	4914725	G	n	0	R	4,2|6	n	0	A	128|128	n	0	A	33|33	A	34|34	A	12|12	A	15|15	A	46|46	A	19|21	G	2|2	G	1|1	n	0	A	80|84	A	32|32	A	154|154	A	294|294	n	0	n	0	A	17|17	n	0	n	0	2
DLO_r1.0ch02	5038168	C	M	5,9|14	M	7,7|14	M	4,2|6	M	23,13|36	M	15,10|25	C	1|1	M	6,6|12	A	2|2	n	0	M	2,1|3	M	9,4|13	M	2,6|8	C	8|10	n	0	M	17,15|32	M	6,3|9	A	11|11	C	18|18	M	5,12|17	A	2|2	n	0	N	0|1	A	24|24	3
DLO_r1.0ch02	5038611	G	K	16,8|24	G	18|18	K	14,19|33	K	56,21|77	K	65,24|89	G	2|2	G	25|27	G	4|4	K	1,3|4	K	27,23|50	G	25|25	G	32|32	K	23,17|40	G	11|11	K	28,19|47	G	13|15	K	22,6|28	K	39,20|59	K	23,37|60	G	1|1	G	16|18	G	1|1	G	49|49	12
DLO_r1.0ch02	5062671	G	G	4|5	G	7|7	A	3|3	G	7|7	R	2,9|11	G	1|1	R	1,2|3	G	1|1	A	1|1	G	18|18	G	2|2	G	5|5	n	0	A	1|1	R	4,3|7	n	0	G	2|2	R	3,5|8	N	0|1	R	1,1|2	R	1,2|3	n	0	R	6,2|8	9
DLO_r1.0ch02	5094312	G	R	10,7|17	G	5|5	A	2|2	A	21|23	G	18|18	R	1,2|3	G	4|4	A	1|1	n	0	R	19,3|22	A	2|2	G	9|9	R	7,1|8	A	1|1	R	8,3|11	A	12|12	A	17|17	R	8,2|10	R	4,2|6	G	2|2	A	11|11	A	1|1	A	44|44	5
DLO_r1.0ch02	5098927	T	W	9,3|12	W	4,6|10	W	3,7|10	W	6,9|15	W	22,6|28	T	1|3	A	7|7	N	0|1	N	0|1	W	7,9|16	W	8,1|9	W	9,3|12	W	8,2|10	W	3,1|4	T	18|21	W	14,2|16	W	8,1|9	W	7,11|18	W	14,14|28	n	0	W	12,2|14	T	1|1	A	12|12	3
DLO_r1.0ch02	5107397	C	C	46|46	A	6|6	C	74|78	M	287,95|382	C	223|233	M	41,34|75	C	167|170	n	0	M	4,14|18	M	123,161|284	A	5|5	A	6|6	M	273,63|336	A	39|39	M	232,61|293	C	72|75	C	63|64	C	308|317	M	48,88|136	C	4|5	C	177|177	C	2|2	A	9|9	10
DLO_r1.0ch02	5107518	C	C	27|27	T	4|4	C	37|40	Y	140,62|202	C	114|118	Y	16,22|38	C	87|89	n	0	C	8|10	Y	83,64|147	T	5|5	T	5|5	Y	112,61|173	T	19|19	Y	87,57|144	C	36|37	C	33|34	C	159|166	Y	42,25|67	C	2|3	C	90|90	C	1|1	T	5|5	11
DLO_r1.0ch02	5152865	T	T	7|7	W	3,4|7	A	2|2	W	16,10|26	W	6,9|15	n	0	W	4,3|7	T	4|4	T	2|2	W	12,20|32	T	12|13	W	2,7|9	W	8,2|10	n	0	W	14,5|19	W	3,3|6	W	2,5|7	W	3,1|4	W	6,6|12	A	2|2	W	7,2|9	n	0	T	7|7	5
DLO_r1.0ch02	5159624	A	G	2|2	A	32|32	A	13|13	R	3,3|6	A	9|9	A	7|7	A	1|1	A	2|2	A	1|1	A	76|76	A	36|36	A	31|31	A	12|13	A	6|6	A	11|12	R	2,1|3	G	2|2	A	23|23	A	1|1	n	0	A	5|5	G	1|1	R	8,3|11	16
DLO_r1.0ch02	5159648	C	G	2|2	S	19,9|28	C	11|11	S	3,2|5	C	7|7	G	7|7	C	1|1	C	3|3	C	1|1	S	52,17|69	G	30|32	S	22,8|30	S	11,2|13	S	3,3|6	C	10|11	S	1,1|2	n	0	S	6,14|20	C	1|1	n	0	C	5|5	G	1|1	S	3,7|10	8
DLO_r1.0ch02	5159662	A	A	2|2	R	17,7|24	G	11|11	R	3,2|5	G	5|5	A	7|7	N	0|1	G	2|2	n	0	R	50,15|65	A	30|30	R	21,6|27	A	11|12	R	2,2|4	G	9|10	A	1|1	n	0	R	5,13|18	N	0|1	n	0	G	3|3	A	1|1	R	2,6|8	6
DLO_r1.0ch02	5159731	T	n	0	K	14,20|34	G	10|10	K	4,1|5	G	11|11	T	7|7	n	0	G	3|3	N	0|1	K	19,53|72	T	33|36	K	8,24|32	T	11|13	K	2,3|5	G	10|11	N	0|2	T	2|3	K	18,6|24	N	0|1	n	0	G	6|6	T	1|1	K	7,4|11	5
DLO_r1.0ch02	5159787	A	N	0|1	W	11,22|33	A	14|14	W	4,3|7	A	12|12	T	8|8	A	1|1	A	2|2	A	1|1	W	24,53|77	T	33|36	W	10,23|33	W	2,13|15	W	3,4|7	A	13|15	A	2|2	N	0|1	W	20,6|26	A	1|1	n	0	A	5|5	N	0|1	W	7,4|11	9
DLO_r1.0ch02	5510064	G	G	1|1	G	2|2	n	0	G	3|3	G	2|2	G	2|2	A	1|1	G	2|2	n	0	G	3|3	n	0	G	3|3	G	6|6	n	0	G	4|4	G	1|1	G	3|3	G	4|4	G	1|1	n	0	G	1|1	n	0	G	1|1	16
DLO_r1.0ch02	5816469	C	Y	29,82|111	T	86|93	T	77|77	C	212|212	Y	150,75|225	Y	29,16|45	Y	27,42|69	T	10|10	Y	4,7|11	Y	59,91|150	C	138|138	Y	12,104|116	Y	42,50|92	Y	5,7|12	Y	73,78|151	T	89|89	T	59|59	T	136|136	Y	51,29|80	n	0	Y	44,21|65	T	6|6	T	223|223	2
DLO_r1.0ch02	5842376	G	S	2,2|4	S	12,20|32	C	2|2	S	11,26|37	S	8,35|43	S	5,2|7	C	8|8	C	2|2	G	1|1	S	6,16|22	S	13,24|37	S	4,13|17	S	22,29|51	G	2|3	S	10,21|31	C	12|12	S	3,2|5	S	15,8|23	S	4,4|8	n	0	C	21|21	n	0	C	6|6	2
DLO_r1.0ch02	6198363	A	R	2,1|3	R	1,5|6	A	4|4	A	12|12	A	6|6	A	4|5	A	1|1	R	1,1|2	G	2|2	A	4|4	N	0|3	G	6|6	R	2,1|3	n	0	A	3|3	A	3|4	A	3|4	A	8|9	G	2|2	n	0	A	7|7	G	1|1	R	3,2|5	11
DLO_r1.0ch02	6303980	C	T	4|4	Y	3,3|6	C	3|4	C	4|5	C	13|15	N	0|1	N	0|1	Y	1,3|4	C	1|1	Y	4,3|7	N	0|1	Y	3,4|7	C	1|2	C	1|1	T	9|10	C	2|3	C	2|3	T	5|5	C	1|2	n	0	Y	5,2|7	C	1|1	Y	3,6|9	10
DLO_r1.0ch02	6304034	A	C	4|4	M	4,3|7	A	4|5	A	4|5	A	13|15	N	0|1	N	0|1	M	1,3|4	A	1|1	M	4,3|7	N	0|1	M	3,4|7	M	1,2|3	A	1|1	C	9|10	A	2|3	A	3|4	C	5|5	A	1|2	n	0	M	5,2|7	A	1|1	M	3,6|9	9
DLO_r1.0ch02	6304393	A	G	3|3	R	3,3|6	R	2,1|3	R	4,6|10	A	10|11	G	1|1	n	0	R	1,3|4	A	1|1	R	2,3|5	G	1|1	R	3,2|5	G	2|2	A	1|1	G	9|10	R	2,1|3	R	1,1|2	G	4|4	G	1|1	n	0	A	5|6	n	0	R	3,4|7	4
DLO_r1.0ch02	6399814	G	n	0	R	3,2|5	G	5|5	G	3|3	A	21|21	G	2|2	n	0	N	0|1	G	2|3	A	12|12	R	4,2|6	A	20|22	G	5|5	n	0	G	3|3	G	1|1	n	0	G	4|4	G	1|1	n	0	A	7|7	n	0	n	0	9
DLO_r1.0ch02	6411145	C	C	7|8	T	9|9	Y	5,10|15	Y	5,6|11	Y	4,16|20	Y	1,3|4	T	3|3	C	2|2	n	0	Y	3,4|7	C	4|5	Y	1,8|9	Y	2,6|8	N	0|2	Y	12,12|24	C	4|5	Y	2,3|5	Y	6,9|15	Y	5,3|8	n	0	T	8|8	n	0	C	9|10	5
DLO_r1.0ch02	6494453	C	C	1|1	C	2|3	Y	2,8|10	Y	6,2|8	Y	4,19|23	C	2|3	Y	1,4|5	N	0|1	C	1|2	Y	1,6|7	n	0	Y	1,4|5	Y	5,2|7	N	0|1	C	7|8	Y	2,5|7	C	1|2	Y	5,4|9	Y	5,3|8	n	0	T	3|3	n	0	Y	3,3|6	6
DLO_r1.0ch02	6494775	G	n	0	T	1|1	G	1|1	T	2|2	K	5,2|7	G	2|2	K	1,2|3	n	0	T	1|1	K	1,2|3	n	0	G	3|3	K	1,1|2	G	1|1	T	2|2	n	0	n	0	K	2,2|4	n	0	n	0	G	1|1	n	0	T	2|2	5
DLO_r1.0ch02	6577666	C	C	2|2	C	1|1	n	0	C	4|5	Y	2,10|12	C	1|1	N	0|1	n	0	n	0	T	2|2	C	4|4	C	5|5	C	2|2	n	0	N	0|1	C	1|1	C	5|5	Y	3,2|5	C	3|4	n	0	n	0	n	0	C	4|5	11
DLO_r1.0ch02	6578537	C	C	10|11	C	33|33	A	2|2	C	26|26	M	3,9|12	C	4|4	n	0	n	0	n	0	A	2|2	C	7|7	C	35|35	C	7|8	C	1|1	A	2|2	C	19|19	C	10|11	C	9|10	C	8|8	C	2|2	A	2|2	n	0	C	16|17	14
DLO_r1.0ch02	6578570	T	T	11|11	T	37|37	A	5|5	T	34|36	T	9|9	T	3|3	n	0	n	0	T	1|1	N	0|2	T	12|12	T	37|37	T	8|9	T	2|2	A	3|3	T	23|23	T	11|12	T	10|11	T	9|9	T	2|2	A	2|2	n	0	T	18|21	16
DLO_r1.0ch02	6579599	A	A	13|13	R	12,11|23	A	2|2	A	18|18	R	40,42|82	R	2,6|8	A	9|9	A	11|11	A	5|5	A	72|72	G	10|11	R	11,8|19	A	53|56	A	1|1	A	45|47	A	3|3	A	6|6	A	33|33	A	30|30	n	0	R	11,8|19	n	0	A	11|11	15
DLO_r1.0ch02	6579664	A	A	14|14	R	12,11|23	A	1|1	A	19|19	R	39,42|81	R	2,6|8	A	9|9	A	12|12	A	5|5	A	69|69	G	11|12	R	10,8|18	A	53|56	A	1|1	A	44|45	A	6|6	A	8|8	A	37|37	A	27|27	n	0	R	12,7|19	n	0	A	16|16	15
DLO_r1.0ch02	6579934	A	A	10|10	M	10,7|17	A	2|2	A	9|9	M	26,30|56	M	2,5|7	A	4|4	A	9|9	A	2|2	A	48|48	M	1,6|7	M	8,5|13	A	37|38	n	0	A	35|35	A	4|4	A	5|5	A	26|26	A	22|22	n	0	M	8,5|13	n	0	A	10|10	14
DLO_r1.0ch02	6579943	T	T	10|10	Y	9,11|20	T	2|2	T	10|10	Y	30,28|58	Y	5,2|7	T	4|4	T	9|9	T	3|3	T	49|49	C	9|10	Y	5,9|14	T	38|40	n	0	T	36|36	T	4|4	T	5|5	T	24|24	T	22|22	n	0	Y	5,7|12	n	0	T	7|7	14
DLO_r1.0ch02	6580030	T	T	10|10	Y	10,10|20	T	2|2	T	12|12	C	46|46	Y	4,2|6	Y	4,2|6	Y	7,1|8	T	5|5	Y	15,29|44	Y	4,1|5	Y	5,5|10	T	35|37	T	1|1	T	31|33	T	3|3	T	4|4	Y	16,9|25	T	19|19	n	0	Y	4,6|10	n	0	C	5|5	10
DLO_r1.0ch02	6705674	T	C	307|307	Y	134,33|167	Y	46,11|57	T	14|14	n	0	C	84|90	Y	33,11|44	C	22|24	Y	16,4|20	C	578|578	C	190|191	Y	139,33|172	C	46|49	T	5|5	C	287|287	C	207|210	C	123|123	Y	235,27|262	C	78|86	n	0	T	26|26	C	9|9	C	695|695	3
DLO_r1.0ch02	6786585	C	n	0	C	11|11	C	10|10	C	15|15	S	19,108|127	G	3|3	C	3|3	C	3|3	C	3|3	C	7|7	S	16,9|25	C	12|12	C	29|29	C	2|2	C	34|34	C	3|3	C	1|1	C	19|19	C	14|14	C	7|7	C	22|22	n	0	n	0	17
DLO_r1.0ch02	6789351	T	G	31|33	T	4|4	T	5|5	T	35|35	T	53|53	G	52|54	T	6|6	T	2|2	T	2|2	T	27|27	T	12|12	T	6|6	T	12|12	T	2|2	T	7|7	G	62|66	G	105|106	T	23|23	T	8|8	T	3|3	T	21|21	n	0	G	140|152	17
DLO_r1.0ch02	6797589	T	C	47|47	Y	133,17|150	T	19|19	T	70|70	T	102|102	T	2|2	Y	18,28|46	Y	14,7|21	C	15|16	Y	147,48|195	C	28|28	Y	66,16|82	Y	28,32|60	T	2|2	T	40|40	Y	29,9|38	T	18|18	Y	119,32|151	Y	26,36|62	T	3|3	T	18|18	n	0	C	64|68	9
DLO_r1.0ch02	6797595	G	n	0	G	17|17	G	19|20	G	68|68	G	105|105	G	2|2	G	29|29	G	7|7	N	0|1	G	46|50	n	0	G	17|17	G	32|32	N	0|1	G	39|40	G	8|9	G	17|17	G	34|34	G	37|37	G	3|3	G	18|18	n	0	G	3|3	18
DLO_r1.0ch02	6798614	G	S	3,6|9	G	21|21	G	17|17	G	48|48	G	20|20	G	4|4	G	8|8	G	4|4	G	4|4	C	22|22	G	18|18	G	19|19	n	0	G	1|1	S	15,47|62	G	7|7	S	13,14|27	G	2|2	G	21|21	G	1|1	G	12|12	n	0	G	17|17	17
DLO_r1.0ch02	6881389	A	C	2|2	C	14|14	n	0	C	7|7	M	11,13|24	A	1|2	C	3|3	A	1|2	N	0|1	M	5,6|11	M	2,4|6	C	14|14	C	13|13	M	1,4|5	M	7,3|10	C	3|3	A	1|3	M	13,7|20	C	5|5	A	1|2	M	4,5|9	N	0|1	M	8,4|12	4
DLO_r1.0ch02	6890197	G	G	4|5	G	5|5	G	2|3	A	12|12	R	5,5|10	G	6|6	R	6,1|7	G	1|1	R	2,1|3	R	7,8|15	G	2|2	G	9|11	n	0	G	1|1	A	2|2	G	5|5	R	7,2|9	G	9|11	R	4,2|6	n	0	A	2|2	n	0	R	4,6|10	10
DLO_r1.0ch02	6890227	T	T	5|5	n	0	T	3|3	T	7|7	T	7|7	Y	2,2|4	T	3|3	T	1|1	Y	1,2|3	T	13|13	C	1|1	T	6|7	n	0	T	1|1	T	1|1	Y	2,2|4	Y	2,4|6	T	4|4	Y	1,2|3	n	0	T	2|2	n	0	Y	2,1|3	12
DLO_r1.0ch02	6997861	C	Y	2,2|4	C	30|35	Y	12,19|31	Y	11,30|41	Y	14,34|48	C	3|3	Y	5,15|20	N	0|1	n	0	Y	13,20|33	C	12|12	C	38|43	Y	15,34|49	C	1|1	Y	29,17|46	C	2|2	C	17|20	Y	9,10|19	Y	27,20|47	N	0|2	Y	7,5|12	n	0	C	25|25	8
DLO_r1.0ch02	6997873	T	Y	2,2|4	Y	5,27|32	Y	16,12|28	Y	30,11|41	Y	33,13|46	T	3|3	Y	14,5|19	C	1|1	n	0	Y	19,13|32	T	11|11	Y	5,37|42	Y	31,15|46	T	1|1	Y	16,29|45	T	2|2	Y	3,17|20	Y	9,8|17	Y	18,23|41	C	2|2	Y	4,6|10	n	0	T	23|23	5
DLO_r1.0ch02	6998067	G	A	5|5	G	44|52	A	41|41	R	38,23|61	A	62|62	G	5|5	A	27|27	A	4|4	n	0	A	38|38	G	15|15	R	12,60|72	A	55|60	G	2|3	A	65|65	A	5|5	A	25|25	A	28|28	R	29,26|55	N	0|2	A	21|21	n	0	A	31|31	4
DLO_r1.0ch02	6998091	T	Y	3,2|5	Y	26,27|53	Y	25,15|40	Y	36,22|58	Y	41,22|63	T	3|4	Y	20,7|27	Y	3,1|4	n	0	Y	23,16|39	T	12|15	Y	39,32|71	Y	38,19|57	C	3|3	Y	22,45|67	Y	2,3|5	Y	6,18|24	Y	14,14|28	Y	25,33|58	C	2|2	Y	10,10|20	n	0	T	31|31	3
DLO_r1.0ch02	6998146	T	C	5|5	T	45|52	C	36|36	C	57|57	C	58|58	Y	2,2|4	C	27|27	C	4|4	n	0	C	38|38	Y	12,3|15	Y	11,53|64	C	51|56	T	2|3	C	61|61	C	5|5	C	24|24	C	28|28	Y	30,24|54	N	0|2	C	20|20	n	0	C	31|31	2
DLO_r1.0ch02	7035633	C	C	2|2	M	91,91|182	M	44,34|78	M	112,74|186	M	397,182|579	C	50|52	A	97|100	M	15,2|17	C	12|12	M	78,13|91	M	2,7|9	M	71,50|121	M	56,98|154	C	21|25	A	90|94	M	14,49|63	A	68|68	A	94|100	A	115|120	A	10|10	M	65,158|223	n	0	C	7|7	5
DLO_r1.0ch02	7035665	A	A	1|1	R	109,86|195	A	80|80	A	188|190	A	590|590	R	26,28|54	A	107|107	A	15|17	A	12|12	A	86|91	A	9|10	R	80,44|124	R	62,98|160	R	4,20|24	A	99|99	A	64|64	A	69|69	A	100|101	A	127|127	A	10|10	A	233|233	n	0	R	2,5|7	16
DLO_r1.0ch02	7035676	G	G	1|1	S	100,96|196	S	34,45|79	S	71,121|192	S	181,406|588	G	50|54	C	105|105	S	2,16|18	G	12|12	S	10,81|91	G	9|11	S	53,70|123	S	102,58|160	G	20|24	C	96|96	S	46,16|62	C	68|68	C	99|100	C	119|123	C	10|10	S	162,69|231	n	0	G	6|7	6
DLO_r1.0ch02	7035697	C	C	1|1	Y	49,53|102	Y	17,23|40	Y	38,62|100	Y	93,204|297	C	25|27	T	53|54	Y	1,8|9	C	6|6	Y	9,40|49	C	4|5	Y	31,35|66	Y	51,29|80	C	10|12	T	48|50	Y	25,8|33	T	34|34	T	51|54	T	62|64	T	5|5	Y	86,33|119	n	0	C	3|3	6
DLO_r1.0ch02	7134584	G	R	13,35|48	R	35,38|73	G	28|28	A	52|54	R	58,38|96	R	21,9|30	R	20,24|44	G	3|3	G	7|7	G	61|61	R	21,9|30	R	29,20|49	A	21|22	A	6|6	R	40,28|68	R	8,21|29	G	22|27	G	44|44	R	12,59|71	R	5,4|9	R	18,6|24	N	0|1	R	25,56|81	6
DLO_r1.0ch02	7134938	A	R	12,34|46	R	52,19|71	G	28|29	A	53|53	A	89|89	A	27|27	R	18,23|41	G	3|3	R	1,6|7	G	59|59	A	28|28	A	38|44	A	19|19	A	6|6	R	37,28|65	R	9,19|28	R	5,19|24	G	43|43	R	26,40|66	A	8|8	R	18,6|24	n	0	R	24,57|81	8
DLO_r1.0ch02	7134980	T	Y	33,11|44	Y	16,48|64	C	24|25	T	49|49	T	82|82	T	28|28	Y	23,18|41	C	3|3	Y	6,1|7	C	58|58	T	31|31	T	40|46	T	20|20	T	6|6	Y	27,34|61	Y	17,9|26	Y	20,4|24	C	44|44	Y	38,22|60	T	7|7	Y	6,15|21	n	0	Y	53,19|72	8
DLO_r1.0ch02	7917113	T	T	1|1	T	3|4	n	0	T	4|4	W	2,4|6	T	1|1	A	2|2	N	0|1	n	0	W	4,3|7	T	3|3	W	3,1|4	T	1|2	T	1|1	T	5|6	W	2,1|3	T	1|1	W	2,1|3	T	1|2	n	0	T	8|8	n	0	T	1|2	12
DLO_r1.0ch02	8461669	A	A	3|4	A	6|6	N	0|1	A	16|16	M	20,24|44	A	3|3	M	2,4|6	n	0	A	2|3	C	10|10	N	0|1	A	9|9	M	2,6|8	A	2|2	M	2,13|15	A	6|6	M	4,3|7	C	8|8	A	3|3	A	1|1	M	3,2|5	n	0	M	7,4|11	10
DLO_r1.0ch02	9048297	C	C	1|2	Y	5,4|9	C	12|12	Y	5,3|8	Y	9,8|17	C	3|4	C	1|1	n	0	n	0	Y	4,5|9	C	9|9	C	5|6	C	3|3	C	1|1	C	2|2	C	3|4	Y	2,2|4	n	0	Y	3,3|6	n	0	n	0	n	0	n	0	10
DLO_r1.0ch02	9048951	A	R	27,52|79	R	81,62|143	G	18|18	A	98|104	R	96,100|196	A	34|36	G	25|25	G	10|10	G	16|16	R	53,30|83	R	10,43|53	R	81,47|128	R	18,19|37	R	6,7|13	G	36|36	R	20,37|57	R	41,38|79	n	0	R	27,50|77	G	4|4	A	13|13	A	2|2	R	56,41|97	4
DLO_r1.0ch02	9268347	C	C	84|84	C	141|141	S	82,51|133	S	70,346|416	S	332,326|658	S	24,65|89	S	32,94|126	S	11,6|17	C	20|20	G	95|95	S	30,42|72	C	222|222	S	49,76|125	C	42|42	C	89|89	S	19,109|128	S	30,87|117	G	58|58	S	122,131|253	S	6,16|22	G	54|54	G	4|4	S	42,164|206	6
DLO_r1.0ch02	9268382	C	C	159|159	C	275|275	S	160,103|263	C	809|809	S	643,638|1282	S	46,124|170	S	58,179|237	S	19,13|32	C	38|38	G	186|188	S	62,78|140	C	450|450	S	90,143|233	C	82|82	C	161|161	S	37,215|252	S	56,167|223	G	115|115	S	237,253|490	S	12,33|45	S	50,55|105	G	8|8	S	79,309|388	7
DLO_r1.0ch02	9268390	A	R	63,96|159	A	277|277	R	214,49|263	A	807|807	A	1289|1289	A	171|171	R	169,72|241	R	19,13|32	G	38|38	A	190|190	A	142|142	A	443|451	R	168,66|234	A	85|85	G	163|163	R	162,93|255	R	121,106|227	A	114|114	R	408,86|494	A	46|46	A	105|105	A	9|9	R	295,94|389	12
DLO_r1.0ch02	9268442	C	C	155|155	C	272|272	Y	102,159|261	Y	672,141|813	Y	636,661|1297	Y	126,47|173	Y	180,61|241	Y	13,21|34	C	37|37	T	185|186	Y	82,61|143	C	459|459	Y	138,94|232	C	84|84	C	159|159	Y	212,40|252	Y	175,59|234	T	115|115	Y	250,242|492	Y	32,12|44	T	104|104	T	11|11	Y	304,80|384	6
DLO_r1.0ch02	9556957	C	S	6,4|10	G	17|17	C	5|5	G	11|11	S	40,8|48	G	10|10	S	10,3|13	C	1|1	C	7|7	C	5|5	C	2|2	G	13|13	S	11,2|13	n	0	S	11,5|16	S	11,9|21	S	13,2|15	G	21|23	C	4|4	G	5|5	G	3|3	G	2|2	S	9,7|16	6
DLO_r1.0ch02	9556970	G	R	4,8|12	G	20|20	R	4,2|6	G	12|12	R	10,39|49	G	10|10	G	13|13	A	2|2	R	5,2|7	A	5|5	A	2|2	G	15|15	G	13|14	n	0	G	12|14	R	4,16|20	G	16|16	G	18|20	A	5|5	G	5|6	G	3|3	G	2|2	G	14|16	13
DLO_r1.0ch02	9609843	G	R	2,1|3	G	2|2	G	6|7	G	6|6	R	5,2|7	G	1|1	G	3|3	A	1|1	G	1|1	A	4|4	G	2|2	R	3,3|6	A	4|4	n	0	R	5,2|7	R	1,2|3	G	1|1	R	1,2|3	G	9|9	n	0	A	4|4	n	0	G	4|5	10
DLO_r1.0ch02	9610330	C	M	4,3|7	M	4,2|6	C	4|4	C	3|3	C	10|10	C	3|3	C	2|2	A	2|2	C	1|1	M	2,12|14	C	5|5	M	5,2|7	A	2|2	n	0	A	12|13	C	3|3	C	2|2	M	2,3|5	C	10|10	C	2|2	A	22|23	n	0	C	3|3	12
DLO_r1.0ch02	9677721	C	T	14|14	Y	7,2|9	Y	2,10|12	Y	13,32|45	C	17|17	C	1|1	Y	3,18|21	T	6|6	Y	4,10|14	C	47|47	C	34|34	C	2|2	Y	5,27|32	C	1|1	Y	3,24|27	Y	4,22|26	T	46|46	n	0	T	41|43	n	0	C	1|1	C	2|2	T	35|38	8
DLO_r1.0ch02	9677782	G	R	13,2|15	R	2,6|8	A	12|13	R	34,11|45	G	21|24	G	3|3	R	18,5|23	R	6,1|7	R	10,4|14	G	51|51	G	39|39	G	3|3	R	28,5|33	G	1|1	R	25,3|28	A	23|25	A	47|50	R	3,7|10	A	39|41	n	0	N	0|1	G	2|2	R	34,5|39	7
DLO_r1.0ch02	9677788	C	M	13,2|15	M	2,6|8	M	10,4|14	M	32,13|45	C	25|25	C	3|3	M	17,6|23	M	6,1|7	M	10,4|14	C	50|50	C	38|38	C	3|3	M	28,5|33	C	1|1	M	24,3|27	M	22,3|25	A	45|50	C	11|11	A	37|41	n	0	C	2|2	C	2|2	M	33,5|38	9
DLO_r1.0ch02	9947887	G	A	18|18	R	53,26|79	A	41|45	R	45,9|54	R	85,25|110	G	3|3	R	50,7|57	G	4|4	A	21|21	R	53,8|61	G	3|3	R	33,64|97	A	34|35	A	7|7	A	68|68	R	14,2|16	A	37|37	R	37,29|66	A	17|17	R	4,3|7	A	27|27	A	2|2	R	28,19|47	3
DLO_r1.0ch02	9948011	T	G	18|18	K	45,22|67	K	37,8|45	K	38,9|47	K	80,30|110	T	2|2	K	47,7|54	T	4|4	G	21|21	K	51,11|62	T	3|3	K	31,56|87	G	32|33	K	7,1|8	G	65|65	K	14,2|16	G	34|35	K	34,28|62	G	19|19	K	4,4|8	G	24|24	G	2|2	K	26,22|48	3
DLO_r1.0ch02	9948042	T	T	18|18	K	50,25|75	T	47|47	K	43,10|53	K	87,31|118	T	3|3	K	51,6|57	T	5|5	T	21|21	T	68|68	T	3|4	K	34,60|94	K	14,19|33	T	8|8	K	38,34|72	T	18|18	T	38|38	K	39,33|72	T	19|19	K	5,4|9	G	25|25	N	0|2	T	51|51	12
DLO_r1.0ch02	9948080	C	T	19|19	C	80|80	Y	6,43|49	C	56|56	C	117|117	C	4|4	C	60|60	C	5|5	T	21|21	Y	8,55|63	C	3|3	C	101|101	Y	17,20|37	Y	1,7|8	Y	39,33|72	Y	3,15|18	T	37|38	C	68|68	T	20|22	C	9|9	C	27|27	C	2|2	Y	20,27|47	12
DLO_r1.0ch02	10155663	A	A	2|2	W	3,5|8	T	3|3	W	9,3|12	W	6,13|19	N	0|1	W	2,4|6	n	0	A	1|1	W	3,2|5	A	2|3	W	4,5|9	W	1,3|4	n	0	W	1,7|8	W	1,3|4	W	1,4|5	W	3,3|6	W	2,3|5	N	0|1	T	3|3	N	0|1	W	6,5|11	3
DLO_r1.0ch02	10904950	C	Y	2,2|4	C	4|5	Y	7,5|12	Y	6,3|9	Y	4,2|6	n	0	Y	2,5|7	C	1|1	n	0	C	1|1	n	0	Y	2,4|6	Y	2,1|3	T	1|1	Y	2,6|8	Y	2,2|4	Y	2,4|6	Y	2,4|6	C	1|1	n	0	T	1|1	n	0	C	3|3	5
DLO_r1.0ch02	11259801	T	T	64|64	Y	69,9|78	Y	8,16|24	Y	71,39|110	C	152|159	Y	18,8|26	Y	18,18|36	Y	5,8|13	T	6|6	T	15|15	C	38|41	Y	43,11|54	T	74|74	C	13|14	T	125|125	Y	29,35|64	T	40|40	T	6|6	Y	48,60|108	N	0|2	T	49|49	n	0	Y	37,61|98	8
DLO_r1.0ch02	11259830	G	C	63|67	S	11,74|85	C	24|26	S	42,82|124	C	160|172	C	27|28	C	34|36	S	2,15|17	C	6|6	G	19|19	C	37|39	S	13,46|59	S	10,72|82	C	12|13	C	121|127	C	71|71	C	39|40	G	9|9	S	36,80|116	C	2|2	S	6,49|55	n	0	C	99|110	2
DLO_r1.0ch02	11259887	C	C	121|126	C	150|151	C	48|50	Y	150,63|213	C	317|324	C	53|53	C	68|70	C	22|22	C	12|12	Y	10,14|24	C	78|81	C	104|112	C	143|147	C	23|25	C	239|249	C	132|132	C	79|81	Y	5,6|11	Y	156,68|224	C	7|7	C	87|96	n	0	C	196|201	18
DLO_r1.0ch02	11259936	G	R	31,39|70	G	82|82	R	16,11|27	G	119|119	G	174|174	R	9,19|28	R	16,21|37	R	6,10|16	A	6|6	G	18|18	G	45|45	G	63|63	R	67,15|82	G	13|13	A	127|132	R	12,59|71	A	41|41	G	10|10	R	29,87|116	G	4|4	G	56|56	n	0	R	53,55|108	10
DLO_r1.0ch02	12011964	G	G	25|31	R	27,135|162	G	165|170	G	237|241	G	315|315	R	10,4|14	G	114|114	G	2|3	G	10|11	G	124|124	R	12,19|31	R	17,90|107	R	21,5|26	G	21|21	G	169|174	R	15,44|59	G	104|109	G	302|307	R	11,32|43	G	7|7	R	15,6|21	G	1|1	R	31,62|93	14
DLO_r1.0ch02	12011982	C	Y	4,25|29	Y	24,133|157	Y	54,115|169	C	235|235	Y	74,235|309	C	13|13	Y	14,98|112	C	3|3	C	11|11	Y	17,106|123	C	31|31	Y	20,90|110	C	28|28	Y	6,14|20	Y	42,129|171	C	58|58	Y	13,98|111	Y	161,145|306	C	44|44	Y	1,6|7	C	22|22	n	0	Y	30,61|91	9
DLO_r1.0ch02	12012078	C	M	13,6|19	M	70,14|84	A	84|91	M	110,26|136	M	118,64|182	C	10|10	M	49,12|61	C	3|3	M	6,1|7	M	55,14|69	C	18|18	M	47,14|61	C	17|17	M	7,5|12	M	68,31|99	M	18,14|32	M	52,12|64	M	76,90|166	M	17,10|27	M	3,1|4	C	17|17	n	0	M	35,23|58	5
DLO_r1.0ch02	12146952	A	W	12,17|29	A	34|34	A	14|17	A	49|49	W	53,11|64	A	14|14	W	6,2|8	A	3|3	A	6|6	W	28,15|43	A	22|22	A	57|57	A	13|15	A	6|7	W	38,13|51	A	10|10	W	13,11|24	W	30,25|55	A	18|18	A	2|2	W	13,11|24	T	2|2	A	35|43	14
DLO_r1.0ch02	12237371	G	A	2|2	G	5|5	G	1|2	G	6|6	R	8,12|20	n	0	G	4|5	n	0	n	0	R	4,10|14	G	8|8	G	9|9	R	3,3|6	G	3|3	R	5,5|10	G	1|3	N	0|1	G	2|2	n	0	n	0	R	4,2|6	n	0	G	4|5	10
DLO_r1.0ch02	12465462	T	C	4|4	Y	10,2|12	Y	2,1|3	C	12|13	Y	19,4|23	Y	3,1|4	Y	5,1|6	n	0	N	0|1	Y	9,2|11	Y	10,3|13	C	5|5	Y	3,2|5	C	4|4	C	9|10	C	4|4	Y	7,2|9	Y	16,5|21	C	9|9	T	1|1	Y	9,5|14	C	3|3	Y	8,2|10	1
DLO_r1.0ch02	12500549	T	W	3,1|4	W	2,2|4	T	5|6	W	3,5|8	W	9,16|25	T	1|1	W	3,5|8	n	0	n	0	T	4|5	T	1|1	W	4,5|9	W	8,3|11	n	0	W	8,4|12	T	1|1	A	5|5	W	2,6|8	W	5,3|8	T	1|1	W	2,3|5	n	0	W	5,5|10	6
DLO_r1.0ch02	12500715	T	T	3|3	Y	3,2|5	Y	3,1|4	Y	2,2|4	Y	6,8|14	n	0	T	4|5	n	0	n	0	Y	4,1|5	n	0	T	5|5	Y	3,3|6	n	0	T	2|3	T	1|1	T	2|2	C	4|4	T	2|2	n	0	Y	3,1|4	n	0	n	0	7
DLO_r1.0ch02	12815511	C	S	5,2|7	S	9,2|11	S	4,1|5	S	5,2|7	S	7,2|9	S	3,2|5	G	4|4	C	2|3	n	0	S	9,9|18	S	6,1|7	S	13,2|15	G	15|15	n	0	S	13,4|17	G	2|2	G	1|1	G	7|7	S	1,1|2	n	0	S	4,1|5	n	0	S	4,1|5	1
DLO_r1.0ch02	12949661	T	Y	17,4|21	C	17|17	C	2|2	Y	41,6|47	Y	39,8|47	C	8|8	Y	23,3|26	n	0	C	2|2	C	10|10	n	0	Y	25,6|31	C	13|14	n	0	Y	10,11|21	C	3|3	Y	6,3|9	C	18|18	C	29|32	Y	2,1|3	Y	1,1|2	N	0|1	C	13|13	0
DLO_r1.0ch02	12949741	A	R	9,26|35	R	12,18|30	R	2,6|8	R	27,45|72	R	33,44|77	G	10|11	R	26,17|43	n	0	G	3|3	G	15|15	n	0	R	17,35|52	R	4,21|25	n	0	G	36|39	R	4,2|6	R	7,8|15	R	15,9|24	R	30,22|52	R	2,2|4	R	1,3|4	n	0	R	4,14|18	0
DLO_r1.0ch02	12962925	T	T	1|1	T	5|5	T	2|2	C	2|2	Y	1,1|2	n	0	T	1|1	C	1|1	C	1|1	T	6|7	T	2|3	Y	3,2|5	Y	2,5|7	n	0	T	7|7	C	1|1	T	4|4	T	4|5	T	1|1	T	1|1	T	4|4	n	0	Y	1,2|3	12
DLO_r1.0ch02	13058003	T	A	7|7	T	1|1	W	8,2|10	n	0	T	4|4	N	0|2	n	0	A	4|4	A	3|3	T	3|3	T	1|2	n	0	W	8,1|9	n	0	A	31|33	W	22,3|25	A	24|24	N	0|2	A	14|15	n	0	T	1|3	n	0	W	17,4|21	5
DLO_r1.0ch02	13058107	T	T	9|10	W	4,2|6	T	9|11	A	2|2	W	4,1|5	T	2|2	N	0|1	T	4|5	T	4|4	W	5,1|6	T	2|3	A	5|5	T	8|10	n	0	T	31|34	T	24|25	T	22|22	T	3|3	T	15|17	n	0	T	5|5	n	0	T	20|21	14
DLO_r1.0ch02	13058122	A	A	9|10	W	4,3|7	W	9,2|11	W	1,2|3	W	2,6|8	A	3|3	T	1|1	A	4|5	A	4|4	W	1,6|7	W	2,1|3	T	5|5	W	8,2|10	n	0	W	33,6|39	A	23|24	A	23|23	A	4|4	A	15|16	n	0	A	5|5	n	0	A	20|21	10
DLO_r1.0ch02	13058129	T	Y	7,4|11	T	7|7	Y	8,2|10	T	4|4	T	8|8	T	3|3	T	1|1	Y	4,1|5	C	4|4	T	7|7	T	3|3	T	5|5	Y	8,2|10	n	0	Y	33,7|40	Y	19,5|24	C	24|24	Y	2,2|4	Y	14,4|18	n	0	T	6|6	n	0	Y	19,3|22	9
DLO_r1.0ch02	13058148	G	G	9|11	R	5,2|7	G	8|10	A	4|4	R	6,3|9	A	3|3	A	3|3	G	4|5	G	4|4	R	7,1|8	G	1|2	A	4|4	R	3,8|11	n	0	G	33|38	G	21|25	G	25|25	G	4|4	R	5,14|19	n	0	G	5|6	n	0	G	18|21	11
DLO_r1.0ch02	13058184	G	R	8,5|13	G	2|2	R	8,1|9	G	4|4	G	10|10	G	3|3	G	2|2	R	4,1|5	A	4|4	G	7|7	G	3|3	G	4|4	R	9,5|14	G	1|1	R	30,4|34	R	20,3|23	A	23|23	R	3,1|4	R	13,3|16	n	0	G	5|5	n	0	R	17,4|21	10
DLO_r1.0ch02	13216195	T	T	5|5	K	2,2|4	n	0	G	2|2	T	8|8	G	3|3	n	0	n	0	n	0	K	2,1|3	G	4|4	K	4,4|8	T	4|5	T	2|2	K	2,3|5	K	4,7|11	T	5|5	K	5,2|7	K	3,1|4	T	1|1	T	9|9	T	1|1	G	2|2	8
DLO_r1.0ch02	13243570	C	T	10|10	T	58|60	T	15|16	Y	54,24|78	Y	53,28|81	T	17|18	Y	2,5|7	Y	10,8|18	C	2|3	Y	11,5|16	Y	27,31|58	Y	5,37|42	Y	1,7|8	Y	4,14|18	T	57|62	T	12|12	T	10|10	Y	36,11|47	T	23|25	C	7|8	T	5|5	n	0	T	48|51	2
DLO_r1.0ch02	13243573	G	A	9|9	A	58|60	A	15|16	R	69,8|77	A	77|81	A	17|18	R	4,2|6	A	18|18	G	2|3	R	5,11|16	A	56|57	R	37,5|42	R	7,1|8	A	18|18	A	56|61	A	12|12	A	10|10	A	43|47	A	23|25	R	5,3|8	A	5|5	n	0	A	48|51	1
DLO_r1.0ch02	13243702	G	n	0	G	41|42	G	10|10	G	66|66	G	49|50	G	14|14	n	0	G	14|14	G	2|2	G	2|2	G	55|55	G	28|30	n	0	G	19|19	G	40|41	G	8|8	n	0	G	30|30	G	15|16	G	5|5	T	1|1	n	0	G	43|43	17
DLO_r1.0ch02	13276602	G	R	2,2|4	R	4,5|9	G	2|2	R	6,14|20	G	34|34	R	6,3|9	G	5|5	R	2,1|3	A	2|2	R	6,20|26	R	3,3|6	R	9,9|18	G	14|17	G	7|7	G	22|24	A	6|6	R	3,6|9	R	6,17|23	R	14,4|18	G	2|2	R	4,8|12	n	0	R	4,12|16	7
DLO_r1.0ch02	13330175	G	G	5|5	R	2,4|6	G	10|10	G	7|7	R	9,21|30	n	0	G	6|6	A	1|1	n	0	G	21|21	G	3|4	R	4,6|10	R	3,11|14	A	3|3	G	15|15	n	0	G	5|5	G	10|10	G	11|11	n	0	G	6|6	n	0	G	10|11	12
DLO_r1.0ch02	13349510	G	G	1|2	R	2,7|9	G	4|5	R	2,3|5	R	16,7|23	G	3|3	R	6,1|7	N	0|1	n	0	R	7,2|9	G	3|4	R	6,12|18	R	4,4|8	G	2|3	A	14|15	G	3|4	G	2|3	R	12,5|17	R	3,2|5	R	4,3|7	A	7|7	n	0	A	6|6	7
DLO_r1.0ch02	13479077	T	n	0	T	1|1	T	2|2	T	11|11	T	7|7	n	0	T	5|5	T	30|30	A	2|2	T	6|6	T	2|2	T	9|9	W	48,11|59	T	20|20	W	29,4|33	T	11|11	T	4|4	T	19|19	T	3|3	T	2|2	T	7|7	n	0	T	10|10	17
DLO_r1.0ch02	13479125	T	n	0	T	1|1	n	0	T	11|11	T	5|5	n	0	T	6|6	T	29|29	G	2|2	T	7|7	n	0	T	8|8	K	46,9|55	T	21|21	K	29,5|34	T	12|12	T	3|3	T	18|18	T	4|4	T	2|2	T	9|9	n	0	T	8|8	15
DLO_r1.0ch02	13513428	C	G	20|20	S	78,28|106	S	28,18|46	S	59,36|95	C	38|38	C	16|16	G	18|18	S	4,8|12	S	9,8|17	G	102|102	S	35,39|74	S	53,21|74	S	57,29|86	C	30|30	S	188,39|227	S	25,19|44	G	98|98	C	62|63	S	56,37|93	C	2|2	C	46|46	G	3|3	S	89,39|128	6
DLO_r1.0ch02	13568197	A	A	2|2	G	207|211	R	2,4|6	R	25,216|241	R	15,132|147	R	6,6|12	R	33,35|68	n	0	n	0	A	3|3	G	4|4	G	118|130	R	27,121|148	R	5,6|11	R	22,180|202	G	15|16	R	2,4|6	G	211|231	G	143|143	R	1,7|8	G	48|50	n	0	R	4,6|10	2
DLO_r1.0ch02	13583641	A	A	50|51	C	9|9	A	57|60	M	100,12|112	A	217|228	A	1|1	A	21|26	A	4|4	A	14|15	A	126|135	M	3,7|10	C	8|8	M	5,13|18	A	19|20	C	7|7	A	61|63	M	10,9|19	A	138|141	A	55|63	A	12|12	A	24|27	A	4|4	A	22|27	16
DLO_r1.0ch02	13663147	G	G	4|4	G	5|5	K	2,2|4	G	5|5	K	16,7|23	G	8|8	K	2,3|5	n	0	G	2|2	G	21|21	G	7|7	K	6,3|9	G	5|5	K	6,2|8	G	17|21	G	2|2	G	5|5	K	4,5|9	G	5|5	n	0	K	8,3|11	n	0	K	5,2|7	12
DLO_r1.0ch02	13677869	T	T	64|64	T	58|59	n	0	T	104|105	T	132|133	G	2|2	N	0|2	T	6|7	T	6|6	T	109|109	T	23|24	T	46|48	T	130|130	T	16|16	T	85|86	T	1|1	N	0|1	T	216|217	K	3,2|5	n	0	T	118|118	n	0	G	3|3	15
DLO_r1.0ch02	13678042	A	W	57,34|91	W	50,54|104	W	43,73|116	T	68|68	A	368|386	T	7|7	W	22,15|37	A	25|26	W	4,16|20	W	114,154|268	A	42|45	W	59,63|122	A	82|84	W	8,7|15	W	50,71|121	W	11,71|82	W	23,66|89	A	90|100	W	27,7|34	A	7|7	W	123,107|230	n	0	W	48,66|114	6
DLO_r1.0ch02	13678139	T	Y	70,109|179	Y	113,103|216	Y	136,88|224	C	138|142	T	723|749	C	13|13	Y	24,44|68	T	50|56	Y	33,8|41	Y	307,217|524	Y	15,88|103	Y	129,117|246	T	168|186	Y	12,15|27	Y	156,99|255	Y	141,26|167	Y	130,43|173	T	183|194	Y	18,56|74	T	14|14	Y	210,256|466	n	0	Y	141,97|238	5
DLO_r1.0ch02	13678194	C	S	61,37|98	S	52,64|116	S	48,75|123	C	78|79	G	387|409	C	13|13	S	22,20|42	G	27|29	S	4,16|20	S	119,173|292	S	48,12|60	S	63,74|137	S	87,10|97	S	7,7|14	S	53,87|140	S	14,76|90	S	24,70|94	S	98,12|110	S	34,14|48	G	7|7	S	136,106|242	n	0	S	50,81|131	2
DLO_r1.0ch02	13752621	C	C	3|4	S	16,3|19	C	5|5	G	25|25	S	13,20|33	G	1|1	S	3,1|4	G	1|1	G	2|2	S	17,8|25	S	3,1|4	G	16|17	G	31|32	n	0	S	34,5|39	G	8|8	C	1|1	G	42|44	G	19|20	C	1|1	G	42|43	n	0	S	6,9|15	4
DLO_r1.0ch02	13764841	C	C	3|3	Y	5,11|16	T	6|6	Y	2,5|7	T	7|7	T	1|1	T	2|2	T	1|1	C	1|1	Y	6,3|9	T	1|1	Y	6,6|12	C	8|9	T	3|3	Y	9,10|19	Y	3,2|5	T	1|1	Y	3,3|6	T	15|15	n	0	Y	13,2|15	n	0	T	8|8	3
DLO_r1.0ch02	13764850	C	T	3|3	Y	10,5|15	C	6|6	C	6|6	C	7|7	C	1|1	C	2|2	C	1|1	T	1|1	Y	3,6|9	C	1|1	Y	6,5|11	Y	1,8|9	C	3|3	Y	9,8|17	Y	2,3|5	C	1|1	Y	3,3|6	C	14|14	n	0	Y	9,6|15	n	0	C	8|8	11
DLO_r1.0ch02	13781402	C	N	0|1	M	7,4|11	C	6|6	M	4,5|9	M	32,21|53	C	1|1	M	3,4|7	C	2|3	C	2|2	M	3,7|10	M	8,7|15	M	7,11|18	N	0|2	A	3|3	C	11|11	C	1|1	n	0	M	7,11|18	C	8|8	A	2|2	C	6|6	n	0	C	5|5	9
DLO_r1.0ch02	13781443	C	M	2,1|3	M	6,4|10	C	5|5	M	3,8|11	M	31,21|52	C	1|1	C	6|6	M	1,2|3	C	2|2	C	12|12	M	5,9|14	M	6,12|18	C	2|2	A	4|4	C	12|12	n	0	C	2|2	M	7,12|19	C	6|6	M	2,1|3	C	5|5	n	0	C	4|4	11
DLO_r1.0ch02	13781490	C	A	3|3	M	7,2|9	C	4|4	A	9|9	M	18,16|34	C	1|1	M	3,3|6	C	2|2	C	1|1	M	4,4|8	A	13|13	M	10,4|14	N	0|2	A	3|3	C	9|9	n	0	C	1|1	M	7,8|15	M	5,3|8	C	1|3	C	5|5	n	0	C	3|3	9
DLO_r1.0ch02	13786293	T	n	0	Y	95,106|201	T	30|30	Y	173,132|305	C	366|367	T	63|63	n	0	T	32|32	T	16|16	T	9|9	Y	106,67|173	Y	83,80|163	T	55|55	Y	56,52|108	T	169|169	T	63|63	n	0	T	130|130	T	62|62	n	0	T	95|95	n	0	T	190|190	12
DLO_r1.0ch02	13786333	C	n	0	Y	89,103|192	T	24|26	Y	169,122|291	C	357|357	T	59|61	C	1|1	T	33|33	C	15|15	C	11|11	Y	107,65|172	Y	87,73|160	T	50|53	Y	81,24|105	T	161|165	T	62|63	n	0	C	127|127	T	57|58	n	0	C	94|94	n	0	T	185|189	6
DLO_r1.0ch02	13995516	C	M	73,30|103	A	56|56	A	43|43	M	54,54|108	A	255|255	A	19|19	A	84|84	C	21|21	M	1,1|2	M	51,9|60	A	50|50	A	37|41	M	54,15|69	A	2|2	M	40,98|138	A	53|53	M	69,10|79	A	40|40	A	105|110	A	4|4	M	32,62|94	n	0	A	203|215	1
DLO_r1.0ch02	13995586	T	Y	67,28|95	C	55|55	C	43|43	Y	53,43|96	C	245|245	C	18|18	C	82|82	T	19|19	C	1|1	C	54|54	C	47|47	C	40|40	Y	52,14|66	C	2|2	Y	44,86|130	C	49|49	C	70|70	C	35|35	C	100|100	C	4|4	C	92|92	n	0	C	197|197	1
DLO_r1.0ch02	13995650	G	K	71,30|101	G	56|56	G	45|45	K	53,43|96	G	249|249	G	18|18	G	84|84	T	19|19	G	2|2	G	51|51	G	50|50	G	38|38	K	45,10|55	G	2|2	K	46,85|131	G	50|50	G	75|75	G	39|39	G	107|107	G	4|4	G	89|89	n	0	G	204|204	17
DLO_r1.0ch02	13995686	C	Y	71,29|100	C	55|55	C	45|45	Y	55,51|106	C	256|256	C	18|18	C	86|86	T	21|21	C	1|1	C	60|60	C	50|50	C	39|39	Y	48,14|62	C	2|2	Y	48,88|136	C	50|50	C	77|77	C	40|40	C	104|104	C	3|3	C	91|91	n	0	C	216|216	17
DLO_r1.0ch02	14058801	G	G	1|1	n	0	G	1|1	G	5|5	G	3|3	G	3|3	G	3|3	n	0	n	0	A	4|4	n	0	R	2,2|4	G	2|2	G	1|1	n	0	G	1|1	G	3|4	n	0	n	0	n	0	G	4|4	n	0	R	2,3|5	11
DLO_r1.0ch02	14195935	C	n	0	C	8|8	C	3|3	n	0	C	15|15	n	0	C	3|3	n	0	n	0	C	11|11	C	1|1	C	16|16	n	0	n	0	C	4|4	n	0	C	4|4	C	5|6	C	3|3	n	0	S	1,1|2	n	0	C	13|13	12
DLO_r1.0ch02	14442028	A	G	8|8	R	32,30|62	R	23,13|36	R	71,32|103	R	63,101|164	A	23|28	R	10,37|47	A	2|3	R	1,5|6	R	93,78|171	A	43|43	R	23,30|53	G	32|33	A	19|19	R	30,68|98	n	0	A	18|18	R	17,118|135	R	12,44|56	G	6|6	G	25|25	G	3|3	R	17,20|37	5
DLO_r1.0ch02	14455131	A	R	6,5|11	R	27,13|40	R	12,15|27	R	9,26|35	R	42,57|99	G	12|12	R	5,12|17	G	3|3	G	2|2	G	49|54	R	1,7|8	R	40,21|61	G	11|11	G	12|12	G	21|21	R	9,6|15	R	6,10|16	R	6,40|46	R	5,23|28	G	2|2	A	26|32	n	0	R	12,18|30	1
DLO_r1.0ch02	14455160	T	T	10|11	Y	13,27|40	Y	12,10|22	Y	12,21|33	Y	55,42|97	C	12|13	Y	12,6|18	C	2|2	T	2|3	Y	50,6|56	Y	10,2|12	Y	19,38|57	Y	7,5|12	C	12|12	Y	16,2|18	Y	7,10|17	Y	9,4|13	Y	26,17|43	Y	23,5|28	N	0|1	T	27|33	n	0	Y	18,13|31	3
DLO_r1.0ch02	14456227	A	A	52|57	A	176|195	R	69,11|80	R	117,40|157	R	342,64|406	R	16,9|25	R	38,16|54	R	27,4|31	G	4|4	R	141,48|189	R	78,14|92	R	199,25|224	A	61|69	R	13,5|18	R	163,54|217	A	159|159	R	51,18|69	R	128,37|165	R	52,22|74	R	14,3|17	A	124|136	A	10|10	A	186|201	7
DLO_r1.0ch02	14456263	A	A	52|57	A	167|185	A	71|78	R	117,31|148	R	344,50|394	R	15,8|23	R	39,12|51	A	29|30	G	4|4	R	137,45|182	R	78,13|91	R	197,24|221	R	61,10|71	R	11,5|16	R	160,42|202	A	157|158	R	51,19|70	R	125,33|158	R	50,17|67	R	15,3|18	A	128|136	A	9|9	A	188|199	8
DLO_r1.0ch02	15169005	G	S	19,20|39	C	116|124	C	42|44	S	49,87|136	S	11,8|19	C	3|3	C	30|31	C	7|7	S	2,3|5	C	170|178	S	4,22|26	C	70|74	C	52|55	C	20|21	C	73|80	S	4,18|22	C	12|12	S	11,57|68	C	31|33	G	1|1	S	6,25|31	N	0|1	S	8,3|11	1
DLO_r1.0ch02	15379981	T	A	3|3	T	4|4	W	2,4|6	T	3|3	T	17|17	A	5|5	n	0	n	0	T	1|1	T	8|8	T	9|10	W	2,3|5	T	4|4	n	0	W	4,8|12	W	2,5|7	T	2|2	T	3|3	W	6,4|10	n	0	T	2|2	n	0	W	5,8|13	10
DLO_r1.0ch02	15380233	C	C	3|3	C	5|6	Y	3,3|6	C	6|6	C	11|12	C	5|5	n	0	n	0	T	1|1	C	5|5	Y	4,5|9	C	5|6	Y	2,3|5	n	0	Y	4,11|15	Y	5,2|7	Y	3,2|5	Y	5,2|7	Y	3,3|6	n	0	C	4|5	n	0	Y	9,5|14	8
DLO_r1.0ch02	15399176	G	n	0	n	0	n	0	G	6|7	G	7|7	G	3|3	R	2,2|4	n	0	n	0	G	3|3	R	7,1|8	R	3,4|7	R	4,5|9	n	0	G	5|6	G	2|2	G	2|2	R	2,2|4	R	2,4|6	n	0	A	3|3	n	0	G	6|6	8
DLO_r1.0ch02	15598832	T	Y	6,4|10	Y	5,4|9	C	10|10	Y	8,1|9	C	18|18	C	2|2	C	5|5	Y	2,3|5	n	0	Y	7,14|21	Y	3,4|7	Y	3,5|8	Y	3,3|6	C	3|3	T	9|11	Y	5,1|6	Y	5,5|10	Y	8,8|16	Y	4,3|7	N	0|2	C	10|11	n	0	Y	7,6|13	1
DLO_r1.0ch02	15695387	T	C	4|4	Y	3,4|7	Y	4,1|5	Y	7,3|10	C	11|12	N	0|1	C	2|2	N	0|1	n	0	T	3|4	T	2|2	T	1|2	T	3|4	n	0	Y	4,5|9	Y	2,2|4	N	0|1	Y	3,2|5	T	4|4	n	0	Y	4,3|7	n	0	C	6|6	5
DLO_r1.0ch02	15695416	C	T	4|4	Y	5,3|8	T	5|5	Y	3,10|13	Y	3,20|23	N	0|1	T	2|2	N	0|1	n	0	Y	6,2|8	C	2|3	C	1|2	Y	2,2|4	n	0	Y	11,5|16	Y	2,2|4	N	0|1	Y	1,7|8	C	4|4	N	0|1	Y	4,5|9	N	0|2	T	8|8	3
DLO_r1.0ch02	15695473	A	C	3|3	M	5,5|10	C	4|4	C	15|15	C	23|23	N	0|1	N	0|1	N	0|1	N	0|1	M	4,7|11	M	2,2|4	M	2,4|6	A	3|4	N	0|1	M	4,7|11	C	4|4	C	4|4	M	1,6|7	M	1,5|6	C	2|2	M	1,7|8	N	0|1	M	2,5|7	1
DLO_r1.0ch02	15855319	A	A	6|6	A	5|5	n	0	n	0	A	18|18	A	7|7	A	6|6	A	2|2	n	0	A	18|18	n	0	A	5|5	A	9|9	n	0	A	5|5	A	2|2	G	4|4	n	0	A	10|10	A	1|1	G	5|5	n	0	A	2|2	14
DLO_r1.0ch02	15938808	G	G	99|99	A	3|3	A	6|6	R	7,1|8	R	9,2|11	G	3|3	A	3|3	N	0|1	n	0	N	0|1	N	0|1	A	7|7	n	0	n	0	A	5|5	G	44|49	G	35|35	G	63|71	A	2|2	A	2|2	N	0|1	n	0	G	99|102	6
DLO_r1.0ch02	16006893	C	Y	1,2|3	T	106|106	T	36|36	T	92|93	C	3|3	T	27|27	T	32|32	N	0|1	T	6|6	T	121|122	T	39|40	T	137|138	T	43|44	T	9|9	T	89|90	n	0	T	40|42	T	119|119	T	61|62	n	0	T	26|27	T	4|4	T	47|47	1
DLO_r1.0ch02	16007066	T	T	15|15	C	108|112	T	38|38	C	93|96	T	11|11	T	30|30	T	32|32	Y	1,1|2	T	6|6	T	143|143	T	51|51	C	145|152	Y	40,9|49	T	10|10	T	106|106	T	6|6	T	52|52	T	124|124	T	65|65	T	1|1	T	36|36	T	4|4	T	63|63	18
DLO_r1.0ch02	16007084	A	A	15|16	A	115|115	G	40|40	A	97|98	A	13|13	R	13,16|29	G	35|36	A	1|1	G	6|6	G	134|146	R	7,46|53	A	152|152	A	45|49	G	9|10	G	99|108	A	7|8	R	9,43|52	G	127|131	G	64|67	A	1|1	R	10,27|37	G	4|4	R	8,53|61	9
DLO_r1.0ch02	16007152	T	T	8|8	T	108|108	C	35|35	T	91|93	T	9|9	Y	15,11|26	C	31|31	T	1|1	C	6|6	C	123|134	C	38|42	T	142|142	T	41|45	C	7|7	C	91|96	T	7|7	Y	37,5|42	C	114|116	C	62|65	n	0	Y	27,6|33	C	4|4	C	46|48	8
DLO_r1.0ch02	16029076	T	A	17|17	A	45|45	A	4|4	n	0	n	0	A	215|215	A	39|39	n	0	A	21|21	A	132|132	A	14|14	A	6|6	n	0	A	4|4	A	232|232	W	53,56|109	W	170,57|227	A	385|385	A	76|76	n	0	W	22,20|42	A	2|2	n	0	0
DLO_r1.0ch02	16029098	T	C	17|17	C	46|46	C	4|4	n	0	n	0	C	219|219	C	39|39	n	0	C	21|21	C	132|132	C	14|14	C	6|6	n	0	C	4|4	C	236|236	Y	53,57|110	Y	170,58|228	C	387|387	C	76|76	n	0	Y	21,19|41	C	2|2	n	0	0
DLO_r1.0ch02	16029143	C	C	18|18	C	46|46	T	4|4	n	0	n	0	Y	103,118|221	T	39|39	n	0	T	19|19	T	132|132	T	14|14	C	6|6	n	0	T	4|4	T	233|233	Y	56,54|110	Y	56,170|226	T	381|383	Y	51,25|76	n	0	Y	20,21|41	T	2|2	n	0	3
DLO_r1.0ch02	16033388	A	R	1,4|5	A	6|6	A	4|4	n	0	n	0	n	0	A	1|1	n	0	A	1|1	A	12|12	n	0	A	4|4	n	0	n	0	A	11|11	G	1|1	R	7,4|11	A	9|9	A	13|13	n	0	A	5|6	G	1|1	A	7|7	11
DLO_r1.0ch02	16033474	C	C	5|6	C	6|6	T	4|4	n	0	n	0	n	0	N	0|1	n	0	N	0|1	T	12|12	n	0	C	4|4	n	0	n	0	T	11|11	C	1|1	Y	4,7|11	T	10|10	Y	7,6|13	n	0	Y	1,5|6	C	1|1	T	6|6	5
DLO_r1.0ch02	16033509	T	Y	2,4|6	C	6|6	C	4|4	n	0	n	0	n	0	C	1|1	n	0	n	0	C	12|12	n	0	C	4|4	n	0	n	0	C	8|8	T	1|1	Y	7,2|9	C	10|10	C	11|11	n	0	Y	4,1|5	T	1|1	C	6|6	2
DLO_r1.0ch02	16104772	T	C	6|6	C	7|7	Y	3,2|5	C	4|4	C	21|21	n	0	C	4|4	N	0|2	n	0	Y	7,3|10	Y	6,4|10	C	4|4	C	6|6	C	2|2	Y	4,3|7	C	5|5	C	4|4	Y	2,4|6	T	1|3	n	0	Y	2,3|5	N	0|2	C	7|7	1
DLO_r1.0ch02	16104878	G	G	3|4	R	3,2|5	G	3|4	G	1|2	A	9|9	N	0|2	A	4|4	N	0|1	G	1|1	R	4,2|6	R	6,2|8	G	3|4	A	4|4	N	0|1	G	1|3	N	0|1	G	1|3	G	4|4	N	0|1	n	0	G	1|3	n	0	A	6|6	9
DLO_r1.0ch02	16105207	G	R	3,6|9	R	3,6|9	G	8|8	G	3|3	R	7,16|23	A	2|2	R	2,5|7	R	1,1|2	G	1|1	R	8,5|13	R	7,5|12	G	3|4	R	5,2|7	R	1,1|2	R	2,5|7	R	3,4|7	R	2,3|5	G	11|11	R	2,1|3	n	0	R	2,4|6	A	2|2	R	4,3|7	5
DLO_r1.0ch02	16246682	C	A	16|16	M	12,23|35	C	7|7	C	32|32	M	22,26|48	M	7,3|10	M	4,18|22	C	3|4	A	2|2	M	12,17|29	C	3|3	M	7,15|22	M	28,10|38	C	10|10	M	29,57|86	M	9,8|17	C	1|1	C	80|80	C	16|16	M	1,2|3	M	21,22|43	n	0	M	20,28|48	8
DLO_r1.0ch02	16246804	A	G	18|19	R	26,15|41	A	9|9	A	42|42	R	32,29|61	R	3,8|11	A	22|26	R	4,2|6	G	2|2	R	21,12|33	A	5|5	R	30,9|39	R	40,12|52	A	12|12	A	96|106	R	13,9|22	A	3|3	A	93|93	A	20|20	A	3|4	A	61|61	n	0	R	40,24|64	11
DLO_r1.0ch02	16346996	C	S	8,1|9	S	4,6|10	G	19|19	C	9|10	G	33|35	G	15|15	n	0	n	0	n	0	S	15,4|19	G	9|9	S	6,4|10	S	6,1|7	N	0|1	G	23|23	G	10|10	S	8,1|9	S	8,1|9	S	13,3|16	N	0|2	C	1|2	n	0	G	9|9	2
DLO_r1.0ch02	16347019	T	T	9|9	K	7,6|13	K	8,10|18	K	5,8|13	T	34|37	T	13|15	n	0	n	0	n	0	K	5,15|20	K	7,2|9	K	5,6|11	K	9,2|11	T	2|2	K	26,11|37	T	18|18	K	11,4|15	T	25|25	K	21,10|31	T	3|3	T	1|3	n	0	K	11,11|22	8
DLO_r1.0ch02	16391247	A	n	0	A	3|3	A	6|6	A	2|2	A	5|5	A	1|1	A	3|3	n	0	n	0	A	2|2	A	1|1	A	2|2	A	1|1	A	1|1	A	3|3	A	4|4	A	2|2	A	2|2	A	2|2	n	0	A	3|3	n	0	A	2|2	18
DLO_r1.0ch02	16574314	A	A	2|2	A	3|3	A	1|2	n	0	A	5|5	A	1|1	A	1|1	A	1|1	n	0	M	2,4|6	M	1,2|3	A	6|6	n	0	n	0	A	3|4	A	4|4	C	6|6	n	0	C	6|6	n	0	A	2|2	n	0	M	14,4|18	11
DLO_r1.0ch02	16719839	A	A	2|2	T	49|50	T	15|16	T	30|31	W	7,40|47	N	0|1	W	3,23|26	T	9|9	n	0	T	125|126	T	40|42	T	72|74	T	23|25	T	4|4	W	5,19|24	W	3,8|11	T	10|10	T	88|89	T	50|50	n	0	T	61|62	N	0|1	T	54|56	1
DLO_r1.0ch02	17049976	T	Y	3,6|9	Y	5,2|7	T	1|1	Y	4,2|6	T	7|7	T	2|2	Y	5,1|6	T	1|1	n	0	C	5|5	T	2|2	C	5|5	C	2|2	n	0	N	0|2	T	2|2	T	6|6	C	14|14	T	2|2	n	0	Y	6,3|9	n	0	T	3|3	9
DLO_r1.0ch02	17049977	T	Y	5,3|8	T	7|7	T	1|1	T	6|6	Y	5,2|7	T	1|2	T	6|6	N	0|1	n	0	T	5|5	C	2|2	T	5|5	T	2|2	n	0	T	2|2	T	1|2	C	6|6	T	14|14	T	1|2	n	0	Y	2,7|9	n	0	Y	3,1|4	12
DLO_r1.0ch02	17049992	T	K	2,6|8	K	4,2|6	T	1|1	K	4,2|6	T	8|8	T	3|3	K	2,1|3	n	0	n	0	K	4,1|5	T	3|3	G	4|4	K	2,1|3	n	0	T	1|2	T	2|2	T	7|7	G	12|13	T	2|2	n	0	K	5,2|7	n	0	T	7|7	9
DLO_r1.0ch02	17049998	C	Y	6,2|8	Y	2,6|8	C	1|1	Y	2,4|6	C	8|8	C	3|3	C	1|3	n	0	n	0	Y	1,4|5	C	3|3	T	4|4	Y	1,2|3	n	0	C	1|2	C	2|2	C	7|7	T	12|13	C	2|2	n	0	Y	2,7|9	n	0	C	7|7	10
DLO_r1.0ch02	17050061	G	K	5,5|10	G	17|18	n	0	G	3|4	T	4|4	T	2|2	G	3|3	n	0	n	0	G	6|7	N	0|1	G	10|10	G	3|4	n	0	G	3|3	T	3|3	T	6|6	G	17|18	n	0	n	0	G	7|8	n	0	N	0|1	9
DLO_r1.0ch02	17050119	C	Y	2,4|6	C	12|12	n	0	C	5|5	T	7|7	N	0|2	C	4|4	n	0	n	0	C	4|4	N	0|1	C	11|11	C	3|3	n	0	C	3|3	N	0|2	T	8|8	C	13|13	n	0	n	0	Y	6,3|9	n	0	T	4|4	8
DLO_r1.0ch02	17069298	G	G	32|32	A	45|45	A	35|35	R	23,3|26	R	50,17|67	n	0	G	9|10	A	7|7	N	0|1	A	17|17	R	18,6|24	A	38|38	A	27|27	A	2|2	A	84|84	R	9,18|27	G	12|13	A	16|16	R	14,14|28	n	0	R	18,5|23	G	2|3	G	21|24	5
DLO_r1.0ch02	17069319	C	T	32|32	C	46|46	C	35|35	C	23|26	Y	53,18|71	n	0	Y	3,9|12	C	8|8	C	1|1	C	17|17	Y	20,6|26	C	40|40	C	27|27	C	2|2	C	92|92	Y	8,18|26	Y	3,12|15	C	17|17	Y	14,13|27	n	0	Y	19,6|25	C	1|3	Y	3,22|25	12
DLO_r1.0ch02	17088446	G	A	23|23	G	6|7	N	0|1	R	2,4|6	A	47|47	A	13|13	R	5,1|6	N	0|1	n	0	R	8,2|10	G	2|3	R	2,4|6	R	4,2|6	n	0	R	4,6|10	A	11|11	G	1|2	R	6,7|13	R	4,2|6	A	4|4	G	1|2	n	0	A	30|32	4
DLO_r1.0ch02	17088578	T	C	36|38	Y	4,3|7	T	4|4	Y	4,1|5	Y	79,9|88	C	21|22	Y	5,2|7	T	2|2	n	0	Y	9,6|15	Y	2,1|3	T	5|6	C	4|4	n	0	C	11|11	Y	14,2|16	T	2|3	Y	2,5|7	T	5|5	C	8|8	T	1|2	n	0	Y	47,7|54	6
DLO_r1.0ch02	17088581	A	A	34|38	G	7|7	G	3|3	G	5|5	A	79|87	A	20|21	R	4,3|7	G	2|2	n	0	G	15|15	G	3|3	G	6|6	G	5|5	n	0	G	11|11	R	10,7|17	G	2|2	G	7|7	G	5|5	A	8|8	G	2|2	n	0	R	44,11|55	4
DLO_r1.0ch02	17088670	A	A	21|24	W	4,2|6	N	0|2	W	4,3|7	A	43|51	A	12|14	W	3,3|6	T	2|2	A	1|2	W	7,4|11	A	1|3	W	4,3|7	A	8|9	n	0	A	11|11	A	9|11	N	0|2	W	7,6|13	W	3,9|12	A	4|4	N	0|1	n	0	W	27,7|34	9
DLO_r1.0ch02	17122672	T	T	20|20	Y	14,42|56	n	0	T	60|68	T	268|268	Y	8,11|19	T	26|26	T	6|6	n	0	C	3|3	C	7|7	T	53|59	T	28|29	T	18|18	T	72|74	T	14|16	N	0|2	Y	3,3|6	N	0|2	T	10|10	C	4|4	n	0	T	32|32	12
DLO_r1.0ch02	17122715	C	C	41|41	Y	23,81|104	C	2|2	T	118|130	Y	297,229|526	C	27|27	C	55|55	T	11|11	n	0	C	4|4	C	9|9	T	105|114	T	54|58	T	36|36	T	136|149	C	31|31	C	4|4	C	10|10	C	8|8	T	19|19	C	8|8	n	0	C	60|60	12
DLO_r1.0ch02	17122733	G	G	43|43	R	83,21|104	G	3|3	R	116,13|129	R	231,298|529	G	26|26	G	56|56	A	12|12	n	0	G	6|6	G	10|10	A	106|116	A	55|59	A	37|37	A	135|148	G	30|30	G	6|6	G	14|14	G	10|10	A	19|19	G	9|9	n	0	G	64|64	12
DLO_r1.0ch02	17122814	T	T	23|23	W	13,43|56	N	0|2	T	60|67	T	275|275	W	4,11|15	T	28|29	T	6|6	N	0|1	A	4|4	A	4|4	T	54|58	T	28|31	T	19|19	T	70|72	T	14|15	N	0|2	W	6,3|9	A	6|6	T	9|9	A	4|4	n	0	T	31|33	12
DLO_r1.0ch02	17147010	G	A	7|7	R	6,1|7	G	1|1	R	5,3|8	R	20,4|24	G	1|2	A	2|2	A	6|6	n	0	A	28|29	R	11,2|13	R	9,2|11	G	1|2	G	1|1	R	2,2|4	R	16,2|18	A	16|16	A	27|28	G	2|2	A	2|2	G	1|1	n	0	A	41|44	6
DLO_r1.0ch02	17147078	A	M	6,2|8	A	8|8	A	1|1	A	6|6	M	15,8|23	A	1|2	N	0|2	C	5|5	n	0	C	25|27	C	10|11	A	9|9	A	2|2	A	2|2	A	3|3	M	11,3|14	A	14|14	C	30|31	A	2|2	A	1|1	A	1|1	n	0	M	19,17|36	12
DLO_r1.0ch02	17147230	A	A	5|5	A	4|4	A	1|1	A	4|4	A	17|17	A	1|1	n	0	G	5|5	n	0	G	19|19	G	10|10	A	7|7	A	1|1	A	2|2	A	3|3	A	12|12	A	13|13	G	24|26	A	2|2	A	2|2	n	0	n	0	R	21,11|32	14
DLO_r1.0ch02	17147297	G	S	2,5|7	C	5|5	G	1|1	S	1,2|3	S	10,6|16	G	1|1	G	1|1	G	5|5	n	0	G	24|24	G	11|11	S	1,6|7	n	0	G	1|1	C	4|4	S	3,13|16	C	14|14	G	28|29	n	0	n	0	G	1|1	n	0	S	15,20|35	9
DLO_r1.0ch02	17440093	T	Y	65,82|147	C	269|277	T	4|4	Y	109,20|129	Y	209,26|235	T	9|9	T	12|12	C	46|46	T	2|2	T	18|18	T	8|8	C	217|218	Y	39,5|44	C	31|34	Y	175,138|313	Y	31,41|72	Y	78,51|129	T	12|12	T	8|8	C	14|15	T	164|164	T	4|4	Y	50,18|68	10
DLO_r1.0ch02	17440139	C	M	38,108|146	C	281|281	C	4|4	C	134|134	C	241|241	C	7|7	C	13|13	C	46|46	C	1|1	C	12|12	C	4|4	C	219|219	C	47|47	C	34|34	C	316|316	M	37,34|71	M	52,80|132	C	13|13	C	8|8	C	16|16	A	163|169	A	4|4	C	63|63	18
DLO_r1.0ch02	17440208	A	T	73|73	A	139|139	n	0	A	60|61	A	112|116	n	0	N	0|1	A	22|22	n	0	N	0|2	N	0|1	A	106|106	A	19|19	A	17|17	W	92,68|160	T	35|35	T	62|62	T	3|3	n	0	A	7|7	T	84|84	N	0|2	T	26|26	8
DLO_r1.0ch02	17525542	G	R	65,32|97	G	102|102	n	0	n	0	R	178,164|342	R	21,74|95	R	61,39|100	G	12|12	G	4|4	G	138|138	G	72|72	G	91|91	n	0	n	0	G	110|110	R	22,39|61	G	26|26	n	0	G	54|54	G	14|14	n	0	n	0	R	88,39|127	10
DLO_r1.0ch02	17525566	G	G	97|97	G	104|104	n	0	n	0	G	348|348	G	97|97	R	39,62|101	A	12|12	G	4|4	A	137|137	A	73|73	G	90|90	n	0	n	0	G	112|112	G	62|62	G	26|26	n	0	G	54|54	G	14|14	n	0	n	0	G	126|126	12
DLO_r1.0ch02	17525571	T	T	97|97	T	104|104	n	0	n	0	T	348|348	T	97|97	Y	39,62|101	C	12|12	T	4|4	C	137|137	C	73|73	T	89|89	n	0	n	0	T	112|112	T	62|62	T	26|26	n	0	T	54|54	T	14|14	n	0	n	0	T	127|127	12
DLO_r1.0ch02	17525599	G	G	99|99	G	102|104	n	0	n	0	G	352|352	G	97|97	R	40,61|101	A	12|12	G	4|4	A	140|140	A	73|73	G	90|90	n	0	n	0	G	113|113	G	64|64	G	26|26	n	0	G	55|55	G	14|14	n	0	n	0	G	130|130	12
DLO_r1.0ch02	17818721	T	n	0	T	3|4	Y	4,1|5	C	7|7	Y	9,5|14	T	2|2	T	1|2	N	0|1	N	0|1	Y	6,1|7	C	4|4	Y	4,3|7	N	0|1	T	1|1	C	7|7	n	0	C	2|2	T	4|4	Y	5,1|6	N	0|1	Y	3,2|5	n	0	T	4|5	6
DLO_r1.0ch02	17818820	T	n	0	C	1|1	C	5|5	C	9|9	Y	13,3|16	T	2|2	C	1|1	C	1|1	C	2|2	C	9|9	C	7|7	Y	6,2|8	C	1|1	T	1|1	C	9|9	n	0	C	2|2	n	0	C	10|10	C	2|2	C	3|3	n	0	C	3|3	2
DLO_r1.0ch02	17820620	C	T	46|46	T	81|81	Y	37,76|113	C	82|82	Y	103,87|190	T	33|33	Y	15,21|36	T	7|7	C	18|21	Y	56,130|186	Y	65,12|77	T	47|47	C	29|29	T	12|12	C	26|26	T	50|50	Y	40,26|66	T	173|173	Y	50,34|84	Y	4,13|17	Y	24,30|54	n	0	Y	19,75|94	4
DLO_r1.0ch02	17820684	T	C	48|48	C	90|93	Y	47,70|117	T	77|77	T	186|187	C	34|34	T	39|39	T	7|7	Y	5,15|20	T	191|191	T	70|70	C	42|42	T	30|30	C	12|12	T	24|24	Y	32,13|45	Y	16,49|65	C	164|164	T	85|85	T	15|15	Y	14,44|58	T	1|1	Y	40,52|92	11
DLO_r1.0ch02	17857338	A	R	1,3|4	A	6|7	A	12|12	A	6|7	R	10,8|18	A	2|2	A	2|2	A	1|1	A	1|1	A	11|11	A	8|8	A	8|8	R	2,6|8	A	1|1	A	15|17	R	1,2|3	R	2,2|4	A	10|10	A	4|5	n	0	R	1,3|4	N	0|1	R	2,2|4	14
DLO_r1.0ch02	17884953	T	n	0	Y	3,2|5	T	5|5	Y	5,2|7	T	13|13	N	0|1	Y	4,4|8	n	0	n	0	T	6|7	Y	2,4|6	C	4|4	Y	2,3|5	C	4|4	Y	3,7|10	Y	5,1|6	Y	2,2|4	C	2|2	Y	2,2|4	T	1|1	Y	3,8|11	T	1|1	T	15|16	6
DLO_r1.0ch02	17884966	G	A	3|3	G	5|5	G	3|4	G	5|6	R	6,8|14	G	2|2	G	9|11	n	0	n	0	R	4,7|11	G	5|6	G	4|4	R	3,2|5	G	5|5	R	4,8|12	G	8|8	G	4|5	G	2|2	R	3,2|5	N	0|1	R	4,8|12	G	1|1	G	19|19	13
DLO_r1.0ch02	17884979	G	G	4|4	S	2,4|6	S	1,3|4	S	2,4|6	G	18|19	C	2|2	S	5,6|11	n	0	n	0	S	9,7|16	S	4,2|6	C	3|3	S	4,4|8	C	7|7	S	6,8|14	C	11|11	S	2,2|4	C	5|5	S	4,2|6	G	1|1	S	4,13|17	N	0|1	C	23|23	3
DLO_r1.0ch02	17894786	T	Y	2,2|4	T	12|12	T	8|8	Y	11,16|27	Y	23,5|28	Y	7,2|9	Y	3,3|6	T	3|3	n	0	Y	14,19|33	T	4|4	T	4|4	T	10|10	T	2|2	T	19|19	T	10|12	T	4|4	C	17|18	T	18|18	n	0	Y	9,2|11	n	0	Y	4,2|6	11
DLO_r1.0ch02	17894792	G	S	2,2|4	G	13|13	G	6|6	S	9,18|27	S	6,23|29	S	2,7|9	S	3,3|6	G	3|3	n	0	S	19,14|33	S	3,2|5	G	4|4	G	10|10	G	2|2	G	19|19	G	11|13	G	4|4	C	17|18	G	18|18	n	0	S	3,8|11	n	0	S	2,3|5	10
DLO_r1.0ch02	17894809	T	W	3,2|5	A	13|13	A	6|6	W	8,16|24	W	6,22|28	W	2,5|7	W	3,3|6	W	3,1|4	n	0	W	19,14|33	W	3,2|5	A	5|5	A	10|10	A	3|3	A	21|21	W	11,3|14	A	5|5	T	18|19	A	18|18	n	0	W	3,9|12	n	0	W	2,3|5	1
DLO_r1.0ch02	17894849	A	M	4,3|7	C	17|17	C	14|14	M	27,13|40	M	39,12|51	A	9|11	M	6,6|12	C	5|5	n	0	M	24,29|53	M	3,3|6	C	6|6	C	12|12	C	3|3	C	36|36	M	4,17|21	C	10|10	A	34|34	C	29|29	n	0	A	15|18	n	0	M	4,4|8	3
DLO_r1.0ch02	18121046	A	A	1|1	A	3|3	G	4|4	G	4|4	G	4|4	n	0	G	3|3	A	1|1	n	0	R	3,7|10	R	1,1|2	A	7|7	n	0	A	1|1	G	2|2	A	2|2	R	3,2|5	A	7|7	G	2|2	n	0	A	1|1	n	0	A	8|9	9
DLO_r1.0ch02	18124902	G	K	29,12|41	T	56|56	G	68|68	K	235,74|309	G	190|190	T	18|18	G	31|31	G	1|1	K	9,11|20	G	91|91	G	135|135	T	33|33	T	37|37	K	17,13|30	K	120,141|261	T	35|35	K	100,20|120	G	2|2	G	85|85	G	7|7	K	52,56|108	T	1|1	G	95|95	10
DLO_r1.0ch02	18124924	C	C	40|40	C	54|54	G	67|67	S	226,73|299	G	188|188	C	18|18	G	31|31	N	0|1	S	9,11|20	G	86|86	G	131|131	C	33|33	C	37|37	S	17,13|30	S	116,140|256	C	35|35	S	97,20|117	N	0|2	G	82|82	G	6|6	S	48,54|102	C	1|1	G	90|90	7
DLO_r1.0ch02	18136718	A	A	47|47	R	113,47|160	G	64|67	R	60,247|307	G	215|224	R	61,34|95	R	17,65|82	R	5,10|15	G	17|17	R	35,93|128	R	24,87|111	R	78,42|120	A	103|104	R	6,9|15	R	221,93|314	A	37|37	R	18,81|99	R	20,93|113	R	40,117|157	G	9|10	R	9,36|45	n	0	R	55,47|102	3
DLO_r1.0ch02	18252711	T	T	3|3	T	3|3	Y	2,2|4	T	1|1	Y	15,3|18	N	0|1	Y	4,1|5	n	0	n	0	T	6|7	T	2|3	n	0	Y	4,4|8	n	0	T	5|6	T	4|5	T	1|1	T	4|4	n	0	N	0|1	T	5|6	n	0	T	1|1	11
DLO_r1.0ch02	18359150	T	Y	3,1|4	Y	5,3|8	C	12|13	Y	5,7|12	C	16|16	T	2|2	C	2|2	n	0	C	1|1	Y	14,7|21	T	1|1	Y	7,2|9	Y	6,1|7	Y	4,1|5	Y	7,3|10	Y	1,2|3	Y	4,3|7	Y	4,4|8	C	10|10	C	1|1	T	4|4	C	1|1	Y	3,3|6	3
DLO_r1.0ch02	18535732	G	A	4|4	A	6|6	G	4|5	R	14,13|27	R	7,9|16	G	1|1	R	3,1|4	n	0	G	2|2	R	3,2|5	R	5,1|6	A	10|10	A	9|9	G	4|4	A	12|12	A	10|10	G	1|2	R	4,1|5	R	11,5|16	n	0	A	13|13	n	0	R	6,9|15	5
DLO_r1.0ch02	18535945	A	R	1,2|3	A	4|4	A	1|1	R	10,7|17	A	4|4	n	0	A	2|2	n	0	A	1|1	n	0	A	2|2	A	3|3	R	2,2|4	A	1|1	R	2,2|4	R	3,4|7	A	1|1	n	0	A	7|7	n	0	G	9|9	n	0	A	5|5	11
DLO_r1.0ch02	18536052	C	C	4|4	T	3|3	C	3|4	C	18|21	C	9|11	C	1|1	C	1|2	n	0	C	2|2	Y	2,2|4	C	1|3	T	4|4	C	4|4	n	0	Y	4,2|6	C	5|5	C	1|2	N	0|2	Y	7,2|9	n	0	C	9|11	n	0	Y	4,2|6	12
DLO_r1.0ch02	18565926	C	M	34,50|84	M	39,49|88	C	46|46	M	64,48|112	C	176|176	M	9,21|30	C	28|28	C	11|11	C	8|8	A	57|57	A	24|24	M	46,32|78	A	19|19	C	3|3	A	36|36	M	21,28|49	M	28,7|35	A	68|68	M	47,24|71	C	11|11	A	32|32	C	3|3	M	59,40|99	8
DLO_r1.0ch02	18565998	G	K	59,30|89	K	51,36|87	G	48|48	K	53,62|115	G	198|198	K	20,7|27	G	26|26	G	12|12	G	9|9	T	56|56	T	24|24	K	34,45|79	T	19|19	G	5|5	T	38|38	K	27,19|46	K	7,29|36	T	71|71	K	27,47|74	G	11|11	T	31|31	G	3|3	K	42,60|102	8
DLO_r1.0ch02	18566061	A	R	8,30|38	R	15,24|39	G	32|32	R	35,38|73	G	101|101	R	15,4|19	G	15|15	G	7|7	R	1,3|4	A	29|29	A	8|8	R	20,14|34	A	14|14	G	3|3	A	20|20	R	12,16|28	R	12,4|16	A	35|35	R	27,13|40	G	6|6	A	14|14	N	0|1	R	33,24|57	6
DLO_r1.0ch02	18566130	T	Y	23,50|73	Y	34,41|75	T	39|39	Y	61,48|109	T	166|166	Y	7,16|23	T	24|24	T	9|9	T	8|8	C	48|48	C	22|22	Y	34,26|60	C	18|18	T	2|2	C	31|31	Y	18,22|40	Y	25,6|31	C	59|59	Y	42,24|66	T	8|8	C	26|26	T	3|3	Y	56,38|94	8
DLO_r1.0ch02	18566161	A	R	29,57|86	R	35,45|80	A	43|43	A	109|109	G	187|187	A	22|24	G	25|25	G	10|10	A	8|8	A	53|53	A	24|24	R	38,31|69	A	18|18	G	3|3	A	31|31	R	19,27|46	A	32|32	A	66|66	A	71|71	G	11|11	A	29|29	G	3|3	R	59,42|101	12
DLO_r1.0ch02	18566174	G	R	29,58|87	R	33,47|80	G	44|44	R	60,47|107	G	182|182	R	9,14|23	G	26|26	G	10|10	G	8|8	A	49|49	A	22|22	R	36,33|69	A	18|18	G	5|5	A	27|27	R	18,26|44	R	28,7|35	A	64|64	R	44,25|69	G	11|11	A	31|31	G	3|3	R	58,40|98	8
DLO_r1.0ch02	18587159	T	T	42|42	T	36|40	T	10|10	T	31|31	Y	55,112|167	T	24|25	Y	24,48|72	T	17|18	T	4|4	Y	64,99|163	Y	11,16|27	T	55|56	T	23|23	T	8|8	Y	7,1|8	Y	15,41|56	T	13|13	Y	42,39|81	T	30|30	T	4|4	T	37|37	Y	2,1|3	Y	17,23|40	14
DLO_r1.0ch02	18587328	G	G	41|41	G	42|42	G	10|10	G	31|31	R	51,104|155	G	23|24	R	23,44|67	G	16|17	G	4|4	R	61,98|159	R	10,13|23	G	50|50	G	23|23	G	6|6	G	5|5	R	13,40|53	G	15|15	R	41,39|80	G	28|28	G	3|3	G	34|34	A	2|2	R	16,24|40	15
DLO_r1.0ch02	18587354	G	G	39|41	A	42|42	G	10|10	A	29|31	R	60,99|159	R	15,10|25	R	36,33|69	G	16|18	G	4|4	R	64,100|164	R	15,10|25	A	52|52	G	25|25	G	6|6	A	6|6	R	15,41|56	G	14|15	R	40,37|77	G	29|29	G	3|3	G	31|31	G	1|3	R	20,20|40	11
DLO_r1.0ch02	18587367	G	G	37|37	G	38|42	G	10|10	G	30|30	R	53,104|157	G	24|25	R	23,46|69	G	16|18	G	4|4	R	64,98|162	R	11,14|25	G	49|50	G	25|25	G	7|7	A	7|7	R	15,40|55	G	13|14	R	40,36|76	G	28|28	G	3|3	G	32|32	N	0|2	R	18,23|41	14
DLO_r1.0ch02	18635894	C	C	1|1	C	1|1	C	2|2	C	3|3	C	6|6	C	1|1	n	0	n	0	n	0	M	2,2|4	C	1|1	n	0	M	2,2|4	n	0	M	3,3|6	C	2|2	M	1,1|2	C	1|1	M	2,1|3	C	1|1	C	5|5	n	0	C	4|5	12
DLO_r1.0ch02	18636275	T	T	1|1	T	1|1	T	2|2	T	4|4	Y	5,1|6	T	1|1	n	0	n	0	n	0	T	4|4	C	1|1	n	0	T	4|4	n	0	T	5|5	C	2|2	T	1|1	C	1|1	T	3|3	C	1|1	T	5|5	n	0	Y	3,2|5	11
DLO_r1.0ch02	18743215	A	A	9|9	n	0	A	3|3	R	7,7|14	n	0	A	3|3	n	0	n	0	n	0	R	1,8|9	A	2|2	n	0	A	7|7	A	1|1	A	8|8	A	11|11	A	3|3	G	12|12	n	0	n	0	R	4,6|10	n	0	A	12|12	10
DLO_r1.0ch02	18743233	T	T	9|9	n	0	T	2|2	Y	8,6|14	n	0	T	3|3	n	0	n	0	n	0	Y	8,1|9	T	2|2	n	0	T	7|7	T	1|1	T	8|8	T	8|8	T	3|3	C	12|12	n	0	n	0	Y	6,4|10	n	0	T	10|10	10
DLO_r1.0ch02	18743527	C	C	7|7	n	0	C	3|3	Y	8,3|11	n	0	C	1|1	n	0	n	0	n	0	T	5|5	C	1|1	n	0	C	7|7	n	0	C	6|6	C	9|9	C	2|2	T	10|10	n	0	n	0	Y	4,5|9	n	0	C	13|13	9
DLO_r1.0ch02	18862894	G	N	0|1	G	3|3	G	3|3	A	2|2	G	5|6	n	0	n	0	n	0	G	1|1	G	11|11	N	0|1	G	10|10	G	11|11	n	0	R	2,6|8	G	3|3	G	1|1	G	8|8	G	3|4	n	0	G	4|4	n	0	G	1|1	13
DLO_r1.0ch02	18862992	G	N	0|1	G	6|6	G	3|3	R	3,1|4	R	2,4|6	G	1|1	n	0	n	0	n	0	G	11|11	N	0|1	G	10|10	G	5|5	n	0	R	2,4|6	G	2|3	n	0	G	7|7	G	2|2	n	0	G	4|4	n	0	N	0|1	10
DLO_r1.0ch02	18931516	T	n	0	C	17|17	C	2|2	T	4|4	C	12|12	C	2|2	C	5|5	n	0	C	2|2	Y	3,4|7	C	13|13	C	8|8	C	8|8	C	6|6	C	20|20	C	9|9	n	0	Y	4,12|16	C	13|13	C	2|2	Y	3,8|11	n	0	C	18|18	1
DLO_r1.0ch02	18979221	T	T	1|2	Y	9,3|12	Y	5,7|12	Y	8,5|13	Y	7,7|14	T	1|2	Y	4,1|5	T	1|1	T	3|3	Y	7,4|11	Y	4,1|5	Y	4,3|7	Y	7,4|11	T	1|1	Y	2,4|6	T	1|1	Y	7,2|9	Y	9,2|11	T	9|9	n	0	Y	4,2|6	n	0	Y	8,1|9	7
DLO_r1.0ch02	19237415	C	Y	2,2|4	C	15|16	Y	2,5|7	Y	16,3|19	Y	11,10|21	Y	4,2|6	Y	7,2|9	n	0	T	3|3	Y	11,5|16	C	9|10	Y	10,3|13	C	7|7	T	2|2	Y	17,10|27	Y	2,1|3	C	1|1	Y	6,6|12	Y	3,3|6	n	0	Y	1,2|3	n	0	Y	3,2|5	4
DLO_r1.0ch02	19287383	A	n	0	M	1,8|9	C	2|2	C	9|10	M	2,17|19	n	0	N	0|2	C	4|4	C	3|3	C	10|10	M	2,2|4	M	2,3|5	C	11|11	C	6|6	M	1,4|5	M	1,6|7	C	5|5	C	5|5	C	6|6	C	2|2	C	4|4	n	0	C	2|2	0
DLO_r1.0ch02	19287387	A	n	0	R	6,3|9	A	2|2	R	7,3|10	A	19|19	n	0	A	2|2	A	5|5	A	2|3	R	6,5|11	A	4|5	A	4|5	G	11|11	R	3,3|6	R	3,4|7	R	3,4|7	R	3,2|5	A	4|5	R	2,4|6	G	2|2	R	2,2|4	n	0	A	2|2	9
DLO_r1.0ch02	19430163	C	C	2|2	S	2,4|6	C	1|3	S	7,3|10	C	6|6	N	0|1	C	1|2	C	1|1	C	1|2	S	4,7|11	S	4,1|5	S	9,5|14	G	7|7	C	1|1	S	6,2|8	N	0|1	S	2,2|4	S	5,4|9	S	5,5|10	C	1|1	C	4|5	C	1|1	C	1|3	11
DLO_r1.0ch02	19453181	T	n	0	C	110|110	T	35|35	T	125|125	T	313|313	Y	27,34|61	T	41|50	T	38|38	T	17|17	T	104|104	T	52|52	C	46|46	n	0	T	12|12	Y	99,100|199	n	0	T	20|20	C	72|72	Y	55,108|163	T	5|5	T	33|33	n	0	n	0	12
DLO_r1.0ch02	19473885	A	G	7|7	G	41|42	G	12|13	R	2,16|18	G	42|44	R	2,3|5	G	7|7	G	2|2	N	0|1	G	49|50	G	3|3	G	40|41	G	19|19	R	1,5|6	R	3,22|25	G	6|6	G	10|10	G	50|50	G	15|15	N	0|2	G	18|18	n	0	G	31|31	0
DLO_r1.0ch02	19473970	A	n	0	A	41|42	A	9|10	G	2|2	A	37|39	R	2,2|4	A	8|8	A	3|3	n	0	A	44|45	A	1|1	A	42|44	A	25|25	R	5,2|7	R	23,3|26	A	6|6	A	4|4	A	46|46	A	18|18	A	1|1	A	12|12	n	0	A	24|24	16
DLO_r1.0ch02	19473999	A	n	0	A	35|36	A	9|10	G	2|2	A	35|37	R	1,2|3	A	6|6	A	3|3	n	0	A	42|43	A	1|1	A	34|36	A	21|21	R	5,2|7	R	21,3|24	A	6|6	A	4|4	A	42|42	A	18|18	A	1|1	A	11|11	n	0	A	22|22	16
DLO_r1.0ch02	19482387	T	C	17|17	Y	20,34|54	C	20|20	C	36|36	C	68|68	T	4|5	T	1|2	n	0	C	3|3	Y	37,15|52	T	4|4	Y	40,50|90	T	15|15	C	1|1	Y	16,47|63	C	8|8	C	15|15	Y	30,22|52	Y	10,10|20	C	1|1	C	9|9	n	0	Y	26,5|31	4
DLO_r1.0ch02	19681244	A	G	7|7	R	4,13|17	R	6,7|13	R	4,15|19	R	11,36|47	A	1|2	R	1,6|7	R	1,2|3	G	2|2	G	3|3	N	0|1	R	11,20|31	R	2,11|13	A	2|3	R	8,6|14	N	0|1	G	3|3	R	6,12|18	R	3,13|16	n	0	R	3,8|11	N	0|1	R	2,5|7	2
DLO_r1.0ch02	19681338	C	A	4|4	A	10|10	M	7,2|9	A	13|13	A	34|34	A	2|2	A	4|4	A	3|3	A	2|2	A	3|3	N	0|1	A	22|22	M	6,1|7	n	0	A	7|7	n	0	A	3|3	A	9|9	A	10|10	n	0	A	6|6	N	0|1	C	1|2	1
DLO_r1.0ch02	19742045	C	C	5|5	C	7|7	C	4|5	C	4|5	C	11|11	n	0	C	3|3	C	1|1	n	0	C	6|6	Y	1,2|3	C	4|4	C	7|7	n	0	C	9|10	n	0	n	0	C	3|3	Y	1,1|2	C	1|1	C	4|4	C	1|1	C	5|6	16
DLO_r1.0ch02	19742100	T	Y	1,1|2	Y	3,4|7	T	3|4	T	3|3	Y	3,6|9	n	0	T	2|2	n	0	n	0	T	6|7	T	1|2	T	1|1	T	4|4	n	0	T	3|4	n	0	T	1|1	T	1|1	T	2|2	T	1|1	T	2|2	T	1|1	T	5|6	15
DLO_r1.0ch02	19872795	C	C	6|7	Y	4,8|12	Y	4,3|7	Y	3,8|11	Y	7,7|14	T	1|1	Y	2,3|5	n	0	C	1|1	T	6|6	C	3|4	Y	3,4|7	C	4|4	n	0	Y	11,4|15	T	2|2	Y	2,2|4	Y	1,2|3	Y	2,5|7	n	0	Y	4,3|7	n	0	Y	1,7|8	4
DLO_r1.0ch02	19883489	C	C	1|3	Y	3,4|7	C	3|3	C	3|4	C	11|12	T	3|3	C	2|2	n	0	n	0	Y	4,4|8	Y	4,2|6	Y	2,2|4	T	5|5	C	1|1	Y	5,10|15	C	3|3	C	6|6	Y	2,9|11	Y	4,2|6	n	0	Y	3,6|9	n	0	C	3|3	9
DLO_r1.0ch02	19883547	G	R	6,2|8	R	6,8|14	R	2,4|6	R	7,5|12	G	22|23	A	6|6	G	8|8	G	2|2	n	0	R	11,7|18	G	9|9	R	7,4|11	A	10|10	G	2|2	R	17,10|27	G	4|5	G	10|10	R	21,6|27	G	10|11	A	1|1	R	9,4|13	n	0	G	6|6	9
DLO_r1.0ch02	19883588	T	Y	2,6|8	Y	3,10|13	Y	4,2|6	Y	3,9|12	Y	17,2|19	T	4|4	C	4|4	C	2|2	n	0	Y	4,9|13	C	9|10	T	4|5	T	8|8	C	1|1	Y	3,18|21	C	1|1	C	8|8	Y	5,18|23	Y	5,2|7	T	2|2	Y	2,5|7	n	0	C	4|4	4
DLO_r1.0ch02	19883604	A	R	4,2|6	R	11,2|13	R	2,5|7	A	7|8	G	12|13	A	4|4	G	4|4	G	2|2	n	0	R	4,3|7	R	4,9|13	R	4,2|6	A	8|8	n	0	A	12|14	A	1|1	G	7|7	A	16|18	R	2,4|6	A	2|2	A	3|3	n	0	G	2|2	8
DLO_r1.0ch02	19889638	T	Y	2,5|7	Y	2,4|6	T	5|5	T	6|7	T	8|9	T	2|2	T	9|9	n	0	N	0|1	Y	2,2|4	C	1|1	C	2|2	T	4|4	T	3|3	T	15|15	T	4|4	T	4|5	T	11|11	T	4|5	n	0	T	7|7	n	0	T	8|8	14
DLO_r1.0ch02	19919169	A	A	1|2	R	2,2|4	R	2,4|6	R	2,5|7	R	27,7|34	A	3|3	A	3|4	A	4|4	A	1|1	R	11,9|20	R	5,2|7	R	2,2|4	R	1,3|4	n	0	R	7,9|16	R	3,3|6	R	6,2|8	R	4,3|7	R	7,2|9	A	2|3	R	3,8|11	n	0	R	6,4|10	6
DLO_r1.0ch02	19945061	G	G	1|2	A	18|18	R	5,1|6	A	7|7	R	16,3|19	A	4|4	R	6,2|8	n	0	G	3|3	R	6,1|7	R	11,2|13	A	23|23	R	6,2|8	G	1|2	R	15,5|20	R	3,1|4	R	3,1|4	A	16|16	R	14,1|16	N	0|1	G	2|3	N	0|1	R	2,4|6	4
DLO_r1.0ch02	20036824	T	Y	22,3|25	Y	11,3|14	T	2|2	Y	14,9|23	Y	6,14|20	Y	2,3|5	Y	1,1|2	n	0	T	1|1	Y	66,28|94	T	4|4	Y	7,9|16	Y	6,7|13	C	3|3	Y	13,9|22	Y	3,2|5	Y	3,5|8	C	108|113	T	7|7	C	1|1	C	38|41	n	0	Y	11,5|16	4
DLO_r1.0ch02	20036911	T	Y	25,3|28	Y	9,6|15	T	2|2	Y	13,13|26	Y	6,20|26	Y	4,1|5	T	1|2	n	0	T	1|1	Y	66,32|98	T	5|5	Y	6,9|15	Y	5,4|9	C	4|4	Y	13,14|27	Y	3,2|5	Y	4,9|13	C	100|108	T	10|10	T	2|2	C	39|42	n	0	Y	11,4|15	6
DLO_r1.0ch02	20036934	G	T	46|48	K	5,6|11	G	2|2	K	13,13|26	K	20,7|27	K	2,4|6	G	1|2	n	0	G	1|1	K	26,110|136	G	5|5	K	8,8|16	K	5,3|8	T	4|4	K	9,12|21	K	2,5|7	K	9,4|13	T	182|188	G	9|9	G	2|2	T	67|69	n	0	K	4,17|21	6
DLO_r1.0ch02	20141262	C	C	2|2	C	1|1	Y	1,7|8	C	6|6	C	3|4	Y	9,19|28	C	1|1	n	0	n	0	C	7|7	C	1|1	C	1|1	T	40|40	Y	1,2|3	T	31|32	Y	2,1|3	T	2|2	Y	2,15|17	Y	2,3|5	n	0	Y	2,17|19	T	3|3	C	2|2	9
DLO_r1.0ch02	20141343	G	n	0	G	2|2	A	8|8	G	7|7	G	3|4	R	20,7|27	G	1|1	n	0	n	0	G	9|9	G	3|3	G	2|2	A	39|40	R	3,1|4	A	29|32	G	2|3	N	0|2	R	16,3|19	R	3,2|5	n	0	R	13,2|15	A	3|3	G	1|2	9
DLO_r1.0ch02	20141374	C	T	2|2	T	2|2	C	8|8	T	7|7	Y	2,2|4	Y	21,8|29	T	1|1	n	0	n	0	T	11|11	T	4|4	T	2|2	C	39|39	C	3|4	C	30|33	Y	1,2|3	C	2|2	Y	17,4|21	Y	3,2|5	n	0	C	14|16	C	3|3	Y	1,2|3	7
DLO_r1.0ch02	20200158	T	Y	14,66|80	T	303|303	T	12|12	T	141|141	T	276|276	T	101|101	T	129|129	Y	7,10|17	T	16|16	T	151|151	T	63|63	T	240|240	n	0	T	4|4	T	244|244	Y	70,46|116	Y	33,56|89	T	125|125	T	91|91	T	17|17	Y	73,73|146	T	10|12	T	88|88	17
DLO_r1.0ch02	20261903	G	G	54|54	G	27|27	G	75|75	T	97|97	T	179|185	G	64|64	K	56,13|69	K	7,6|13	K	15,5|20	T	69|69	G	26|26	G	49|49	G	59|59	G	16|16	G	54|56	G	77|77	K	56,21|77	G	83|83	K	88,28|116	T	8|8	K	37,44|81	G	1|1	G	95|95	13
DLO_r1.0ch02	20262056	C	Y	27,30|57	C	26|26	T	83|83	C	98|98	C	199|205	Y	35,25|60	C	67|67	C	13|13	Y	4,15|19	C	72|72	C	29|29	C	50|50	T	59|59	Y	5,14|19	T	58|60	Y	20,58|78	Y	56,20|76	Y	48,36|84	Y	74,43|117	C	8|8	Y	46,38|84	C	1|1	Y	40,54|94	10
DLO_r1.0ch02	20262105	A	R	27,31|58	A	28|28	G	86|86	A	101|101	A	201|207	R	38,28|66	A	68|68	A	14|14	R	4,15|19	A	73|73	A	30|30	A	52|52	G	57|57	R	6,13|19	G	59|61	R	21,60|81	R	57,20|77	R	52,38|90	R	75,46|121	A	8|8	R	48,40|88	A	1|1	R	40,57|97	10
DLO_r1.0ch02	20296157	G	S	1,1|2	G	2|2	G	9|9	S	4,4|8	S	8,8|16	G	2|2	G	3|4	G	2|2	G	1|1	S	12,2|14	G	2|2	G	12|12	S	2,1|3	G	1|1	S	2,1|3	S	3,2|5	C	4|4	G	4|4	S	6,2|8	n	0	S	3,5|8	n	0	G	8|9	11
DLO_r1.0ch02	20296499	T	T	1|2	T	1|1	T	5|5	T	2|2	Y	6,8|14	n	0	Y	2,3|5	T	2|2	T	1|1	T	10|12	T	1|1	T	7|7	T	2|3	T	1|1	T	3|3	T	2|3	Y	3,1|4	T	1|1	T	2|2	n	0	Y	3,1|4	n	0	T	4|4	16
DLO_r1.0ch02	20296528	T	T	2|3	N	0|2	C	7|7	Y	2,2|4	Y	7,7|14	N	0|1	Y	3,2|5	N	0|2	N	0|1	Y	11,2|13	N	0|2	C	9|9	T	1|3	N	0|1	N	0|2	Y	2,2|4	T	4|4	N	0|2	Y	4,1|5	n	0	Y	2,5|7	n	0	Y	7,1|8	3
DLO_r1.0ch02	20318496	G	G	41|43	A	101|101	A	86|86	A	15|15	A	162|173	R	36,64|100	A	61|61	A	13|13	A	16|16	A	175|175	A	55|60	A	119|121	A	125|133	A	15|16	A	61|65	R	42,18|60	A	41|42	A	376|376	A	133|133	A	10|10	A	119|123	n	0	R	115,38|153	1
DLO_r1.0ch02	20323982	C	A	8|8	M	6,5|11	M	9,5|14	A	12|13	M	22,3|25	n	0	M	7,1|8	M	3,1|4	M	2,1|3	M	4,7|11	M	1,2|3	M	10,4|14	A	11|12	A	2|2	M	12,5|17	A	2|2	M	4,3|7	C	2|2	C	4|5	n	0	M	4,6|10	C	1|1	A	9|10	3
DLO_r1.0ch02	20449369	C	C	4|5	C	15|15	C	3|3	Y	23,8|31	C	31|31	Y	10,2|12	C	8|8	T	1|1	C	4|4	C	22|24	C	5|6	C	15|15	C	8|8	C	2|2	C	23|26	C	6|6	C	15|15	C	31|31	C	11|11	Y	8,2|10	Y	7,3|10	C	2|2	Y	13,2|15	17
DLO_r1.0ch02	20605556	C	C	10|10	S	2,6|8	C	1|1	C	2|2	C	9|9	n	0	n	0	S	3,1|4	G	2|2	S	6,1|7	C	14|14	C	11|11	C	2|2	C	2|2	C	13|13	C	3|3	n	0	C	4|4	C	2|3	C	2|2	n	0	n	0	C	14|14	14
DLO_r1.0ch02	20605579	G	G	8|8	G	7|7	n	0	S	1,2|3	G	8|8	n	0	n	0	G	4|4	G	2|2	G	6|7	S	10,2|12	G	8|8	G	1|1	G	2|2	S	9,5|14	G	3|3	n	0	G	6|6	S	1,2|3	G	2|2	n	0	n	0	G	11|11	13
DLO_r1.0ch02	20917224	A	R	2,4|6	R	6,3|9	A	3|3	R	14,17|31	R	32,13|45	R	2,2|4	A	4|4	n	0	n	0	R	5,29|34	G	6|6	R	3,20|23	R	6,8|14	n	0	R	6,10|16	G	4|4	R	4,2|6	A	10|12	R	5,6|12	A	1|1	A	8|8	n	0	G	16|16	5
DLO_r1.0ch02	21008874	C	n	0	A	15|16	M	16,26|42	A	14|15	A	119|120	A	5|5	A	18|18	N	0|1	C	5|5	A	74|74	A	12|12	A	19|20	M	8,18|26	M	2,5|7	M	12,9|21	M	8,5|13	M	8,4|12	M	21,33|54	M	9,16|25	A	2|2	M	24,27|51	A	2|2	A	12|12	1
DLO_r1.0ch02	21009042	T	n	0	K	8,1|9	K	11,23|34	G	8|8	G	94|95	G	4|4	G	13|13	G	2|2	T	4|4	K	40,22|62	T	10|11	G	11|12	N	0|1	T	6|7	K	3,8|11	K	7,6|13	K	6,3|9	K	15,28|43	K	7,10|17	N	0|1	K	17,16|33	N	0|2	G	6|6	3
DLO_r1.0ch02	21009123	G	n	0	A	13|14	A	41|41	A	12|12	A	112|114	A	5|5	R	17,2|19	G	1|1	A	5|5	A	74|74	A	12|12	A	16|17	A	23|23	A	6|6	A	17|17	A	14|14	A	11|11	A	49|50	A	20|21	N	0|1	A	47|49	A	2|2	A	12|12	1
DLO_r1.0ch02	21018273	T	Y	24,7|31	Y	88,13|101	T	110|110	T	51|51	T	11|11	Y	15,30|45	T	1|1	C	12|13	Y	11,15|26	Y	121,60|181	Y	17,80|97	Y	71,8|79	T	40|43	T	16|17	T	120|120	T	17|17	Y	33,45|78	T	160|160	Y	40,118|158	n	0	T	52|52	n	0	T	56|56	11
DLO_r1.0ch02	21018449	C	C	27|27	C	103|103	A	103|105	A	42|45	C	8|8	M	29,16|45	C	4|4	C	15|15	M	15,10|25	M	58,125|183	M	77,20|97	C	78|78	M	39,7|46	M	14,3|17	A	114|116	M	17,5|22	M	41,31|72	A	155|163	M	113,43|156	n	0	M	51,7|58	n	0	M	51,11|62	6
DLO_r1.0ch02	21018471	A	A	25|25	A	104|104	R	57,50|107	A	50|50	A	9|9	A	46|46	A	2|2	A	14|14	A	20|25	A	180|180	A	101|101	A	75|76	R	6,39|45	R	3,14|17	R	79,41|120	R	4,15|19	R	53,18|71	G	159|166	R	123,38|161	n	0	R	6,50|56	n	0	A	59|59	12
DLO_r1.0ch02	21038654	C	C	2|2	T	5|5	C	1|1	Y	3,2|5	C	3|4	C	2|2	C	1|1	T	1|1	n	0	C	1|1	Y	1,2|3	T	4|4	C	3|4	n	0	Y	4,4|8	T	1|1	C	1|1	C	4|4	C	1|1	C	1|1	C	4|4	n	0	Y	1,2|3	12
DLO_r1.0ch02	21087310	T	T	1|3	G	4|4	K	3,5|8	K	3,3|6	K	5,3|8	N	0|1	N	0|1	n	0	T	1|1	K	3,5|8	T	1|2	N	0|2	K	3,7|10	n	0	T	7|7	T	1|1	T	1|2	T	7|8	K	2,2|4	T	1|1	K	2,3|5	n	0	N	0|2	8
DLO_r1.0ch02	21087311	T	T	1|3	C	4|4	Y	3,5|8	Y	3,3|6	Y	4,3|7	N	0|1	N	0|1	n	0	T	1|1	Y	3,5|8	T	1|2	N	0|2	Y	3,7|10	n	0	T	7|7	T	1|1	T	1|2	T	6|7	T	2|3	n	0	Y	2,3|5	n	0	N	0|2	8
DLO_r1.0ch02	21384002	C	M	3,7|10	M	3,13|16	C	4|4	M	6,7|13	C	40|41	C	8|8	C	14|15	n	0	A	1|1	M	11,14|25	A	4|4	M	6,23|29	C	13|13	n	0	C	15|17	M	3,8|11	M	4,2|6	C	11|11	M	3,12|15	n	0	M	4,10|14	n	0	M	3,15|18	7
DLO_r1.0ch02	21384103	T	Y	2,6|8	Y	4,11|15	T	5|5	Y	4,9|13	C	34|34	T	6|7	C	15|15	T	1|1	n	0	Y	4,12|16	Y	2,3|5	Y	8,21|29	T	10|12	C	1|1	T	14|15	Y	3,6|9	Y	4,3|7	Y	8,4|12	Y	5,5|10	N	0|1	Y	7,9|16	n	0	Y	8,8|16	5
DLO_r1.0ch02	21391965	A	R	1,1|2	G	2|2	A	1|1	G	2|2	R	2,2|4	A	1|1	A	1|1	A	1|1	A	1|1	G	3|3	n	0	R	1,4|5	A	2|2	n	0	A	3|3	A	2|2	A	1|1	n	0	A	5|5	n	0	A	1|1	n	0	A	6|6	12
DLO_r1.0ch02	21392163	A	A	1|2	A	6|6	A	14|14	R	1,3|4	G	5|5	A	1|1	n	0	A	4|4	A	1|1	R	6,3|9	R	3,2|5	A	4|4	G	7|7	N	0|1	R	4,7|11	A	2|3	A	1|2	A	13|13	A	2|2	n	0	G	4|4	n	0	A	11|12	12
DLO_r1.0ch02	21392175	G	G	1|2	G	6|6	G	14|14	K	1,3|4	T	5|5	G	1|1	n	0	G	4|4	G	1|1	K	6,3|9	K	3,2|5	G	4|4	T	7|7	N	0|1	K	4,7|11	G	2|3	G	1|1	G	13|13	G	2|2	n	0	T	4|4	n	0	G	11|12	12
DLO_r1.0ch02	21392552	A	G	73|75	G	599|603	G	96|106	G	357|361	G	1326|1329	G	55|55	G	265|265	G	59|62	G	47|47	G	683|690	A	4|4	G	531|534	G	193|199	G	23|23	A	9|9	G	95|98	G	147|148	G	137|146	G	295|296	G	61|61	G	478|481	G	4|4	G	253|262	2
DLO_r1.0ch02	21425939	G	R	24,36|60	R	55,64|120	R	21,29|50	R	115,123|238	A	10|10	G	77|77	A	71|71	R	25,12|37	R	8,24|32	R	139,67|206	A	97|104	R	42,29|71	A	57|62	R	8,23|31	R	64,72|136	G	48|50	R	51,50|101	R	71,271|342	R	107,47|154	A	1|1	R	6,28|34	n	0	R	57,127|184	2
DLO_r1.0ch02	21426071	A	R	21,36|57	R	59,59|118	R	38,9|47	R	112,127|239	A	8|8	R	44,29|73	A	70|70	R	26,11|37	A	33|34	R	146,57|203	A	106|106	R	45,25|70	A	58|58	R	17,16|33	R	74,58|132	R	31,14|45	A	99|99	R	252,85|337	A	149|149	A	2|2	A	32|32	n	0	R	57,124|181	9
DLO_r1.0ch02	21605444	G	A	6|6	R	9,25|34	G	2|2	G	25|27	G	69|76	R	2,3|5	G	19|21	A	4|4	G	4|4	R	21,23|44	G	17|17	R	14,30|44	R	10,20|30	G	7|7	R	35,34|69	G	11|13	R	10,22|32	G	32|32	G	11|11	R	2,6|8	R	12,21|33	N	0|1	G	28|28	11
DLO_r1.0ch02	21661235	A	A	3|3	A	6|6	A	1|1	G	2|2	R	2,8|10	A	6|6	G	3|3	n	0	n	0	R	4,6|10	A	1|1	A	23|24	A	2|2	n	0	A	3|4	A	1|2	G	4|4	A	1|2	A	1|2	N	0|1	G	5|5	n	0	G	7|7	11
DLO_r1.0ch02	21690578	G	N	0|1	R	2,3|5	N	0|2	G	6|6	A	27|27	R	3,1|4	A	9|9	n	0	n	0	R	13,5|18	G	4|4	G	4|4	N	0|1	A	6|6	R	3,3|6	R	2,2|4	R	9,3|12	R	6,1|7	G	1|3	A	3|3	R	13,2|15	n	0	R	3,3|6	4
DLO_r1.0ch02	21690657	G	S	1,2|3	C	3|3	N	0|1	C	6|6	G	27|27	C	1|1	G	5|5	n	0	n	0	G	13|13	N	0|2	C	6|6	G	2|2	G	4|4	S	1,1|2	S	1,4|5	G	7|8	G	4|4	N	0|1	G	3|3	S	12,3|15	n	0	S	3,2|5	8
DLO_r1.0ch02	21781446	C	M	17,22|39	M	23,38|61	C	6|6	M	18,33|51	C	78|78	C	9|9	C	17|17	M	7,2|9	A	15|16	M	49,14|63	C	3|3	M	31,30|61	C	36|36	C	10|10	C	95|95	C	11|11	M	17,6|23	C	31|31	C	6|6	C	2|2	C	18|18	C	1|1	C	14|14	15
DLO_r1.0ch02	21993865	G	A	119|121	R	136,23|159	R	7,1|8	R	9,15|24	R	36,21|57	R	5,1|6	G	13|14	A	6|6	R	4,1|5	G	25|27	R	9,4|13	A	199|203	R	8,15|23	R	2,1|3	A	284|301	R	44,16|60	R	7,15|22	G	15|16	R	7,5|12	R	1,2|3	G	13|13	A	12|12	R	14,12|26	4
DLO_r1.0ch02	21993893	T	G	114|115	G	137|151	K	7,1|8	K	7,12|19	K	40,19|59	K	5,2|7	T	9|11	G	5|5	K	3,1|4	T	19|22	K	8,4|12	G	190|193	K	7,13|20	N	0|2	G	281|295	K	42,13|55	K	7,12|19	T	14|16	K	8,5|13	T	3|4	T	12|12	G	12|12	K	14,11|25	5
DLO_r1.0ch02	22015841	G	T	2|2	K	5,5|10	n	0	K	4,12|16	K	9,15|24	T	3|3	K	1,6|7	G	1|2	n	0	T	25|27	K	5,6|11	K	8,4|12	G	7|7	K	2,4|6	G	1|1	K	4,3|7	K	3,3|6	n	0	G	1|1	T	2|2	K	3,6|9	n	0	K	3,5|8	4
DLO_r1.0ch02	22081692	C	n	0	C	1|2	C	3|3	C	2|2	A	10|10	C	1|1	C	1|3	C	2|2	n	0	M	4,1|5	A	3|3	C	1|2	M	2,5|7	C	1|1	M	3,1|4	C	2|2	C	2|2	M	2,7|9	C	10|10	n	0	M	3,2|5	n	0	M	2,2|4	11
DLO_r1.0ch02	22081733	A	n	0	R	1,1|2	A	3|3	A	2|2	R	7,3|10	A	1|1	R	1,4|5	A	2|2	n	0	R	3,2|5	A	3|3	R	1,1|2	A	5|5	A	1|1	R	1,2|3	A	2|2	A	2|2	R	6,2|8	A	9|9	n	0	R	1,1|2	n	0	A	3|4	11
DLO_r1.0ch02	22127044	A	G	64|64	G	34|35	n	0	G	61|61	G	100|103	G	16|16	A	4|4	n	0	G	10|10	G	128|128	N	0|1	G	41|41	R	21,56|77	G	32|32	n	0	G	31|34	G	32|32	A	4|4	n	0	n	0	n	0	n	0	n	0	2
DLO_r1.0ch02	22127047	T	C	64|64	C	34|35	n	0	C	61|61	C	99|102	C	16|16	T	4|4	n	0	C	9|9	C	128|128	T	1|1	C	41|41	Y	56,21|77	C	32|32	n	0	C	31|34	C	32|32	T	4|4	n	0	n	0	n	0	n	0	n	0	3
DLO_r1.0ch02	22198874	G	n	0	n	0	T	23|23	T	34|34	T	57|57	T	17|17	T	6|6	T	8|8	T	8|8	T	43|44	T	36|36	T	48|48	T	36|36	T	7|7	T	35|35	T	17|18	T	12|12	T	34|34	T	15|15	N	0|1	T	20|22	T	2|2	T	32|35	0
DLO_r1.0ch02	22204762	A	A	221|221	A	96|96	G	74|74	A	148|148	A	430|430	A	99|99	A	13|14	R	26,38|64	R	34,27|61	R	396,217|613	R	17,147|164	A	118|118	A	162|162	A	145|145	A	168|168	A	135|135	R	83,47|130	G	83|92	G	74|78	A	27|27	A	182|182	A	3|3	R	120,198|318	14
DLO_r1.0ch02	22314936	A	A	1|2	W	1,3|4	T	6|6	N	0|2	T	18|18	n	0	T	5|5	T	2|2	n	0	T	3|3	A	1|1	W	4,3|7	T	4|4	T	2|2	W	2,8|10	T	6|6	n	0	T	6|6	N	0|1	n	0	T	2|2	n	0	T	7|7	2
DLO_r1.0ch02	22354893	A	R	3,4|7	R	4,7|11	R	4,5|9	R	3,11|14	G	37|37	R	11,2|13	R	3,3|6	R	1,3|4	R	1,3|4	G	10|10	G	7|7	R	5,17|22	R	2,4|6	G	1|1	R	9,8|17	R	1,1|2	R	3,5|8	R	16,3|19	R	13,7|20	G	2|2	R	21,5|26	n	0	G	19|19	0
DLO_r1.0ch02	22354977	C	Y	7,3|10	C	6|6	C	8|8	Y	3,3|6	C	13|13	C	3|3	C	2|3	C	3|4	C	1|1	C	4|4	C	7|7	C	11|13	C	4|4	C	1|1	Y	5,3|8	n	0	C	5|5	C	11|11	C	9|9	C	1|1	C	7|8	n	0	C	11|11	18
DLO_r1.0ch02	22355255	C	Y	7,13|20	Y	6,15|21	T	15|16	Y	5,14|19	T	44|45	Y	4,9|13	Y	4,4|8	Y	1,4|5	T	5|5	Y	2,15|17	T	16|16	Y	6,26|32	Y	1,8|9	N	0|1	Y	7,15|22	N	0|1	T	13|13	T	26|27	T	27|28	T	2|2	Y	11,19|30	C	1|1	T	26|26	1
DLO_r1.0ch02	22355256	G	R	7,13|20	G	18|21	G	16|16	R	5,14|19	G	45|45	R	3,10|13	G	7|8	G	4|5	G	5|5	G	17|17	G	16|16	G	26|32	G	9|9	G	1|1	R	6,16|22	G	1|1	G	13|13	G	27|27	G	28|28	G	2|2	R	11,19|30	G	1|1	G	26|26	18
DLO_r1.0ch02	22494319	A	N	0|2	M	10,7|17	A	50|57	M	11,10|21	M	16,22|38	A	1|2	M	5,3|8	n	0	A	2|2	C	8|8	A	1|2	A	19|22	C	8|8	N	0|2	C	15|15	A	23|24	M	13,7|20	A	157|165	A	96|99	N	0|1	A	18|22	n	0	M	8,4|12	9
DLO_r1.0ch02	22494342	T	C	2|2	Y	7,10|17	Y	7,49|56	Y	11,8|19	Y	24,14|38	Y	1,1|2	Y	3,2|5	n	0	T	2|2	C	8|8	C	2|2	Y	3,18|21	C	8|8	C	2|2	C	14|14	T	22|23	Y	7,14|21	T	155|163	T	99|102	C	1|1	Y	4,17|21	n	0	Y	5,9|14	4
DLO_r1.0ch02	22494764	T	C	1|1	C	5|5	C	5|5	C	3|3	C	11|11	C	1|1	Y	1,2|3	n	0	n	0	C	3|3	n	0	C	1|1	C	2|2	C	2|2	C	9|9	C	1|1	Y	3,2|5	C	2|2	C	2|2	C	1|1	C	1|1	n	0	Y	2,1|3	0
DLO_r1.0ch02	22499454	T	T	76|77	T	70|75	T	11|13	T	100|102	Y	14,76|90	T	35|36	T	37|37	N	0|1	N	0|1	N	0|1	C	2|2	T	47|52	C	4|4	N	0|1	T	41|46	T	57|59	T	13|16	C	4|4	N	0|2	n	0	C	9|9	N	0|1	T	61|66	11
DLO_r1.0ch02	22499543	C	C	87|96	T	96|96	T	14|14	T	125|125	T	132|132	Y	31,9|40	T	48|48	N	0|1	T	2|2	T	24|24	T	8|8	T	70|70	T	21|21	T	5|5	Y	52,27|79	Y	37,31|68	Y	12,11|23	T	18|18	T	11|11	n	0	T	29|29	N	0|1	Y	31,54|85	1
DLO_r1.0ch02	22569609	G	S	1,3|4	S	2,3|5	n	0	S	3,2|5	G	1|1	G	1|1	G	1|1	n	0	n	0	S	2,4|6	G	3|3	G	3|4	S	2,2|4	n	0	S	3,2|5	G	1|1	C	1|1	n	0	G	4|5	n	0	G	1|1	n	0	S	1,1|2	8
DLO_r1.0ch02	22640328	T	W	6,2|8	T	5|5	A	4|4	A	10|10	W	4,5|9	A	2|2	W	4,1|5	T	1|2	W	2,1|3	A	12|12	A	3|3	T	2|2	W	3,1|4	n	0	A	20|20	A	6|6	A	14|14	N	0|2	T	2|3	T	1|2	n	0	n	0	A	22|22	5
DLO_r1.0ch02	22640362	T	T	10|10	T	8|8	C	5|5	C	11|11	Y	4,5|9	C	3|3	Y	4,1|5	T	1|2	Y	2,1|3	T	11|12	C	4|4	T	4|4	Y	3,2|5	n	0	Y	5,17|22	Y	5,2|7	Y	5,11|16	Y	2,1|3	T	3|4	T	1|3	n	0	n	0	Y	12,12|24	7
DLO_r1.0ch02	22640546	T	W	8,6|14	T	9|9	A	6|6	A	10|10	W	5,7|12	A	3|3	W	5,2|7	T	1|2	N	0|2	A	13|13	A	6|6	T	5|5	T	1|3	n	0	A	26|26	A	6|6	A	18|18	W	5,2|7	W	2,3|5	N	0|2	N	0|1	n	0	A	26|26	4
DLO_r1.0ch02	22668534	C	Y	38,14|52	C	40|40	C	6|6	C	50|50	C	154|154	C	14|14	C	32|32	C	6|6	C	3|3	C	149|149	C	16|16	C	49|49	C	16|16	C	18|18	C	93|93	T	17|18	C	13|13	C	3|3	n	0	C	8|8	C	2|2	n	0	C	2|2	19
DLO_r1.0ch02	22668571	G	R	9,31|40	G	38|38	G	4|4	G	43|43	G	118|118	G	13|13	G	29|29	G	5|5	G	3|3	G	125|125	G	15|15	G	45|45	G	16|16	G	17|17	G	78|78	A	16|16	G	9|9	G	1|1	G	2|2	G	7|7	n	0	n	0	G	7|7	19
DLO_r1.0ch02	22668658	G	G	49|49	G	41|41	A	4|4	G	41|44	G	144|144	R	3,10|13	G	30|35	G	5|5	G	3|4	G	142|144	G	13|15	G	50|50	G	16|17	G	18|18	G	88|89	G	17|19	G	10|11	A	2|2	n	0	G	9|9	A	2|2	n	0	A	4|4	16
DLO_r1.0ch02	22697353	C	n	0	C	2|2	Y	1,2|3	Y	6,4|10	Y	8,6|14	Y	2,3|5	C	2|3	n	0	n	0	T	7|7	T	4|4	C	1|1	Y	4,3|7	n	0	Y	3,2|5	Y	2,3|5	C	1|2	Y	6,3|9	C	2|3	n	0	C	4|5	n	0	T	11|11	6
DLO_r1.0ch02	22697388	C	n	0	C	4|4	Y	2,2|4	Y	7,6|13	Y	14,6|20	Y	3,3|6	Y	1,2|3	n	0	n	0	Y	2,8|10	Y	1,5|6	C	2|2	Y	9,4|13	n	0	Y	2,4|6	Y	2,4|6	C	2|2	Y	11,5|16	C	3|4	C	1|1	Y	6,2|8	n	0	T	12|12	5
DLO_r1.0ch02	22705575	T	C	2|2	T	1|1	T	11|11	T	11|11	T	1|2	n	0	Y	2,2|4	n	0	n	0	T	10|10	T	14|14	n	0	T	5|5	n	0	T	3|3	C	2|2	Y	3,5|8	T	7|7	T	4|4	n	0	T	2|2	n	0	Y	2,6|8	11
DLO_r1.0ch02	22705658	A	A	3|3	n	0	R	3,9|12	A	9|9	A	3|3	n	0	A	3|3	n	0	A	1|1	G	13|14	G	12|12	n	0	G	4|4	n	0	N	0|1	A	2|2	A	6|7	R	4,3|7	A	2|3	n	0	A	2|2	n	0	R	4,4|8	9
DLO_r1.0ch02	22901735	G	N	0|1	A	7|7	R	7,2|9	A	3|3	A	4|4	n	0	N	0|1	A	2|2	n	0	A	7|7	A	4|4	N	0|1	A	5|5	n	0	A	6|6	A	3|3	N	0|1	R	8,2|10	R	2,3|5	n	0	G	5|5	n	0	A	2|2	1
DLO_r1.0ch02	22960133	C	C	2|2	C	12|12	C	1|1	S	8,8|16	C	9|9	G	2|2	C	4|4	n	0	C	3|3	C	11|11	C	4|4	C	8|8	C	3|3	C	2|2	S	5,10|15	C	1|3	n	0	C	10|10	C	4|4	n	0	N	0|1	n	0	S	2,5|7	14
DLO_r1.0ch02	22974970	T	C	6|6	Y	27,24|51	Y	54,19|73	C	12|12	Y	100,39|139	T	4|4	C	8|8	C	9|9	n	0	Y	4,4|8	C	35|35	T	2|2	Y	9,13|22	T	8|8	T	16|16	Y	28,7|35	n	0	Y	99,14|113	T	21|26	C	5|5	Y	18,22|40	n	0	Y	6,2|8	5
DLO_r1.0ch02	23013435	T	W	4,9|13	W	9,8|17	W	4,4|8	W	8,2|10	W	17,5|22	T	1|2	W	8,3|11	n	0	T	1|1	W	15,2|17	T	7|8	W	6,9|15	W	9,6|15	N	0|1	W	13,3|16	W	4,6|10	W	4,1|5	W	6,11|17	W	5,2|7	n	0	W	4,1|5	N	0|1	T	2|3	4
DLO_r1.0ch02	23013765	C	G	7|7	S	16,2|18	S	8,1|9	S	11,2|13	S	23,3|26	G	2|2	S	7,4|11	N	0|1	n	0	G	14|14	G	6|6	G	15|16	S	15,3|18	N	0|1	G	9|9	G	4|4	G	5|5	S	7,2|9	S	7,1|8	n	0	S	6,2|8	n	0	G	2|2	0
DLO_r1.0ch02	23024055	G	T	8|8	K	6,23|29	K	4,21|25	K	14,6|20	G	17|17	K	6,4|10	G	4|4	G	3|4	K	4,2|6	K	6,14|20	K	2,7|9	K	11,22|33	K	4,13|17	G	5|5	K	24,13|37	K	2,5|7	K	3,7|10	K	2,14|16	K	7,6|13	G	1|1	K	8,7|15	n	0	T	20|21	5
DLO_r1.0ch02	23024103	C	T	9|9	Y	7,24|31	Y	4,21|25	Y	15,7|22	C	9|9	Y	6,4|10	C	4|4	C	3|4	Y	4,2|6	Y	2,13|15	Y	2,6|8	Y	8,20|28	Y	4,11|15	C	5|5	Y	24,15|39	T	9|10	Y	5,6|11	Y	2,15|17	Y	8,7|15	n	0	Y	7,8|15	n	0	T	18|19	4
DLO_r1.0ch02	23071553	A	T	9|9	T	18|19	T	14|15	T	20|20	T	46|46	T	8|8	T	9|10	A	1|3	W	1,3|4	T	20|21	A	1|3	T	13|14	T	19|19	T	4|4	T	24|26	T	3|3	A	1|3	T	19|20	T	18|20	n	0	T	12|12	n	0	W	1,7|8	3
DLO_r1.0ch02	23086415	C	n	0	n	0	C	1|1	S	34,79|113	C	210|210	C	23|23	C	22|22	C	12|12	C	14|14	S	55,66|121	C	16|16	C	115|115	S	22,59|81	C	14|14	C	154|154	S	22,10|32	S	18,4|22	C	53|53	C	26|26	C	12|12	S	29,34|63	S	3,1|4	S	7,8|15	13
DLO_r1.0ch02	23261418	A	A	37|37	A	69|70	A	77|77	A	57|57	G	3|3	A	29|29	G	2|2	A	12|12	A	23|23	A	106|106	A	78|80	A	36|36	A	83|83	n	0	A	70|70	A	17|17	A	23|23	A	122|123	A	39|39	n	0	A	48|48	n	0	A	131|131	18
DLO_r1.0ch02	23296342	C	Y	12,10|22	T	18|20	T	49|49	T	35|35	C	1|3	Y	2,3|5	C	7|7	Y	2,3|5	T	3|3	T	24|24	T	28|30	T	37|37	Y	6,10|16	C	7|7	T	25|25	Y	23,23|46	Y	15,17|32	Y	20,35|55	T	13|13	n	0	T	15|15	n	0	Y	35,55|90	3
DLO_r1.0ch02	23403027	A	C	5|5	C	12|12	C	7|7	C	7|7	C	18|18	N	0|1	C	9|9	n	0	A	2|2	C	5|5	A	43|44	C	14|14	C	10|10	C	3|3	C	16|16	C	8|8	C	8|8	C	7|7	C	3|3	n	0	C	4|4	n	0	C	6|6	2
DLO_r1.0ch02	23403107	C	T	4|4	T	11|11	T	3|3	T	4|4	T	18|18	N	0|2	T	7|7	n	0	C	3|3	T	3|3	C	40|41	T	12|12	T	10|10	T	3|3	T	14|14	T	8|8	T	7|7	T	7|7	T	3|3	N	0|1	T	3|3	n	0	T	6|6	2
DLO_r1.0ch02	23403189	T	A	6|6	A	12|12	A	3|3	A	5|5	A	23|23	A	2|2	A	10|10	n	0	T	3|3	A	7|7	T	47|48	A	14|14	A	14|14	A	3|3	A	20|20	A	11|11	A	8|8	A	8|8	A	4|4	N	0|1	A	8|8	n	0	A	8|8	2
DLO_r1.0ch02	23403214	T	C	4|4	C	9|9	C	5|5	C	4|4	C	7|7	n	0	C	9|9	n	0	T	2|2	C	6|6	T	45|46	C	6|6	C	8|8	C	3|3	C	7|7	C	5|5	C	5|5	C	5|5	N	0|2	n	0	N	0|2	n	0	C	4|4	2
DLO_r1.0ch02	23412808	G	G	1|3	G	10|10	N	0|1	K	8,6|14	K	8,11|19	G	1|1	n	0	n	0	G	2|2	G	8|10	G	2|2	G	2|2	K	2,3|5	n	0	K	9,7|16	T	9|10	n	0	K	11,3|14	K	3,3|6	G	1|1	G	2|2	n	0	K	3,12|15	9
DLO_r1.0ch02	23412875	A	R	7,2|9	G	11|11	A	2|2	R	13,11|24	R	6,21|27	G	2|2	n	0	n	0	N	0|2	R	2,8|10	N	0|2	R	2,2|4	R	5,4|9	n	0	R	9,11|20	A	13|13	n	0	R	3,11|14	N	0|9	N	0|2	A	2|2	n	0	A	26|26	4
DLO_r1.0ch02	23544982	G	A	2|2	A	8|8	n	0	A	18|18	A	18|19	G	2|2	R	3,2|5	A	2|2	n	0	A	4|4	G	2|3	A	13|13	A	7|7	n	0	R	6,1|7	A	3|3	N	0|1	A	11|12	A	2|2	n	0	R	6,1|7	n	0	A	9|10	2
DLO_r1.0ch02	23545013	A	R	1,2|3	R	4,3|7	n	0	R	16,7|23	R	7,19|26	A	1|1	A	4|5	G	2|2	n	0	R	1,5|6	n	0	R	11,7|18	R	8,6|14	n	0	R	1,5|6	G	2|2	N	0|1	R	5,9|14	A	2|3	n	0	A	9|11	n	0	R	7,4|11	4
DLO_r1.0ch02	23545030	G	K	3,2|5	K	3,4|7	n	0	K	12,8|20	G	23|25	G	1|1	G	3|3	G	1|1	n	0	K	5,2|7	G	1|1	G	17|18	G	14|14	n	0	G	7|7	G	1|1	G	1|1	G	12|14	G	3|3	n	0	G	11|11	n	0	T	10|11	13
DLO_r1.0ch02	23574395	G	R	14,10|24	R	35,28|63	R	3,6|9	R	22,22|44	R	105,30|135	R	7,7|14	R	13,6|19	G	5|5	G	3|3	R	47,10|57	R	15,2|17	R	31,50|81	R	8,13|21	G	8|10	G	82|82	G	23|24	A	21|22	R	28,27|55	R	9,2|11	A	6|6	R	25,7|32	N	0|1	R	9,7|16	5
DLO_r1.0ch02	23622047	A	A	1|1	M	3,5|8	A	2|2	A	7|8	M	7,3|10	A	24|25	A	2|2	M	1,1|2	n	0	M	1,5|6	M	5,3|8	A	7|8	M	3,11|14	A	3|4	A	6|7	A	3|3	A	6|6	M	5,6|11	N	0|1	n	0	A	9|10	A	1|1	M	2,3|5	12
DLO_r1.0ch02	23646222	C	C	1|3	Y	3,11|14	Y	10,3|13	Y	10,12|22	Y	22,18|40	C	1|2	C	3|4	n	0	C	1|2	C	4|4	Y	6,3|9	Y	7,11|18	Y	2,7|9	T	6|6	Y	12,13|25	Y	7,2|9	C	5|5	Y	7,12|19	C	17|17	n	0	Y	1,4|5	n	0	C	10|10	8
DLO_r1.0ch02	23646330	T	T	2|2	T	9|11	W	2,5|7	T	12|14	T	26|32	T	2|2	T	3|3	n	0	T	1|1	T	4|4	T	5|5	W	4,7|11	T	4|5	T	1|3	T	16|17	T	5|6	T	2|2	W	7,8|15	T	10|10	n	0	T	6|6	n	0	T	6|6	17
DLO_r1.0ch02	23646510	G	G	5|5	G	12|15	K	3,9|12	K	12,10|22	K	18,25|43	K	1,2|3	K	1,3|4	n	0	G	2|2	T	4|4	K	2,4|6	K	9,6|15	K	7,2|9	G	6|6	K	8,12|20	G	8|9	G	6|7	K	13,7|20	T	14|14	n	0	K	4,2|6	n	0	G	8|10	7
DLO_r1.0ch02	23646534	G	R	2,3|5	R	12,3|15	R	3,10|13	R	13,10|23	R	19,25|44	G	4|4	G	3|4	n	0	R	1,1|2	G	4|4	R	2,5|7	R	10,7|17	R	7,2|9	A	6|6	R	11,12|23	R	2,7|9	G	7|7	R	13,8|21	G	14|14	n	0	R	4,2|6	n	0	G	10|10	6
DLO_r1.0ch02	23646543	T	T	5|5	K	3,12|15	K	10,3|13	K	10,14|24	K	25,19|44	K	2,2|4	K	3,1|4	n	0	T	2|2	G	4|4	K	5,2|7	K	7,11|18	K	2,7|9	T	6|6	K	12,11|23	T	8|9	T	6|7	K	8,13|21	G	15|15	n	0	K	2,4|6	n	0	K	2,8|10	5
DLO_r1.0ch02	23666361	T	T	5|5	W	5,2|7	T	5|5	T	2|3	T	4|5	A	1|1	A	2|2	T	1|1	T	5|5	n	0	A	3|3	T	7|8	N	0|1	T	2|2	T	6|6	T	2|2	A	2|2	T	7|8	n	0	n	0	n	0	n	0	A	3|3	11
DLO_r1.0ch02	23683099	T	T	1|1	T	4|4	n	0	n	0	T	23|23	T	1|1	T	1|1	n	0	n	0	Y	3,15|18	n	0	n	0	n	0	n	0	T	16|16	Y	10,2|12	T	11|11	T	9|9	n	0	T	2|2	T	8|8	C	4|4	C	2|2	10
DLO_r1.0ch02	23753361	C	T	26|26	C	15|15	n	0	C	9|9	C	13|13	C	1|1	C	10|10	C	3|3	C	2|2	C	6|6	C	8|8	C	3|3	C	4|4	C	12|12	C	13|13	Y	2,8|10	Y	2,13|15	C	30|30	C	5|5	n	0	C	1|1	n	0	Y	8,32|40	16
DLO_r1.0ch02	23753409	T	T	28|28	Y	15,4|19	n	0	Y	12,2|14	Y	9,13|22	C	2|2	Y	8,4|12	C	4|4	T	2|3	Y	8,4|12	Y	9,3|12	T	4|4	C	8|8	Y	7,6|13	Y	9,5|14	Y	6,9|15	T	15|17	Y	20,15|35	Y	8,2|10	n	0	T	1|1	n	0	Y	11,31|42	5
DLO_r1.0ch02	23912576	T	G	2|2	G	5|5	T	1|1	G	4|4	K	7,1|8	K	1,1|2	T	2|2	n	0	n	0	G	5|5	T	3|3	G	5|5	G	4|4	n	0	G	4|4	K	1,1|2	G	2|2	G	1|1	T	3|3	n	0	K	1,1|2	n	0	T	3|3	5
DLO_r1.0ch02	23912592	A	T	2|2	T	4|4	A	1|1	T	4|4	W	1,6|7	A	1|2	A	2|2	n	0	n	0	W	1,5|6	A	2|2	T	5|5	T	3|3	n	0	T	5|5	A	1|1	T	2|2	N	0|1	A	3|3	n	0	A	1|2	n	0	A	3|3	8
DLO_r1.0ch02	24121487	C	C	3|3	N	0|1	C	4|4	C	7|7	C	7|7	C	2|2	C	1|1	C	1|1	C	2|2	Y	6,3|9	n	0	n	0	C	7|7	C	1|1	Y	1,2|3	C	5|6	C	1|2	C	10|11	C	8|8	n	0	C	1|2	n	0	C	10|10	16
DLO_r1.0ch02	24213887	C	Y	7,7|14	Y	4,9|13	Y	4,4|8	C	24|28	Y	21,10|31	T	6|6	C	6|7	C	2|3	C	3|3	Y	19,7|26	C	3|4	T	10|10	Y	4,6|10	n	0	Y	2,9|11	Y	3,3|6	Y	4,3|7	C	17|19	Y	2,4|6	C	1|1	Y	1,8|9	n	0	C	25|28	8
DLO_r1.0ch02	24229792	G	G	2|2	G	52|54	n	0	G	72|74	S	7,2|9	N	0|1	N	0|1	n	0	n	0	S	6,2|8	G	2|3	G	35|36	G	2|2	n	0	G	2|2	S	3,2|5	N	0|1	S	2,3|5	C	10|10	n	0	S	1,2|3	n	0	S	2,2|4	7
DLO_r1.0ch02	24229827	T	T	1|1	T	48|49	n	0	T	73|74	W	3,3|6	n	0	A	1|1	n	0	n	0	W	2,6|8	A	1|1	T	32|33	A	2|2	n	0	W	1,1|2	T	1|2	A	2|2	T	2|3	A	3|3	n	0	W	2,1|3	n	0	W	2,2|4	6
DLO_r1.0ch02	24233081	T	Y	5,2|7	Y	5,8|13	Y	2,1|3	T	4|5	T	11|12	Y	2,3|5	Y	3,6|9	T	1|1	n	0	T	15|17	Y	8,7|15	T	2|3	Y	2,2|4	T	4|4	Y	5,5|10	Y	3,2|5	Y	7,3|10	Y	4,8|12	Y	8,3|11	n	0	Y	11,2|13	n	0	Y	6,10|16	6
DLO_r1.0ch02	24252999	T	N	0|2	W	5,5|10	A	8|8	W	7,2|9	W	4,8|12	A	7|7	N	0|1	N	0|1	n	0	A	10|11	A	6|6	W	6,6|12	W	5,1|6	T	1|1	W	7,3|10	A	4|4	W	5,1|6	W	5,5|10	N	0|2	n	0	A	10|10	n	0	A	8|8	1
DLO_r1.0ch02	24253086	G	N	0|1	R	5,5|10	A	9|9	R	7,3|10	R	3,7|10	A	7|7	N	0|1	N	0|1	n	0	A	12|12	A	6|6	R	7,6|13	A	5|5	G	1|1	R	7,2|9	A	5|5	A	7|7	R	5,5|10	A	3|3	n	0	A	10|10	n	0	A	9|9	1
DLO_r1.0ch02	24321352	G	A	7|7	G	36|40	G	10|10	R	4,29|33	G	148|163	n	0	G	34|34	G	13|14	G	1|1	G	72|73	R	7,24|31	G	27|30	R	3,17|20	n	0	R	15,35|50	R	6,13|19	R	3,8|11	G	31|32	G	59|61	G	1|1	R	5,12|17	G	3|3	R	11,36|47	12
DLO_r1.0ch02	24358462	A	N	0|1	R	4,3|7	n	0	R	4,4|8	A	3|3	n	0	A	1|1	n	0	n	0	R	3,4|7	A	3|3	A	5|6	R	3,2|5	A	1|1	R	5,3|8	N	0|1	N	0|1	A	6|6	n	0	n	0	A	1|1	n	0	R	16,6|22	7
DLO_r1.0ch02	24358550	G	G	1|1	G	6|6	n	0	G	7|7	G	2|2	n	0	A	1|1	n	0	n	0	R	2,4|6	G	4|4	G	7|7	G	4|4	n	0	G	8|8	G	1|1	A	1|1	R	2,4|6	n	0	n	0	G	1|1	n	0	R	9,7|16	10
DLO_r1.0ch02	24370270	T	Y	3,3|6	Y	7,28|35	Y	7,7|14	Y	22,23|45	T	357|375	Y	3,3|6	T	9|11	T	9|9	T	2|2	T	38|38	T	21|21	Y	12,7|19	Y	48,86|134	T	40|40	T	181|181	Y	70,9|79	Y	43,22|65	Y	97,82|179	Y	120,62|182	Y	11,2|13	C	204|205	n	0	T	12|12	9
DLO_r1.0ch02	24370275	C	Y	3,3|6	Y	27,7|34	Y	7,7|14	Y	22,22|44	C	355|373	T	5|5	C	9|11	Y	7,2|9	C	2|2	C	37|37	C	21|21	Y	7,12|19	Y	72,62|134	C	40|40	C	180|180	Y	9,69|78	Y	22,43|65	Y	82,97|179	Y	31,150|181	Y	2,11|13	T	203|204	n	0	C	11|12	8
DLO_r1.0ch02	24390222	A	A	6|7	R	3,11|14	n	0	G	9|9	R	9,14|23	A	6|6	n	0	A	4|5	N	0|1	A	6|6	G	3|3	R	11,7|18	A	6|6	N	0|1	A	25|30	A	2|2	A	4|4	G	2|2	A	2|2	N	0|1	A	6|6	n	0	n	0	10
DLO_r1.0ch02	24390245	G	G	7|7	G	13|13	n	0	G	9|9	G	24|24	R	4,2|6	n	0	G	5|5	G	1|1	G	6|6	G	3|3	G	18|18	G	6|6	G	1|1	G	30|30	G	3|4	G	3|3	G	2|2	A	2|2	G	1|1	G	6|6	n	0	G	1|1	18
DLO_r1.0ch02	24390256	C	C	6|7	Y	3,9|12	n	0	T	9|9	Y	14,13|27	C	6|6	C	1|1	C	4|5	N	0|1	C	6|6	T	5|5	Y	11,8|19	C	6|6	N	0|1	Y	25,7|32	C	5|5	C	3|3	T	2|2	C	2|2	N	0|1	C	6|6	n	0	C	1|1	11
DLO_r1.0ch02	24390291	C	C	7|7	C	13|13	C	1|1	C	9|9	C	27|27	C	5|5	C	1|1	C	5|5	n	0	C	6|6	C	5|5	C	19|19	C	6|6	C	1|1	C	31|31	C	4|4	C	3|3	C	2|2	C	2|2	C	1|1	C	6|6	n	0	T	1|1	20
DLO_r1.0ch02	24390306	G	G	6|7	R	10,3|13	G	1|1	A	9|9	R	13,11|24	R	4,1|5	n	0	G	4|5	n	0	G	6|6	A	4|4	R	6,11|17	R	2,3|5	N	0|1	R	12,18|30	G	3|3	G	3|3	N	0|2	A	2|2	N	0|1	G	5|5	n	0	n	0	7
DLO_r1.0ch02	24410551	T	Y	67,110|177	Y	119,380|499	T	88|88	Y	132,273|405	T	369|369	T	86|86	T	98|98	n	0	T	54|54	C	129|129	T	87|87	Y	61,352|413	Y	79,217|296	T	106|106	T	197|197	Y	26,151|177	Y	50,76|126	T	305|305	T	202|202	T	17|17	Y	51,336|387	C	5|5	C	108|108	11
DLO_r1.0ch02	24417936	T	n	0	K	10,2|12	G	4|4	G	9|9	T	189|202	T	110|110	K	8,8|16	K	4,24|28	T	1|1	G	23|25	T	250|256	K	20,6|26	K	68,58|126	G	20|20	K	184,96|280	K	119,62|181	K	109,78|187	G	370|374	K	166,117|283	K	20,4|24	K	77,84|161	G	6|6	K	354,50|404	4
DLO_r1.0ch02	24425267	T	K	3,5|8	T	17|19	n	0	T	11|11	K	4,8|12	K	3,4|7	T	5|5	n	0	G	2|2	T	20|20	K	2,5|7	T	6|6	T	9|11	G	4|4	T	11|13	T	4|4	T	2|2	T	13|16	T	12|12	T	3|3	n	0	n	0	T	10|10	13
DLO_r1.0ch02	24565930	A	M	7,13|20	C	10|10	A	34|34	C	15|16	M	73,27|100	N	0|2	A	16|16	A	4|4	A	5|5	A	17|18	A	13|13	n	0	M	9,11|20	A	4|4	A	3|3	n	0	A	8|8	A	28|28	A	11|11	A	2|3	C	17|18	n	0	A	45|46	13
DLO_r1.0ch02	24803863	G	n	0	G	1|1	G	1|1	G	3|3	G	9|9	G	1|1	G	2|2	n	0	G	1|1	G	2|2	G	2|2	G	2|2	G	1|1	n	0	G	5|5	G	1|1	G	1|1	G	2|2	n	0	n	0	G	1|1	n	0	S	2,2|4	16
DLO_r1.0ch02	24804736	A	A	1|2	R	1,6|7	G	7|7	G	6|6	G	22|22	A	2|2	G	4|4	A	1|1	N	0|1	R	3,9|12	G	4|4	G	2|2	A	1|2	n	0	G	2|2	G	2|2	G	4|4	R	1,6|7	A	1|2	n	0	A	1|1	n	0	R	1,5|6	6
DLO_r1.0ch02	24804837	G	G	44|44	G	2|2	G	7|7	n	0	G	187|187	G	1|1	G	3|3	n	0	n	0	G	11|11	G	4|4	n	0	R	1,1|2	n	0	G	1|1	G	1|1	G	4|4	G	7|7	G	1|1	G	9|9	G	1|1	n	0	G	5|6	16
DLO_r1.0ch02	24804855	G	C	44|44	G	3|4	G	8|8	G	2|2	S	19,167|186	G	2|2	G	4|4	n	0	n	0	S	9,3|12	G	4|4	n	0	G	1|2	n	0	G	1|1	G	1|2	G	3|3	G	6|7	N	0|1	C	8|8	N	0|1	n	0	G	6|6	12
DLO_r1.0ch02	24804909	T	C	45|45	C	8|8	T	7|8	C	5|5	Y	167,21|188	T	2|2	T	3|4	C	1|1	n	0	Y	5,8|13	T	4|4	C	1|1	C	1|1	n	0	Y	1,1|2	C	2|2	T	3|3	T	5|6	C	2|2	C	8|8	C	1|1	n	0	T	6|6	7
DLO_r1.0ch02	24862348	C	Y	110,20|130	Y	145,254|399	T	79|79	Y	290,79|369	Y	621,159|780	Y	167,54|221	Y	35,71|106	Y	16,20|36	C	32|32	Y	96,363|459	C	39|39	Y	129,183|312	Y	186,166|352	C	64|64	Y	298,71|369	T	118|119	T	71|71	Y	137,240|377	T	165|165	C	4|4	Y	159,274|433	C	10|11	T	234|234	5
DLO_r1.0ch02	24862350	G	R	20,110|130	R	255,146|401	A	79|79	R	78,290|369	R	158,622|780	R	54,167|221	R	71,35|106	R	21,16|37	G	32|32	R	364,96|460	G	39|39	R	182,129|311	R	166,186|352	G	64|64	R	69,298|369	A	116|119	A	72|72	R	240,137|377	A	165|166	G	4|4	R	276,159|435	G	10|11	A	233|233	5
DLO_r1.0ch02	24982842	A	R	4,2|6	G	12|12	G	6|6	R	1,4|5	R	54,22|76	N	0|1	G	5|5	n	0	A	2|2	G	6|6	G	5|5	R	2,9|11	N	0|1	N	0|1	R	1,4|5	G	3|3	G	3|3	G	5|5	G	13|13	A	3|3	G	6|6	n	0	G	10|10	2
DLO_r1.0ch02	25014147	C	T	1|1	T	2|2	T	5|5	T	5|5	Y	9,3|12	n	0	C	1|1	T	1|1	T	1|1	Y	4,2|6	C	1|1	n	0	T	3|3	T	1|1	T	3|3	T	1|1	N	0|1	Y	1,5|6	T	1|1	n	0	T	6|6	n	0	T	9|9	2
DLO_r1.0ch02	25030896	C	n	0	C	9|9	C	1|1	G	18|20	S	4,8|12	G	2|2	G	1|1	S	2,2|4	n	0	C	12|13	n	0	S	2,9|11	S	3,3|6	G	2|2	S	12,7|19	C	3|4	C	1|1	S	2,3|5	C	3|3	G	1|1	S	8,1|9	n	0	C	8|8	7
DLO_r1.0ch02	25030978	C	n	0	Y	14,5|19	C	2|2	C	26|30	Y	16,5|21	C	5|5	C	2|2	Y	3,2|5	n	0	Y	10,11|21	C	6|6	C	17|18	Y	8,7|15	C	2|2	C	27|32	Y	7,4|11	Y	2,3|5	Y	1,6|7	C	8|8	C	1|1	C	17|19	n	0	Y	7,5|12	11
DLO_r1.0ch02	25160815	C	C	6|6	C	15|15	C	6|7	C	46|49	C	39|42	C	69|69	C	3|3	C	1|2	n	0	C	3|3	C	7|8	C	10|10	C	47|48	n	0	C	135|137	C	1|1	n	0	T	6|6	C	9|11	C	2|2	C	48|54	n	0	C	5|5	18
DLO_r1.0ch02	25218809	G	S	1,1|2	S	9,3|12	G	2|2	S	4,8|12	S	5,19|24	S	4,5|9	G	6|6	n	0	C	2|2	S	6,2|8	G	6|7	G	8|9	G	5|6	C	3|3	S	9,2|11	S	3,6|9	G	3|3	S	10,4|14	G	4|4	C	1|1	S	4,5|9	n	0	S	2,4|6	7
DLO_r1.0ch02	25218852	A	A	5|5	R	7,14|21	R	2,2|4	R	10,4|14	R	26,8|34	A	11|11	R	2,10|12	n	0	A	4|4	R	8,7|15	R	2,9|11	R	3,10|13	R	6,5|11	A	4|4	R	4,17|21	R	11,4|15	G	5|5	A	23|23	R	4,4|8	A	2|2	R	8,7|15	n	0	A	8|8	7
DLO_r1.0ch02	25218918	A	W	1,7|8	W	10,8|18	W	2,2|4	W	8,10|18	W	10,27|37	T	11|12	A	11|13	n	0	T	4|4	W	9,12|21	A	9|11	W	10,3|13	W	6,3|9	T	3|3	A	19|22	W	4,10|14	A	4|4	T	24|24	W	4,4|8	T	2|2	W	6,7|13	n	0	T	8|8	4
DLO_r1.0ch02	25335138	T	W	3,1|4	A	8|8	T	4|5	W	2,7|9	W	11,14|25	T	1|2	W	5,1|6	W	2,2|4	T	1|1	W	9,5|14	W	4,1|5	W	4,3|7	W	3,5|8	n	0	W	2,2|4	A	6|6	A	2|2	A	9|10	T	2|3	n	0	T	5|5	n	0	A	7|7	5
DLO_r1.0ch02	25335226	C	Y	2,3|5	Y	3,10|13	T	4|4	Y	5,7|12	Y	5,23|28	C	1|2	Y	1,5|6	T	3|3	C	1|1	T	22|22	Y	1,4|5	Y	4,6|10	Y	5,5|10	n	0	T	6|6	Y	1,6|7	Y	2,4|6	T	10|10	T	5|5	n	0	Y	2,2|4	n	0	Y	3,11|14	2
DLO_r1.0ch02	25432361	A	N	0|1	G	2|2	R	5,5|10	A	12|13	R	3,11|14	A	1|1	G	3|3	N	0|1	A	2|2	R	3,12|15	A	2|3	G	7|7	A	20|21	N	0|1	R	1,4|5	R	1,2|3	R	6,3|9	R	1,6|7	G	4|4	n	0	R	7,7|14	n	0	R	7,3|10	5
DLO_r1.0ch02	25432380	C	Y	2,3|5	C	2|2	C	13|13	Y	15,3|18	Y	15,4|19	C	2|2	C	5|5	C	2|2	C	2|2	Y	17,3|20	Y	3,4|7	C	8|8	C	21|22	C	2|2	C	9|9	Y	3,2|5	Y	11,2|13	C	10|12	C	7|7	n	0	C	14|16	n	0	Y	14,2|16	13
DLO_r1.0ch02	25475656	T	T	1|1	W	2,4|6	W	2,6|8	T	9|9	T	14|14	T	8|8	T	3|3	T	1|1	T	2|2	W	1,1|2	T	2|2	T	6|7	W	2,9|11	A	1|1	T	14|14	T	2|2	T	2|2	W	4,3|7	W	2,3|5	T	1|1	W	2,4|6	n	0	W	4,8|12	13
DLO_r1.0ch02	25475684	T	T	2|2	T	5|6	W	2,5|7	T	10|10	T	9|9	T	7|7	T	3|3	n	0	n	0	T	2|2	T	1|1	W	2,7|9	T	9|10	n	0	T	8|8	n	0	T	2|2	W	4,3|7	W	2,3|5	n	0	T	4|5	n	0	W	3,8|11	12
DLO_r1.0ch02	25475710	T	G	2|2	T	2|3	n	0	K	3,3|6	T	8|9	T	1|1	T	2|2	n	0	n	0	K	2,4|6	T	1|1	T	6|6	G	5|5	T	2|2	K	3,5|8	G	2|2	K	1,2|3	T	4|4	T	1|1	n	0	K	2,3|5	n	0	K	2,2|4	9
DLO_r1.0ch02	25475847	C	C	3|4	Y	5,5|10	Y	2,2|4	Y	8,6|14	Y	5,14|19	Y	3,4|7	T	5|5	N	0|1	C	1|2	Y	6,2|8	T	2|2	Y	4,6|10	C	11|11	T	2|2	Y	10,5|15	C	2|2	Y	3,2|5	Y	6,5|11	C	3|4	n	0	Y	4,4|8	n	0	Y	12,7|19	5
DLO_r1.0ch02	25774011	G	A	34|34	A	26|26	A	25|25	n	0	A	71|71	A	4|4	A	28|30	A	8|8	A	3|3	R	35,25|60	R	22,3|25	A	8|8	R	10,4|14	R	3,7|10	G	18|18	A	10|11	A	55|55	A	89|89	R	27,44|71	A	3|3	R	39,30|69	A	1|1	A	24|24	1
DLO_r1.0ch02	25794602	T	K	11,3|14	G	12|12	K	4,4|8	G	27|29	K	59,12|71	G	10|10	K	10,9|19	T	2|3	G	3|3	K	25,10|35	K	10,4|14	G	29|29	G	20|21	G	4|4	K	22,11|33	G	10|10	K	4,8|12	K	23,13|36	K	14,12|26	G	6|6	K	18,8|26	N	0|1	K	23,4|27	1
DLO_r1.0ch02	25794800	A	A	3|4	C	5|5	M	2,3|5	M	4,4|8	M	8,20|28	M	1,3|4	A	4|5	A	1|1	C	2|2	M	9,6|15	A	4|5	M	3,8|11	M	4,2|6	N	0|1	M	11,3|14	N	0|1	A	4|5	M	6,6|12	M	7,6|13	N	0|1	M	5,4|9	N	0|1	M	4,5|9	5
DLO_r1.0ch02	25852636	G	G	9|10	R	11,11|22	G	33|35	G	35|36	G	13|15	G	24|25	R	5,19|24	R	8,7|15	A	2|2	G	101|111	G	76|81	R	6,8|14	R	46,77|123	G	6|6	R	25,4|29	G	32|35	G	20|22	R	24,40|64	G	27|29	n	0	G	19|22	n	0	G	178|181	13
DLO_r1.0ch02	25854479	T	Y	3,1|4	C	1|1	Y	4,2|6	Y	1,2|3	Y	7,11|18	n	0	T	1|1	n	0	n	0	T	6|7	C	2|2	n	0	Y	4,2|6	n	0	T	6|7	C	1|1	C	9|9	C	2|2	C	1|1	n	0	C	7|7	n	0	C	2|2	3
DLO_r1.0ch02	25854567	G	R	2,1|3	A	1|1	R	4,2|6	R	1,2|3	R	7,12|19	n	0	G	1|1	n	0	n	0	G	7|8	R	1,1|2	n	0	G	5|6	n	0	G	7|7	A	1|1	A	9|9	A	2|2	A	1|1	n	0	A	7|7	n	0	A	2|2	4
DLO_r1.0ch02	25854890	T	T	1|2	N	0|1	Y	3,1|4	T	2|3	Y	5,11|16	n	0	T	1|1	n	0	n	0	T	6|7	T	1|2	n	0	T	5|6	n	0	T	8|8	N	0|1	C	6|6	C	2|2	N	0|1	n	0	Y	4,6|10	n	0	C	2|2	7
DLO_r1.0ch02	25984827	G	n	0	G	1|1	n	0	n	0	R	2,7|9	A	1|1	A	2|2	n	0	G	1|1	A	5|5	G	2|2	G	1|1	n	0	A	1|1	A	1|1	G	1|1	R	4,1|5	R	4,5|9	G	5|5	G	1|1	R	4,4|8	n	0	A	1|1	7
DLO_r1.0ch02	25984863	A	n	0	G	2|2	n	0	A	2|2	R	8,10|18	A	2|2	A	6|6	n	0	G	1|1	A	11|11	G	3|3	G	2|2	n	0	A	1|1	A	2|2	G	1|1	R	6,3|9	R	7,9|16	G	7|7	G	1|1	R	8,5|13	n	0	A	2|2	7
DLO_r1.0ch02	26341426	A	n	0	G	41|43	G	18|18	A	46|46	R	99,44|143	A	17|17	G	9|10	A	1|2	A	2|2	R	7,41|48	A	18|18	G	45|50	n	0	A	12|12	R	57,20|77	n	0	R	2,16|18	A	23|23	G	11|11	A	2|2	G	18|19	N	0|2	G	15|15	8
DLO_r1.0ch02	26486059	T	Y	28,34|62	C	12|12	C	56|56	T	55|55	C	95|101	C	29|29	T	1|1	C	2|2	C	16|16	C	69|70	T	19|19	C	50|50	Y	26,20|46	C	10|10	n	0	Y	22,22|44	Y	22,18|40	C	30|32	Y	61,30|91	C	5|5	T	51|51	Y	2,1|3	Y	59,23|82	4
DLO_r1.0ch02	26486201	G	G	13|15	A	3|3	G	2|2	G	23|25	R	7,16|23	G	3|3	A	2|2	n	0	G	2|3	G	12|15	G	7|8	R	2,7|9	R	4,14|18	G	5|5	A	13|13	G	15|15	G	8|8	R	2,6|8	G	25|25	G	1|1	G	20|21	G	1|1	G	9|10	15
DLO_r1.0ch02	26528424	A	R	4,8|12	G	14|14	A	15|15	G	22|23	A	46|47	A	9|9	n	0	A	2|3	A	2|2	R	34,40|74	n	0	G	19|19	R	13,10|23	N	0|1	A	65|65	A	21|21	A	13|13	A	11|11	n	0	A	3|3	G	26|26	n	0	A	41|41	11
DLO_r1.0ch02	26528527	T	W	5,9|14	T	15|15	A	15|15	T	23|26	A	47|49	A	9|9	n	0	T	2|3	N	0|2	W	35,39|74	A	3|3	T	20|20	W	13,12|25	T	1|1	A	65|66	A	22|22	A	14|14	A	11|11	n	0	A	3|3	T	25|25	n	0	A	42|42	6
DLO_r1.0ch02	26528567	A	G	16|16	G	14|14	A	15|15	G	26|26	A	44|46	A	9|9	n	0	R	2,2|4	A	1|1	R	34,41|75	N	0|1	G	20|20	R	13,12|25	N	0|1	G	63|63	R	10,13|23	A	14|15	A	11|11	n	0	A	3|3	G	24|24	n	0	A	40|41	8
DLO_r1.0ch02	26600607	A	A	4|4	A	4|4	A	1|1	A	15|15	R	1,2|3	R	2,2|4	A	4|5	n	0	A	1|1	A	5|5	A	2|2	A	2|2	R	4,2|6	n	0	R	5,2|7	R	1,1|2	n	0	A	7|7	A	4|4	n	0	A	2|2	n	0	G	1|1	12
DLO_r1.0ch02	26600641	G	K	1,4|5	T	5|5	K	1,2|3	T	18|18	G	5|6	G	4|5	K	2,3|5	n	0	T	1|1	K	1,5|6	K	1,2|3	T	2|2	K	3,4|7	n	0	K	3,4|7	K	1,2|3	K	1,1|2	T	8|8	K	1,5|6	n	0	T	3|3	n	0	G	2|3	3
DLO_r1.0ch02	26600661	T	Y	4,2|6	Y	3,2|5	C	2|2	Y	12,6|18	T	7|8	T	5|6	Y	3,2|5	n	0	N	0|1	Y	4,2|6	T	1|3	C	3|3	T	5|6	n	0	Y	4,3|7	T	1|3	T	2|2	Y	4,5|9	T	4|4	n	0	T	2|3	n	0	T	1|2	9
DLO_r1.0ch02	26636986	T	C	3|3	Y	2,2|4	Y	9,4|13	Y	10,2|12	Y	5,5|10	N	0|1	Y	5,3|8	N	0|1	N	0|1	Y	8,4|12	N	0|1	Y	9,10|19	Y	12,6|18	N	0|1	Y	5,2|7	Y	5,3|8	Y	8,2|10	Y	8,4|12	Y	4,3|7	T	2|2	C	9|9	n	0	Y	15,2|17	1
DLO_r1.0ch02	26637010	G	G	2|2	R	2,2|4	R	4,3|7	G	9|10	R	3,3|6	G	1|1	R	2,2|4	G	1|1	n	0	R	10,4|14	A	2|2	R	8,4|12	G	11|13	G	1|1	R	3,4|7	G	7|8	R	3,6|9	A	9|9	G	3|3	G	1|1	G	4|5	n	0	G	10|12	11
DLO_r1.0ch02	26637011	T	T	2|2	T	4|4	T	6|7	Y	3,7|10	Y	3,3|6	N	0|1	T	4|4	T	1|1	n	0	Y	4,10|14	T	2|2	T	13|13	T	10|12	T	1|1	T	6|6	T	7|8	Y	2,7|9	T	9|9	T	3|3	N	0|1	Y	2,3|5	n	0	Y	4,8|12	13
DLO_r1.0ch02	26658044	C	A	9|9	M	8,4|12	N	0|1	C	21|21	A	46|46	A	3|3	A	5|5	C	1|1	N	0|1	A	44|44	A	22|22	M	22,16|38	A	10|10	M	4,2|6	M	3,11|14	A	4|4	A	13|13	A	31|33	A	10|10	A	5|5	A	15|15	n	0	A	23|23	2
DLO_r1.0ch02	26658045	A	G	4|4	R	4,5|9	n	0	A	21|21	G	41|41	N	0|2	G	5|5	A	1|1	n	0	G	38|38	G	13|13	R	16,19|35	G	10|10	A	2|3	A	9|11	G	4|4	G	11|12	G	30|32	G	6|6	G	4|4	G	13|13	n	0	G	18|18	4
DLO_r1.0ch02	26667557	C	T	2|2	T	6|6	T	8|8	Y	7,7|14	Y	3,7|10	C	1|1	C	2|3	n	0	N	0|1	Y	2,4|6	T	2|2	T	5|5	T	3|3	N	0|1	T	5|5	T	5|5	T	5|5	Y	1,8|9	T	7|7	C	1|1	Y	3,5|8	n	0	T	7|7	3
DLO_r1.0ch02	26667616	G	K	5,2|7	K	2,3|5	G	13|13	G	10|10	G	22|22	G	1|2	G	3|3	n	0	G	1|1	G	5|5	K	1,1|2	K	3,2|5	K	2,5|7	G	3|3	G	5|6	G	4|5	G	5|5	K	10,8|18	G	12|12	n	0	K	4,3|7	n	0	G	8|8	13
DLO_r1.0ch02	26728504	A	A	48|48	C	158|158	C	29|29	M	95,111|206	C	3|3	A	26|27	A	64|69	C	4|4	C	4|4	C	3|3	C	6|6	C	123|123	A	54|55	C	15|15	C	125|125	C	10|10	C	7|7	A	149|151	C	6|6	n	0	C	5|5	n	0	C	9|9	5
DLO_r1.0ch02	26728530	T	T	48|48	T	159|162	T	24|24	T	210|210	W	2,1|3	T	27|27	T	73|75	T	4|4	T	6|6	A	4|4	W	3,5|8	T	126|126	T	55|55	T	16|16	T	126|126	T	9|10	T	5|5	T	155|155	T	8|8	n	0	T	7|8	n	0	W	3,6|9	17
DLO_r1.0ch02	26728560	A	A	50|50	C	155|162	A	21|21	M	101,110|211	A	2|2	A	28|28	A	73|73	C	4|4	A	4|4	A	6|6	A	8|8	C	125|127	A	55|55	A	15|15	C	121|127	A	8|8	A	6|6	A	154|154	A	6|6	n	0	A	6|6	n	0	A	7|7	16
DLO_r1.0ch02	26728571	G	G	50|50	G	164|164	G	22|22	G	211|212	G	2|2	G	29|29	G	73|73	G	4|4	G	4|4	G	7|7	G	8|8	G	128|128	G	55|56	G	15|15	G	128|128	G	7|7	G	5|6	G	156|156	G	6|6	n	0	R	4,2|6	n	0	R	2,6|8	19
DLO_r1.0ch02	26743180	G	R	6,8|14	G	42|42	G	18|18	R	13,41|54	G	71|71	G	7|7	G	20|20	G	14|14	G	2|3	G	37|42	G	20|20	G	54|54	R	4,4|8	G	2|2	G	44|44	n	0	G	15|18	G	25|25	G	22|22	G	4|4	R	23,17|40	G	1|1	R	12,16|28	17
DLO_r1.0ch02	26834479	A	G	2|2	G	58|58	G	27|28	G	28|30	R	51,292|343	R	7,9|16	R	7,40|47	G	3|3	R	5,12|17	R	17,92|109	G	67|72	G	89|89	G	57|58	R	12,7|19	G	101|105	R	8,30|38	R	32,49|81	R	34,76|110	G	50|50	G	11|11	A	60|60	n	0	G	64|64	1
DLO_r1.0ch02	27015663	A	n	0	A	1|1	R	1,1|2	A	3|3	A	4|4	A	1|1	n	0	A	1|1	R	1,1|2	A	4|4	A	1|1	A	1|1	n	0	n	0	A	1|1	G	1|1	n	0	A	1|1	G	1|1	n	0	A	2|2	n	0	R	1,1|2	11
DLO_r1.0ch02	27169597	A	R	53,71|124	G	168|169	G	33|35	R	99,78|177	A	200|200	G	25|26	A	52|52	A	8|10	A	6|6	R	52,55|107	R	44,69|113	G	156|158	R	85,40|125	A	10|10	R	67,66|133	R	17,43|60	G	80|83	R	198,45|243	R	8,32|40	A	2|2	R	166,51|217	n	0	G	109|111	6
DLO_r1.0ch02	27169668	T	Y	65,52|117	C	166|166	C	34|34	Y	75,90|165	T	176|189	C	23|23	Y	29,18|47	C	9|9	C	5|5	Y	62,39|101	Y	70,40|110	C	149|149	Y	38,86|124	Y	3,6|9	Y	76,49|125	Y	41,15|56	C	80|80	Y	127,112|239	C	33|33	N	0|1	Y	151,60|211	n	0	C	112|112	1
DLO_r1.0ch02	27255703	G	G	8|8	n	0	C	10|10	C	14|14	S	33,12|45	n	0	S	2,3|5	C	1|1	C	1|1	S	13,10|23	C	1|1	n	0	S	7,2|9	n	0	S	8,5|13	S	2,5|7	C	7|7	G	10|10	C	5|5	S	1,2|3	G	15|15	n	0	S	6,5|11	3
DLO_r1.0ch02	27527938	G	G	3|3	G	5|5	G	1|1	R	4,8|12	G	9|9	G	2|2	G	1|1	n	0	n	0	G	2|3	G	2|2	G	9|9	R	2,1|3	G	2|2	R	2,5|7	G	3|3	n	0	A	2|2	G	5|5	G	1|1	R	4,5|9	n	0	G	4|5	14
DLO_r1.0ch02	27536861	C	C	3|4	Y	2,13|15	Y	3,5|8	T	3|3	Y	4,3|7	N	0|1	C	1|2	n	0	C	1|1	T	7|7	Y	3,2|5	Y	3,16|19	Y	1,6|7	C	2|2	Y	5,10|15	n	0	T	3|3	Y	6,11|17	Y	2,5|7	N	0|1	T	6|6	n	0	T	8|8	4
DLO_r1.0ch02	27536884	C	C	3|4	S	14,2|16	S	5,3|8	G	3|3	S	4,5|9	G	1|1	S	1,1|2	n	0	C	1|1	G	8|8	S	2,3|5	S	16,3|19	S	5,1|6	C	2|2	S	13,6|19	n	0	G	4|4	S	11,6|17	S	5,2|7	G	1|1	G	6|6	n	0	G	8|8	3
DLO_r1.0ch02	27596537	T	G	1|1	K	8,1|9	T	2|2	G	4|4	T	2|2	G	1|1	G	2|2	n	0	G	2|2	K	3,1|4	K	2,1|3	T	2|2	n	0	n	0	T	2|2	G	1|1	G	4|4	T	1|1	n	0	T	1|1	G	4|4	n	0	G	4|4	6
DLO_r1.0ch02	27596581	A	G	5|5	G	10|11	n	0	G	9|9	R	1,5|6	G	4|4	G	5|5	G	2|2	G	2|2	G	24|24	R	1,7|8	G	13|14	G	2|2	G	2|2	R	2,5|7	G	4|4	G	6|6	G	7|7	n	0	A	1|1	G	5|5	n	0	n	0	1
DLO_r1.0ch02	27596648	T	C	11|11	Y	18,3|21	T	1|1	C	15|15	Y	10,2|12	C	9|9	C	7|7	C	5|5	C	3|3	C	37|38	C	13|14	C	22|24	C	4|4	C	3|3	Y	9,4|13	C	8|8	C	10|10	C	15|16	T	2|2	T	1|1	C	9|9	n	0	n	0	3
DLO_r1.0ch02	27596653	T	C	12|12	Y	18,3|21	T	1|1	C	15|15	Y	9,2|11	C	8|8	C	7|7	C	5|5	C	3|3	C	36|37	C	13|14	C	23|25	C	4|4	C	3|3	Y	9,4|13	C	7|7	C	10|10	C	14|15	T	2|2	T	1|1	C	9|9	n	0	n	0	3
DLO_r1.0ch02	27601001	G	G	1|2	R	5,4|9	G	5|5	R	7,6|13	R	7,7|14	n	0	R	4,5|9	N	0|2	n	0	R	6,7|13	G	4|4	G	2|3	G	11|11	G	2|2	G	8|8	R	2,2|4	R	3,2|5	A	4|4	A	6|6	n	0	A	5|5	n	0	R	2,7|9	7
DLO_r1.0ch02	27633283	C	N	0|2	C	2|3	Y	3,3|6	C	1|2	Y	6,9|15	n	0	C	8|8	n	0	N	0|1	Y	2,6|8	C	3|3	Y	2,4|6	Y	3,2|5	N	0|1	C	5|5	N	0|1	Y	1,3|4	C	11|13	C	1|2	n	0	Y	4,3|7	n	0	Y	5,10|15	7
DLO_r1.0ch02	27633300	T	T	1|2	T	2|2	T	6|6	T	2|2	T	13|15	n	0	T	8|8	n	0	T	1|1	K	6,2|8	T	3|3	T	5|5	T	4|5	T	1|1	T	5|5	N	0|1	T	3|3	T	10|12	T	2|2	n	0	T	6|6	n	0	K	3,11|14	16
DLO_r1.0ch02	27713166	A	A	4|5	A	7|7	A	7|7	A	15|15	A	28|28	A	8|8	A	13|13	A	6|6	A	3|3	R	5,2|7	A	26|26	A	9|11	A	2|2	A	2|2	A	24|25	N	0|1	A	1|2	R	16,5|21	R	5,2|7	A	2|2	n	0	A	1|1	A	7|7	18
DLO_r1.0ch02	27713240	A	A	2|2	A	1|1	A	2|2	A	1|1	R	7,2|9	A	2|2	n	0	n	0	A	1|1	A	1|1	A	2|2	n	0	n	0	A	1|1	A	3|4	A	1|1	A	3|3	A	2|2	G	1|1	n	0	n	0	n	0	A	1|1	14
DLO_r1.0ch02	27823675	G	G	1|1	C	2|2	C	3|3	C	2|2	C	4|4	G	1|1	C	2|2	n	0	n	0	S	1,2|3	n	0	C	8|8	C	3|3	n	0	S	1,3|4	C	1|1	C	2|2	S	1,1|2	C	4|4	C	2|2	S	1,1|2	n	0	C	9|9	2
DLO_r1.0ch02	27831810	C	C	6|6	G	27|28	G	1|1	n	0	G	16|17	n	0	G	1|1	n	0	C	1|2	C	11|11	C	5|6	G	12|13	n	0	n	0	C	30|32	C	4|4	C	8|9	C	18|18	G	1|1	n	0	n	0	n	0	C	10|10	9
DLO_r1.0ch02	27831881	T	T	6|6	C	24|24	T	1|1	n	0	C	14|15	n	0	T	1|1	n	0	T	1|1	T	13|13	T	5|6	C	13|13	T	1|1	n	0	T	25|25	T	3|3	T	7|7	T	16|16	T	2|2	n	0	n	0	n	0	T	10|10	13
DLO_r1.0ch02	27832091	T	C	5|5	T	24|26	Y	1,1|2	n	0	T	15|17	n	0	Y	1,1|2	n	0	n	0	C	18|18	Y	3,1|4	T	10|11	C	2|2	n	0	C	26|26	C	4|4	Y	5,1|6	C	13|14	n	0	n	0	C	1|1	n	0	C	9|9	3
DLO_r1.0ch02	27832199	C	A	5|5	C	19|19	n	0	M	1,2|3	C	14|14	n	0	n	0	n	0	M	1,1|2	M	11,4|15	M	5,1|6	C	12|13	n	0	n	0	A	25|25	A	3|3	A	5|5	A	14|15	C	1|1	n	0	C	1|1	n	0	A	9|9	5
DLO_r1.0ch02	27949779	T	C	4|4	Y	7,1|8	C	7|7	T	3|3	Y	10,4|14	n	0	C	3|3	C	2|2	n	0	Y	2,3|5	T	2|2	C	7|7	C	6|6	n	0	C	5|5	C	3|3	Y	2,1|3	n	0	Y	1,1|2	n	0	Y	3,1|4	T	1|1	Y	3,1|4	3
DLO_r1.0ch02	27949906	C	C	1|1	n	0	n	0	T	5|5	C	9|10	n	0	T	1|1	n	0	n	0	C	15|16	T	1|1	C	5|5	C	1|1	n	0	C	16|16	C	1|1	C	1|1	C	4|4	C	4|4	n	0	C	2|2	n	0	Y	2,2|4	11
DLO_r1.0ch02	27949920	C	N	0|1	n	0	n	0	C	5|5	C	13|13	n	0	C	1|1	n	0	n	0	C	15|15	C	1|1	C	4|4	C	1|1	n	0	C	12|15	N	0|1	N	0|1	T	6|6	T	5|5	n	0	T	3|3	n	0	Y	2,2|4	8
DLO_r1.0ch02	27949921	G	G	1|1	n	0	n	0	A	5|5	A	13|13	n	0	N	0|1	n	0	n	0	G	14|15	N	0|1	A	4|4	G	1|1	n	0	G	15|15	G	1|1	G	1|1	G	6|6	G	5|5	n	0	G	3|3	n	0	R	2,2|4	9
DLO_r1.0ch02	28034143	G	K	5,3|8	G	16|17	K	2,3|5	T	17|17	K	31,23|54	G	2|3	T	10|10	G	1|1	K	1,4|5	K	9,17|26	T	6|6	G	14|15	G	15|18	G	3|3	K	9,23|32	K	5,3|8	T	5|5	K	13,17|30	K	10,8|18	N	0|1	T	9|9	n	0	K	2,9|11	6
DLO_r1.0ch02	28034505	A	R	2,3|5	A	4|4	R	3,5|8	R	5,3|8	R	4,6|10	A	4|5	R	3,2|5	G	1|1	R	1,4|5	R	3,3|6	A	5|5	A	13|13	R	6,4|10	G	1|1	R	4,4|8	R	1,3|4	A	4|5	R	9,5|14	R	4,5|9	A	1|1	G	10|10	n	0	A	6|7	7
DLO_r1.0ch02	28034540	A	M	3,2|5	C	4|4	M	5,2|7	A	8|8	A	8|9	A	5|6	A	6|6	A	1|1	A	5|5	M	4,2|6	A	4|5	M	8,4|12	A	9|11	A	1|1	M	5,3|8	M	3,2|5	M	3,2|5	A	12|12	M	7,3|10	A	1|1	A	9|9	n	0	M	4,3|7	12
DLO_r1.0ch02	28034559	G	G	3|4	T	4|4	K	4,3|7	K	4,2|6	G	8|9	G	5|6	K	2,4|6	G	1|1	G	5|5	K	3,3|6	G	4|5	K	4,7|11	K	3,7|10	G	1|1	K	4,4|8	G	3|4	K	1,4|5	G	10|12	K	5,5|10	G	1|1	G	9|9	n	0	K	4,2|6	11
DLO_r1.0ch02	28142545	A	R	2,2|4	G	14|15	G	11|11	R	10,8|18	G	28|28	G	2|2	G	6|6	R	1,1|2	N	0|1	R	2,14|16	G	8|8	G	9|9	G	4|4	N	0|1	R	6,9|15	G	5|5	G	2|2	G	17|17	R	2,6|8	n	0	R	5,6|11	n	0	G	6|6	0
DLO_r1.0ch02	28142624	G	K	2,2|4	K	1,8|9	T	7|7	K	10,6|16	T	22|22	T	3|3	T	8|8	G	1|2	n	0	K	2,12|14	T	6|6	T	5|5	T	4|4	N	0|1	K	5,7|12	T	4|4	N	0|2	T	15|15	K	2,4|6	n	0	K	2,5|7	n	0	T	6|6	1
DLO_r1.0ch02	28142668	G	G	1|3	T	11|12	T	6|6	T	11|12	T	18|18	N	0|1	T	8|8	G	1|2	N	0|1	T	12|12	T	5|5	T	6|6	T	4|4	n	0	T	11|11	T	4|4	N	0|1	T	17|17	G	1|3	n	0	K	1,5|6	n	0	T	4|4	3
DLO_r1.0ch02	28197852	A	R	2,2|4	n	0	A	3|3	A	4|5	A	5|5	R	2,2|4	A	2|2	n	0	n	0	R	3,2|5	n	0	A	1|1	R	2,3|5	n	0	R	3,4|7	A	1|1	A	2|2	A	3|3	A	3|3	n	0	R	1,3|4	n	0	A	1|1	10
DLO_r1.0ch02	28197888	C	Y	4,2|6	N	0|1	T	5|5	Y	8,3|11	Y	4,4|8	Y	4,3|7	Y	2,2|4	C	1|1	N	0|1	Y	3,7|10	N	0|1	T	2|2	Y	6,3|9	n	0	Y	8,3|11	n	0	T	3|3	T	5|5	Y	3,2|5	n	0	C	5|6	n	0	T	3|3	2
DLO_r1.0ch02	28393587	C	C	3|4	G	8|8	C	34|34	G	3|3	C	35|36	C	1|1	S	2,1|3	C	1|1	n	0	C	9|9	C	17|17	G	6|6	C	6|6	C	3|3	C	31|33	C	10|10	C	3|3	S	8,24|32	C	17|17	n	0	C	31|31	N	0|1	C	9|9	15
DLO_r1.0ch02	28393593	A	A	3|4	G	8|8	A	34|34	G	3|3	A	35|36	A	1|1	R	1,2|3	A	1|1	n	0	A	9|9	A	17|17	G	6|6	A	6|6	A	3|3	A	31|33	A	10|10	A	3|3	R	24,8|32	A	17|17	n	0	A	31|31	N	0|1	A	9|9	15
DLO_r1.0ch02	28393702	C	A	2|2	n	0	A	32|32	A	1|1	M	15,4|19	n	0	C	1|1	A	1|1	n	0	n	0	M	11,2|13	n	0	A	5|5	A	3|3	A	30|30	A	9|9	A	4|4	A	14|14	A	15|15	n	0	A	16|16	n	0	A	9|9	1
DLO_r1.0ch02	28393898	C	C	3|4	G	7|7	C	26|26	C	1|2	C	16|17	n	0	N	0|2	n	0	n	0	C	5|5	C	12|12	G	4|4	C	4|4	C	2|2	C	28|30	C	7|7	C	1|1	S	7,19|26	C	14|14	n	0	C	25|25	n	0	C	7|7	14
DLO_r1.0ch02	28562869	G	R	3,7|10	R	19,8|27	R	17,4|21	R	13,3|16	R	18,23|41	G	1|3	R	10,6|16	n	0	A	2|2	G	17|20	G	6|7	R	17,8|25	A	9|9	G	1|2	R	10,11|21	R	6,4|10	R	6,6|12	A	14|15	R	11,2|13	N	0|1	A	14|15	n	0	R	11,2|13	4
DLO_r1.0ch02	28645058	T	Y	8,6|14	C	8|8	Y	5,10|15	Y	9,12|21	Y	7,24|31	C	4|4	T	13|13	C	2|2	n	0	Y	15,44|59	Y	6,2|8	Y	9,8|17	C	3|3	n	0	Y	2,4|6	Y	3,3|6	Y	6,2|8	Y	16,19|35	Y	62,11|73	T	1|1	C	109|118	n	0	Y	5,2|7	2
DLO_r1.0ch02	28645094	C	C	12|12	C	8|8	C	13|13	C	21|21	C	25|27	C	4|4	C	12|12	C	2|2	n	0	C	59|59	Y	6,4|10	C	17|17	Y	1,2|3	n	0	C	6|6	C	7|7	C	6|6	Y	22,7|29	Y	9,62|71	C	2|2	T	109|119	n	0	C	7|7	15
DLO_r1.0ch02	28716946	G	G	3|3	G	13|13	G	8|8	S	15,35|50	n	0	n	0	G	7|7	C	4|4	G	2|2	C	168|168	C	34|37	G	4|4	n	0	G	2|2	n	0	G	5|5	S	11,20|31	n	0	G	9|9	n	0	n	0	n	0	G	10|10	10
DLO_r1.0ch02	28717038	C	C	4|4	C	15|15	C	7|7	Y	15,74|89	n	0	n	0	C	7|7	T	7|7	C	1|1	T	334|334	Y	8,61|69	C	6|6	n	0	C	2|2	n	0	C	7|7	Y	10,42|52	n	0	C	8|8	n	0	n	0	n	0	C	9|9	10
DLO_r1.0ch02	28717085	T	T	22|26	W	25,24|49	W	7,11|18	W	88,23|111	T	59|59	W	7,15|22	W	8,11|19	A	10|10	A	2|2	A	326|349	W	64,25|89	W	11,16|27	T	18|18	W	2,3|5	T	33|33	W	7,10|17	A	50|54	W	8,30|38	W	21,19|40	T	4|4	W	4,9|13	n	0	W	15,20|35	5
DLO_r1.0ch02	29061032	G	G	7|8	K	6,2|8	G	3|3	K	5,5|10	G	24|26	G	1|1	G	7|7	n	0	T	1|1	G	12|13	K	5,2|7	G	9|9	G	9|9	G	1|1	G	19|19	G	3|4	K	1,3|4	K	8,5|13	K	4,4|8	G	1|1	K	2,2|4	n	0	G	6|6	13
DLO_r1.0ch02	29191602	G	R	15,2|17	R	18,11|29	R	18,4|22	R	18,13|31	R	26,8|34	R	17,3|20	R	19,5|24	A	10|10	G	2|2	A	67|72	R	26,7|33	R	34,18|52	R	8,4|12	R	6,13|19	R	79,31|110	R	5,15|20	G	24|24	R	35,8|43	R	28,4|32	G	1|1	R	33,4|37	G	1|2	G	7|7	5
DLO_r1.0ch02	29202686	T	K	16,3|19	T	5|5	T	1|1	n	0	G	21|22	n	0	K	13,2|15	n	0	n	0	K	25,5|30	T	3|3	T	1|1	T	2|2	n	0	G	7|7	T	3|3	T	12|12	K	16,5|21	n	0	n	0	G	8|8	n	0	T	1|1	8
DLO_r1.0ch02	29278875	G	S	25,36|61	C	48|53	S	7,45|52	S	26,67|93	C	203|204	C	15|15	C	27|27	S	4,10|14	S	1,4|5	C	126|127	S	8,28|36	C	55|60	S	20,65|85	C	15|16	S	38,99|137	S	9,27|36	S	6,42|48	S	45,47|92	S	21,65|86	C	6|6	S	34,67|101	C	5|5	S	9,71|80	0
DLO_r1.0ch02	29280284	C	G	61|61	G	29|29	G	8|8	G	28|28	G	98|98	n	0	G	31|34	S	4,9|13	G	11|11	G	44|45	S	18,3|21	G	19|19	C	4|4	C	3|3	G	44|47	G	36|36	G	18|18	G	58|60	n	0	G	10|10	G	32|32	G	3|3	C	3|3	3
DLO_r1.0ch02	29280352	T	G	116|116	G	56|56	G	14|14	G	51|51	G	181|181	n	0	G	56|60	K	8,8|16	G	20|20	G	86|87	G	33|35	G	36|36	T	3|3	T	3|3	G	79|82	G	64|64	G	34|34	G	111|114	n	0	G	18|18	G	61|61	G	5|5	T	3|3	3
DLO_r1.0ch02	29280400	C	T	122|122	T	64|64	T	15|15	T	56|56	T	197|197	n	0	T	59|63	Y	7,8|15	T	22|22	T	92|93	T	35|38	T	38|38	C	3|3	C	2|2	T	88|91	T	73|73	T	34|34	T	115|117	n	0	T	19|19	T	61|61	T	6|6	C	3|3	3
DLO_r1.0ch02	29388187	T	Y	8,9|17	Y	17,10|27	Y	13,9|22	Y	20,10|30	C	96|96	C	7|7	Y	18,10|28	C	2|2	Y	3,1|4	C	26|26	C	2|2	Y	20,16|36	C	19|19	C	8|8	C	28|28	Y	4,12|16	Y	5,14|19	C	38|38	C	22|23	C	2|2	C	21|21	T	1|1	Y	25,6|31	1
DLO_r1.0ch02	29475699	G	S	3,2|5	G	3|3	S	1,3|4	G	2|2	S	5,12|17	G	1|3	n	0	N	0|1	n	0	S	7,5|12	C	4|4	S	2,2|4	G	1|3	G	1|1	S	3,5|8	S	2,2|4	C	4|4	S	5,3|8	C	3|3	n	0	S	3,3|6	n	0	S	1,3|4	5
DLO_r1.0ch02	29524867	C	Y	1,5|6	T	6|6	Y	1,4|5	T	57|58	T	115|119	T	13|13	C	1|2	n	0	C	5|6	Y	4,2|6	T	3|3	T	5|5	T	43|44	T	13|13	T	39|42	Y	2,9|11	C	1|1	Y	91,117|208	C	44|44	T	5|5	C	1|1	n	0	N	0|2	5
DLO_r1.0ch02	29524868	G	R	5,1|6	A	6|6	R	4,1|5	A	58|58	A	115|119	A	13|13	G	1|2	n	0	G	5|6	R	2,4|6	A	3|3	A	5|5	A	43|44	A	13|13	A	39|42	R	9,2|11	G	1|1	R	117,91|208	A	42|44	A	5|5	G	1|1	n	0	N	0|2	4
DLO_r1.0ch02	29524981	G	R	3,1|4	A	5|5	G	1|3	A	52|53	A	113|118	A	12|12	G	2|3	n	0	R	5,1|6	R	5,6|11	R	4,1|5	A	3|3	A	45|46	A	13|13	A	38|42	A	8|8	G	1|2	A	206|207	A	44|47	A	6|6	G	2|3	n	0	N	0|1	4
DLO_r1.0ch02	29524984	C	M	3,1|4	A	5|5	C	1|3	A	52|53	A	114|119	A	12|12	C	2|3	n	0	M	5,1|6	M	6,6|12	M	4,1|5	A	3|3	A	45|46	A	13|13	A	38|42	A	8|8	C	1|2	A	204|204	A	44|47	A	6|6	C	2|2	n	0	N	0|1	4
DLO_r1.0ch02	29525029	A	W	1,3|4	T	6|6	W	1,5|6	T	54|56	T	111|118	T	13|13	A	2|3	n	0	W	1,5|6	W	4,5|9	W	1,4|5	T	4|4	T	46|49	T	13|13	T	39|42	W	2,9|11	A	2|2	T	201|201	T	45|46	T	5|5	A	3|3	n	0	A	1|2	4
DLO_r1.0ch02	29533677	G	S	7,33|40	G	18|22	C	68|71	S	12,51|63	C	316|324	C	45|49	C	76|81	C	23|25	S	4,9|13	C	187|191	G	19|19	G	9|9	C	67|71	S	3,13|16	S	17,68|85	C	43|46	C	91|96	S	18,85|103	S	6,32|38	C	15|15	C	99|109	C	2|2	C	240|244	3
DLO_r1.0ch02	29533704	C	Y	9,55|64	Y	15,7|22	T	121|123	Y	14,93|107	T	544|555	T	89|91	T	125|129	T	44|46	Y	8,16|24	T	336|340	C	28|28	C	10|10	T	118|124	Y	6,23|29	Y	19,118|137	T	77|79	T	158|163	Y	19,155|174	T	57|63	T	28|28	T	184|194	T	5|5	T	435|442	2
DLO_r1.0ch02	29649151	A	M	9,4|13	M	13,5|18	M	6,2|8	M	16,5|21	A	50|50	A	8|8	M	11,3|14	A	7|7	A	6|6	A	36|36	A	22|22	M	13,8|21	A	13|13	A	2|2	A	25|25	C	7|7	A	21|25	M	15,8|23	M	26,7|33	A	6|6	A	10|10	n	0	A	21|25	13
DLO_r1.0ch02	29739930	C	C	32|32	C	249|249	C	116|116	T	134|138	T	393|393	T	23|23	T	6|6	C	38|38	C	6|6	T	40|40	n	0	C	148|148	C	59|59	n	0	n	0	Y	174,42|216	C	144|144	T	70|70	C	169|169	T	20|20	Y	176,91|267	n	0	Y	184,75|259	9
DLO_r1.0ch02	30000420	C	C	1|3	C	14|14	C	2|2	C	1|3	C	6|7	C	18|20	n	0	n	0	C	7|7	M	5,2|7	C	60|60	C	17|17	C	2|2	C	4|4	M	4,3|7	C	8|8	C	5|5	A	4|4	C	11|11	C	1|1	C	9|9	n	0	C	10|10	17
DLO_r1.0ch02	30026173	G	G	2|3	G	32|32	G	5|6	G	14|14	G	13|16	G	7|7	G	5|5	G	5|5	N	0|1	R	7,13|20	G	12|12	G	24|24	R	2,7|9	G	4|4	R	4,10|14	R	3,8|11	N	0|1	G	10|10	G	13|16	n	0	G	22|26	n	0	G	11|11	15
DLO_r1.0ch02	30065780	A	R	57,34|91	G	10|10	G	32|32	G	28|28	G	33|33	G	2|2	G	2|2	G	4|4	n	0	A	185|190	G	34|34	G	21|21	R	6,4|10	G	4|4	G	18|18	R	54,11|65	G	69|69	R	108,73|181	R	75,44|119	n	0	R	106,49|155	G	4|4	R	148,72|220	1
DLO_r1.0ch02	30065795	G	R	34,58|92	A	10|10	A	32|32	A	28|28	A	34|34	A	2|2	A	2|2	A	4|4	n	0	G	189|194	A	34|34	A	21|21	R	4,6|10	A	4|4	A	18|18	R	12,55|67	A	70|70	R	74,110|184	R	45,74|119	n	0	R	49,106|155	A	4|4	R	72,147|219	1
DLO_r1.0ch02	30108740	A	R	3,3|6	R	29,6|35	A	23|25	A	26|27	R	9,4|13	A	12|12	G	3|3	A	6|6	A	11|11	A	69|70	R	1,1|2	R	24,5|29	A	21|22	A	9|9	A	80|83	A	28|28	A	18|19	A	39|41	A	55|56	A	1|1	A	41|42	n	0	A	95|96	16
DLO_r1.0ch02	30108821	C	M	3,3|6	C	59|59	C	43|43	C	55|56	M	17,14|31	C	25|25	C	4|4	M	3,8|11	C	24|24	C	138|140	C	3|4	C	60|60	C	43|44	C	18|18	C	144|155	C	53|55	C	45|46	C	71|74	C	107|112	A	2|2	C	80|80	n	0	C	188|188	18
DLO_r1.0ch02	30108882	G	R	2,4|6	R	29,6|35	A	23|25	A	26|28	R	13,8|21	A	13|13	G	2|2	A	6|6	A	12|12	A	74|75	G	3|3	R	27,7|34	R	21,4|25	A	10|10	A	78|81	A	28|29	A	21|22	A	41|43	A	56|58	N	0|1	A	41|42	n	0	A	98|99	2
DLO_r1.0ch02	30553706	A	R	1,2|3	R	9,8|17	A	6|7	A	4|4	R	25,8|33	R	2,2|4	R	2,3|5	R	1,2|3	n	0	A	8|10	A	1|1	R	7,7|14	A	40|40	n	0	G	2|2	A	11|11	A	9|11	R	6,5|11	A	22|22	A	4|5	A	8|8	n	0	R	22,6|28	10
DLO_r1.0ch02	30553947	T	N	0|1	C	13|13	T	2|3	C	6|6	Y	9,5|14	C	4|4	C	2|2	N	0|1	n	0	Y	9,2|11	C	3|3	Y	16,2|18	N	0|1	n	0	C	3|3	T	3|3	Y	3,5|8	Y	3,5|8	Y	5,4|9	T	1|1	T	1|1	n	0	Y	5,2|7	4
DLO_r1.0ch02	30554029	C	n	0	C	10|10	C	1|1	C	5|5	Y	11,5|16	C	3|3	C	2|2	C	1|1	n	0	Y	7,2|9	C	1|1	C	11|11	C	3|3	n	0	C	1|1	Y	1,3|4	Y	2,2|4	Y	4,5|9	Y	5,3|8	Y	1,1|2	T	1|1	n	0	C	6|7	11
DLO_r1.0ch02	30574869	T	Y	3,15|18	T	39|43	T	80|80	C	4|4	Y	26,109|135	C	2|2	C	4|4	T	7|7	C	2|2	C	10|10	C	1|1	T	56|57	T	98|99	C	2|2	T	88|90	T	49|49	T	39|41	T	70|74	T	41|42	T	9|9	T	34|36	n	0	T	160|160	13
DLO_r1.0ch02	30574893	C	T	20|22	T	44|44	T	81|81	Y	4,4|8	Y	34,118|152	C	3|4	C	9|9	T	7|7	C	1|2	T	12|12	C	6|7	T	59|59	T	98|102	Y	4,4|8	T	95|95	T	54|54	T	42|44	T	78|86	T	45|46	T	9|9	T	36|40	n	0	T	165|165	4
DLO_r1.0ch02	30575132	A	n	0	n	0	R	1,6|7	A	8|8	A	29|31	n	0	A	8|8	n	0	A	1|1	A	7|7	R	7,4|11	R	2,2|4	A	12|13	A	6|6	A	4|5	n	0	R	8,5|13	R	5,3|8	R	1,2|3	n	0	R	5,5|10	n	0	G	1|1	8
DLO_r1.0ch02	30595053	T	Y	1,2|3	T	4|5	T	4|4	T	9|9	T	7|8	C	1|1	T	3|3	Y	1,1|2	T	1|1	Y	2,4|6	Y	1,2|3	T	5|6	T	5|5	n	0	T	10|11	T	2|2	T	2|2	T	4|4	T	3|3	n	0	T	2|2	T	1|1	T	3|4	16
DLO_r1.0ch02	30595071	C	C	2|3	T	6|6	T	4|4	T	9|9	Y	2,7|9	N	0|1	C	1|2	N	0|1	N	0|1	Y	6,2|8	Y	1,2|3	T	7|7	T	5|5	N	0|1	Y	4,8|12	C	3|3	C	2|3	Y	1,4|5	T	2|2	n	0	N	0|2	C	1|1	C	4|5	6
DLO_r1.0ch02	30597099	G	C	2|2	S	4,2|6	G	6|6	G	7|7	G	9|11	S	1,3|4	G	1|2	n	0	n	0	S	6,3|9	G	1|2	S	5,3|8	G	3|4	n	0	C	3|3	G	3|3	S	1,2|3	G	3|4	C	3|3	n	0	S	2,2|4	n	0	C	6|6	8
DLO_r1.0ch02	30662887	T	T	5|5	T	10|10	T	42|42	T	157|162	Y	8,3|11	T	49|49	Y	5,4|9	T	1|1	n	0	T	9|9	T	4|5	T	12|12	C	9|10	T	1|1	T	36|36	T	4|4	n	0	T	3|3	T	68|68	n	0	Y	6,1|7	n	0	T	2|2	15
DLO_r1.0ch02	30662937	A	R	5,4|9	R	13,2|15	A	44|44	R	142,20|162	G	18|18	A	46|48	G	11|11	A	1|1	n	0	G	14|14	G	10|10	R	12,5|17	G	10|10	A	2|2	G	46|46	R	3,3|6	G	1|1	G	4|4	A	70|70	n	0	G	5|5	n	0	G	2|2	5
DLO_r1.0ch02	30662951	T	T	7|7	T	13|13	T	44|44	T	154|159	W	12,6|18	T	48|48	W	5,5|10	T	1|1	n	0	T	16|16	T	7|7	T	15|15	W	3,1|4	T	1|1	T	31|31	T	4|4	n	0	T	1|1	T	38|38	n	0	A	2|2	n	0	T	1|1	15
DLO_r1.0ch02	30714039	T	T	1|1	T	5|5	T	2|2	T	1|1	T	2|2	n	0	T	1|1	n	0	C	1|1	T	7|7	n	0	T	7|7	T	2|2	n	0	T	3|3	C	1|1	n	0	Y	1,2|3	T	2|2	n	0	T	1|1	T	1|1	n	0	13
DLO_r1.0ch02	30739298	T	Y	8,3|11	Y	13,3|16	T	25|30	Y	14,17|31	Y	54,12|66	Y	5,2|7	C	8|8	Y	3,1|4	N	0|1	Y	24,4|28	Y	10,9|19	Y	21,7|28	Y	16,8|24	N	0|1	C	24|25	T	17|20	Y	2,5|7	Y	21,10|31	Y	8,7|15	N	0|1	Y	8,13|21	n	0	T	22|27	3
DLO_r1.0ch02	30739572	T	T	12|12	Y	2,9|11	T	10|10	Y	5,14|19	Y	5,18|23	T	1|1	C	1|1	T	1|1	n	0	Y	4,14|18	T	6|6	Y	3,11|14	Y	3,7|10	Y	1,2|3	Y	2,3|5	T	13|13	T	4|4	Y	2,1|3	T	8|8	N	0|1	T	10|11	n	0	T	16|17	10
DLO_r1.0ch02	30969123	T	Y	35,84|119	T	106|106	T	57|57	T	64|64	T	105|105	C	16|16	T	41|41	T	8|8	T	9|9	T	210|210	T	65|65	T	128|128	C	46|50	C	3|3	T	226|226	T	68|68	T	65|65	Y	57,185|242	T	88|88	n	0	C	42|42	T	3|3	T	281|281	16
DLO_r1.0ch02	30969172	C	Y	89,39|128	C	112|112	C	63|63	C	68|68	C	111|111	T	17|17	C	44|44	C	8|8	C	10|10	C	220|220	C	69|69	C	131|131	T	48|52	T	2|2	C	235|235	C	69|69	C	67|67	Y	187,56|243	C	92|92	n	0	T	42|42	C	3|3	C	287|287	16
DLO_r1.0ch02	30969198	C	Y	207,32|239	T	208|208	C	117|117	C	122|122	T	203|203	C	32|32	Y	20,64|84	Y	10,6|16	C	16|16	Y	206,195|401	C	128|128	T	242|242	C	85|91	C	4|4	Y	323,103|426	Y	92,31|123	Y	87,35|122	Y	201,243|444	C	158|158	n	0	C	75|75	T	6|6	Y	415,116|531	9
DLO_r1.0ch02	30977763	G	R	5,4|9	R	18,10|28	G	11|11	G	22|22	R	16,39|55	G	9|9	R	7,5|12	A	3|3	G	2|2	R	22,21|43	G	12|12	R	7,10|17	R	7,12|19	G	4|4	R	6,13|19	R	2,3|5	R	3,2|5	A	12|12	G	4|4	G	1|2	G	11|11	n	0	A	14|14	9
DLO_r1.0ch02	30978760	G	S	3,2|5	G	3|4	G	3|3	G	7|7	G	16|16	G	2|2	S	5,2|7	n	0	n	0	S	11,3|14	G	3|3	S	1,2|3	G	4|4	n	0	G	8|8	S	2,2|4	C	3|3	C	12|12	G	3|3	G	2|2	G	4|4	n	0	C	6|6	11
DLO_r1.0ch02	30978770	C	Y	3,3|6	Y	1,3|4	T	2|2	T	7|7	T	16|16	T	2|2	Y	1,6|7	n	0	n	0	Y	3,10|13	T	3|3	Y	2,3|5	T	4|4	n	0	T	8|8	C	1|3	C	2|3	C	13|13	T	3|3	T	2|2	T	5|5	n	0	C	5|5	4
DLO_r1.0ch02	31021657	A	R	2,3|5	A	3|4	R	1,2|3	G	3|3	R	3,2|5	R	1,1|2	A	1|1	G	1|1	A	1|1	G	6|6	A	3|4	R	3,2|5	A	1|1	A	1|1	R	3,8|11	A	1|1	A	1|1	R	2,3|5	R	1,2|3	n	0	R	1,1|2	n	0	R	2,4|6	8
DLO_r1.0ch02	31027096	A	G	6|6	G	14|14	G	13|13	G	11|12	G	54|54	G	10|10	G	14|14	G	9|9	n	0	G	5|5	G	8|8	G	12|12	G	15|15	n	0	G	15|15	G	1|1	G	1|1	G	18|18	R	2,15|17	G	5|5	G	22|22	G	1|1	G	4|4	0
DLO_r1.0ch02	31027169	A	A	4|4	A	8|9	R	3,3|6	A	9|9	A	29|33	A	6|6	A	8|9	A	3|3	N	0|1	G	4|4	R	7,2|9	R	6,2|8	A	10|10	N	0|1	A	9|9	N	0|1	N	0|1	A	10|10	R	5,2|7	A	2|2	A	12|14	A	1|1	G	3|3	13
DLO_r1.0ch02	31058384	C	C	1|1	C	4|4	n	0	M	1,2|3	M	8,4|12	n	0	C	4|4	C	1|1	C	2|2	C	6|6	A	2|2	C	5|5	M	5,2|7	n	0	C	2|2	C	2|2	C	4|4	C	7|8	C	8|8	C	3|3	C	1|2	n	0	C	8|8	15
DLO_r1.0ch02	31066850	T	W	2,2|4	W	9,12|21	T	4|4	T	5|5	W	11,16|27	T	2|2	W	4,10|14	N	0|1	T	5|5	W	19,3|22	T	8|9	W	9,13|22	T	10|10	T	1|1	W	6,1|7	T	17|17	T	4|4	W	5,13|18	W	2,3|5	T	2|2	T	4|4	n	0	T	8|10	12
DLO_r1.0ch02	31066855	G	R	2,2|4	R	6,17|23	G	4|4	G	6|6	G	27|29	G	2|2	R	7,7|14	G	1|1	G	4|5	G	19|22	R	2,7|9	R	6,18|24	R	7,3|10	N	0|1	G	7|7	G	14|17	R	2,2|4	R	10,8|18	G	6|6	G	2|2	R	3,1|4	n	0	R	6,5|11	11
DLO_r1.0ch02	31066911	A	A	7|7	A	21|24	M	2,2|4	M	4,3|7	M	15,16|31	C	2|2	A	14|15	A	1|1	A	4|5	A	25|25	M	8,3|11	A	18|20	A	6|7	A	2|2	M	7,2|9	A	14|15	A	3|4	A	17|18	A	4|5	N	0|2	A	4|5	n	0	M	6,4|10	14
DLO_r1.0ch02	31086600	A	A	3|3	A	6|7	A	1|1	A	1|2	R	5,4|9	N	0|1	A	2|3	n	0	A	1|2	A	10|10	A	6|7	R	2,2|4	A	2|3	A	2|2	A	1|2	R	3,5|8	A	1|1	R	2,3|5	A	1|2	N	0|1	G	5|5	n	0	A	2|2	14
DLO_r1.0ch02	31086746	G	G	3|3	G	6|6	G	1|1	R	2,1|3	R	4,4|8	G	2|2	G	2|2	n	0	G	1|2	G	10|10	G	6|7	G	4|4	R	1,1|2	G	1|1	G	2|2	R	5,3|8	G	1|1	R	2,3|5	G	3|3	A	1|1	A	5|5	n	0	G	3|3	14
DLO_r1.0ch02	31229640	C	n	0	C	6|6	C	2|2	C	3|3	C	13|13	C	4|4	C	1|1	C	2|2	C	2|2	Y	7,5|12	C	3|3	C	2|2	C	9|10	C	1|1	Y	4,3|7	C	2|2	C	3|3	C	5|5	C	2|2	C	2|2	C	8|8	n	0	C	6|6	19
DLO_r1.0ch02	31246967	G	S	6,2|8	S	2,7|9	G	4|4	S	8,15|23	G	23|23	n	0	G	2|2	C	2|2	G	1|1	S	12,3|15	S	1,3|4	S	2,3|5	G	5|6	G	1|1	S	8,9|17	S	2,2|4	G	5|5	G	13|13	S	1,2|3	G	2|2	S	1,3|4	n	0	S	12,10|22	9
DLO_r1.0ch02	31278075	T	Y	40,38|78	Y	58,97|155	Y	23,13|36	C	315|315	Y	101,360|461	Y	22,36|58	T	113|113	T	11|11	C	3|3	T	295|295	C	31|31	Y	54,104|158	Y	25,52|77	T	33|34	T	261|261	Y	10,17|27	Y	20,49|69	Y	40,131|171	Y	104,80|184	Y	6,19|25	T	66|66	T	13|13	Y	50,95|145	7
DLO_r1.0ch02	31278111	G	R	40,38|78	R	58,97|155	R	21,13|34	A	310|310	R	101,368|469	R	21,37|58	G	114|114	G	12|12	A	3|3	G	297|297	A	30|30	R	55,107|162	R	24,54|78	G	33|33	G	265|265	R	11,17|28	R	19,52|71	R	41,132|173	R	103,86|189	R	6,20|26	G	67|67	G	13|13	R	50,99|149	7
DLO_r1.0ch02	31278231	A	R	41,38|79	R	57,95|152	R	29,13|42	A	316|316	R	102,367|469	R	23,39|62	G	112|112	R	3,13|16	A	7|7	G	294|294	A	37|37	R	52,108|160	R	30,49|79	G	33|33	G	264|264	R	10,18|28	R	19,51|70	R	37,121|158	R	107,88|195	R	9,18|27	G	69|70	G	11|11	R	46,93|139	3
DLO_r1.0ch02	31278280	A	M	43,37|80	M	66,92|158	M	32,13|45	A	326|326	M	189,277|467	M	22,37|59	M	25,83|108	M	3,12|15	A	7|7	M	129,164|293	A	38|38	M	54,100|154	M	56,26|82	C	33|34	M	108,149|257	A	30|30	M	42,30|72	A	171|171	M	119,84|203	M	10,14|24	M	36,31|67	M	4,6|10	M	110,35|145	5
DLO_r1.0ch02	31278291	T	T	40|40	T	66|66	T	29|29	T	326|326	K	83,110|193	T	21|21	G	25|25	K	2,3|5	T	7|7	G	128|128	T	36|36	T	55|55	K	24,31|55	G	19|19	G	107|107	K	17,14|31	K	19,22|41	K	127,42|169	T	114|114	K	3,7|10	G	32|34	G	4|4	K	61,49|110	9
DLO_r1.0ch02	31282561	T	Y	17,2|19	Y	39,11|50	Y	21,26|47	T	44|44	C	184|199	Y	26,5|31	C	68|68	C	9|9	T	2|2	C	215|217	T	14|14	Y	54,11|65	Y	64,9|73	Y	18,3|21	C	171|172	Y	13,8|21	Y	45,7|52	C	97|103	Y	55,9|64	C	17|18	Y	54,7|61	C	6|6	Y	54,15|69	3
DLO_r1.0ch02	31341148	G	n	0	G	2|2	n	0	K	3,5|8	K	8,6|14	G	1|1	K	1,4|5	n	0	n	0	K	2,4|6	G	1|2	G	2|2	N	0|1	G	2|2	K	3,3|6	n	0	G	2|3	G	5|5	K	2,2|4	G	1|1	T	2|2	n	0	G	5|5	9
DLO_r1.0ch02	31522470	T	C	10|11	T	1|1	C	8|8	Y	4,1|5	C	18|18	N	0|1	C	2|2	C	2|2	C	2|2	Y	9,3|12	N	0|1	T	8|8	T	2|2	n	0	Y	3,5|8	N	0|1	C	7|7	Y	9,3|12	C	13|13	N	0|1	T	8|10	n	0	Y	13,6|19	4
DLO_r1.0ch02	31522842	A	R	9,5|14	A	1|1	A	9|9	A	8|8	G	25|25	A	2|2	R	1,3|4	A	3|3	A	2|2	R	3,11|14	G	1|1	A	9|9	A	6|6	n	0	R	6,6|12	A	3|3	R	3,6|9	R	3,11|14	A	16|16	G	1|1	A	11|11	n	0	A	21|21	12
DLO_r1.0ch02	31524165	C	C	132|142	Y	35,227|262	T	50|50	Y	46,98|144	T	344|344	Y	31,27|58	T	174|174	Y	4,19|23	T	7|7	Y	101,194|295	T	135|135	Y	69,182|251	Y	112,143|255	Y	28,28|56	Y	112,203|315	Y	49,17|66	Y	61,39|100	C	201|223	Y	27,18|45	T	12|12	Y	176,58|234	N	0|1	Y	145,55|200	2
DLO_r1.0ch02	31847330	A	A	9|11	M	7,4|11	M	3,4|7	A	10|10	C	7|7	A	1|1	N	0|1	A	1|1	A	2|2	A	12|12	A	9|9	A	9|10	M	7,6|13	A	4|5	M	11,5|16	A	4|4	C	2|2	A	6|6	A	5|5	C	2|2	M	10,5|15	n	0	M	2,4|6	12
DLO_r1.0ch02	31847395	G	R	3,5|8	G	8|8	G	5|5	G	6|6	G	8|8	G	1|1	G	1|1	G	1|1	N	0|1	G	9|9	G	3|4	G	8|8	G	9|11	G	4|4	G	12|12	A	3|3	G	2|2	G	4|4	G	3|3	G	2|2	R	9,4|13	n	0	G	2|3	18
DLO_r1.0ch02	31847640	T	Y	5,8|13	Y	10,2|12	Y	4,4|8	Y	2,6|8	C	8|8	Y	1,1|2	C	2|2	C	1|1	Y	1,1|2	C	11|11	Y	4,7|11	Y	4,8|12	Y	10,5|15	C	5|5	C	18|18	T	4|4	C	3|3	Y	2,6|8	T	6|7	C	2|2	Y	7,11|18	n	0	Y	7,1|8	2
DLO_r1.0ch02	31911324	G	n	0	G	4|4	R	2,2|4	G	19|19	R	8,7|15	G	1|1	G	3|4	A	3|3	n	0	R	8,15|23	G	69|69	G	13|13	G	2|3	G	33|33	G	114|126	R	9,3|12	R	5,8|13	R	16,3|19	G	4|4	n	0	A	4|4	n	0	R	5,3|8	10
DLO_r1.0ch02	31911341	G	n	0	G	2|2	G	2|3	G	11|11	R	4,5|9	G	1|1	R	2,2|4	N	0|2	n	0	R	4,11|15	G	37|37	G	10|10	G	2|3	G	17|17	G	62|69	R	5,3|8	R	3,5|8	A	9|10	G	3|3	n	0	N	0|2	n	0	R	2,2|4	10
DLO_r1.0ch02	31911343	A	n	0	A	2|2	A	2|3	A	11|11	R	5,4|9	A	1|1	R	2,2|4	N	0|2	n	0	R	11,4|15	A	37|37	A	10|10	A	2|3	A	17|17	A	62|69	R	3,5|8	R	5,3|8	G	9|10	A	3|3	n	0	N	0|2	n	0	R	2,2|4	10
DLO_r1.0ch02	32024107	A	R	6,2|8	R	3,4|7	R	4,3|7	R	3,3|6	R	6,7|13	A	1|2	N	0|1	n	0	n	0	R	7,3|10	A	4|4	R	4,3|7	A	1|1	A	1|1	R	8,6|14	R	3,3|6	G	6|6	R	5,2|7	R	1,4|5	n	0	R	4,6|10	A	1|1	R	2,5|7	5
DLO_r1.0ch02	32108630	G	A	66|68	G	69|69	R	35,61|96	R	55,60|115	G	192|192	G	5|5	G	50|50	G	5|5	A	26|26	G	75|75	R	30,44|74	G	113|113	R	85,78|164	G	11|11	G	68|68	A	71|72	R	14,36|50	A	97|97	G	39|39	G	12|12	R	65,14|79	n	0	R	131,80|211	11
DLO_r1.0ch02	32108707	C	A	64|68	C	76|76	M	32,60|92	M	55,52|107	C	199|199	C	7|7	C	53|53	C	5|5	A	26|26	C	81|81	M	30,41|71	C	120|120	M	89,66|155	C	10|10	C	76|79	A	71|73	M	14,36|50	A	93|93	C	44|44	C	12|12	M	70,13|83	n	0	M	132,83|215	11
DLO_r1.0ch02	32108833	G	G	70|70	G	79|79	K	61,42|103	G	115|115	T	191|205	K	4,5|9	T	49|53	G	4|4	G	25|25	T	80|83	G	77|77	G	127|127	K	126,39|165	K	5,5|10	G	93|93	G	73|73	G	52|52	G	99|99	G	43|43	T	11|12	G	82|82	n	0	K	178,41|219	13
DLO_r1.0ch03	208958	G	A	5|5	A	13|13	n	0	A	17|17	G	35|35	n	0	A	2|2	n	0	N	0|1	A	5|5	A	6|6	A	5|5	n	0	N	0|1	A	37|37	A	2|2	n	0	A	14|14	R	11,4|15	n	0	A	5|5	n	0	A	4|4	1
DLO_r1.0ch03	209035	T	C	3|3	Y	3,3|6	N	0|1	C	17|17	C	26|26	n	0	C	3|3	n	0	T	2|2	C	5|5	C	8|8	Y	3,6|9	C	2|2	C	5|5	C	42|42	C	4|4	n	0	C	18|18	C	12|12	n	0	C	5|5	n	0	C	7|7	1
DLO_r1.0ch03	353259	A	A	1|2	R	5,3|8	N	0|1	R	2,3|5	G	21|21	G	3|3	G	2|2	N	0|1	A	1|2	R	6,5|11	G	7|7	R	3,2|5	R	2,4|6	n	0	R	3,5|8	n	0	N	0|1	G	3|3	R	3,4|7	N	0|1	G	3|3	n	0	G	8|8	2
DLO_r1.0ch03	353610	A	G	1|1	G	3|3	n	0	G	4|4	G	16|16	G	2|2	G	1|1	n	0	G	1|1	R	6,3|9	G	6|6	R	1,1|2	G	3|3	n	0	G	6|6	n	0	n	0	n	0	R	1,4|5	G	1|1	G	2|2	n	0	G	4|4	0
DLO_r1.0ch03	353669	A	M	1,1|2	M	5,3|8	C	1|1	M	2,3|5	C	21|21	C	3|3	C	3|3	C	1|1	A	1|1	M	6,5|11	C	7|7	A	3|3	M	2,3|5	n	0	M	3,5|8	n	0	C	1|1	C	3|3	M	2,3|5	C	1|1	C	3|3	n	0	C	7|7	2
DLO_r1.0ch03	556676	C	S	31,23|54	C	612|612	C	177|177	C	629|629	C	521|521	C	94|94	C	208|208	S	55,26|81	C	20|20	S	157,471|628	S	104,73|177	C	497|497	S	91,128|219	S	26,43|69	S	157,404|561	S	33,49|82	C	123|133	C	200|200	C	226|226	C	2|2	S	42,69|111	C	3|3	S	31,145|176	13
DLO_r1.0ch03	556731	A	R	24,33|57	R	109,521|630	R	127,60|187	R	518,125|643	A	532|547	R	39,60|99	R	158,55|213	R	11,72|83	A	20|20	R	176,476|652	G	188|188	R	90,418|508	R	247,103|350	R	85,26|111	R	426,528|954	R	95,65|160	A	241|261	A	397|397	R	270,175|445	A	4|4	R	50,167|217	G	6|6	R	199,153|352	5
DLO_r1.0ch03	556827	T	T	1|1	T	13|13	T	17|17	Y	15,68|83	T	68|68	Y	5,3|8	T	33|33	T	4|4	T	1|1	Y	38,23|61	Y	5,6|11	T	19|19	T	24|24	T	10|10	T	40|40	T	5|5	T	21|21	T	50|50	T	22|22	n	0	T	12|12	T	1|1	T	30|30	18
DLO_r1.0ch03	557228	T	n	0	G	11|11	T	13|13	K	13,60|73	T	54|54	T	7|7	K	8,26|34	T	2|2	T	1|1	T	56|56	T	11|11	G	18|18	T	17|17	T	8|8	T	31|31	T	5|5	T	17|17	T	46|46	T	16|16	T	1|1	T	7|7	T	1|1	T	34|34	18
DLO_r1.0ch03	584483	C	C	4|4	C	3|3	C	1|1	C	10|10	C	7|7	T	1|1	n	0	n	0	n	0	C	13|13	C	1|1	C	3|3	Y	2,1|3	n	0	Y	1,1|2	C	2|2	C	1|1	C	6|6	C	3|3	C	1|1	C	1|1	n	0	C	1|1	15
DLO_r1.0ch03	595548	T	N	0|1	Y	2,7|9	Y	4,3|7	Y	7,6|13	Y	16,5|21	T	2|3	T	2|2	n	0	T	2|3	Y	4,3|7	T	2|3	Y	4,8|12	T	2|2	T	2|2	T	12|14	Y	3,1|4	Y	3,9|12	Y	4,7|11	Y	5,6|11	n	0	Y	2,5|7	n	0	Y	4,13|17	7
DLO_r1.0ch03	613285	G	R	37,59|96	R	41,145|186	G	114|114	G	188|188	R	244,183|427	G	22|22	R	55,99|154	R	11,9|20	G	19|19	R	181,176|357	R	27,124|151	R	39,151|190	R	111,64|175	R	8,13|21	R	85,222|307	G	89|89	G	151|151	G	350|350	G	123|123	R	21,11|32	R	83,170|253	R	2,2|4	G	177|177	9
DLO_r1.0ch03	698815	A	n	0	A	2|2	A	17|17	T	24|24	A	96|96	T	4|4	A	7|7	n	0	A	2|2	A	1|1	A	11|11	A	2|2	A	21|21	A	2|2	A	5|5	A	13|13	A	17|17	A	19|19	A	2|2	A	4|4	A	17|17	n	0	A	39|39	18
DLO_r1.0ch03	780746	G	G	24|27	S	21,6|27	G	27|29	S	39,14|53	S	76,14|90	S	6,4|10	G	13|13	G	2|2	C	5|5	S	33,13|46	S	10,10|20	G	30|34	C	22|24	N	0|1	G	15|15	C	2|2	C	6|6	S	7,3|10	S	12,5|17	C	2|2	G	4|4	N	0|1	S	6,8|14	7
DLO_r1.0ch03	841424	G	C	31|32	S	22,44|66	G	8|8	C	40|42	S	23,33|56	C	17|18	G	5|5	S	4,19|23	N	0|1	S	8,44|52	C	26|28	S	45,35|80	S	4,28|32	C	3|3	C	58|63	S	4,20|24	S	9,13|22	S	6,27|33	S	11,37|48	C	3|3	C	63|67	C	6|6	C	38|40	2
DLO_r1.0ch03	862502	A	R	3,3|6	R	1,5|6	G	3|3	G	7|7	R	5,18|23	N	0|1	A	4|5	n	0	n	0	R	3,6|9	n	0	R	4,10|14	N	0|1	n	0	R	2,7|9	R	1,3|4	G	3|3	A	11|13	n	0	N	0|1	A	9|9	n	0	R	1,8|9	3
DLO_r1.0ch03	862537	C	Y	3,6|9	C	9|11	Y	2,3|5	Y	8,6|14	Y	10,19|29	n	0	T	5|5	n	0	n	0	Y	5,11|16	N	0|1	Y	5,11|16	T	4|4	N	0|1	T	10|11	C	1|3	T	2|2	T	20|20	C	2|2	C	2|2	T	14|14	n	0	Y	12,4|16	4
DLO_r1.0ch03	862546	G	K	3,6|9	G	8|10	K	2,3|5	K	8,9|17	K	12,22|34	n	0	T	7|7	n	0	n	0	K	5,12|17	N	0|1	K	5,11|16	T	4|4	N	0|1	T	9|9	G	1|3	N	0|2	T	19|19	G	2|2	G	2|2	T	16|16	n	0	K	13,4|17	4
DLO_r1.0ch03	898245	C	Y	17,11|28	C	98|98	Y	37,24|61	Y	4,23|27	C	125|125	Y	12,17|29	C	35|35	C	5|5	C	9|9	Y	108,61|169	C	13|13	C	87|87	C	41|41	C	6|6	C	53|53	C	37|37	C	70|70	C	37|37	Y	33,24|57	C	13|13	C	90|90	n	0	Y	52,27|79	15
DLO_r1.0ch03	905653	C	C	12|12	C	448|448	C	74|74	C	11|11	C	449|449	C	43|43	C	199|199	C	34|34	C	34|34	C	542|542	C	8|8	C	367|367	C	152|155	C	30|34	C	317|317	C	55|55	C	203|203	C	235|235	C	154|154	C	20|20	Y	155,56|211	n	0	C	132|132	21
DLO_r1.0ch03	905741	A	R	1,4|5	R	24,200|224	G	36|36	A	6|6	G	215|225	G	22|22	G	99|99	G	17|17	G	17|17	G	267|267	A	4|4	R	32,153|185	G	80|80	G	15|16	R	77,84|161	G	28|28	G	101|101	R	51,64|115	R	45,33|78	G	9|9	R	49,57|106	n	0	G	64|67	2
DLO_r1.0ch03	910640	G	K	6,13|19	K	37,22|59	G	59|59	K	95,77|172	G	51|51	G	9|9	n	0	G	1|6	G	1|1	K	28,33|61	G	13|13	K	38,11|49	G	64|64	G	7|14	G	157|163	K	17,19|36	K	10,26|36	G	87|123	G	44|44	G	7|7	G	36|36	n	0	K	74,32|106	13
DLO_r1.0ch03	910658	C	C	22|22	C	63|63	Y	47,15|62	Y	161,27|188	C	54|54	Y	6,3|9	n	0	C	7|7	C	2|2	Y	38,31|69	C	15|15	C	57|57	C	67|67	C	14|14	C	171|171	C	40|40	C	39|39	C	130|130	Y	34,13|47	C	7|7	C	41|41	n	0	Y	91,23|114	15
DLO_r1.0ch03	910693	T	T	24|24	Y	39,26|65	Y	18,50|68	Y	29,165|194	T	57|57	Y	3,6|9	n	0	T	8|8	T	3|3	Y	34,37|71	T	15|15	Y	44,13|57	T	67|67	T	14|14	Y	33,146|179	T	43|43	T	37|37	Y	56,81|137	Y	48,11|59	T	8|8	Y	29,19|48	n	0	Y	29,92|121	10
DLO_r1.0ch03	911163	C	n	0	n	0	n	0	n	0	C	1|1	n	0	n	0	n	0	n	0	n	0	n	0	n	0	C	128|129	C	22|22	C	174|186	Y	24,4|28	C	55|58	Y	109,44|154	C	102|102	C	5|6	C	109|118	n	0	C	147|157	9
DLO_r1.0ch03	911309	T	n	0	T	1|1	n	0	n	0	T	1|2	n	0	n	0	n	0	n	0	n	0	n	0	n	0	C	126|129	C	21|21	C	180|194	Y	24,6|30	C	55|61	Y	113,45|158	C	106|106	Y	5,2|7	C	113|123	T	1|1	Y	134,23|157	3
DLO_r1.0ch03	911346	G	n	0	n	0	n	0	n	0	G	2|2	n	0	n	0	n	0	n	0	n	0	n	0	n	0	G	131|133	G	22|22	G	186|200	K	24,6|30	G	56|63	K	120,49|169	G	109|109	K	6,3|9	G	116|125	G	1|1	K	140,23|163	8
DLO_r1.0ch03	920325	T	T	6|6	A	5|5	A	2|2	W	5,14|19	T	8|10	T	1|1	n	0	n	0	T	1|1	T	8|9	T	6|7	A	12|13	n	0	T	1|1	A	11|11	T	2|2	T	1|1	W	4,1|5	W	8,3|11	T	1|1	A	3|3	n	0	T	5|5	11
DLO_r1.0ch03	928529	T	G	54|54	K	61,37|98	K	15,41|56	K	64,17|81	K	72,66|138	K	14,7|21	K	33,7|40	G	8|8	n	0	K	162,32|194	K	12,3|15	K	73,28|101	T	39|42	G	4|4	K	39,34|73	K	19,12|31	T	19|20	K	67,41|108	K	40,65|105	K	3,5|8	K	29,18|47	n	0	K	31,26|57	2
DLO_r1.0ch03	928602	G	T	53|53	K	42,61|103	K	45,15|60	K	13,56|69	K	63,59|122	K	7,16|23	K	14,34|48	T	9|9	n	0	K	34,162|196	T	10|11	K	28,66|94	G	47|50	T	5|5	K	35,35|70	K	12,16|28	G	25|29	K	40,61|101	K	71,34|105	K	5,3|8	K	17,22|39	n	0	K	25,26|51	2
DLO_r1.0ch03	948313	G	G	2|2	n	0	C	1|1	G	8|8	G	13|13	G	1|1	G	7|7	n	0	G	1|1	S	4,4|8	C	1|1	G	4|4	G	2|2	G	2|2	S	11,3|14	S	4,3|7	G	1|1	G	7|8	G	8|8	G	3|3	C	1|1	G	1|1	S	5,3|8	14
DLO_r1.0ch03	982746	C	C	16|19	C	39|41	C	46|47	A	10|10	C	193|200	M	4,7|11	C	35|36	C	14|17	C	3|3	M	13,34|47	C	57|58	C	43|48	C	74|76	M	3,4|7	M	15,34|49	C	19|21	C	46|48	C	37|38	M	6,17|23	C	11|11	C	29|34	C	1|2	C	34|38	17
DLO_r1.0ch03	1244420	A	A	8|8	N	0|1	C	34|34	C	41|44	A	3|3	C	13|13	A	1|1	n	0	n	0	M	4,6|10	C	41|41	A	1|3	A	1|1	C	10|10	C	97|98	n	0	A	1|2	C	55|59	A	2|3	n	0	n	0	n	0	C	35|35	7
DLO_r1.0ch03	1326472	A	A	1|2	R	3,3|6	A	1|2	R	6,11|17	R	5,35|40	A	2|2	R	4,2|6	n	0	A	1|1	R	8,9|17	A	11|13	G	5|5	R	4,3|7	n	0	R	4,21|25	G	3|3	n	0	R	3,4|7	A	1|1	A	2|2	G	10|10	n	0	R	7,4|11	7
DLO_r1.0ch03	1377399	C	C	50|51	Y	52,60|112	Y	38,52|90	Y	27,37|64	Y	67,255|322	Y	27,10|37	T	52|52	Y	7,2|9	Y	14,6|20	T	93|94	C	43|43	Y	77,84|161	T	110|110	Y	16,14|30	Y	59,147|206	Y	22,57|79	Y	48,27|75	T	66|66	C	99|99	Y	1,6|7	T	65|65	T	15|15	Y	82,46|128	3
DLO_r1.0ch03	1497216	A	n	0	R	5,5|10	R	4,4|8	G	5|5	R	9,8|17	n	0	n	0	G	2|2	A	1|1	R	2,2|4	R	5,3|8	R	3,5|8	A	4|4	A	1|1	R	4,5|9	R	2,2|4	R	2,5|7	R	2,8|10	R	6,3|9	n	0	A	1|2	n	0	G	5|5	4
DLO_r1.0ch03	1520279	G	C	4|4	G	9|11	G	4|5	G	13|15	S	16,5|21	S	3,3|6	G	4|4	G	1|1	G	2|3	S	15,12|27	S	3,5|8	S	7,7|14	S	4,2|6	G	8|8	C	13|14	S	4,9|13	n	0	G	16|18	G	8|10	G	4|4	G	9|9	n	0	S	17,6|23	11
DLO_r1.0ch03	1828306	A	W	27,4|31	W	35,5|40	A	31|33	T	12|12	n	0	A	3|4	n	0	n	0	A	1|1	A	46|46	A	10|10	A	62|66	T	1|1	T	1|1	n	0	T	2|2	W	17,3|20	n	0	A	64|72	n	0	T	1|1	n	0	A	23|26	8
DLO_r1.0ch03	1828333	T	Y	11,16|27	T	38|38	Y	18,14|32	T	13|13	n	0	T	3|3	n	0	n	0	N	0|1	C	43|43	C	8|8	T	61|61	T	3|3	T	1|1	n	0	T	1|1	Y	18,3|21	n	0	Y	15,54|69	n	0	T	4|4	n	0	Y	21,3|24	8
DLO_r1.0ch03	1828354	C	C	22|22	C	34|35	C	31|31	C	12|12	T	3|3	C	3|4	N	0|1	N	0|1	C	1|1	C	41|43	C	8|8	C	56|56	T	2|2	n	0	n	0	N	0|1	C	15|15	T	4|4	C	66|66	n	0	T	3|3	n	0	C	21|22	12
DLO_r1.0ch03	1839909	G	G	65|65	n	0	A	35|35	n	0	G	409|409	R	29,39|68	G	97|97	n	0	R	22,8|30	G	144|144	n	0	n	0	n	0	A	4|4	n	0	R	46,17|63	A	40|40	G	61|61	A	73|73	G	17|17	R	57,41|98	R	3,2|5	R	90,68|158	6
DLO_r1.0ch03	1839938	A	A	66|66	n	0	T	36|36	n	0	A	413|413	W	39,29|68	A	95|95	n	0	W	8,22|30	A	150|150	n	0	n	0	n	0	T	8|8	n	0	W	34,90|124	T	76|76	A	119|119	T	148|148	A	34|34	W	78,110|188	W	4,5|9	W	130,174|304	6
DLO_r1.0ch03	1839943	T	C	66|66	n	0	T	35|35	n	0	T	413|413	T	68|68	T	95|95	n	0	Y	8,22|30	T	151|151	n	0	n	0	n	0	T	8|8	n	0	T	123|123	T	76|76	T	118|119	T	148|148	T	34|34	T	187|187	T	9|9	T	301|301	14
DLO_r1.0ch03	1839966	C	C	65|65	n	0	T	36|36	n	0	C	409|411	Y	39,29|68	C	98|98	n	0	Y	8,22|30	C	148|148	n	0	n	0	n	0	T	8|8	n	0	Y	32,88|120	T	77|77	C	119|119	T	147|147	C	34|34	Y	80,109|189	Y	3,5|8	Y	128,173|301	6
DLO_r1.0ch03	1840020	A	A	59|59	n	0	A	35|35	n	0	G	389|389	R	29,39|68	G	95|95	n	0	A	29|29	G	144|144	n	0	n	0	n	0	A	8|8	n	0	R	83,29|112	A	77|77	G	118|118	A	141|141	G	33|33	R	108,68|176	R	5,3|8	R	171,127|298	6
DLO_r1.0ch03	2063561	A	G	108|109	G	154|160	R	6,11|17	R	24,71|95	A	35|35	G	32|33	A	8|8	A	2|2	G	22|23	R	23,85|108	R	8,50|58	G	177|181	R	11,35|46	R	2,11|13	R	40,83|123	R	4,31|35	R	11,83|94	R	12,66|78	R	6,36|42	A	1|1	A	12|12	n	0	R	12,93|105	5
DLO_r1.0ch03	2063700	C	C	106|107	C	151|158	Y	10,5|15	Y	71,15|86	T	23|23	C	31|31	T	5|5	T	2|2	C	21|21	Y	85,24|109	C	50|55	C	177|180	Y	35,6|41	C	9|11	Y	82,37|119	Y	30,4|34	C	83|92	Y	65,11|76	C	39|42	T	1|1	T	12|12	n	0	Y	94,14|108	9
DLO_r1.0ch03	2063869	T	n	0	C	4|4	C	18|19	Y	32,34|66	Y	53,12|65	n	0	C	9|10	T	2|3	n	0	Y	44,10|54	T	3|3	N	0|1	C	17|18	n	0	T	22|23	C	9|10	Y	11,4|15	T	1|1	N	0|2	N	0|2	C	18|18	C	3|3	T	6|6	5
DLO_r1.0ch03	2132479	G	G	9|9	G	16|17	R	11,8|19	G	13|15	A	19|21	N	0|1	G	2|2	G	1|2	G	7|7	R	9,14|23	G	3|4	G	15|17	R	2,3|5	n	0	R	6,6|12	A	4|4	R	2,3|5	R	4,6|10	G	29|31	G	3|3	G	4|5	n	0	R	7,8|15	11
DLO_r1.0ch03	2132500	G	K	3,7|10	K	3,16|19	K	10,8|18	K	5,9|14	G	23|25	G	1|1	G	2|2	G	1|2	T	7|7	K	15,8|23	K	2,2|4	K	5,14|19	G	6|6	n	0	K	7,6|13	G	4|4	G	5|5	K	5,7|12	K	5,26|31	T	3|3	K	1,4|5	n	0	K	8,6|14	7
DLO_r1.0ch03	2284274	C	Y	3,2|5	Y	1,2|3	n	0	C	21|23	Y	8,4|12	n	0	C	1|1	C	3|3	C	2|2	Y	17,6|23	T	2|2	Y	7,3|10	T	4|4	n	0	C	1|1	C	10|10	T	5|5	C	7|7	Y	3,6|9	n	0	C	2|3	n	0	C	4|4	9
DLO_r1.0ch03	2295107	A	A	1|2	n	0	W	1,2|3	A	4|4	N	0|2	A	1|1	W	1,3|4	A	1|1	n	0	W	2,2|4	A	1|1	A	2|3	T	2|2	n	0	A	2|2	n	0	A	2|3	T	7|7	A	3|4	n	0	n	0	n	0	T	3|3	9
DLO_r1.0ch03	2302463	C	G	9|9	G	16|16	G	2|2	G	11|11	G	13|13	C	1|1	G	8|8	G	2|2	n	0	G	10|11	C	2|3	G	6|6	G	4|4	C	1|2	G	3|3	G	3|3	G	3|3	G	14|14	S	3,1|4	n	0	G	12|12	n	0	G	17|17	3
DLO_r1.0ch03	2349088	T	C	2|2	Y	8,1|9	T	7|8	Y	8,8|16	T	24|24	C	2|2	T	4|4	T	2|2	Y	1,2|3	Y	3,7|10	n	0	Y	6,1|7	T	3|3	C	1|1	T	24|24	Y	2,5|7	Y	4,2|6	T	6|6	T	3|4	n	0	T	3|3	n	0	Y	4,6|10	9
DLO_r1.0ch03	2373595	A	A	4|4	A	3|3	T	16|17	A	2|2	T	511|513	n	0	T	81|84	n	0	T	6|6	T	148|150	T	56|57	A	6|6	T	81|85	n	0	T	603|605	A	1|3	W	4,24|28	T	160|163	A	3|3	T	8|8	T	74|78	n	0	T	153|154	6
DLO_r1.0ch03	2409912	A	G	6|6	R	3,3|6	A	2|2	R	2,5|7	R	7,14|21	G	2|2	A	1|1	A	1|3	N	0|1	G	12|13	G	7|7	R	7,4|11	R	6,5|11	N	0|1	G	25|25	R	4,2|6	A	1|3	R	2,4|6	A	3|4	A	1|1	G	3|3	n	0	G	3|3	6
DLO_r1.0ch03	2463265	A	A	20|20	A	49|49	M	14,24|38	A	26|26	C	55|55	n	0	M	28,22|50	C	8|8	A	9|9	M	22,37|59	A	21|21	A	65|66	C	37|37	n	0	n	0	M	40,10|50	M	26,19|45	A	36|36	A	22|22	C	3|3	n	0	C	2|2	A	25|25	9
DLO_r1.0ch03	2463273	C	T	20|20	C	50|50	C	38|38	T	26|26	C	57|57	n	0	C	51|51	C	8|8	C	9|9	Y	37,22|59	C	21|21	C	67|67	C	38|38	n	0	n	0	C	45|50	C	39|46	C	36|36	C	23|23	C	3|3	n	0	C	2|2	T	24|24	15
DLO_r1.0ch03	2463445	C	T	17|17	C	46|46	C	34|34	T	20|22	C	42|42	n	0	C	47|47	C	7|7	C	5|5	Y	34,19|53	C	19|19	C	53|53	C	36|36	n	0	C	2|2	C	38|41	C	30|37	C	33|33	C	19|19	C	4|4	n	0	C	2|2	Y	5,20|25	16
DLO_r1.0ch03	2463550	G	G	22|22	A	45|45	R	31,5|36	G	23|23	A	51|51	n	0	A	51|51	A	8|8	A	9|9	R	36,25|61	A	20|22	A	61|61	A	30|31	n	0	G	1|1	R	40,6|46	R	33,8|41	A	34|36	R	21,3|24	A	3|3	G	3|3	A	2|2	G	26|26	5
DLO_r1.0ch03	2494970	A	A	18|18	R	29,8|37	A	3|3	A	21|21	R	9,77|86	A	12|14	R	1,8|9	A	8|8	A	2|2	R	26,10|36	A	14|14	R	2,3|5	A	24|27	R	4,3|7	R	26,30|56	A	12|12	A	5|5	R	6,35|41	A	18|18	G	2|2	R	13,12|25	n	0	A	15|17	12
DLO_r1.0ch03	2495087	C	C	47|49	C	266|267	C	125|125	C	339|339	C	192|193	C	77|77	C	30|30	C	36|36	C	50|50	C	185|187	T	8|8	C	243|243	C	217|217	Y	40,13|53	C	500|501	C	101|101	C	180|180	Y	111,35|146	C	139|139	C	20|20	C	157|160	n	0	C	201|210	19
DLO_r1.0ch03	2495102	G	A	48|50	A	270|272	A	127|127	A	343|344	A	195|199	A	78|78	A	30|31	A	39|39	A	51|51	A	184|187	R	7,3|10	A	247|247	A	217|218	R	40,12|52	A	501|503	A	102|102	A	180|180	R	111,38|149	A	140|141	A	20|20	A	158|161	n	0	A	214|217	0
DLO_r1.0ch03	2495120	C	C	48|48	C	271|273	C	128|128	C	346|349	C	192|203	C	77|77	C	30|31	C	39|39	C	50|50	C	184|188	Y	7,3|10	C	250|252	C	221|222	Y	40,13|53	C	510|514	C	102|104	C	181|183	Y	112,39|151	C	141|143	C	20|20	C	161|164	n	0	C	215|218	19
DLO_r1.0ch03	2495141	C	C	48|48	C	268|269	C	128|128	C	350|352	C	190|205	C	77|77	C	30|32	C	38|38	C	50|50	C	182|191	M	4,6|10	C	255|255	C	214|215	M	13,40|53	C	513|520	C	101|103	C	183|186	M	43,111|154	C	141|142	C	21|21	C	160|166	n	0	C	209|223	19
DLO_r1.0ch03	2495150	G	A	47|47	R	201,69|270	R	76,52|128	A	352|353	A	190|207	R	28,49|77	R	28,5|33	A	39|39	G	52|52	A	184|195	G	11|11	R	167,87|254	A	215|216	G	52|52	A	512|521	R	42,61|103	R	114,73|187	R	108,46|154	G	140|140	A	22|22	A	159|166	n	0	R	95,130|225	4
DLO_r1.0ch03	2495186	A	G	45|45	R	69,196|265	R	30,98|128	G	354|354	G	184|199	G	76|76	G	28|29	G	36|36	R	6,47|53	G	186|194	R	1,3|4	R	78,165|243	G	194|195	R	5,35|40	G	515|522	G	100|102	G	176|179	R	23,105|128	R	83,54|137	G	22|22	G	155|163	n	0	G	203|215	0
DLO_r1.0ch03	2585689	A	R	1,6|7	R	19,19|38	R	16,11|27	R	41,15|56	G	71|72	R	2,7|9	R	5,11|16	n	0	R	2,2|4	G	42|42	R	13,6|19	R	20,10|30	R	19,9|28	G	9|9	R	101,25|126	R	2,7|9	R	8,8|16	R	15,60|75	A	3|3	G	5|5	G	29|29	G	1|1	R	14,22|36	1
DLO_r1.0ch03	2585752	C	C	1|3	G	34|34	G	17|17	S	21,22|43	G	54|55	G	6|6	G	8|8	n	0	C	1|3	G	24|24	S	11,4|15	G	24|24	S	12,6|18	G	8|8	S	76,14|90	S	4,1|5	G	14|14	G	56|56	N	0|1	G	5|5	G	18|18	n	0	G	25|25	2
DLO_r1.0ch03	2606231	A	G	5|5	G	11|11	A	1|1	G	21|21	G	58|58	n	0	G	11|11	n	0	n	0	G	32|34	G	7|7	G	21|21	A	2|2	A	1|1	G	41|42	N	0|2	N	0|1	G	28|28	G	3|3	G	3|3	G	16|16	n	0	G	4|4	3
DLO_r1.0ch03	2606261	C	C	5|5	Y	10,7|17	n	0	T	23|24	Y	62,19|81	C	2|2	Y	7,9|16	n	0	n	0	Y	21,16|37	C	12|12	Y	13,11|24	C	5|5	C	1|1	Y	23,29|52	C	1|2	C	2|2	Y	18,14|32	C	6|6	C	5|5	Y	16,5|21	n	0	Y	4,5|9	9
DLO_r1.0ch03	2606295	T	T	11|11	W	7,14|21	T	1|1	T	28|29	W	59,29|88	T	4|4	T	14|17	n	0	T	1|1	W	20,16|36	T	16|16	W	13,17|30	T	7|7	T	2|2	W	17,41|58	T	2|3	A	2|2	W	17,20|37	T	8|8	A	4|4	W	15,12|27	n	0	T	11|11	12
DLO_r1.0ch03	2606511	T	A	2|2	T	2|2	n	0	W	3,3|6	T	12|12	A	4|4	A	2|2	T	1|2	T	1|1	T	8|8	n	0	T	4|4	W	2,2|4	n	0	n	0	n	0	W	2,4|6	T	8|8	T	4|4	T	1|1	T	4|4	n	0	W	2,7|9	10
DLO_r1.0ch03	2614755	G	S	3,2|5	S	1,3|4	G	3|4	G	1|3	S	7,2|9	N	0|1	n	0	G	1|1	n	0	S	4,2|6	C	3|3	G	2|3	n	0	n	0	S	2,2|4	C	2|2	G	5|5	C	2|2	G	2|2	n	0	G	1|1	n	0	S	2,2|4	7
DLO_r1.0ch03	2628572	G	A	3|3	R	5,3|8	G	6|7	R	5,10|15	G	11|13	R	2,3|5	R	4,1|5	G	1|1	G	1|1	R	3,11|14	A	3|3	R	2,2|4	R	6,3|9	n	0	R	6,8|14	G	1|3	G	9|9	G	8|10	R	4,6|10	n	0	G	8|10	n	0	R	2,4|6	8
DLO_r1.0ch03	2646560	G	C	1|1	G	41|41	n	0	S	12,5|17	G	8|8	n	0	G	4|5	n	0	n	0	G	5|5	G	4|4	G	62|62	n	0	n	0	G	3|4	G	1|1	C	2|2	G	3|4	G	5|5	n	0	G	2|2	C	1|1	C	1|1	11
DLO_r1.0ch03	2652436	A	A	1|2	R	11,6|17	A	4|4	R	2,4|6	R	4,11|15	A	2|3	G	4|4	n	0	N	0|1	R	7,7|14	R	2,6|8	R	2,3|5	A	5|6	N	0|1	G	9|9	A	3|4	R	5,3|8	R	1,7|8	R	7,3|10	N	0|1	R	8,4|12	n	0	R	3,6|9	5
DLO_r1.0ch03	2781472	G	G	6|6	G	16|16	G	1|1	G	22|22	G	5|5	G	4|4	G	2|2	A	13|14	n	0	A	100|104	G	2|2	G	1|1	G	22|22	G	4|4	G	7|7	G	27|27	G	29|29	G	17|17	G	8|8	n	0	G	1|1	n	0	G	7|7	18
DLO_r1.0ch03	2849239	G	R	9,22|31	G	84|85	R	14,22|36	G	153|154	R	37,98|135	R	4,4|8	R	15,16|31	R	13,4|17	G	4|5	R	23,38|61	A	7|7	G	67|69	R	19,21|40	R	6,3|9	R	34,43|77	G	25|30	R	23,11|34	G	25|30	R	23,17|40	G	2|2	R	22,75|97	n	0	A	18|18	7
DLO_r1.0ch03	2889616	A	R	5,2|7	A	10|10	R	5,7|12	R	6,6|12	A	30|30	G	10|11	R	9,5|14	R	6,4|10	R	3,3|6	A	27|33	R	9,8|17	A	11|11	R	8,15|23	R	5,4|9	R	31,15|46	R	4,11|15	R	5,8|13	A	40|40	A	13|15	n	0	R	5,4|9	n	0	R	8,5|13	6
DLO_r1.0ch03	2889701	G	C	16|16	S	4,6|10	S	6,12|18	S	11,13|24	C	35|35	C	16|17	S	16,9|25	C	10|10	S	4,4|8	C	55|55	S	12,10|22	S	7,9|16	S	7,22|29	S	4,9|13	S	44,19|63	C	23|23	S	4,17|21	G	46|55	G	17|20	n	0	S	5,12|17	n	0	S	11,11|22	2
DLO_r1.0ch03	3100350	A	A	1|2	A	1|1	R	2,1|3	R	2,1|3	R	1,5|6	G	1|1	n	0	N	0|1	n	0	A	3|3	A	1|1	n	0	A	2|2	G	1|1	A	1|1	A	1|1	R	1,1|2	n	0	A	3|4	A	1|1	A	1|1	G	1|1	A	2|2	11
DLO_r1.0ch03	3100462	C	C	1|1	C	1|1	G	1|1	G	1|1	G	13|13	G	2|2	S	1,1|2	G	1|1	n	0	S	1,2|3	C	2|2	n	0	N	0|1	G	1|1	C	1|1	S	2,1|3	S	2,1|3	n	0	S	5,3|8	n	0	n	0	n	0	C	2|2	5
DLO_r1.0ch03	3146610	T	T	2|2	Y	6,2|8	Y	3,1|4	Y	4,4|8	Y	4,7|11	T	2|2	Y	4,3|7	n	0	n	0	Y	7,6|13	T	1|3	N	0|1	Y	4,1|5	C	4|4	Y	13,4|17	T	1|1	T	1|3	C	9|10	n	0	n	0	Y	6,2|8	n	0	Y	2,2|4	5
DLO_r1.0ch03	3146611	G	G	2|2	R	6,2|8	R	3,1|4	R	3,4|7	R	4,7|11	G	1|1	R	4,3|7	n	0	n	0	R	7,6|13	G	1|3	N	0|1	A	5|5	A	4|4	R	11,4|15	G	1|1	G	1|3	A	9|10	n	0	G	1|1	R	6,2|8	n	0	R	2,2|4	6
DLO_r1.0ch03	3242508	C	N	0|1	T	3|3	C	45|46	C	147|149	Y	2,3|5	C	19|19	T	1|1	N	0|1	C	2|2	C	14|14	C	35|35	T	3|3	C	32|32	C	10|11	n	0	C	28|28	C	2|3	C	125|127	C	78|81	n	0	C	42|43	n	0	C	47|50	14
DLO_r1.0ch03	3242539	G	K	1,1|2	G	2|2	G	47|47	G	151|151	K	4,3|7	G	21|21	G	1|1	G	2|2	G	2|2	T	15|15	G	33|33	G	3|3	G	33|33	G	14|14	n	0	K	25,4|29	K	3,2|5	G	126|127	G	83|83	n	0	G	47|47	n	0	G	42|48	15
DLO_r1.0ch03	3242544	C	C	1|2	T	2|2	C	46|47	C	150|153	Y	3,4|7	C	21|21	T	1|1	T	2|2	C	2|2	C	14|14	C	33|33	T	2|2	C	33|33	C	13|14	n	0	C	29|29	Y	2,3|5	C	124|126	C	79|83	n	0	C	45|47	n	0	C	43|46	14
DLO_r1.0ch03	3242606	T	T	2|2	T	2|2	K	61,29|90	K	123,155|278	T	6|6	G	41|42	T	1|1	n	0	T	4|4	T	27|27	G	65|65	T	1|1	G	60|60	G	23|23	n	0	T	56|56	T	6|6	G	241|243	K	67,90|157	n	0	G	85|85	n	0	K	77,13|90	9
DLO_r1.0ch03	3269806	A	R	6,5|11	R	2,16|18	G	2|2	G	29|29	R	6,27|33	G	10|10	R	5,10|15	G	4|4	n	0	R	5,16|21	R	6,7|13	R	3,9|12	R	8,6|14	R	1,2|3	G	29|31	G	2|2	R	5,5|10	G	28|29	R	4,20|24	G	2|2	R	2,8|10	n	0	G	21|22	0
DLO_r1.0ch03	3305095	A	W	11,14|25	n	0	n	0	n	0	A	61|61	A	9|9	n	0	n	0	n	0	T	27|27	n	0	n	0	W	20,7|27	n	0	n	0	T	23|23	T	16|16	n	0	A	25|25	A	4|4	n	0	A	1|1	W	20,26|46	5
DLO_r1.0ch03	3308664	C	C	62|62	G	79|83	G	12|13	G	40|40	G	131|131	C	43|46	C	10|12	G	12|12	G	14|14	S	78,63|141	G	43|43	G	77|81	C	15|15	G	8|8	S	39,50|89	G	5|5	C	47|53	G	35|35	C	34|34	G	17|17	G	20|21	C	1|1	S	37,43|80	7
DLO_r1.0ch03	3308718	T	K	32,26|58	T	94|94	T	14|14	T	43|43	T	136|136	G	40|43	T	13|13	T	12|12	T	24|24	T	144|144	T	43|43	T	88|88	T	11|11	T	8|8	T	94|94	T	7|7	T	51|51	T	38|38	K	26,3|29	T	17|17	T	28|28	N	0|1	K	43,46|89	18
DLO_r1.0ch03	3308721	C	C	58|58	Y	38,55|93	T	14|14	T	44|44	Y	83,53|136	C	43|43	Y	9,4|13	C	12|12	Y	8,16|24	Y	95,49|144	Y	32,11|43	Y	52,35|87	C	11|11	C	7|7	Y	41,51|92	T	7|7	C	43|51	Y	24,14|38	C	29|29	C	15|17	T	27|28	C	1|1	Y	43,46|89	9
DLO_r1.0ch03	3354802	A	A	8|8	n	0	A	12|12	A	106|106	A	80|82	A	36|40	R	3,6|9	n	0	n	0	A	75|75	n	0	n	0	R	25,10|35	G	17|17	G	30|30	R	28,30|58	R	20,6|26	A	30|30	A	10|10	A	2|2	A	18|18	n	0	A	30|30	11
DLO_r1.0ch03	3438866	G	G	4|5	R	3,1|4	R	3,1|4	G	6|6	R	7,6|13	R	4,1|5	n	0	n	0	G	1|1	G	6|6	G	3|3	R	3,2|5	G	2|3	n	0	G	4|5	n	0	G	2|2	G	7|7	A	2|2	n	0	R	2,2|4	n	0	G	2|3	10
DLO_r1.0ch03	3448077	T	G	1|1	T	24|26	T	54|54	T	254|255	T	305|307	T	46|46	T	73|73	T	36|36	T	39|39	T	97|101	T	94|95	T	34|34	G	4|4	T	25|25	T	77|78	T	63|63	T	77|77	T	58|62	T	40|41	T	11|11	T	87|87	T	1|1	T	46|48	21
DLO_r1.0ch03	3448149	T	T	8|8	Y	45,25|70	Y	28,77|105	Y	402,122|524	Y	329,283|612	C	90|99	Y	47,98|145	Y	40,32|72	T	76|76	T	226|226	Y	102,92|194	Y	67,16|83	T	10|10	T	51|51	Y	151,26|177	T	125|125	Y	105,47|152	Y	114,26|140	T	93|93	T	23|23	Y	115,69|184	T	2|2	Y	92,16|108	9
DLO_r1.0ch03	3499100	C	G	3|3	S	4,2|6	G	4|4	G	5|5	S	22,8|30	G	3|3	S	6,1|7	n	0	n	0	G	19|20	S	2,4|6	S	4,2|6	G	2|2	G	1|1	S	16,5|21	G	1|1	S	2,4|6	S	15,2|17	G	9|9	C	1|1	S	8,1|9	G	1|1	G	10|11	1
DLO_r1.0ch03	3499106	A	C	3|3	M	2,4|6	C	4|4	C	5|5	M	10,22|32	M	1,2|3	M	1,6|7	n	0	n	0	C	19|20	M	4,3|7	M	4,3|7	C	2|2	N	0|1	M	5,16|21	N	0|1	M	4,2|6	M	2,16|18	M	7,2|9	A	1|1	M	1,8|9	A	1|1	M	5,7|12	2
DLO_r1.0ch03	3633120	G	G	7|8	G	27|27	G	7|7	G	17|17	R	31,26|57	N	0|1	G	16|16	n	0	G	4|4	R	5,5|10	G	11|12	G	19|19	G	4|5	G	5|6	G	20|20	G	11|11	G	9|9	R	7,9|16	R	8,9|17	G	1|1	G	16|16	N	0|1	A	7|7	15
DLO_r1.0ch03	3633155	T	T	6|6	T	11|11	n	0	T	2|2	Y	13,9|22	n	0	T	5|5	n	0	T	1|1	Y	2,3|5	T	3|3	T	4|4	T	3|4	T	3|4	T	6|6	T	6|6	T	4|4	Y	5,3|8	Y	3,3|6	n	0	T	5|5	n	0	n	0	13
DLO_r1.0ch03	3642051	G	G	2|2	G	3|4	G	1|1	G	7|8	G	10|10	G	1|1	R	2,2|4	n	0	G	1|1	G	2|2	G	2|2	G	3|3	n	0	n	0	G	4|4	n	0	G	1|1	G	6|6	G	2|2	n	0	G	2|2	n	0	G	5|5	16
DLO_r1.0ch03	3642058	G	G	2|2	G	4|5	G	1|1	G	8|9	G	9|9	G	1|1	G	2|3	n	0	G	1|1	G	2|2	G	2|2	G	4|4	n	0	n	0	G	3|3	n	0	G	1|1	G	7|7	G	2|2	n	0	G	2|2	n	0	G	5|5	17
DLO_r1.0ch03	3826722	C	S	143,63|206	S	47,10|57	C	64|64	G	119|119	n	0	n	0	G	38|38	C	10|10	C	25|25	C	263|263	G	39|43	S	141,35|176	S	91,73|164	G	4|4	S	89,127|216	C	67|67	C	153|153	S	242,128|370	C	129|129	n	0	S	124,31|155	n	0	C	108|108	8
DLO_r1.0ch03	3826737	C	M	143,63|206	M	47,9|56	C	66|66	A	120|120	n	0	n	0	A	38|38	A	10|10	C	25|25	C	264|264	A	39|43	M	140,36|176	M	90,74|164	A	4|4	M	90,128|218	C	67|67	C	156|156	M	242,129|371	M	46,85|131	n	0	M	124,32|156	n	0	C	109|109	6
DLO_r1.0ch03	4006267	C	n	0	C	93|93	C	28|28	Y	99,26|125	Y	44,64|108	T	4|4	Y	29,28|57	Y	11,2|13	C	6|6	T	73|73	C	57|57	C	103|103	C	33|33	n	0	C	146|146	Y	8,24|32	C	13|13	C	140|140	C	35|35	Y	2,5|7	C	52|52	C	3|3	Y	38,43|81	12
DLO_r1.0ch03	4006392	T	n	0	T	94|94	T	30|30	Y	25,90|115	Y	61,42|103	C	3|3	Y	26,27|53	Y	2,11|13	T	6|6	C	69|69	T	54|54	T	103|103	T	28|28	n	0	T	146|146	Y	23,7|30	T	14|14	T	133|133	T	30|30	Y	4,1|5	T	52|52	T	3|3	Y	42,34|76	12
DLO_r1.0ch03	4006444	A	n	0	R	23,75|98	A	30|30	R	27,99|126	A	110|110	A	3|3	R	28,31|59	A	13|14	G	6|6	A	72|72	G	58|58	R	27,78|105	R	22,12|34	n	0	R	32,122|154	A	31|31	A	14|14	R	59,86|145	R	23,11|34	A	7|7	R	20,36|56	G	3|3	A	82|82	9
DLO_r1.0ch03	4006466	A	n	0	W	75,23|98	T	29|29	W	98,26|124	T	111|111	T	4|4	W	31,26|57	T	12|13	A	6|6	T	72|72	A	59|59	W	77,26|103	W	11,21|32	n	0	W	113,29|142	T	31|31	T	14|14	W	83,59|142	W	11,23|34	T	7|7	W	36,19|55	A	3|3	T	80|80	3
DLO_r1.0ch03	4006469	G	n	0	R	23,75|98	A	29|29	G	125|125	R	44,67|111	G	4|4	G	58|58	R	10,3|13	G	6|6	G	72|72	G	59|59	R	27,77|104	R	20,11|31	n	0	R	29,114|143	R	8,23|31	A	14|14	R	59,83|142	R	23,11|34	R	2,5|7	R	19,36|55	G	3|3	R	36,45|81	7
DLO_r1.0ch03	4006489	A	n	0	R	23,76|99	A	29|29	R	26,100|126	A	109|109	A	4|4	R	26,31|57	A	12|13	G	6|6	A	72|72	G	61|61	R	27,77|104	R	20,11|31	n	0	R	29,111|140	A	31|31	A	14|14	R	60,83|143	R	24,12|36	A	7|7	R	18,36|54	G	3|3	A	80|80	9
DLO_r1.0ch03	4007471	A	T	8|8	A	7|8	W	1,8|9	A	16|16	T	23|24	T	5|5	W	3,2|5	A	1|2	A	1|2	W	8,13|21	A	1|3	W	9,3|12	W	5,6|11	n	0	W	8,8|16	T	5|5	A	1|3	W	8,7|15	W	5,7|12	N	0|1	W	9,6|15	n	0	W	2,8|10	6
DLO_r1.0ch03	4007491	G	R	6,2|8	G	7|8	R	8,1|9	G	15|15	A	21|22	A	5|5	R	2,3|5	G	1|2	G	1|2	R	9,12|21	G	1|3	R	3,7|10	G	9|11	n	0	R	8,7|15	A	4|4	G	3|4	R	4,8|12	R	7,4|11	N	0|1	R	6,9|15	n	0	R	7,2|9	7
DLO_r1.0ch03	4069988	A	A	11|13	A	16|20	R	4,15|19	G	24|24	R	25,44|69	G	6|6	R	8,9|17	N	0|2	A	1|3	R	5,22|27	G	14|14	R	27,7|34	G	13|13	G	4|4	R	15,12|27	R	8,9|17	A	7|8	R	7,20|27	R	11,3|14	N	0|1	R	3,10|13	n	0	R	11,10|21	4
DLO_r1.0ch03	4071215	C	M	55,7|62	C	62|65	M	35,58|93	M	52,169|221	M	98,203|301	C	45|45	M	23,20|43	A	36|38	C	26|30	M	208,61|269	M	14,112|126	C	36|36	M	95,56|151	C	29|33	M	51,90|141	M	30,21|51	M	40,35|75	M	62,177|239	M	40,38|78	M	8,9|17	M	74,58|132	n	0	M	80,33|113	5
DLO_r1.0ch03	4177325	A	G	3|3	G	11|11	R	2,3|5	G	4|4	G	10|10	G	2|2	G	4|4	G	2|2	n	0	R	8,7|15	G	3|3	G	7|7	N	0|1	G	2|2	G	18|18	G	4|4	G	6|6	G	6|6	G	3|3	n	0	R	2,2|4	n	0	R	1,2|3	0
DLO_r1.0ch03	4177381	A	A	1|2	A	11|13	A	8|8	W	6,7|13	A	12|14	T	5|5	A	1|2	N	0|1	n	0	A	15|18	A	5|5	W	7,2|9	A	8|10	T	3|3	A	21|26	A	6|6	A	4|4	A	11|11	W	2,5|7	n	0	A	5|5	n	0	A	3|4	14
DLO_r1.0ch03	4817144	T	Y	3,1|4	T	4|4	T	1|1	T	6|6	Y	12,7|19	C	8|8	N	0|1	T	1|1	n	0	T	10|11	n	0	T	10|10	Y	2,3|5	C	6|6	Y	3,2|5	n	0	n	0	T	6|6	Y	4,2|6	n	0	T	4|5	n	0	n	0	8
DLO_r1.0ch03	4817169	T	Y	3,1|4	Y	3,1|4	T	1|1	T	5|5	Y	11,7|18	C	5|5	n	0	n	0	n	0	T	10|11	n	0	Y	3,5|8	Y	3,1|4	C	2|2	C	4|4	n	0	n	0	T	5|5	C	2|2	n	0	Y	1,2|3	n	0	n	0	4
DLO_r1.0ch03	5624872	G	G	10|10	R	3,2|5	A	3|3	R	3,4|7	R	20,7|27	G	4|5	R	2,1|3	n	0	n	0	R	4,17|21	G	3|3	R	2,6|8	G	1|1	G	5|5	G	11|12	R	3,3|6	R	4,3|7	R	3,3|6	A	5|5	G	1|1	G	3|3	n	0	R	2,2|4	8
DLO_r1.0ch03	5624878	T	C	10|10	Y	3,3|6	T	2|3	Y	4,3|7	Y	7,19|26	Y	4,1|5	Y	1,1|3	n	0	n	0	Y	17,2|21	C	3|3	Y	6,2|8	C	2|2	C	5|5	C	11|12	C	3|6	Y	3,2|7	Y	3,3|6	T	2|5	C	1|1	C	3|3	n	0	Y	3,1|5	2
DLO_r1.0ch03	5624957	T	T	11|11	Y	3,3|6	T	3|3	Y	4,3|7	Y	9,20|29	Y	4,1|5	Y	2,3|5	n	0	n	0	Y	8,14|22	C	6|6	Y	8,2|10	C	3|3	C	6|6	C	16|17	T	6|6	T	8|8	Y	5,3|8	T	5|5	N	0|1	C	5|5	n	0	T	6|6	6
DLO_r1.0ch03	5625005	C	T	10|10	C	6|6	C	3|3	C	7|7	C	29|29	C	5|5	C	4|4	n	0	n	0	Y	12,10|22	C	6|6	C	9|9	C	4|4	C	5|5	C	16|16	Y	3,3|6	Y	4,4|8	C	8|8	C	5|5	C	1|1	C	5|5	n	0	Y	2,4|6	15
DLO_r1.0ch03	5650277	T	n	0	C	60|60	Y	18,21|39	C	296|296	C	624|624	Y	64,50|114	C	52|52	T	24|24	Y	17,7|24	T	14|14	Y	80,95|175	C	69|69	T	77|77	n	0	C	183|183	Y	64,67|131	T	60|60	C	169|169	Y	117,126|243	C	10|10	Y	47,67|114	n	0	n	0	4
DLO_r1.0ch03	5650311	G	n	0	A	60|60	R	17,21|38	A	299|299	A	633|633	R	64,50|114	A	53|53	G	24|24	R	17,7|24	G	14|14	R	82,96|178	A	70|70	G	79|79	n	0	A	183|183	R	65,66|131	G	61|61	A	171|171	R	117,125|242	A	10|10	R	47,67|114	n	0	n	0	4
DLO_r1.0ch03	5738438	T	n	0	n	0	T	14|14	T	99|99	T	195|195	n	0	T	42|42	C	8|8	T	19|19	T	59|59	Y	19,7|26	Y	26,39|65	T	15|15	n	0	T	59|59	n	0	T	33|33	T	27|27	Y	8,15|23	T	7|7	T	17|17	Y	1,1|2	T	34|34	13
DLO_r1.0ch03	5888414	G	R	2,6|8	G	9|10	G	5|5	G	3|3	G	11|11	n	0	R	2,7|9	n	0	G	1|1	R	4,7|11	R	3,6|9	R	3,3|6	R	6,2|8	G	3|3	R	6,2|8	n	0	A	2|2	R	3,3|6	n	0	n	0	n	0	G	1|1	R	6,4|10	7
DLO_r1.0ch03	5888486	T	Y	3,7|10	Y	2,6|8	Y	2,5|7	T	3|3	T	11|11	n	0	Y	3,6|9	n	0	T	1|1	Y	7,7|14	Y	3,5|8	Y	5,3|8	Y	7,3|10	T	3|3	Y	5,2|7	N	0|1	C	3|3	Y	4,5|9	n	0	n	0	n	0	n	0	Y	8,4|12	4
DLO_r1.0ch03	6189327	T	T	1|1	W	11,39|50	W	17,6|23	W	15,3|18	A	29|30	T	1|2	A	7|7	T	5|5	T	1|3	W	13,6|19	W	5,1|6	T	44|53	A	10|11	N	0|1	A	18|20	A	4|4	W	8,3|11	W	11,20|31	T	29|30	T	1|3	W	8,1|9	n	0	W	13,22|35	7
DLO_r1.0ch03	6189328	G	G	1|1	K	39,11|50	K	6,17|23	K	3,15|18	T	29|30	G	1|2	T	7|7	G	4|5	G	1|3	K	6,14|20	K	1,5|6	G	44|53	T	10|11	N	0|1	T	18|20	T	4|4	K	4,8|12	K	21,11|32	G	29|30	G	1|3	K	1,8|9	n	0	K	22,13|35	7
DLO_r1.0ch03	6189888	T	n	0	T	8|8	Y	13,2|15	T	7|7	T	7|7	T	2|2	T	1|1	T	4|4	C	9|9	C	109|117	T	2|2	T	1|1	T	2|2	T	2|2	T	6|6	Y	10,2|12	C	23|25	T	51|51	T	2|2	n	0	T	6|6	n	0	C	28|31	14
DLO_r1.0ch03	6238793	T	T	42|43	Y	55,66|121	Y	67,35|102	Y	30,129|159	Y	191,80|271	C	19|19	Y	22,19|41	Y	4,6|10	Y	8,2|10	T	173|175	Y	9,10|19	Y	64,72|136	Y	26,21|47	C	6|6	C	120|120	Y	17,30|47	Y	12,51|63	Y	114,56|170	Y	46,11|57	Y	8,12|20	Y	47,24|71	T	3|3	Y	65,84|149	3
DLO_r1.0ch03	6239709	A	A	1|1	G	5|5	R	2,1|3	A	7|7	R	4,3|7	N	0|1	A	2|2	A	1|1	G	1|1	A	5|5	N	0|1	A	3|4	n	0	n	0	A	2|2	G	1|1	A	1|2	G	1|1	A	2|2	n	0	G	1|1	n	0	n	0	9
DLO_r1.0ch03	6462205	A	A	3|3	W	11,25|36	T	25|26	W	15,38|53	A	36|36	A	4|4	A	2|2	n	0	N	0|1	W	19,50|69	A	11|11	W	9,46|55	A	8|8	A	2|3	A	25|26	T	22|22	A	3|3	W	11,50|61	A	2|2	A	1|1	W	11,17|28	A	2|2	W	7,21|28	12
DLO_r1.0ch03	6462276	G	G	5|6	R	11,31|42	G	26|29	R	31,38|69	R	43,18|61	R	4,1|5	R	3,2|5	N	0|1	n	0	R	19,64|83	R	14,3|17	R	12,45|57	R	10,8|18	R	2,1|3	R	25,7|32	G	25|25	R	3,2|5	R	11,58|69	G	11|12	N	0|1	R	13,21|34	N	0|1	R	8,29|37	4
DLO_r1.0ch03	6495121	A	R	7,9|16	A	28|28	A	20|20	A	13|13	A	3|3	R	14,6|20	A	1|1	n	0	A	1|1	G	40|40	A	15|15	A	35|35	G	12|13	R	3,3|6	G	23|24	R	5,24|29	G	34|34	G	13|13	A	27|33	n	0	A	23|23	n	0	R	13,24|37	10
DLO_r1.0ch03	6495163	C	Y	10,7|17	C	31|31	T	20|20	T	15|15	C	6|6	Y	8,15|23	C	3|3	n	0	T	1|1	C	44|44	Y	2,15|17	C	37|37	C	16|16	Y	3,3|6	C	28|28	Y	24,7|31	C	39|39	C	17|17	Y	17,23|40	n	0	C	24|24	n	0	Y	27,11|38	10
DLO_r1.0ch03	6495164	G	G	17|17	G	30|31	G	21|21	G	16|16	T	6|6	G	23|23	T	3|3	n	0	G	1|1	G	43|44	G	16|17	G	35|37	G	15|16	G	6|6	G	26|28	G	30|31	G	39|39	G	15|17	G	32|40	n	0	T	24|24	n	0	G	38|39	17
DLO_r1.0ch03	6495366	G	R	7,12|19	A	31|31	A	21|22	A	12|12	G	1|1	R	14,7|21	G	1|1	n	0	N	0|1	G	40|40	A	15|15	A	34|34	G	15|15	R	3,3|6	G	29|29	R	7,22|29	G	34|34	G	14|14	R	19,15|34	n	0	G	25|25	n	0	R	12,24|36	8
DLO_r1.0ch03	6495382	C	Y	7,12|19	C	32|32	C	23|23	C	15|15	C	1|1	Y	15,7|22	T	1|1	n	0	C	1|1	T	40|40	C	16|16	C	34|34	T	15|15	Y	3,3|6	T	30|30	Y	7,23|30	T	36|36	T	14|15	Y	22,15|37	n	0	T	25|25	n	0	Y	12,25|37	7
DLO_r1.0ch03	6495392	A	A	19|19	G	32|32	A	23|23	A	16|16	A	2|2	A	23|23	A	1|1	n	0	A	1|1	A	41|41	A	17|17	G	35|35	A	16|16	A	6|6	A	30|30	A	31|31	A	38|38	A	16|16	A	38|38	n	0	A	26|26	n	0	A	39|39	18
DLO_r1.0ch03	6495483	C	Y	8,12|20	T	34|36	C	23|23	C	14|14	C	7|7	Y	15,8|23	C	3|3	n	0	C	1|1	T	43|45	C	16|16	T	37|41	T	15|16	Y	2,3|5	T	30|33	Y	8,23|31	T	35|35	T	15|16	Y	30,10|40	C	1|1	C	26|26	n	0	Y	16,27|43	8
DLO_r1.0ch03	6495499	A	A	20|20	A	34|35	A	22|22	A	14|14	C	5|5	A	23|23	C	3|3	n	0	A	1|1	A	42|44	A	15|16	A	37|41	A	15|16	A	5|5	A	29|32	A	29|31	A	35|35	A	14|15	A	32|39	N	0|1	C	26|26	n	0	A	41|43	17
DLO_r1.0ch03	6626600	C	A	25|25	A	294|313	A	114|114	A	107|109	C	12|12	M	22,19|41	A	8|8	C	1|2	A	24|24	A	202|205	A	173|179	A	123|134	A	94|94	M	19,37|56	M	240,124|364	A	65|65	A	97|97	n	0	M	281,148|429	n	0	A	103|105	C	1|1	A	227|227	3
DLO_r1.0ch03	6626602	G	G	25|25	G	313|313	G	114|114	G	107|109	C	12|12	S	22,19|41	G	8|8	S	1,1|2	G	24|24	G	205|205	G	173|179	G	136|136	G	96|96	S	19,37|56	S	240,125|365	G	65|65	G	97|97	n	0	S	284,145|429	n	0	G	103|105	C	1|1	G	228|228	14
DLO_r1.0ch03	6626741	G	C	13|13	G	149|149	S	13,46|59	C	55|59	G	10|10	G	21|21	G	4|4	G	2|2	S	6,6|12	G	99|99	S	40,47|87	G	61|61	S	17,34|51	G	30|30	G	182|182	S	16,17|33	S	17,33|50	n	0	S	71,141|212	n	0	C	53|55	G	1|1	S	42,74|116	10
DLO_r1.0ch03	6645627	A	R	1,1|2	A	4|5	G	2|2	R	7,2|9	A	22|23	n	0	A	3|4	n	0	n	0	R	5,2|7	A	4|4	R	2,1|3	A	1|1	A	1|1	A	1|1	A	1|1	n	0	A	6|7	A	1|1	n	0	A	7|7	n	0	n	0	11
DLO_r1.0ch03	6726913	G	A	6|6	n	0	G	5|5	R	5,4|9	R	11,7|18	R	3,2|5	n	0	n	0	n	0	A	10|11	A	2|2	R	4,6|10	R	2,3|5	n	0	R	3,11|14	G	1|1	A	2|2	R	2,5|7	R	8,3|11	n	0	G	10|10	n	0	G	6|6	4
DLO_r1.0ch03	6727053	C	S	4,3|7	N	0|2	C	2|2	S	4,7|11	G	6|6	N	0|1	S	2,2|4	C	1|1	C	1|1	G	5|5	S	3,4|7	S	3,5|8	C	6|7	N	0|1	C	5|5	C	1|1	C	1|1	S	3,3|6	C	11|11	n	0	C	10|12	n	0	S	2,3|5	9
DLO_r1.0ch03	6727089	C	C	5|5	C	5|5	G	3|3	C	13|13	C	9|9	C	1|1	C	2|2	C	1|1	G	1|1	C	4|4	C	5|5	C	6|6	S	2,4|6	C	1|1	C	4|4	n	0	G	1|1	C	4|4	S	4,3|7	n	0	C	13|13	n	0	S	2,3|5	14
DLO_r1.0ch03	6727325	A	A	4|4	A	3|3	A	3|3	A	4|4	A	3|3	A	1|1	A	1|1	A	1|1	A	1|1	A	2|2	R	5,20|25	A	4|4	A	8|8	A	1|1	A	2|2	n	0	n	0	A	2|2	A	8|8	n	0	A	8|8	n	0	A	3|3	18
DLO_r1.0ch03	6795068	G	R	3,1|4	A	1|1	G	5|6	A	6|6	A	9|9	n	0	A	1|1	n	0	n	0	R	4,6|10	n	0	A	3|3	A	2|2	n	0	A	2|2	G	3|3	R	1,2|3	A	4|4	R	5,1|6	A	1|1	n	0	n	0	R	7,3|10	2
DLO_r1.0ch03	6795071	C	C	3|4	C	1|1	Y	1,5|6	C	6|6	C	9|9	n	0	T	1|1	n	0	n	0	Y	3,7|10	n	0	C	3|3	C	2|2	n	0	C	2|2	T	3|3	Y	1,2|3	C	3|4	C	5|6	T	1|1	n	0	n	0	Y	7,3|10	9
DLO_r1.0ch03	6795096	C	C	3|4	C	1|1	S	4,1|5	C	6|6	C	9|9	n	0	C	1|1	n	0	n	0	S	6,4|10	n	0	C	3|3	C	1|1	n	0	C	2|2	G	3|3	S	2,1|3	C	4|4	C	5|6	C	1|1	n	0	n	0	S	3,7|10	11
DLO_r1.0ch03	6795102	C	Y	1,3|4	T	1|1	C	4|5	T	6|6	T	9|9	n	0	C	1|1	n	0	n	0	Y	7,3|10	n	0	T	3|3	T	1|1	n	0	T	2|2	C	3|3	Y	2,1|3	Y	1,3|4	Y	1,4|5	C	1|1	n	0	n	0	Y	3,7|10	4
DLO_r1.0ch03	6807347	T	T	7|7	Y	19,22|41	T	29|29	Y	26,36|62	Y	18,38|56	Y	5,3|8	T	24|29	Y	6,2|8	T	4|4	T	30|30	Y	22,18|40	Y	16,27|43	Y	14,9|23	C	4|4	T	36|43	T	18|18	T	17|17	Y	9,9|18	Y	6,12|18	C	3|3	C	41|42	T	1|1	T	3|3	10
DLO_r1.0ch03	6920716	G	N	0|1	n	0	G	17|17	G	4|4	G	8|8	G	5|6	n	0	n	0	G	1|1	G	3|4	G	2|2	n	0	G	9|9	n	0	G	5|5	G	1|1	G	2|2	G	1|1	G	5|5	n	0	G	6|6	n	0	G	12|12	15
DLO_r1.0ch03	7004287	T	n	0	Y	2,7|9	n	0	C	5|5	C	6|6	C	1|1	C	3|3	n	0	C	1|1	Y	1,2|3	C	4|4	T	1|1	C	4|4	T	1|1	T	13|13	C	2|2	n	0	C	3|3	C	2|2	n	0	C	6|6	n	0	C	3|3	3
DLO_r1.0ch03	7084012	G	n	0	G	3|3	N	0|1	A	5|5	R	8,7|15	R	2,4|6	n	0	G	1|1	n	0	R	3,2|5	G	3|4	G	2|2	G	2|2	n	0	R	5,6|11	R	5,2|7	A	2|2	G	7|7	A	5|5	n	0	G	7|8	n	0	R	2,1|3	7
DLO_r1.0ch03	7084024	A	n	0	A	4|4	G	2|2	G	5|5	R	6,11|17	R	2,4|6	n	0	A	2|2	n	0	R	2,4|6	R	4,2|6	A	3|3	A	2|2	n	0	G	12|12	G	8|8	G	2|2	R	5,2|7	G	6|6	n	0	R	7,2|9	n	0	R	1,2|3	4
DLO_r1.0ch03	7084038	C	n	0	A	6|6	C	2|2	C	5|5	M	7,13|20	M	2,4|6	n	0	A	2|2	n	0	M	2,4|6	M	5,2|7	A	3|3	A	2|2	n	0	C	13|13	C	7|7	C	3|3	M	5,2|7	C	6|6	n	0	M	8,3|11	n	0	A	2|2	6
DLO_r1.0ch03	7084059	T	n	0	T	6|6	C	2|2	C	5|5	Y	9,12|21	Y	2,4|6	n	0	T	2|2	n	0	Y	3,2|5	Y	2,5|7	T	3|3	T	2|2	n	0	Y	6,7|13	Y	5,2|7	C	4|4	T	8|8	C	6|6	n	0	Y	3,8|11	n	0	T	2|2	6
DLO_r1.0ch03	7084073	G	n	0	G	6|6	N	0|2	C	5|5	S	13,9|22	S	4,2|6	n	0	G	2|2	n	0	S	2,3|5	S	5,2|7	G	4|4	G	1|1	n	0	S	6,6|12	S	2,5|7	C	4|4	G	10|10	C	6|6	n	0	S	8,4|12	n	0	G	2|2	6
DLO_r1.0ch03	7374247	C	n	0	A	1|1	A	1|1	M	7,1|8	M	9,8|17	n	0	A	2|2	n	0	n	0	M	5,1|6	C	1|1	C	4|5	A	4|4	n	0	A	4|4	n	0	A	1|1	A	2|2	C	1|2	n	0	A	5|5	n	0	n	0	3
DLO_r1.0ch03	7374349	G	A	2|2	R	4,4|8	n	0	A	12|13	A	11|11	R	2,2|4	G	3|3	n	0	G	1|2	R	9,4|13	R	3,2|5	A	7|7	R	5,2|7	A	2|2	A	16|16	R	2,2|4	A	2|2	A	5|5	G	5|5	n	0	A	13|13	n	0	A	6|6	3
DLO_r1.0ch03	7381692	G	R	6,11|17	R	4,12|16	G	1|1	G	27|27	R	10,9|19	R	4,3|7	R	5,10|15	A	2|2	G	6|7	G	31|31	R	12,5|17	R	15,13|28	G	8|8	G	2|2	G	28|28	G	5|5	G	12|12	A	12|12	G	2|2	G	1|1	n	0	n	0	n	0	11
DLO_r1.0ch03	7381696	T	T	16|16	Y	3,13|16	C	1|1	T	21|21	T	18|18	T	6|6	Y	2,13|15	T	2|2	T	6|6	T	31|31	T	16|16	T	27|28	T	8|8	C	2|2	T	24|24	C	5|5	T	12|12	T	12|12	T	2|2	T	1|1	n	0	n	0	n	0	15
DLO_r1.0ch03	7381707	G	G	15|15	G	16|16	G	1|1	A	19|20	R	9,10|19	G	8|8	R	6,8|14	G	2|2	R	2,4|6	R	19,12|31	R	4,10|14	G	28|28	G	7|7	G	2|2	G	23|23	G	5|5	G	12|12	G	12|12	G	2|2	N	0|1	n	0	n	0	n	0	13
DLO_r1.0ch03	7391418	C	Y	24,14|38	Y	2,14|16	T	3|3	T	9|9	T	18|18	Y	4,7|11	T	6|6	n	0	n	0	T	66|66	T	15|15	Y	3,4|7	T	14|15	C	1|1	T	36|36	T	8|8	T	13|13	Y	7,27|34	C	14|15	n	0	T	27|27	n	0	Y	25,17|42	2
DLO_r1.0ch03	7391484	T	W	24,51|75	T	30|30	A	7|7	W	11,7|18	W	28,6|34	W	9,12|21	W	10,2|12	n	0	n	0	A	116|126	W	22,8|30	T	14|14	W	22,6|28	T	2|2	W	50,19|69	A	14|14	W	18,4|22	W	44,19|63	T	25|25	n	0	W	29,22|51	n	0	W	32,52|84	4
DLO_r1.0ch03	7391501	G	R	48,25|73	G	29|29	G	6|6	G	17|19	G	34|34	G	17|21	G	11|11	n	0	n	0	G	125|125	G	29|29	G	14|14	G	29|29	G	2|2	G	68|68	G	13|13	G	23|23	G	65|65	R	19,7|26	n	0	G	52|52	n	0	R	50,34|84	16
DLO_r1.0ch03	7391505	C	Y	50,23|73	C	29|29	T	6|6	Y	8,11|19	Y	6,28|34	Y	12,9|21	Y	2,9|11	n	0	n	0	T	113|123	Y	7,22|29	C	14|14	Y	6,23|29	C	2|2	Y	19,49|68	T	13|13	Y	4,19|23	Y	20,45|65	C	24|26	n	0	Y	21,31|52	n	0	Y	52,32|84	4
DLO_r1.0ch03	7391547	G	R	20,48|68	G	27|27	A	6|6	R	10,5|15	R	27,5|32	R	9,12|21	R	8,2|10	n	0	n	0	A	103|112	R	21,5|26	G	13|13	R	22,6|28	G	2|2	R	46,16|62	A	12|12	R	18,4|22	R	41,19|60	G	23|23	n	0	R	28,20|48	n	0	R	32,45|77	4
DLO_r1.0ch03	7505397	C	C	2|2	C	5|5	C	6|7	Y	16,7|23	C	8|8	C	1|1	C	3|3	n	0	n	0	Y	8,7|15	n	0	C	7|7	C	5|5	n	0	C	8|8	n	0	C	3|3	Y	14,4|18	C	3|3	n	0	C	2|2	n	0	Y	7,4|11	12
DLO_r1.0ch03	7603718	G	G	8|8	S	3,3|6	G	1|2	C	7|7	G	22|25	G	8|8	G	2|3	N	0|1	n	0	S	3,9|12	G	2|2	G	1|2	G	5|5	G	2|2	G	2|2	G	4|4	G	6|7	G	6|6	G	4|4	n	0	G	1|1	n	0	S	11,3|14	15
DLO_r1.0ch03	7603766	T	T	9|9	T	8|10	T	5|6	A	9|9	T	25|29	T	8|8	T	4|4	N	0|1	n	0	W	10,3|13	T	3|3	T	3|3	T	5|5	T	4|4	T	4|4	T	8|9	T	6|7	T	10|10	T	4|4	n	0	T	2|2	n	0	T	14|17	17
DLO_r1.0ch03	7603779	T	T	10|10	Y	2,8|10	T	4|5	C	8|8	T	27|30	T	7|7	T	3|3	C	1|1	n	0	Y	10,3|13	T	2|2	T	2|2	T	5|5	T	4|4	T	4|4	T	8|9	T	5|6	T	10|10	T	3|3	n	0	T	2|2	n	0	Y	3,15|18	15
DLO_r1.0ch03	7603894	G	K	3,5|8	K	4,7|11	K	1,4|5	G	5|5	K	3,19|22	T	9|9	T	2|2	G	1|1	n	0	G	14|14	N	0|2	K	1,3|4	T	6|6	T	3|3	T	3|3	G	1|1	K	1,4|5	T	4|4	T	4|4	n	0	n	0	n	0	K	5,7|12	4
DLO_r1.0ch03	7720437	G	K	1,2|3	T	6|6	T	3|3	T	7|7	K	1,6|7	G	3|4	n	0	n	0	n	0	K	2,5|7	n	0	T	3|3	T	4|4	T	1|1	K	3,3|6	G	1|1	T	2|2	K	1,4|5	T	1|1	n	0	T	8|8	n	0	K	1,1|2	2
DLO_r1.0ch03	7760286	G	T	25|25	T	90|98	K	7,17|24	G	38|38	G	37|37	T	8|8	G	6|6	K	2,5|7	G	5|5	K	26,101|127	G	2|2	T	132|142	K	7,30|37	n	0	G	24|24	G	28|28	G	21|23	K	141,58|199	K	8,30|38	n	0	G	50|50	N	0|2	K	75,116|191	9
DLO_r1.0ch03	7769455	T	Y	15,6|21	C	14|14	Y	13,6|19	T	7|7	Y	29,5|34	Y	2,2|4	Y	17,2|19	C	1|1	Y	1,1|2	C	50|51	C	23|23	C	24|25	C	43|43	C	2|2	Y	33,6|39	C	5|5	C	24|25	C	16|16	Y	6,8|14	T	3|4	Y	26,3|29	C	3|3	Y	22,10|32	2
DLO_r1.0ch03	7769469	G	G	17|20	A	15|15	R	13,6|19	R	4,6|10	A	34|36	G	4|4	A	18|19	N	0|1	A	2|2	R	22,28|50	A	23|23	A	26|26	R	17,27|44	G	2|2	A	41|41	A	5|5	R	21,4|25	A	17|17	R	7,6|13	R	2,2|4	R	26,4|30	A	3|3	R	25,8|33	3
DLO_r1.0ch03	8125719	T	T	1|1	Y	72,71|143	T	2|2	T	55|55	T	184|184	T	2|2	T	28|28	T	3|3	n	0	T	5|5	T	41|41	Y	49,61|110	T	2|2	C	2|2	T	3|3	T	3|3	T	2|2	T	4|4	T	3|3	T	3|3	n	0	T	1|1	T	4|4	18
DLO_r1.0ch03	8125810	G	S	9,7|16	S	148,154|302	S	5,9|14	S	102,18|120	G	364|403	S	2,7|9	G	48|55	C	3|3	C	2|2	S	6,34|40	G	83|87	S	114,122|236	S	5,11|16	S	5,7|12	S	25,18|43	S	2,3|5	C	15|15	S	29,12|41	S	7,6|13	G	10|10	S	18,11|29	G	2|2	S	5,10|15	5
DLO_r1.0ch03	8125899	G	G	8|8	S	88,72|160	G	10|10	S	12,50|62	S	30,173|203	G	8|8	C	27|29	G	2|2	G	1|1	G	25|25	S	7,42|49	S	77,50|127	G	16|17	S	4,2|6	S	20,4|24	G	3|3	G	9|9	S	15,5|20	G	10|10	S	1,3|4	S	6,7|13	C	1|1	G	8|8	11
DLO_r1.0ch03	8125914	C	Y	5,2|7	Y	71,86|157	Y	4,5|9	T	55|60	T	185|202	Y	4,2|6	T	28|29	C	1|2	C	1|1	Y	6,19|25	T	43|46	Y	65,61|126	Y	5,8|13	Y	2,4|6	Y	10,12|22	Y	1,2|3	Y	2,7|9	Y	13,5|18	Y	5,3|8	Y	1,3|4	Y	4,8|12	N	0|1	Y	4,2|6	2
DLO_r1.0ch03	8244085	T	Y	1,1|2	T	3|3	Y	6,4|10	T	17|17	T	33|37	Y	1,1|2	Y	1,1|2	T	1|1	n	0	Y	2,11|13	n	0	T	4|4	T	2|3	T	9|9	Y	9,6|15	T	5|6	N	0|1	Y	4,9|13	T	2|2	T	1|1	Y	6,3|9	n	0	Y	8,6|14	10
DLO_r1.0ch03	8244472	A	A	3|3	G	88|90	R	14,37|51	A	17|17	A	38|38	A	2|2	A	2|2	A	1|1	G	22|22	A	15|15	G	97|97	G	143|148	A	2|2	A	8|8	A	19|19	G	56|62	G	43|44	R	14,4|18	G	53|56	A	1|1	A	9|9	n	0	A	15|15	13
DLO_r1.0ch03	8305393	C	C	66|66	C	138|138	Y	47,27|74	C	63|63	C	177|177	Y	22,32|54	C	19|19	C	21|21	C	6|6	C	97|97	Y	30,21|51	C	174|174	Y	40,25|65	Y	20,5|25	C	49|49	C	56|56	C	59|59	C	98|98	Y	56,18|74	C	5|5	Y	30,22|52	C	2|2	Y	123,62|185	15
DLO_r1.0ch03	8379939	G	A	44|44	A	75|75	A	53|53	n	0	G	3|3	A	80|81	n	0	n	0	n	0	G	4|4	A	32|32	A	134|134	A	29|29	A	14|14	G	2|2	G	1|1	n	0	A	52|52	A	177|178	G	2|2	A	50|52	A	4|4	A	86|86	5
DLO_r1.0ch03	8379941	T	T	44|44	T	76|76	T	53|53	n	0	T	3|3	Y	26,55|81	n	0	n	0	n	0	T	4|4	Y	26,6|32	T	134|134	T	29|29	Y	8,6|14	T	2|2	T	1|1	n	0	T	52|52	Y	48,130|178	T	2|2	T	52|52	T	4|4	T	86|86	14
DLO_r1.0ch03	8671002	C	T	7|7	T	24|24	C	5|5	T	14|14	T	62|62	Y	3,7|10	T	23|23	N	0|1	N	0|2	Y	7,28|35	T	11|11	Y	5,23|28	Y	3,11|14	C	2|2	Y	15,18|33	Y	5,12|17	Y	2,13|15	T	25|25	Y	7,11|18	T	3|3	T	18|18	N	0|2	Y	3,20|23	2
DLO_r1.0ch03	8788334	G	G	7|7	G	12|12	S	10,9|19	S	10,6|16	S	24,15|39	n	0	G	2|2	C	6|6	N	0|1	G	17|18	C	7|7	G	18|18	S	11,6|17	G	1|3	S	5,15|20	C	4|4	S	15,4|19	C	5|5	G	2|3	N	0|1	G	12|15	n	0	G	7|7	9
DLO_r1.0ch03	8788342	A	A	7|7	A	12|12	M	13,9|22	M	12,6|18	M	24,15|39	N	0|1	A	3|3	C	6|6	N	0|1	A	17|18	C	7|7	A	18|18	M	11,7|18	M	1,2|3	M	5,15|20	C	4|4	M	15,4|19	M	1,6|7	M	2,1|3	C	1|1	M	12,3|15	n	0	A	7|7	6
DLO_r1.0ch03	8788398	T	T	7|8	T	13|13	Y	11,14|25	Y	6,14|20	Y	19,29|48	N	0|1	T	3|3	C	6|6	n	0	T	19|23	C	8|8	T	16|19	Y	14,4|18	Y	2,2|4	Y	17,9|26	C	6|6	Y	5,15|20	Y	6,1|7	T	2|3	T	1|2	Y	9,5|14	n	0	Y	2,4|6	7
DLO_r1.0ch03	8906587	T	Y	10,2|12	C	5|5	n	0	T	16|16	Y	25,10|35	T	4|5	Y	2,1|3	T	2|2	n	0	Y	13,9|22	C	5|5	C	13|13	N	0|1	T	2|2	C	13|13	N	0|1	Y	2,4|6	C	7|7	Y	14,2|16	n	0	C	2|2	n	0	C	17|17	4
DLO_r1.0ch03	9048954	C	C	4|4	Y	15,14|29	C	1|1	Y	21,3|24	Y	24,29|53	T	8|8	C	3|4	Y	3,4|7	C	4|5	C	53|53	Y	8,2|10	Y	14,8|22	C	17|17	Y	1,3|4	Y	11,14|25	C	14|15	C	15|15	Y	34,7|41	Y	9,6|15	T	2|2	C	24|26	n	0	Y	13,15|28	9
DLO_r1.0ch03	9137719	G	G	3|3	G	3|3	G	1|1	G	3|3	G	3|3	G	1|1	n	0	n	0	G	1|1	S	3,3|6	G	1|2	G	4|4	S	1,3|4	G	1|1	S	4,2|6	G	1|1	G	10|10	C	3|3	G	2|2	n	0	C	2|2	n	0	G	11|12	14
DLO_r1.0ch03	9138120	A	G	3|3	A	3|3	G	1|1	G	3|3	G	3|3	G	1|1	n	0	n	0	G	1|1	R	3,3|6	R	1,1|2	A	4|4	A	3|3	G	1|1	A	6|6	G	1|1	G	8|8	A	3|3	R	1,1|2	n	0	A	2|2	n	0	R	3,9|12	6
DLO_r1.0ch03	9363859	A	A	1|2	G	5|5	R	1,2|3	G	4|4	G	14|15	A	1|1	G	3|3	n	0	N	0|1	R	6,7|13	A	2|2	G	2|2	A	4|4	n	0	N	0|1	G	4|4	N	0|1	N	0|1	G	2|2	n	0	A	2|2	n	0	R	1,3|4	5
DLO_r1.0ch03	9455233	T	T	78|78	Y	113,31|144	Y	15,29|44	Y	97,89|186	Y	115,70|185	T	19|19	Y	37,34|71	C	2|2	Y	3,2|5	Y	61,53|114	Y	32,21|53	Y	113,33|146	Y	63,33|96	T	23|23	C	161|161	T	37|37	Y	18,18|36	Y	81,32|113	Y	35,39|74	T	8|8	Y	48,49|97	C	2|2	Y	30,21|51	5
DLO_r1.0ch03	9455268	A	T	90|90	W	120,32|152	W	16,31|47	W	107,103|210	W	116,75|192	T	23|23	W	46,35|81	A	2|2	W	3,3|6	W	70,61|131	W	33,26|59	W	120,38|158	W	67,39|106	T	26|26	A	172|173	T	39|39	W	21,21|42	W	86,39|125	W	37,40|77	T	8|8	W	54,54|108	A	2|2	W	30,22|52	3
DLO_r1.0ch03	9610393	A	G	9|9	A	6|6	R	11,6|17	G	37|37	G	14|14	R	2,8|10	G	6|6	N	0|1	n	0	G	22|22	R	4,2|6	A	6|6	G	14|14	G	3|3	A	7|7	G	11|11	G	17|17	n	0	R	21,21|42	n	0	G	5|5	n	0	R	10,26|36	3
DLO_r1.0ch03	9610452	G	C	9|9	C	6|6	C	14|14	C	33|33	C	12|12	C	8|8	C	4|4	C	1|1	n	0	C	23|23	S	4,2|6	C	6|6	C	14|14	C	3|3	C	7|7	C	7|7	C	15|15	n	0	C	38|38	n	0	C	5|5	n	0	S	5,29|34	0
DLO_r1.0ch03	9610456	T	C	9|9	C	6|6	C	14|14	C	33|33	C	12|12	C	8|8	C	4|4	C	1|1	n	0	C	23|23	Y	2,4|6	C	6|6	C	14|14	C	3|3	C	7|7	C	7|7	C	15|15	n	0	C	37|37	n	0	C	5|5	n	0	Y	29,4|33	0
DLO_r1.0ch03	9610657	C	C	9|9	C	6|6	C	14|14	C	32|32	C	10|10	C	8|8	C	4|4	C	1|1	n	0	C	18|18	Y	2,3|5	C	3|3	C	10|10	C	1|1	C	7|7	C	9|9	C	14|14	n	0	C	33|33	n	0	C	4|4	n	0	C	24|29	18
DLO_r1.0ch03	9610660	A	G	9|9	A	6|6	R	8,6|14	G	32|32	G	11|11	R	2,6|8	G	4|4	N	0|1	n	0	G	18|18	R	3,2|5	A	3|3	G	10|10	N	0|1	A	7|7	G	9|9	G	13|13	n	0	R	20,13|33	n	0	G	4|4	n	0	R	7,22|29	3
DLO_r1.0ch03	9672017	G	G	1|1	A	6|6	A	6|6	R	8,2|10	R	16,8|24	R	4,2|6	n	0	N	0|1	G	3|3	R	2,3|5	N	0|2	N	0|1	R	5,3|8	n	0	A	10|10	R	2,1|3	R	3,2|5	A	11|12	A	9|9	n	0	A	3|3	n	0	R	5,1|6	2
DLO_r1.0ch03	9798564	T	A	2|2	T	5|5	T	4|4	W	2,4|6	W	4,7|11	T	2|2	T	4|4	A	2|2	T	1|1	W	9,5|14	T	2|2	W	4,2|6	T	1|2	N	0|1	T	18|18	n	0	A	3|3	W	2,3|5	T	1|1	n	0	T	7|7	n	0	W	3,2|5	10
DLO_r1.0ch03	9798693	T	T	3|3	A	6|6	T	2|3	W	2,2|4	W	3,5|8	T	3|3	W	2,2|4	T	1|1	N	0|1	T	7|7	T	2|3	T	3|4	T	3|3	n	0	W	12,5|17	n	0	T	3|3	W	2,2|4	N	0|1	n	0	A	4|4	n	0	T	4|5	10
DLO_r1.0ch03	9798724	G	G	3|3	G	6|6	R	2,1|3	R	3,3|6	R	7,4|11	A	3|3	R	2,2|4	G	2|2	G	1|1	R	6,7|13	R	2,1|3	G	5|5	G	2|3	n	0	R	5,14|19	n	0	G	3|3	G	5|5	G	1|1	n	0	G	6|6	n	0	G	7|7	11
DLO_r1.0ch03	9798770	C	G	3|3	C	4|4	C	3|3	C	6|7	S	2,10|12	C	3|3	C	4|4	G	1|1	C	1|1	S	8,5|13	C	3|3	S	4,2|6	S	1,1|2	G	1|1	C	18|18	n	0	G	3|3	S	2,3|5	C	2|2	n	0	C	7|7	n	0	S	4,2|6	10
DLO_r1.0ch03	9798784	A	T	3|3	T	4|4	A	3|4	W	4,3|7	W	6,7|13	A	3|3	W	2,2|4	N	0|1	N	0|1	W	4,8|12	A	2|3	T	5|5	A	1|2	n	0	W	4,12|16	n	0	T	3|3	T	5|5	N	0|1	n	0	T	5|5	n	0	T	6|6	4
DLO_r1.0ch03	9798794	T	C	3|3	T	4|4	Y	3,2|5	Y	4,2|6	Y	9,4|13	C	3|3	Y	2,2|4	N	0|1	T	1|1	C	12|12	Y	2,1|3	Y	3,2|5	C	2|2	n	0	Y	4,12|16	n	0	C	3|3	Y	2,4|6	T	1|1	n	0	T	5|5	n	0	Y	4,2|6	4
DLO_r1.0ch03	9933650	A	n	0	C	60|60	M	32,13|45	A	91|91	A	154|154	M	13,9|22	A	44|44	n	0	A	8|8	A	78|78	A	46|46	C	53|53	n	0	A	11|11	C	37|37	A	25|25	A	31|31	n	0	C	67|67	A	3|3	A	3|3	n	0	C	43|43	11
DLO_r1.0ch03	9933672	C	n	0	G	59|59	S	13,32|45	C	91|91	C	153|153	S	9,12|21	C	43|43	n	0	C	8|8	C	74|74	C	47|47	G	50|50	n	0	C	11|11	G	36|36	C	25|25	C	30|30	n	0	G	67|67	C	3|3	C	3|3	n	0	G	41|41	11
DLO_r1.0ch03	9933732	C	n	0	G	60|60	G	48|48	G	87|91	G	148|154	G	18|20	G	38|40	n	0	G	8|8	G	77|78	S	38,5|43	G	54|54	n	0	G	10|10	G	38|38	G	24|24	G	28|28	n	0	G	70|70	G	3|3	C	2|2	n	0	G	40|40	1
DLO_r1.0ch03	10719926	T	Y	15,3|18	C	119|124	Y	34,7|41	Y	31,6|37	Y	72,10|82	C	17|17	Y	161,56|217	C	14|14	n	0	C	22|22	T	2|2	C	146|148	Y	91,61|152	n	0	Y	9,23|32	C	9|10	Y	3,2|5	Y	109,25|134	C	88|94	n	0	T	8|9	n	0	C	20|20	2
DLO_r1.0ch03	10720123	G	G	14|17	R	20,86|106	R	10,25|35	G	31|31	R	18,49|67	R	3,8|11	R	23,155|178	G	9|10	n	0	R	8,11|19	G	2|2	R	18,109|127	G	119|125	n	0	G	21|23	R	4,6|10	G	1|3	R	34,84|118	G	81|84	n	0	R	3,3|6	n	0	R	14,3|17	8
DLO_r1.0ch03	10720124	C	T	17|18	Y	26,80|106	Y	15,20|35	Y	17,14|31	Y	43,24|67	Y	6,5|11	Y	79,98|180	T	10|10	n	0	Y	9,10|19	T	2|2	Y	40,90|130	Y	36,89|125	n	0	Y	7,16|23	Y	2,8|10	T	3|3	Y	37,82|119	Y	34,50|84	n	0	N	0|6	n	0	Y	3,15|18	0
DLO_r1.0ch03	10720184	T	Y	8,9|17	Y	70,48|118	Y	22,15|37	Y	23,14|37	Y	30,48|78	Y	6,9|15	Y	119,87|207	C	12|12	n	0	Y	8,10|18	C	2|2	Y	81,62|143	Y	95,49|144	n	0	C	28|28	Y	8,2|10	C	4|4	Y	83,49|132	Y	59,31|90	n	0	Y	4,4|8	n	0	Y	17,3|20	0
DLO_r1.0ch03	11592236	G	G	9|11	T	32|32	G	36|45	K	74,23|97	G	186|186	K	1,6|7	G	17|17	K	6,2|8	G	3|3	K	48,26|74	G	13|16	T	21|21	T	29|29	K	14,12|26	K	21,25|46	G	31|34	K	25,10|35	K	63,18|81	G	38|43	G	6|6	G	32|38	N	0|1	G	49|49	11
DLO_r1.0ch03	12240944	A	R	1,3|4	R	3,4|7	n	0	G	5|5	G	5|5	G	2|2	R	1,2|3	A	1|1	G	1|1	G	3|3	G	4|4	R	9,6|15	G	4|4	A	1|1	A	17|20	n	0	n	0	A	8|8	n	0	N	0|1	A	3|3	n	0	G	1|1	5
DLO_r1.0ch03	12240983	A	A	3|3	R	9,3|12	A	1|1	A	4|4	A	8|8	A	1|1	A	2|2	R	1,1|2	A	1|1	A	2|2	A	4|4	R	4,4|8	n	0	n	0	G	15|16	A	1|1	n	0	G	11|12	n	0	A	1|1	R	3,2|5	n	0	n	0	11
DLO_r1.0ch03	12612818	C	C	3|3	C	5|5	C	3|3	C	5|5	C	9|9	C	2|2	C	13|13	A	2|2	n	0	M	58,10|68	C	6|6	C	5|5	M	23,5|28	C	5|5	C	9|9	C	8|8	C	1|1	M	44,7|51	C	5|5	n	0	A	51|55	n	0	C	6|6	15
DLO_r1.0ch03	12712063	C	C	1|1	C	2|3	A	4|4	M	11,3|14	M	7,12|19	C	1|3	C	1|1	C	6|6	n	0	M	5,1|6	N	0|2	M	3,5|8	M	3,1|4	A	2|2	M	3,3|6	C	1|2	M	4,2|6	M	4,3|7	C	1|2	C	1|1	C	9|10	n	0	M	4,2|6	9
DLO_r1.0ch03	12969776	G	n	0	S	1,2|3	S	3,3|6	S	3,6|9	S	8,6|14	G	4|4	S	1,2|3	C	1|1	n	0	S	2,4|6	C	1|1	S	1,4|5	S	1,4|5	n	0	C	2|2	C	3|3	G	2|2	G	1|1	n	0	n	0	C	2|2	n	0	S	1,4|5	3
DLO_r1.0ch03	13254343	G	G	52|52	G	21|21	G	112|112	K	176,44|220	K	293,82|375	G	3|3	K	28,21|49	T	6|6	G	21|21	K	279,53|332	K	35,27|62	G	35|35	G	108|111	G	11|11	G	89|89	G	71|71	G	94|94	G	129|129	G	74|74	G	19|21	G	23|23	G	3|3	K	107,29|136	16
DLO_r1.0ch03	13333410	T	n	0	A	9|9	T	1|1	n	0	W	16,3|19	A	4|4	W	8,1|9	T	1|1	n	0	A	17|17	W	11,2|13	W	6,1|7	A	10|10	n	0	A	32|32	n	0	n	0	W	4,1|5	A	15|15	T	1|1	A	27|28	n	0	W	9,2|11	3
DLO_r1.0ch03	13584012	C	n	0	A	61|67	M	16,2|18	A	363|364	A	192|194	A	51|51	A	79|79	n	0	n	0	A	75|78	A	56|58	A	110|111	C	3|3	n	0	C	2|2	C	1|1	A	57|57	A	60|62	n	0	A	6|6	A	33|33	A	3|3	A	50|51	3
DLO_r1.0ch03	13715114	C	C	2|3	C	2|2	N	0|1	S	2,3|5	S	3,2|5	C	2|2	C	1|2	C	2|2	n	0	C	3|4	C	1|1	C	2|2	N	0|1	C	2|2	G	2|2	C	1|2	G	2|2	G	3|3	G	3|3	n	0	n	0	n	0	S	3,5|8	10
DLO_r1.0ch03	13733614	T	T	81|81	W	147,391|538	T	70|70	W	87,252|339	T	945|945	W	134,141|275	T	240|262	W	19,9|28	T	20|20	T	352|352	W	47,252|299	W	215,499|714	T	106|106	W	69,21|90	T	179|188	T	83|83	T	85|85	T	267|271	T	299|299	T	25|25	T	206|206	W	6,4|10	T	186|186	15
DLO_r1.0ch03	13830415	A	A	10|10	T	12|12	W	11,6|17	W	7,25|32	W	7,33|40	A	13|13	W	1,4|5	A	1|1	A	1|2	W	6,15|21	A	9|9	T	16|16	W	7,7|14	A	3|4	W	9,28|37	W	6,10|16	W	6,6|12	T	24|26	W	9,8|17	N	0|1	T	16|16	n	0	T	2|2	6
DLO_r1.0ch03	13836143	G	G	2|3	A	6|6	A	3|3	A	7|7	A	14|14	n	0	R	1,1|2	G	1|1	n	0	A	9|9	G	2|3	A	2|2	R	2,1|3	n	0	A	9|10	A	5|5	N	0|1	A	7|7	G	1|1	N	0|1	N	0|1	n	0	A	9|9	4
DLO_r1.0ch03	14085044	T	C	6|6	Y	19,14|33	C	13|13	C	30|30	C	47|47	Y	7,1|8	C	15|15	C	3|3	C	3|3	n	0	Y	7,3|10	C	6|6	Y	3,6|9	Y	4,1|5	n	0	Y	18,4|22	n	0	Y	20,24|44	C	40|40	n	0	n	0	C	4|4	T	3|3	1
DLO_r1.0ch03	14085186	C	Y	6,5|11	C	44|44	Y	4,13|17	Y	7,30|37	Y	18,44|62	Y	2,7|9	Y	13,7|20	Y	3,2|5	Y	1,4|5	C	8|8	Y	4,8|12	C	11|11	C	15|15	Y	4,3|7	C	9|9	Y	15,12|27	C	2|2	C	58|58	Y	5,43|48	n	0	C	4|4	T	4|4	C	8|8	9
DLO_r1.0ch03	14153912	A	G	10|10	G	15|15	G	4|4	R	13,17|30	G	43|45	R	4,8|12	G	2|2	G	5|5	G	5|5	G	29|29	R	3,3|6	G	18|18	G	7|7	A	4|4	G	7|7	G	9|9	G	12|12	R	19,14|33	G	11|11	n	0	G	9|9	n	0	G	5|5	1
DLO_r1.0ch03	14521962	G	n	0	G	6|6	G	6|6	n	0	S	47,20|67	S	1,2|3	G	3|3	n	0	G	3|3	S	23,7|30	S	6,3|9	G	4|4	G	11|11	C	2|2	G	6|6	G	21|21	S	7,2|9	G	31|31	S	4,2|6	G	1|1	G	7|7	n	0	C	11|11	11
DLO_r1.0ch03	14521987	T	n	0	T	10|10	W	2,7|9	T	2|2	W	73,42|115	W	2,2|4	W	6,1|7	n	0	T	3|3	W	28,28|56	T	18|18	T	9|9	W	8,14|22	T	4|4	W	7,4|11	W	33,8|41	T	16|20	A	56|57	T	9|11	T	1|3	A	12|12	n	0	T	20|20	10
DLO_r1.0ch03	14522634	T	N	0|1	G	8|8	n	0	G	20|20	G	18|20	N	0|1	G	3|3	G	2|2	T	1|1	G	12|12	K	3,1|4	K	8,2|10	K	2,2|4	K	4,1|5	G	6|6	T	1|3	G	4|4	G	5|5	n	0	N	0|1	G	2|2	n	0	G	7|7	2
DLO_r1.0ch03	14522851	T	N	0|1	C	7|7	T	1|1	C	18|18	Y	17,2|19	C	2|2	C	2|2	C	2|2	T	1|1	C	13|14	Y	3,1|4	Y	8,1|9	n	0	Y	5,1|6	Y	4,2|6	Y	3,1|4	C	4|4	Y	3,2|5	n	0	N	0|1	C	2|2	n	0	C	7|7	2
DLO_r1.0ch03	14958712	A	A	1|1	A	4|4	A	6|6	R	5,2|7	R	16,3|19	A	3|3	A	2|2	R	1,1|2	n	0	A	8|8	A	1|2	A	9|9	A	1|1	A	1|1	A	7|7	A	2|2	A	3|3	A	6|6	A	3|3	n	0	A	4|4	G	1|1	A	7|8	17
DLO_r1.0ch03	15062810	C	C	114|117	C	61|68	M	6,32|38	C	185|198	C	347|369	C	27|29	C	71|73	C	20|20	N	0|1	C	550|556	C	88|95	M	7,56|63	C	112|118	C	18|18	A	27|28	M	10,41|51	C	124|126	A	17|17	A	5|5	A	2|2	A	5|5	n	0	C	202|206	13
DLO_r1.0ch03	15062902	T	T	109|109	T	63|65	T	29|32	T	174|184	T	340|352	T	25|28	T	66|68	T	19|20	n	0	T	526|531	T	87|91	T	53|57	T	57|61	T	9|9	C	19|19	T	21|23	T	61|62	C	5|5	C	3|3	C	3|3	C	3|3	n	0	T	106|108	16
DLO_r1.0ch03	15306586	A	A	10|10	G	13|13	G	2|2	A	29|34	R	32,12|44	N	0|1	A	12|14	R	3,2|5	N	0|1	A	38|43	A	8|9	G	11|11	R	1,4|5	n	0	G	7|7	R	1,4|5	A	4|4	G	3|3	G	2|2	A	1|1	G	3|3	A	4|4	R	39,10|49	8
DLO_r1.0ch03	15306653	G	R	9,6|15	A	9|9	R	5,2|7	A	38|38	A	56|59	G	1|2	A	12|12	A	3|3	N	0|1	R	47,8|55	R	11,4|15	A	10|10	R	4,10|14	n	0	R	9,5|14	A	3|3	R	4,1|5	R	7,8|15	R	4,8|12	N	0|1	R	7,4|11	A	5|5	A	50|55	1
DLO_r1.0ch03	15306689	G	R	3,8|11	G	3|3	R	2,2|4	G	33|33	G	48|49	N	0|1	G	11|11	G	3|3	n	0	G	37|45	G	7|7	G	3|3	A	7|7	n	0	R	6,8|14	G	1|1	G	6|7	R	3,1|4	R	5,3|8	G	1|1	G	4|5	G	4|4	G	43|47	14
DLO_r1.0ch03	15306839	C	Y	7,10|17	C	16|16	C	9|9	Y	10,32|42	Y	35,32|67	C	1|1	Y	3,13|16	Y	2,3|5	C	1|1	Y	22,41|63	Y	9,8|17	C	17|17	C	15|16	n	0	C	20|20	C	3|4	Y	4,6|10	C	15|15	C	14|14	C	1|2	C	10|10	Y	1,4|5	Y	21,39|60	12
DLO_r1.0ch03	15306840	G	R	5,12|17	G	16|16	G	9|9	G	42|42	G	59|67	G	1|1	G	15|16	G	6|6	G	1|1	R	18,45|63	R	5,12|17	G	17|17	R	11,5|16	n	0	R	6,14|20	G	4|4	R	3,7|10	R	8,7|15	R	9,5|14	R	1,1|2	R	2,8|10	G	5|5	R	11,49|60	11
DLO_r1.0ch03	15934517	C	Y	2,2|4	Y	5,4|9	Y	22,19|41	Y	27,7|34	Y	14,4|18	C	4|5	C	4|5	C	4|5	Y	3,2|5	Y	18,11|29	T	3|3	Y	28,12|40	C	3|4	N	0|1	T	5|5	Y	2,3|5	Y	1,3|4	Y	3,4|7	Y	3,3|6	n	0	C	7|7	n	0	Y	3,4|7	5
DLO_r1.0ch03	15934562	A	R	4,4|8	R	10,7|17	R	43,38|81	R	51,14|65	R	28,7|35	R	8,2|10	A	7|8	A	7|8	R	6,4|10	R	36,25|61	G	5|5	R	54,25|80	R	6,2|8	G	2|2	G	9|9	R	4,6|10	R	2,6|8	R	6,8|14	R	6,6|12	n	0	A	13|13	n	0	R	6,8|14	3
DLO_r1.0ch03	16125343	T	Y	30,4|34	T	91|91	T	65|65	Y	50,163|213	T	219|219	T	68|68	T	78|78	T	12|12	T	1|1	Y	60,82|142	T	42|42	T	118|118	C	87|91	T	13|13	Y	62,36|98	Y	39,8|47	Y	56,27|83	Y	51,60|111	Y	38,121|159	n	0	T	39|39	T	9|10	T	128|128	13
DLO_r1.0ch03	16180765	C	C	14|14	Y	4,27|31	Y	9,7|16	Y	19,43|62	C	37|40	C	16|16	C	2|2	N	0|1	C	6|6	C	38|40	C	57|57	Y	16,34|50	Y	15,18|33	C	18|20	Y	63,63|126	Y	6,9|15	C	19|19	Y	27,38|65	C	15|15	C	1|1	Y	14,67|81	n	0	T	35|35	11
DLO_r1.0ch03	16180793	T	T	15|15	T	32|32	K	8,7|15	T	65|66	K	31,4|35	K	8,11|19	G	2|2	T	2|2	G	6|6	T	37|37	T	54|54	T	48|48	T	32|32	K	13,8|21	K	19,105|124	T	13|16	K	11,7|18	K	23,46|69	G	12|13	N	0|1	K	16,65|81	n	0	T	33|33	10
DLO_r1.0ch03	16180815	C	Y	3,13|16	C	36|36	Y	8,9|17	C	66|67	Y	9,36|45	Y	3,16|19	T	2|2	C	2|2	T	7|7	C	39|39	T	59|59	C	49|49	Y	26,10|36	T	20|22	Y	66,64|130	C	16|19	Y	7,11|18	Y	47,28|75	Y	3,14|17	N	0|1	Y	79,15|94	n	0	C	33|33	7
DLO_r1.0ch03	16180832	C	Y	1,8|10	T	20|23	T	9|10	T	27|37	Y	7,22|30	Y	5,4|9	N	0|1	N	0|1	T	4|4	C	3|24	Y	15,18|33	Y	5,22|27	Y	11,11|22	Y	3,9|12	Y	24,45|71	T	10|11	Y	3,9|12	T	40|42	Y	2,9|11	N	0|1	T	52|54	n	0	T	21|21	1
DLO_r1.0ch03	16229626	C	Y	1,3|4	C	7|7	C	5|5	C	9|9	C	21|21	C	3|3	n	0	n	0	n	0	C	9|9	C	3|3	C	5|5	C	5|5	C	4|4	C	7|7	Y	5,3|8	n	0	C	5|5	Y	3,4|7	C	1|1	C	22|22	n	0	C	14|14	15
DLO_r1.0ch03	16229644	C	C	7|7	C	7|7	C	1|2	Y	3,7|10	T	16|17	T	3|3	n	0	n	0	n	0	C	9|9	T	2|2	C	6|6	C	5|6	T	4|4	Y	6,2|8	C	7|7	n	0	C	5|5	C	9|9	C	1|1	Y	19,8|27	n	0	Y	7,4|11	10
DLO_r1.0ch03	16229669	C	C	5|5	C	6|6	C	5|5	Y	3,6|9	Y	3,14|17	T	7|7	n	0	n	0	n	0	C	10|10	C	3|3	C	6|6	C	4|5	T	4|4	C	6|7	C	6|6	n	0	C	2|2	C	11|11	C	1|1	Y	17,8|25	n	0	C	7|7	13
DLO_r1.0ch03	16279285	C	n	0	T	13|13	C	4|4	Y	4,4|8	Y	9,12|21	C	3|3	n	0	n	0	C	2|2	Y	3,7|10	Y	3,2|5	T	6|6	Y	8,10|18	C	3|3	Y	10,5|15	C	6|6	T	4|4	Y	2,15|17	n	0	n	0	n	0	n	0	C	4|4	6
DLO_r1.0ch03	16279674	A	W	3,5|8	W	5,3|8	W	1,4|5	A	10|12	W	6,6|12	n	0	A	5|6	n	0	n	0	W	11,7|18	A	14|16	W	6,3|9	A	13|13	A	1|3	A	14|16	W	4,7|11	T	4|4	W	3,2|5	T	5|5	n	0	W	4,2|6	n	0	T	20|20	6
DLO_r1.0ch03	16584297	A	R	2,4|6	G	9|9	G	6|6	G	7|7	G	10|10	G	2|2	R	3,4|7	G	1|1	G	3|3	R	9,5|14	G	2|2	G	6|6	R	5,5|10	G	1|1	G	2|2	n	0	n	0	R	1,4|5	A	5|5	n	0	R	3,8|11	n	0	G	2|2	1
DLO_r1.0ch03	16861536	G	S	20,6|26	G	54|61	S	5,6|11	S	2,10|12	S	111,43|154	G	2|2	S	7,14|21	S	1,2|3	G	4|4	S	41,10|51	S	3,5|8	G	49|57	G	17|17	S	1,5|6	G	74|83	S	10,7|17	C	2|2	S	38,13|51	G	29|29	C	2|2	C	9|10	C	3|3	C	35|35	7
DLO_r1.0ch03	16861647	A	R	12,5|17	A	36|43	R	1,6|7	R	1,8|9	R	81,33|114	n	0	R	6,7|13	A	1|2	A	3|3	R	27,11|38	R	3,6|9	A	36|44	A	8|8	G	4|4	A	44|51	R	4,2|6	A	1|2	R	27,13|40	n	0	n	0	n	0	n	0	n	0	7
DLO_r1.0ch03	16861730	C	S	19,8|27	S	54,9|63	C	16|16	C	15|15	S	112,53|165	C	2|2	S	8,13|21	C	2|3	G	3|3	S	42,14|56	C	10|10	S	47,11|58	G	15|16	C	7|8	S	70,12|82	S	11,7|18	C	4|4	S	32,23|55	G	31|33	C	1|1	C	12|12	C	3|3	C	45|45	11
DLO_r1.0ch03	16898968	G	K	57,19|76	T	78|78	G	80|89	K	8,20|28	K	144,122|266	K	16,7|23	K	41,14|55	G	3|3	G	14|15	K	70,59|129	K	6,12|18	T	56|56	T	59|59	G	8|9	K	57,83|140	K	24,10|34	G	64|71	G	55|61	K	72,20|92	T	11|12	K	48,23|71	G	4|5	K	44,20|64	7
DLO_r1.0ch03	17281315	T	T	6|6	G	80|88	K	20,13|33	K	40,14|54	T	32|32	G	3|3	T	8|8	T	1|1	T	1|1	T	16|16	K	19,7|26	K	67,10|77	G	41|42	K	10,2|12	G	106|111	K	13,2|15	T	3|3	K	38,13|51	T	16|16	T	1|1	K	37,17|54	T	1|1	K	22,17|39	10
DLO_r1.0ch03	17305654	T	T	96|100	C	26|26	C	7|7	C	25|25	C	72|72	C	20|20	C	9|9	C	4|4	N	0|2	Y	33,143|176	C	23|23	C	43|43	Y	20,30|50	C	4|4	C	74|74	C	13|13	Y	7,35|42	C	28|31	C	19|20	n	0	C	23|23	n	0	C	22|22	1
DLO_r1.0ch03	17444868	T	W	6,2|8	A	21|22	A	7|7	W	8,3|11	W	17,6|23	A	6|6	T	1|2	W	7,1|8	N	0|2	W	15,5|20	n	0	W	6,2|8	A	7|7	N	0|1	A	15|15	A	9|9	A	3|3	W	12,2|14	W	12,2|14	T	1|3	W	8,1|9	n	0	W	9,3|12	2
DLO_r1.0ch03	17444886	A	R	2,3|5	G	13|14	G	7|7	R	3,10|13	R	9,23|32	G	6|6	R	1,4|5	R	1,7|8	G	3|3	R	6,18|24	N	0|1	R	2,7|9	G	11|11	G	2|2	G	17|17	G	12|12	G	4|4	G	21|23	R	2,13|15	R	2,2|4	G	10|11	n	0	R	3,10|13	0
DLO_r1.0ch03	18022555	G	n	0	G	5|5	T	2|2	G	5|5	T	11|11	G	1|1	K	1,3|4	G	1|1	n	0	T	4|4	G	9|9	G	3|3	G	3|3	G	1|1	K	6,3|9	G	2|3	T	3|3	K	1,3|4	K	2,2|4	n	0	G	5|6	n	0	K	4,4|8	10
DLO_r1.0ch03	18022571	A	n	0	G	6|6	A	2|3	R	1,3|4	A	11|11	N	0|1	A	3|3	A	1|1	n	0	A	4|4	G	9|10	G	2|2	G	4|4	G	3|3	R	2,7|9	R	1,2|3	A	3|3	A	4|5	R	2,2|4	n	0	G	6|6	n	0	R	4,4|8	7
DLO_r1.0ch03	18022620	T	n	0	Y	2,1|3	T	3|3	T	3|3	T	8|8	T	2|2	T	2|2	T	1|1	n	0	T	2|2	Y	7,4|11	N	0|1	C	3|3	n	0	T	8|8	T	2|2	T	2|2	T	4|4	T	4|4	n	0	Y	4,1|5	n	0	T	7|7	13
DLO_r1.0ch03	18022821	G	n	0	S	1,2|3	G	3|3	G	3|4	G	11|11	G	1|2	G	4|4	C	1|1	n	0	G	3|3	S	2,6|8	S	1,1|2	C	2|2	S	2,1|3	G	9|9	G	2|2	G	2|2	G	4|4	G	4|4	n	0	S	1,4|5	n	0	G	8|8	12
DLO_r1.0ch03	18023403	A	A	1|2	N	0|1	R	4,3|7	G	9|9	A	2|2	N	0|1	A	1|1	A	1|2	n	0	R	4,3|7	R	2,2|4	N	0|1	A	3|4	n	0	A	5|5	A	1|2	n	0	R	3,2|5	A	3|3	n	0	A	3|4	n	0	N	0|1	9
DLO_r1.0ch03	18023808	C	S	1,1|2	G	2|2	S	5,8|13	G	10|11	C	5|5	S	1,1|2	C	1|1	S	2,1|3	n	0	S	4,4|8	S	2,2|4	G	1|1	S	2,4|6	n	0	C	5|6	S	1,1|2	n	0	S	4,2|6	C	3|3	n	0	S	1,1|2	n	0	G	2|2	4
DLO_r1.0ch03	18023861	A	A	1|2	A	2|2	R	10,4|14	A	10|11	G	6|6	A	1|2	N	0|1	R	2,2|4	n	0	R	4,5|9	A	3|4	A	1|1	R	2,4|6	n	0	R	1,5|6	A	2|2	n	0	A	7|7	R	2,2|4	n	0	A	2|2	n	0	A	1|1	10
DLO_r1.0ch03	18205251	T	Y	3,2|5	Y	8,7|15	T	3|3	Y	6,9|15	Y	17,5|22	Y	2,2|4	Y	4,5|9	T	3|3	T	2|2	Y	11,4|15	Y	6,4|10	Y	5,5|10	Y	10,4|14	T	2|2	Y	12,12|24	T	4|4	T	13|13	C	16|17	Y	6,4|10	n	0	T	10|10	n	0	T	15|17	8
DLO_r1.0ch03	18650067	T	T	156|156	n	0	T	71|71	C	97|97	T	559|559	Y	42,16|58	T	14|14	T	24|24	T	10|10	T	453|453	T	98|98	n	0	Y	71,64|135	C	21|21	Y	230,204|434	T	125|125	T	82|82	T	6|6	T	175|175	T	19|19	n	0	n	0	T	93|93	14
DLO_r1.0ch03	18650120	T	W	27,53|80	n	0	W	20,17|37	T	48|48	T	288|288	T	26|30	T	8|8	T	12|12	W	4,2|6	T	238|238	T	53|53	n	0	T	69|69	T	12|12	T	224|224	W	52,14|66	T	41|41	T	3|3	A	88|88	T	11|11	n	0	n	0	T	47|47	14
DLO_r1.0ch03	18650122	T	Y	27,53|80	n	0	Y	20,17|37	T	48|48	T	288|288	T	26|30	T	8|8	C	12|12	Y	4,2|6	T	236|237	T	53|53	n	0	T	69|69	T	12|12	T	224|224	Y	52,13|65	T	41|41	T	3|3	C	88|88	T	11|11	n	0	n	0	T	47|47	13
DLO_r1.0ch03	18660682	C	C	21|21	C	3|3	C	2|3	A	68|73	M	6,3|9	A	67|74	C	5|5	n	0	C	4|4	M	7,2|9	C	19|19	C	6|6	A	38|38	M	16,15|31	M	38,7|45	C	2|2	M	3,1|4	C	7|7	C	5|5	n	0	C	4|4	n	0	C	6|6	12
DLO_r1.0ch03	18660818	A	A	22|22	G	4|4	G	2|2	A	68|70	G	5|5	A	67|70	G	3|3	n	0	G	2|2	G	2|2	A	14|16	G	2|2	A	34|36	A	34|34	A	37|41	n	0	G	2|2	G	3|3	G	2|2	n	0	G	2|2	n	0	G	4|4	7
DLO_r1.0ch03	18787567	G	R	3,10|13	G	13|13	G	10|10	G	8|8	R	6,25|31	G	7|7	R	2,1|3	G	19|19	G	3|3	R	19,12|31	A	4|4	G	15|15	R	16,11|27	G	5|5	G	36|36	R	7,4|11	R	9,2|11	G	26|26	G	17|17	n	0	R	2,14|16	n	0	R	4,13|17	11
DLO_r1.0ch03	18801008	A	A	1|1	A	5|5	n	0	A	3|3	A	2|3	n	0	A	3|3	A	1|1	A	1|1	A	1|2	A	1|1	A	2|2	A	3|4	A	1|1	A	2|2	C	2|2	n	0	M	4,2|6	n	0	n	0	A	2|2	n	0	A	2|3	15
DLO_r1.0ch03	18801087	T	T	2|2	T	4|4	n	0	W	1,2|3	T	3|4	n	0	W	1,1|2	T	1|1	n	0	T	1|1	T	2|2	T	2|2	T	3|4	T	1|1	A	1|1	T	2|2	T	1|1	T	5|5	n	0	n	0	T	2|2	n	0	T	2|2	14
DLO_r1.0ch03	18874379	G	A	3|3	G	15|15	G	6|7	G	14|14	A	3|3	G	7|7	G	9|10	G	1|1	G	5|6	A	6|6	G	27|30	G	23|23	R	5,11|16	N	0|1	G	36|38	R	3,1|4	A	3|3	G	21|23	G	4|4	n	0	G	5|5	G	1|1	R	7,7|14	14
DLO_r1.0ch03	19499845	T	T	1|1	T	5|5	T	2|3	T	6|6	Y	3,8|11	T	1|1	Y	2,1|3	n	0	N	0|1	Y	2,3|5	C	3|3	Y	2,4|6	T	1|2	n	0	Y	2,4|6	n	0	n	0	T	1|2	T	3|4	n	0	T	1|1	n	0	T	1|2	10
DLO_r1.0ch03	19615402	G	G	5|5	G	1|1	R	6,5|11	G	5|5	R	5,5|10	n	0	n	0	G	3|3	A	4|4	R	5,13|18	G	7|7	G	7|7	G	1|1	G	2|2	R	2,4|6	A	2|2	R	2,1|3	R	2,3|5	A	6|6	G	1|1	R	2,2|4	G	1|1	G	6|6	11
DLO_r1.0ch03	19718213	A	R	51,47|98	A	87|87	R	24,28|52	R	127,137|264	R	267,143|410	G	31|33	R	85,58|143	A	24|24	G	13|13	R	120,306|426	G	87|93	A	63|63	R	38,44|82	R	18,11|29	A	75|76	A	59|59	R	32,88|120	A	126|126	G	50|50	A	21|21	A	52|52	G	4|4	R	151,165|316	8
DLO_r1.0ch03	19734258	A	G	1|1	G	1|1	n	0	G	2|2	G	5|5	A	1|1	G	3|3	n	0	A	1|1	R	1,5|6	n	0	R	1,1|2	n	0	n	0	A	4|4	A	1|1	G	3|3	G	3|3	A	1|1	n	0	n	0	n	0	n	0	5
DLO_r1.0ch03	19734703	G	C	3|3	C	1|1	n	0	G	3|3	S	10,2|12	S	1,4|5	G	4|4	n	0	G	1|1	G	6|7	n	0	G	3|4	C	1|1	n	0	S	2,3|5	S	1,1|2	G	5|5	G	3|3	n	0	n	0	n	0	n	0	n	0	7
DLO_r1.0ch03	20395190	G	n	0	G	5|5	R	2,1|3	G	4|5	A	9|10	R	2,2|4	A	2|2	G	1|2	n	0	G	1|2	n	0	G	5|5	G	5|5	G	1|1	G	5|5	G	3|4	N	0|1	G	7|7	n	0	N	0|1	R	3,5|8	n	0	R	2,1|3	10
DLO_r1.0ch03	20395978	G	T	1|1	T	2|2	K	1,3|4	K	1,3|4	K	4,7|11	K	1,3|4	T	1|1	n	0	n	0	K	3,2|5	K	3,2|5	T	6|6	K	2,2|4	n	0	T	5|5	T	5|5	K	2,2|4	K	1,7|8	T	2|2	n	0	K	2,4|6	n	0	T	2|2	0
DLO_r1.0ch03	20648673	A	N	0|1	C	12|13	M	1,2|3	M	8,4|12	M	10,10|20	n	0	M	2,3|5	N	0|1	n	0	M	2,8|10	C	2|2	C	2|2	A	1|1	n	0	M	3,5|8	n	0	M	1,4|5	M	3,8|11	C	6|6	A	1|1	N	0|1	n	0	M	3,10|13	2
DLO_r1.0ch03	20648693	C	C	1|1	Y	8,5|13	C	1|2	Y	9,3|12	Y	9,10|19	n	0	C	4|5	N	0|1	n	0	Y	2,8|10	N	0|2	C	1|2	C	1|1	n	0	Y	3,4|7	n	0	Y	1,4|5	Y	5,6|11	T	5|5	C	1|1	N	0|1	n	0	Y	3,10|13	6
DLO_r1.0ch03	20983544	A	A	2|2	A	1|1	A	6|7	A	2|2	R	10,4|14	A	2|2	R	2,2|4	n	0	n	0	R	1,5|6	A	2|3	A	7|8	A	2|3	A	1|2	A	7|7	n	0	A	1|1	A	6|6	A	1|2	n	0	A	5|5	n	0	R	2,5|7	14
DLO_r1.0ch03	20983857	C	n	0	C	1|1	Y	5,2|7	T	3|3	Y	4,14|18	C	2|2	N	0|1	n	0	n	0	T	9|10	C	1|1	C	5|6	Y	1,2|3	C	1|2	C	4|4	n	0	C	1|1	C	4|5	Y	3,2|5	n	0	C	7|7	n	0	Y	2,3|5	9
DLO_r1.0ch03	21552851	C	n	0	Y	5,2|7	T	1|1	C	5|5	Y	7,3|10	T	2|2	C	3|3	T	1|1	N	0|1	T	5|5	Y	1,4|5	C	1|2	C	1|1	C	1|1	C	2|2	T	3|3	Y	1,1|2	C	2|2	n	0	n	0	Y	1,1|2	n	0	C	5|6	8
DLO_r1.0ch03	21991992	A	G	27|28	A	16|18	G	23|23	G	28|29	G	110|117	n	0	G	38|38	G	10|11	G	8|8	G	121|122	G	29|31	A	20|23	R	11,42|53	A	1|2	R	8,43|51	R	3,5|8	G	40|40	R	5,20|25	R	2,6|8	R	1,4|5	R	3,4|7	G	7|7	G	108|110	3
DLO_r1.0ch03	21992037	G	K	23,6|29	G	15|15	G	24|24	K	17,13|30	K	42,67|109	n	0	K	19,18|37	T	12|13	G	8|8	K	80,46|126	K	17,8|25	G	20|20	K	24,11|35	T	1|1	G	32|32	K	3,5|8	K	31,12|43	T	20|20	G	9|9	T	3|3	T	5|5	G	7|8	K	79,25|104	7
DLO_r1.0ch03	22105425	G	A	8|8	G	18|18	R	8,15|23	R	5,7|12	G	27|27	R	2,2|4	R	7,5|12	n	0	R	2,3|5	R	27,18|45	G	1|1	G	7|7	G	10|12	G	3|3	R	8,13|21	G	9|10	R	7,6|13	R	8,17|25	R	8,15|23	G	1|1	G	5|5	n	0	R	24,8|32	9
DLO_r1.0ch03	22105477	T	T	6|6	K	5,9|14	T	23|23	T	11|11	G	24|25	T	3|4	K	5,7|12	n	0	T	5|6	K	6,37|43	G	1|1	T	6|7	K	3,7|10	G	3|3	T	19|19	T	7|8	K	5,7|12	K	18,8|26	T	23|23	G	1|1	T	5|5	n	0	K	6,25|31	10
DLO_r1.0ch03	22105558	A	C	4|4	M	4,2|6	M	11,2|14	M	5,3|8	C	14|15	n	0	C	4|4	n	0	M	2,2|4	M	6,15|21	N	0|1	A	3|4	A	3|3	N	0|1	M	6,2|8	A	4|4	C	5|5	C	11|11	A	8|10	n	0	A	4|4	n	0	M	1,8|9	5
DLO_r1.0ch03	22125532	A	A	36|36	A	91|91	R	6,7|13	G	19|19	A	114|114	A	25|25	A	31|32	A	7|8	A	7|8	A	47|49	A	84|84	A	99|99	R	12,5|17	A	17|17	R	95,14|109	A	41|44	R	31,8|39	A	98|105	A	92|101	A	6|6	A	155|155	n	0	R	39,7|46	16
DLO_r1.0ch03	22143412	A	N	0|1	G	13|13	R	2,5|7	G	20|20	R	13,9|22	R	10,6|16	R	2,8|10	G	6|6	N	0|1	R	12,14|26	A	6|6	G	15|15	n	0	N	0|1	R	3,14|17	A	12|12	R	10,7|17	R	9,15|24	A	10|11	n	0	R	14,6|20	n	0	R	7,17|24	3
DLO_r1.0ch03	22238704	A	T	69|75	W	27,40|67	W	4,19|23	W	35,58|93	A	117|117	W	20,11|31	W	8,9|17	A	4|4	W	1,3|4	W	9,79|88	W	10,31|41	W	32,25|57	W	33,14|47	A	5|5	W	35,101|136	W	15,12|27	T	33|34	W	60,18|78	W	3,26|29	A	5|5	A	40|40	n	0	T	67|71	5
DLO_r1.0ch03	22238733	C	S	21,53|74	S	37,27|64	S	18,3|21	S	55,35|90	C	112|112	S	11,18|29	S	9,8|17	C	4|4	S	3,1|4	S	37,49|86	S	31,7|38	S	24,32|56	S	12,34|46	C	5|5	S	100,34|134	C	26|26	G	32|33	S	17,57|74	S	25,4|29	C	5|5	C	41|41	n	0	G	67|71	6
DLO_r1.0ch03	22238736	T	K	21,53|74	K	37,27|64	K	18,3|21	K	55,34|89	T	112|112	K	10,18|28	K	9,8|17	T	4|4	K	3,1|4	K	37,48|85	K	31,7|38	K	24,31|55	K	12,33|45	T	3|3	K	98,33|131	T	25|25	G	32|33	K	16,57|73	K	25,4|29	T	5|5	T	41|41	n	0	G	65|68	6
DLO_r1.0ch03	22238847	A	T	74|76	T	58|62	T	20|22	W	26,63|89	W	53,59|112	W	32,11|43	W	7,9|16	A	4|4	W	1,3|4	T	77|85	W	8,30|38	T	51|53	W	32,12|44	A	13|13	W	35,102|137	T	22|24	T	32|33	W	33,49|82	T	27|30	W	2,3|5	W	21,19|40	n	0	T	68|69	2
DLO_r1.0ch03	22411410	C	C	1|1	N	0|1	Y	2,14|16	C	18|19	Y	19,11|30	C	2|3	T	6|6	n	0	n	0	Y	11,7|18	C	12|14	Y	2,6|8	Y	4,3|7	T	3|3	Y	2,9|11	C	8|10	T	8|8	Y	4,14|18	Y	1,6|7	n	0	Y	3,3|6	n	0	Y	6,5|11	5
DLO_r1.0ch03	22413118	C	n	0	C	6|6	C	4|4	C	11|11	C	11|11	C	2|2	n	0	n	0	n	0	C	4|4	C	2|2	M	2,7|9	A	5|5	n	0	C	1|1	n	0	C	4|4	C	1|1	C	4|4	n	0	M	3,2|5	n	0	C	2|2	12
DLO_r1.0ch03	22413178	T	W	2,5|7	A	18|18	T	7|8	T	14|16	W	12,15|27	T	3|3	A	4|4	A	1|1	A	1|1	W	3,5|8	W	5,2|7	A	13|13	A	8|8	W	1,2|3	W	4,1|5	T	4|5	T	5|6	A	6|6	W	3,6|9	n	0	W	9,5|14	n	0	W	4,6|10	5
DLO_r1.0ch03	22413263	G	R	3,2|5	R	7,4|11	A	5|5	A	17|17	R	10,6|16	N	0|2	G	1|2	N	0|1	G	1|1	R	3,3|6	R	3,3|6	R	5,4|9	R	5,1|6	n	0	G	1|3	G	1|1	R	3,1|4	R	3,3|6	R	9,2|11	G	1|1	A	10|10	n	0	R	6,3|9	5
DLO_r1.0ch03	22413278	A	R	4,2|6	R	11,2|13	A	6|6	A	19|19	R	13,6|19	A	2|2	R	1,1|2	A	1|1	A	1|1	R	4,3|7	R	5,2|7	R	6,5|11	A	6|6	n	0	A	3|3	G	1|1	A	5|6	R	3,3|6	A	13|13	G	1|1	A	15|15	n	0	R	7,3|10	10
DLO_r1.0ch03	22413380	A	A	1|2	R	4,13|17	A	11|11	A	17|18	R	16,9|25	A	3|3	G	2|2	n	0	n	0	R	4,7|11	A	2|3	R	5,8|13	A	6|6	A	3|3	A	1|3	A	4|5	R	4,2|6	R	2,4|6	A	13|13	G	2|2	A	16|16	n	0	R	6,5|11	11
DLO_r1.0ch03	22460729	T	Y	7,11|18	T	9|11	Y	24,15|39	Y	18,19|37	T	52|52	Y	8,6|14	T	23|24	T	3|3	Y	4,1|5	T	42|45	Y	6,11|17	Y	5,12|17	T	13|14	T	2|3	Y	10,22|32	Y	4,7|11	Y	17,16|33	T	16|16	C	23|23	T	2|2	T	2|2	T	4|4	Y	18,14|32	11
DLO_r1.0ch03	22461148	T	W	11,7|18	W	7,9|16	W	14,23|37	W	19,20|39	A	61|61	W	7,8|15	A	27|28	A	3|3	T	4|5	W	48,6|54	W	11,8|19	W	6,14|20	W	5,11|16	W	2,1|3	W	9,26|35	W	8,5|13	W	15,17|32	A	21|21	T	24|24	N	0|1	A	5|5	A	4|4	W	14,19|33	2
DLO_r1.0ch03	22547100	T	C	1|1	Y	2,3|5	Y	2,1|3	T	1|1	T	6|6	T	1|1	n	0	n	0	n	0	Y	2,2|4	T	1|1	T	6|7	T	3|4	n	0	T	6|6	T	3|3	C	2|2	T	2|2	Y	6,2|8	n	0	T	3|4	n	0	Y	4,2|6	10
DLO_r1.0ch03	22811025	T	T	11|11	T	34|35	T	8|8	T	43|44	Y	6,19|25	T	5|5	Y	6,7|13	n	0	T	5|5	Y	2,10|12	T	21|21	T	35|35	T	10|10	n	0	Y	2,13|15	T	9|10	T	8|8	Y	4,18|22	T	189|207	C	19|19	T	89|91	C	4|4	Y	25,129|154	13
DLO_r1.0ch03	22811048	G	R	5,6|11	R	22,17|39	R	6,2|8	R	27,23|50	G	33|35	R	4,1|5	G	14|14	n	0	R	2,4|6	G	13|13	R	9,13|22	R	21,17|38	G	13|14	n	0	G	18|18	R	6,5|11	A	8|8	G	24|24	R	77,133|210	G	19|19	R	56,37|93	G	4|4	R	104,53|157	8
DLO_r1.0ch03	22811094	C	Y	4,7|11	Y	12,27|39	Y	2,5|7	Y	18,31|49	Y	23,16|39	Y	2,5|7	Y	9,5|14	n	0	Y	3,2|5	Y	9,2|11	Y	12,9|21	Y	16,25|41	C	9|10	n	0	Y	16,5|21	Y	4,6|10	T	8|8	C	23|27	Y	113,94|207	T	19|19	Y	35,58|93	T	4|4	Y	29,129|158	2
DLO_r1.0ch03	22811104	A	R	5,4|9	R	14,25|39	R	2,5|7	R	16,34|50	R	29,13|42	R	2,5|7	R	6,5|11	n	0	R	2,2|4	A	9|10	R	12,8|20	R	19,22|41	A	10|10	n	0	A	22|22	R	2,6|8	G	8|8	A	25|27	R	113,91|204	G	19|19	R	35,56|91	G	4|4	R	54,100|158	4
DLO_r1.0ch03	22887095	G	G	8|10	G	14|14	N	0|1	S	13,5|18	G	26|32	S	5,2|7	G	5|5	C	2|2	G	3|3	G	16|19	G	9|9	G	8|10	S	11,5|16	C	3|3	S	19,7|26	S	14,7|21	S	11,4|15	S	16,5|21	S	15,5|20	n	0	G	17|17	n	0	G	21|26	10
DLO_r1.0ch03	23026283	C	S	23,23|46	S	51,78|129	C	113|113	S	67,132|199	S	101,159|261	S	17,17|34	S	24,38|62	S	18,8|26	C	37|37	S	55,111|166	n	0	S	51,80|131	S	125,21|146	G	10|10	G	71|71	C	49|49	S	23,74|97	S	39,65|104	C	98|98	S	5,7|12	C	177|177	C	2|2	C	81|81	7
DLO_r1.0ch03	23026332	G	R	45,44|89	R	102,150|252	G	218|218	G	386|386	G	493|493	G	65|65	G	127|127	G	52|52	G	72|72	R	103,212|315	n	0	R	101,152|253	R	154,135|289	R	9,9|18	G	137|137	G	93|93	R	45,141|186	G	196|196	G	181|181	G	23|23	G	326|326	G	4|4	G	153|153	15
DLO_r1.0ch03	23026365	T	Y	23,23|46	Y	76,52|128	C	112|112	Y	132,68|200	Y	154,103|257	Y	18,17|35	Y	37,27|64	Y	8,20|28	C	36|36	Y	113,55|168	n	0	Y	76,51|127	Y	23,127|150	T	10|10	T	73|73	C	48|48	Y	70,23|93	Y	62,41|103	C	96|96	Y	7,5|12	C	165|165	C	2|2	C	80|80	2
DLO_r1.0ch03	23026382	A	R	22,22|44	R	76,50|126	A	113|113	R	133,67|201	R	152,101|254	R	17,17|34	R	37,26|63	R	8,20|28	A	34|34	R	111,55|166	n	0	R	74,52|126	R	23,126|150	G	10|10	G	70|70	A	48|48	R	69,22|91	R	62,40|102	A	94|94	R	7,5|12	A	164|165	A	2|2	A	82|82	7
DLO_r1.0ch03	23084852	T	C	8|8	Y	7,2|9	Y	3,1|4	Y	8,23|31	Y	25,26|51	T	6|6	T	9|9	T	5|5	C	2|2	Y	7,21|28	T	14|14	Y	9,4|13	T	12|12	T	12|12	T	18|22	Y	7,5|12	Y	7,3|10	Y	11,24|35	Y	19,6|25	n	0	Y	18,8|26	n	0	C	18|18	7
DLO_r1.0ch03	23084914	A	T	7|7	W	3,6|9	W	1,2|3	W	21,8|29	W	26,24|50	A	11|11	A	8|8	A	4|4	T	3|3	A	27|33	A	11|11	W	3,10|13	A	12|12	A	7|7	W	14,5|19	W	3,7|10	T	6|6	W	18,11|29	W	5,17|22	A	1|1	W	6,18|24	n	0	T	15|15	8
DLO_r1.0ch03	23086304	C	G	88|95	C	19|19	S	42,5|47	C	181|181	C	22|22	G	78|82	C	7|7	G	25|26	G	21|21	C	140|140	G	84|90	C	15|15	C	105|105	S	17,5|22	C	27|27	G	125|137	S	44,7|51	C	11|11	G	124|124	C	2|2	G	104|104	C	1|1	C	22|22	12
DLO_r1.0ch03	23086313	T	C	89|96	T	18|18	Y	42,5|47	T	184|184	T	21|21	C	78|82	T	7|7	C	26|27	C	21|21	T	140|140	C	84|90	T	15|15	T	105|105	Y	17,5|22	T	27|27	C	125|137	Y	44,8|52	T	11|11	C	126|126	T	2|2	C	105|105	T	1|1	T	22|22	12
DLO_r1.0ch03	23086390	C	C	85|92	A	23|23	M	9,41|50	M	30,168|198	A	31|31	C	73|76	A	7|7	C	23|25	C	21|23	M	18,136|154	C	79|85	A	22|22	M	23,91|115	M	6,16|22	A	37|37	M	22,124|146	M	10,45|55	A	21|21	C	121|121	A	2|2	C	102|102	A	1|1	A	27|27	7
DLO_r1.0ch03	23361893	T	T	66|66	Y	181,130|311	Y	51,83|134	T	244|244	Y	436,277|713	T	23|23	Y	59,45|104	C	48|53	Y	24,22|46	Y	109,476|585	T	145|147	Y	151,120|271	Y	90,162|252	Y	66,26|92	Y	73,211|284	C	36|36	Y	74,62|136	Y	173,160|333	T	86|86	C	39|39	T	142|142	Y	4,2|6	Y	62,167|229	6
DLO_r1.0ch03	23364241	G	A	1|1	A	2|2	G	4|4	G	13|13	G	15|16	n	0	G	1|1	R	1,1|2	G	1|1	G	9|10	G	8|8	G	3|3	G	10|10	G	2|2	R	2,3|5	G	7|7	G	2|2	G	14|14	G	3|3	n	0	A	1|1	n	0	G	6|6	15
DLO_r1.0ch03	23370215	G	K	8,6|14	T	18|20	T	25|26	K	9,21|30	T	20|22	T	4|4	T	14|15	G	2|2	G	1|1	K	19,13|32	K	5,11|16	K	8,17|25	G	13|16	T	2|2	K	10,25|35	T	5|5	K	2,2|4	T	19|20	K	6,13|19	N	0|1	K	16,5|21	n	0	K	3,6|9	3
DLO_r1.0ch03	23389587	C	Y	1,3|4	Y	6,6|12	C	4|5	Y	4,7|11	Y	4,12|16	C	3|3	Y	5,3|8	C	1|1	C	1|1	Y	9,4|13	C	5|5	C	10|10	C	3|3	C	1|1	C	24|28	C	7|8	Y	3,2|5	C	13|13	Y	4,2|6	C	3|3	Y	9,6|15	n	0	Y	9,4|13	12
DLO_r1.0ch03	23389602	C	C	5|6	Y	9,6|15	Y	2,4|6	C	13|13	C	18|21	C	2|2	Y	5,5|10	N	0|1	n	0	Y	9,5|14	Y	1,5|6	C	10|11	Y	1,3|4	N	0|1	Y	11,18|29	Y	1,8|9	Y	2,3|5	Y	10,5|15	C	6|6	T	3|3	C	15|15	n	0	Y	10,5|15	7
DLO_r1.0ch03	23790814	G	G	28|30	A	7|7	G	37|39	A	3|3	R	10,49|59	G	31|31	G	17|19	n	0	G	2|2	G	69|72	G	42|43	A	7|7	G	51|51	n	0	G	89|91	G	27|27	R	2,7|9	G	94|97	G	24|25	G	4|5	G	33|34	n	0	R	6,22|28	14
DLO_r1.0ch03	23790971	T	Y	14,18|32	T	8|8	Y	19,20|39	T	4|4	Y	52,11|63	Y	7,25|32	Y	16,4|20	n	0	T	2|2	C	68|71	C	42|45	T	9|9	Y	25,28|54	n	0	Y	27,63|90	Y	23,10|33	Y	7,2|9	Y	43,53|96	T	24|26	Y	4,1|5	Y	30,4|35	n	0	Y	22,8|30	5
DLO_r1.0ch03	24001132	G	C	18|18	S	80,72|152	G	76|76	S	39,136|175	C	331|331	S	30,58|88	C	75|75	C	5|5	S	14,4|18	S	46,145|191	n	0	S	71,74|145	C	101|101	C	49|53	C	94|94	S	78,42|120	S	23,11|34	C	185|185	S	59,46|105	C	7|7	S	65,21|86	n	0	S	29,41|70	1
DLO_r1.0ch03	24008457	C	n	0	C	3|3	C	4|4	C	5|5	C	17|17	C	4|4	C	4|4	n	0	n	0	C	5|5	n	0	C	1|1	C	4|4	n	0	G	30|32	C	2|2	S	7,3|10	C	8|8	C	3|3	n	0	C	2|2	C	1|1	S	19,5|24	14
DLO_r1.0ch03	24008489	A	n	0	A	5|5	A	4|4	A	6|6	A	21|21	A	4|4	A	4|4	n	0	n	0	A	7|7	A	1|1	A	1|1	A	4|4	n	0	T	31|33	A	2|2	W	3,7|10	A	10|10	A	6|6	n	0	A	3|3	n	0	W	5,21|26	14
DLO_r1.0ch03	24008491	C	n	0	M	3,2|5	C	4|4	A	6|6	M	18,3|21	M	2,2|4	C	3|4	n	0	n	0	M	5,2|7	C	1|1	C	1|1	M	2,2|4	n	0	C	31|33	C	1|2	C	9|10	M	8,1|9	M	4,2|6	n	0	C	2|3	n	0	C	22|26	9
DLO_r1.0ch03	24008725	A	n	0	A	2|2	A	3|3	A	3|3	A	17|17	A	2|2	A	2|2	n	0	n	0	A	6|6	n	0	n	0	A	5|5	n	0	T	27|28	A	1|1	W	2,6|8	A	7|7	A	6|6	n	0	n	0	n	0	W	4,15|19	11
DLO_r1.0ch03	24009796	G	A	2|2	R	7,15|22	R	5,3|8	R	4,3|7	R	16,4|20	G	3|3	R	2,5|7	n	0	A	3|3	R	14,4|18	A	8|8	G	5|5	R	4,3|7	G	2|2	R	18,6|24	R	4,2|6	R	3,4|7	G	14|14	A	10|11	A	4|4	R	2,4|6	A	4|4	R	12,7|19	4
DLO_r1.0ch03	24447094	T	C	2|2	C	11|12	C	8|8	Y	7,5|12	T	18|18	n	0	T	2|2	n	0	n	0	C	3|3	T	2|2	Y	8,2|10	T	1|1	N	0|1	T	3|3	Y	2,3|5	T	1|2	T	5|5	n	0	T	1|1	T	2|2	n	0	Y	2,5|7	9
DLO_r1.0ch03	24447180	C	T	2|2	Y	5,2|7	Y	2,4|6	C	11|11	C	17|17	N	0|1	C	4|4	n	0	n	0	T	2|2	C	5|5	Y	6,5|11	n	0	N	0|1	C	3|3	C	4|4	C	1|2	C	4|4	n	0	C	1|1	C	1|1	n	0	Y	4,2|6	10
DLO_r1.0ch03	24506704	G	G	1|1	G	4|4	K	1,3|4	K	3,2|5	K	10,6|16	N	0|1	K	2,2|4	n	0	N	0|1	K	2,3|5	K	2,2|4	G	3|3	K	2,5|7	G	2|2	K	6,5|11	G	5|5	G	1|1	K	6,3|9	G	2|3	G	2|2	G	7|7	n	0	G	3|4	10
DLO_r1.0ch03	24506777	A	G	6|6	R	1,7|8	G	4|4	G	10|10	G	29|29	G	4|4	G	9|9	n	0	A	1|1	R	3,10|13	R	1,4|5	R	1,6|7	G	5|5	n	0	R	2,7|9	G	3|3	G	2|2	R	2,10|12	G	10|10	N	0|1	G	9|9	n	0	R	3,3|6	1
DLO_r1.0ch03	24506803	A	A	6|6	G	4|4	A	5|5	A	9|9	R	14,14|28	G	2|2	R	1,8|9	n	0	A	1|1	A	10|11	A	3|3	R	1,7|8	A	5|5	G	2|2	R	7,2|9	A	3|3	A	2|2	R	6,6|12	R	6,5|11	N	0|1	R	5,4|9	n	0	A	5|5	10
DLO_r1.0ch03	24552353	T	T	3|4	W	5,6|11	n	0	T	19|19	T	32|32	W	7,1|8	T	10|10	T	9|10	n	0	W	7,16|23	A	8|8	W	16,9|25	W	9,2|11	A	2|2	W	7,7|14	T	2|2	T	3|4	T	7|7	A	2|2	T	1|1	n	0	n	0	T	8|9	10
DLO_r1.0ch03	24578124	A	T	4|4	T	2|2	n	0	W	2,4|6	W	11,6|17	W	5,2|7	A	8|10	A	1|1	n	0	W	2,7|9	T	6|6	W	2,4|6	W	2,7|9	T	4|4	W	4,17|21	W	2,7|9	A	1|3	T	6|6	T	8|8	n	0	T	13|13	n	0	W	2,4|6	3
DLO_r1.0ch03	24578184	G	A	9|9	R	17,3|20	R	6,2|8	G	6|6	R	10,12|22	A	8|8	A	3|3	N	0|2	n	0	R	23,4|27	A	4|4	A	6|6	A	6|6	n	0	A	12|12	N	0|1	G	2|2	R	8,12|20	A	16|16	n	0	A	8|8	n	0	A	10|10	2
DLO_r1.0ch03	24578794	T	C	10|10	C	10|10	C	2|2	C	8|8	C	18|18	C	2|2	C	2|2	C	3|3	n	0	C	10|10	C	2|2	C	17|17	C	3|3	C	2|2	Y	10,3|13	C	5|5	Y	5,4|9	C	11|11	C	12|12	n	0	C	12|12	n	0	Y	8,1|9	0
DLO_r1.0ch03	24602588	A	A	1|1	A	4|4	A	5|5	T	43|45	T	117|120	n	0	T	35|37	N	0|1	N	0|1	W	3,25|28	W	2,3|5	A	3|3	W	2,12|14	N	0|1	A	6|6	T	4|4	W	2,15|17	T	37|39	A	1|1	T	5|5	A	4|4	n	0	W	5,29|34	7
DLO_r1.0ch03	24602806	G	G	1|1	G	7|7	G	6|6	A	54|57	A	141|148	n	0	A	51|54	G	1|2	G	4|5	R	31,7|38	R	5,2|7	G	6|7	R	13,2|15	N	0|1	G	6|6	A	4|4	R	18,3|21	A	41|45	G	8|8	A	4|4	G	5|5	n	0	R	35,10|45	9
DLO_r1.0ch03	24602836	T	T	1|1	T	8|8	T	5|5	C	54|59	C	142|148	n	0	C	54|57	Y	1,1|2	Y	1,2|3	Y	32,5|37	Y	4,2|6	T	9|9	C	14|15	C	2|2	T	9|9	C	4|4	Y	18,3|21	Y	42,5|47	T	8|8	C	5|5	T	5|5	n	0	Y	37,10|47	7
DLO_r1.0ch03	24620182	C	M	12,17|29	A	28|28	M	25,11|36	M	28,9|37	M	75,14|89	A	8|8	A	18|18	C	5|5	A	7|7	M	19,22|41	M	12,2|14	A	50|50	A	16|16	M	7,3|10	M	35,10|45	A	15|15	M	6,11|17	A	25|25	M	23,19|42	A	3|3	A	36|36	A	1|1	M	38,22|60	1
DLO_r1.0ch03	24711803	C	T	29|30	T	135|135	T	17|17	C	7|7	C	2|3	T	23|24	C	1|3	T	11|11	T	11|11	T	89|96	T	29|31	T	97|100	T	39|39	T	10|10	T	117|121	Y	2,3|5	T	46|48	C	11|11	T	31|33	n	0	C	1|2	n	0	T	313|315	5
DLO_r1.0ch03	24711837	T	C	30|31	C	137|137	C	19|19	Y	7,3|10	Y	2,4|6	C	25|25	C	3|3	T	13|13	C	10|10	C	98|101	T	30|34	C	100|104	C	40|40	C	10|10	Y	53,71|124	Y	3,3|6	Y	18,30|48	Y	9,5|14	T	29|34	n	0	Y	3,2|5	n	0	Y	237,78|315	3
DLO_r1.0ch03	24711929	C	C	60|60	C	278|278	C	40|40	C	4|4	C	9|9	C	46|46	C	5|5	T	27|27	C	21|21	C	181|181	T	56|59	C	198|198	C	73|73	C	20|21	Y	94,146|240	C	9|9	Y	33,57|90	C	10|10	Y	8,55|63	n	0	C	6|6	n	0	Y	472,154|626	15
DLO_r1.0ch03	24711931	G	A	59|59	A	274|276	A	38|38	n	0	G	2|2	A	45|46	n	0	G	27|27	A	21|21	A	170|170	G	58|58	A	193|193	A	71|72	A	20|20	R	90,146|236	G	6|6	R	33,57|90	G	1|1	G	55|55	n	0	G	1|1	n	0	R	466,155|621	7
DLO_r1.0ch03	24754068	C	C	4|4	Y	1,4|5	C	5|5	C	5|6	Y	6,6|12	N	0|1	Y	1,4|5	T	2|2	n	0	Y	2,5|7	T	3|3	Y	4,4|8	Y	7,3|10	n	0	C	9|11	C	1|1	N	0|1	T	5|5	C	1|1	n	0	Y	2,3|5	n	0	C	5|5	7
DLO_r1.0ch03	24799851	C	Y	1,5|6	Y	4,10|14	T	11|11	Y	9,12|21	Y	9,20|29	N	0|1	C	3|4	T	2|2	C	1|2	Y	3,14|17	Y	2,7|9	Y	2,12|14	Y	4,3|7	T	2|2	T	28|28	n	0	Y	1,3|4	Y	6,9|15	T	7|7	N	0|1	Y	6,7|13	n	0	Y	10,4|14	2
DLO_r1.0ch03	24799946	A	A	2|2	A	7|8	A	5|5	W	6,3|9	W	9,2|11	A	1|1	W	1,1|2	n	0	A	2|2	W	6,3|9	A	3|4	A	3|4	A	4|5	A	3|3	A	15|15	n	0	A	2|2	W	5,3|8	A	4|4	n	0	W	5,3|8	n	0	W	1,6|7	12
DLO_r1.0ch03	24799991	C	Y	4,2|6	Y	6,7|13	C	7|7	C	12|13	Y	12,10|22	N	0|1	C	3|4	C	2|2	C	2|3	C	13|14	Y	6,2|8	Y	3,5|8	C	2|3	T	4|4	Y	13,9|22	N	0|1	C	4|4	Y	8,4|12	C	3|4	N	0|1	C	11|11	n	0	C	11|11	11
DLO_r1.0ch03	24881382	T	T	1|2	T	3|3	Y	3,2|5	Y	8,8|16	T	28|28	Y	2,3|5	T	8|8	T	1|1	N	0|1	Y	4,8|12	T	5|5	T	7|7	T	8|8	n	0	Y	6,6|12	Y	2,3|5	Y	3,3|6	Y	3,6|9	Y	3,3|6	T	2|2	Y	3,2|5	N	0|1	T	9|9	10
DLO_r1.0ch03	24881447	G	R	1,1|2	G	2|2	R	6,3|9	R	8,7|15	G	22|22	R	2,4|6	G	8|8	G	2|2	A	1|1	R	3,8|11	G	3|3	G	7|7	G	8|8	n	0	R	8,4|12	R	2,2|4	R	3,4|7	R	5,7|12	R	3,4|7	G	2|2	R	4,1|5	A	1|1	G	8|8	9
DLO_r1.0ch03	24881449	C	C	1|2	T	2|2	Y	7,2|9	C	13|15	Y	11,12|23	Y	2,4|6	Y	6,2|8	T	2|2	C	1|1	Y	6,4|10	C	2|3	Y	5,2|7	Y	4,4|8	n	0	Y	8,4|12	C	4|4	Y	4,3|7	C	11|12	Y	5,2|7	C	1|2	C	5|5	C	1|1	Y	3,5|8	9
DLO_r1.0ch03	24888226	A	G	96|96	R	31,88|119	G	39|39	R	78,43|121	R	124,110|234	G	31|31	R	43,21|64	G	9|9	G	5|5	R	38,113|151	R	5,31|36	R	32,107|139	R	48,34|82	G	14|14	G	79|79	R	15,42|57	R	30,17|47	R	68,25|93	G	32|32	G	4|4	R	49,57|106	A	6|6	R	21,24|45	1
DLO_r1.0ch03	25015472	T	Y	46,70|116	T	132|132	Y	33,24|57	C	95|104	T	250|250	T	94|94	T	60|60	T	16|16	C	5|5	Y	132,68|200	Y	39,76|115	T	97|97	T	32|32	T	29|29	T	8|8	C	22|24	Y	40,49|89	T	67|70	C	99|103	T	9|9	T	113|113	T	2|2	Y	46,59|105	13
DLO_r1.0ch03	25015549	A	R	130,93|223	G	223|233	R	64,48|112	A	186|188	G	461|470	A	174|174	G	104|108	G	34|34	A	10|10	R	254,118|372	R	121,96|217	G	175|181	G	64|65	R	28,28|56	A	9|9	A	42|42	R	81,93|174	G	115|124	A	189|190	G	16|16	A	208|208	R	1,2|3	R	94,97|191	7
DLO_r1.0ch03	25015631	A	M	47,71|118	A	123|126	M	25,33|58	C	96|99	A	243|244	M	35,59|94	A	56|57	A	18|18	C	5|5	M	63,133|196	M	53,62|115	A	93|93	A	36|36	A	27|27	M	4,2|6	M	3,19|22	M	50,41|91	A	62|68	C	98|99	A	9|9	M	77,32|109	A	1|1	M	55,45|100	10
DLO_r1.0ch03	25325393	A	M	5,10|15	M	30,11|41	M	3,10|13	A	52|52	M	96,38|134	A	15|15	M	27,19|46	M	7,4|11	M	3,5|8	M	57,52|109	A	42|48	M	38,10|48	A	71|73	M	12,12|24	M	39,16|55	A	7|7	M	7,3|10	M	32,30|62	M	6,22|28	C	7|7	C	28|31	A	1|1	M	31,20|51	6
DLO_r1.0ch03	25387053	G	C	28|31	S	2,4|6	C	103|103	C	93|103	G	5|5	C	36|40	G	3|3	S	4,8|12	C	8|8	C	129|136	G	36|36	S	1,2|3	S	47,46|93	S	2,4|6	C	218|227	C	123|123	S	8,18|26	G	2|2	C	85|90	G	1|1	G	10|10	n	0	S	12,99|111	6
DLO_r1.0ch03	25387111	C	T	56|59	C	12|12	T	204|204	T	183|196	C	9|9	T	70|77	C	4|4	Y	9,16|25	T	16|16	T	250|259	C	69|69	C	4|4	Y	94,90|184	Y	4,8|12	T	431|445	T	241|241	Y	10,34|44	C	7|7	T	157|168	C	2|2	C	15|15	n	0	Y	23,195|218	8
DLO_r1.0ch03	25387164	C	T	55|57	C	12|12	T	202|202	T	183|195	C	7|7	Y	8,69|77	C	5|5	Y	9,16|25	T	16|16	T	250|260	C	68|68	C	2|2	Y	90,89|179	Y	5,8|13	T	426|437	T	234|234	Y	10,33|43	C	6|6	T	164|173	C	2|2	C	13|13	n	0	Y	23,192|215	8
DLO_r1.0ch03	25407486	C	C	3|3	S	2,2|4	C	5|5	C	8|8	S	3,9|12	C	1|1	C	2|2	n	0	n	0	C	14|14	C	1|1	S	3,3|6	S	1,1|2	C	2|2	C	13|13	C	4|4	C	4|4	C	1|1	C	5|5	n	0	C	1|1	n	0	C	1|1	15
DLO_r1.0ch03	25483375	T	T	1|2	T	3|4	n	0	C	3|3	T	1|3	C	3|3	T	1|1	n	0	n	0	Y	4,6|10	C	4|4	Y	2,2|4	Y	4,2|6	Y	3,1|4	C	5|5	C	3|3	T	1|1	C	2|2	Y	2,2|4	n	0	C	2|2	n	0	C	4|4	5
DLO_r1.0ch03	25526709	G	G	29|31	A	4|4	G	90|90	G	316|318	G	53|57	G	20|22	G	61|61	G	48|48	G	15|15	G	104|112	G	11|12	A	4|4	G	82|86	G	7|8	G	129|135	G	78|78	G	50|50	G	27|28	G	40|44	n	0	A	1|1	n	0	G	103|106	18
DLO_r1.0ch03	25526755	A	W	18,12|30	A	4|4	A	90|90	W	62,248|310	T	51|54	A	22|22	T	60|60	W	21,24|45	A	15|15	W	51,58|109	A	11|11	A	6|6	W	47,38|85	A	10|10	A	132|132	W	59,18|77	W	25,23|48	T	25|26	A	42|42	A	1|1	A	1|1	n	0	W	57,47|104	11
DLO_r1.0ch03	25681501	T	T	100|100	T	127|127	T	4|4	T	243|243	T	176|176	T	62|62	T	160|160	T	7|7	n	0	T	116|116	T	67|67	T	76|76	T	71|71	T	37|37	T	158|158	T	2|2	C	154|156	T	119|119	T	48|48	n	0	T	11|11	n	0	C	107|117	18
DLO_r1.0ch03	25681575	T	T	51|51	A	68|69	T	4|4	T	117|124	W	54,41|95	T	28|32	W	62,17|79	T	3|3	n	0	T	57|60	T	32|33	A	37|38	T	34|35	A	20|20	A	82|83	A	2|2	T	80|82	T	56|62	T	25|25	n	0	T	7|7	n	0	T	56|59	13
DLO_r1.0ch03	25803037	G	G	88|88	R	48,50|98	G	99|99	G	82|82	R	93,256|349	G	9|9	R	15,12|27	G	27|27	G	11|11	R	71,56|127	G	73|73	R	38,69|107	R	9,27|36	n	0	R	64,124|188	G	69|69	G	59|59	R	92,143|235	G	158|158	R	4,2|6	A	40|44	n	0	G	107|107	11
DLO_r1.0ch03	25857494	C	n	0	n	0	C	12|12	C	15|15	Y	16,17|33	Y	2,2|4	T	3|3	C	2|2	C	2|2	Y	14,16|30	Y	3,7|10	Y	4,10|14	Y	10,14|24	Y	3,2|5	Y	20,18|38	Y	7,2|9	C	5|5	Y	11,6|17	C	19|19	C	1|1	Y	13,6|19	n	0	C	16|16	8
DLO_r1.0ch03	26045866	G	A	2|2	R	3,7|10	R	6,9|15	A	16|17	R	20,21|41	G	2|3	R	5,1|6	G	1|2	G	1|3	A	10|11	R	5,2|7	R	7,8|15	R	8,7|15	G	1|3	R	23,3|26	R	4,4|8	G	4|5	R	6,5|11	G	5|5	G	1|1	R	9,9|18	G	1|1	R	4,8|12	8
DLO_r1.0ch03	26046332	C	Y	2,1|3	Y	1,2|3	C	2|2	C	10|10	C	10|10	C	1|1	Y	3,2|5	n	0	n	0	Y	2,2|4	C	3|3	n	0	C	2|2	n	0	C	3|3	C	1|1	Y	3,2|5	C	4|4	n	0	n	0	C	10|10	n	0	Y	8,2|10	10
DLO_r1.0ch03	26248394	G	n	0	n	0	n	0	A	3|3	A	9|9	A	1|1	n	0	A	2|2	A	2|2	A	3|3	A	1|1	A	2|2	A	4|4	G	1|1	R	4,1|5	R	3,1|4	A	2|2	A	10|10	G	1|1	A	1|1	A	6|6	n	0	A	5|5	2
DLO_r1.0ch03	26253644	C	Y	5,7|12	C	53|53	Y	15,21|36	Y	40,61|101	Y	65,30|95	C	4|4	T	9|9	Y	6,2|8	C	8|8	T	52|54	Y	20,4|24	C	53|53	T	30|30	C	9|9	Y	21,25|46	Y	13,8|21	Y	3,19|22	Y	43,14|57	Y	44,15|59	Y	1,3|4	C	26|26	n	0	T	31|33	6
DLO_r1.0ch03	26338853	G	G	2|2	G	5|5	G	2|2	G	7|7	G	6|6	n	0	C	2|2	n	0	G	1|1	G	4|4	G	1|1	n	0	n	0	n	0	G	10|10	G	2|2	G	1|1	G	3|3	G	3|3	n	0	G	2|2	n	0	G	3|3	15
DLO_r1.0ch03	26339022	T	C	3|3	C	8|8	C	1|1	Y	2,5|7	C	6|6	n	0	T	2|2	n	0	C	1|1	Y	7,2|9	C	1|1	C	2|2	C	1|1	n	0	Y	7,7|14	C	2|2	C	2|2	C	2|2	C	5|5	n	0	C	4|4	n	0	C	4|4	1
DLO_r1.0ch03	26499177	T	T	1|1	T	9|9	T	3|4	Y	6,3|9	C	12|13	Y	3,2|5	Y	4,3|7	n	0	n	0	T	8|9	T	1|2	T	4|4	T	4|5	n	0	C	4|4	C	3|3	Y	3,3|6	Y	2,3|5	C	3|3	n	0	Y	4,4|8	n	0	C	4|4	7
DLO_r1.0ch03	26521197	G	R	8,6|14	A	7|7	R	7,2|9	R	11,14|25	R	9,30|39	G	3|3	G	4|5	R	2,6|8	A	2|2	R	21,7|28	R	7,6|13	A	10|10	R	16,6|22	R	2,4|6	G	25|31	G	4|5	R	6,6|12	R	6,14|20	R	6,11|17	G	2|2	R	3,5|8	n	0	R	7,8|15	5
DLO_r1.0ch03	26526315	A	G	17|18	G	64|64	A	1|1	A	5|5	R	13,99|112	A	1|1	G	14|14	A	2|2	n	0	A	3|3	A	91|91	G	37|37	R	32,28|60	n	0	R	4,34|38	A	2|2	n	0	R	49,52|101	A	3|3	N	0|1	R	35,24|59	A	2|2	A	2|2	10
DLO_r1.0ch03	26526420	C	T	20|20	T	67|68	C	2|2	C	7|7	T	110|122	C	2|2	T	13|13	C	1|1	n	0	C	4|4	C	94|94	T	35|35	Y	34,28|62	n	0	Y	6,38|44	C	1|1	C	4|4	Y	53,58|111	C	4|4	T	1|1	Y	36,26|62	C	2|2	C	4|4	11
DLO_r1.0ch03	26526504	A	A	21|21	A	67|67	A	3|3	A	11|11	A	138|138	n	0	A	15|15	n	0	n	0	A	6|6	R	68,40|108	A	41|41	A	71|71	n	0	A	50|50	A	5|5	A	3|3	A	120|120	A	6|6	A	2|2	A	78|78	G	2|2	A	4|4	17
DLO_r1.0ch03	26526558	C	A	18|19	A	68|68	C	2|2	C	2|2	A	117|120	C	2|2	A	14|14	C	1|1	n	0	C	3|3	A	100|102	A	38|38	A	66|67	n	0	M	37,6|43	n	0	C	1|1	A	113|115	C	1|1	N	0|1	A	67|68	A	2|2	n	0	7
DLO_r1.0ch03	26526685	G	A	27|27	R	2,4|6	A	3|3	R	7,6|13	A	13|13	A	12|13	R	4,1|5	G	2|2	G	1|2	A	83|83	A	59|59	R	1,1|2	A	3|3	A	3|3	A	49|52	A	23|24	A	3|3	A	5|5	A	19|21	n	0	A	55|55	A	1|1	N	0|1	2
DLO_r1.0ch03	26526713	A	T	25|25	W	5,2|7	A	1|3	W	4,5|9	T	11|11	T	11|12	W	2,3|5	A	2|2	N	0|1	T	81|81	T	57|57	N	0|1	T	3|3	T	2|2	T	45|48	T	22|24	N	0|1	T	5|5	T	19|21	n	0	T	50|50	N	0|1	n	0	2
DLO_r1.0ch03	26526837	G	T	24|24	G	8|9	K	2,2|4	K	4,3|7	T	3|3	T	11|12	G	2|2	G	3|3	G	1|2	T	78|78	T	57|57	G	1|2	n	0	T	4|4	T	46|50	T	21|23	n	0	T	3|3	T	19|21	n	0	T	50|50	N	0|1	n	0	5
DLO_r1.0ch03	26526842	C	T	24|24	C	7|7	Y	2,1|3	C	4|5	T	1|1	T	11|12	C	2|2	C	2|2	Y	1,1|2	T	76|76	T	57|57	C	1|1	n	0	T	4|4	T	46|50	T	21|23	n	0	T	1|1	T	19|21	n	0	T	50|50	T	1|1	n	0	5
DLO_r1.0ch03	26526862	A	G	26|26	A	6|6	R	2,2|4	A	3|3	G	2|2	G	11|12	A	2|2	A	2|2	G	1|1	G	77|77	G	57|57	A	1|1	n	0	G	4|4	G	47|49	G	21|23	n	0	G	3|3	G	19|20	n	0	G	52|52	G	1|1	n	0	5
DLO_r1.0ch03	26594499	G	G	69|69	G	28|28	G	44|44	G	119|119	G	241|241	G	33|33	G	29|29	G	21|21	G	16|16	G	88|89	S	92,36|128	G	30|30	G	26|26	n	0	G	166|166	G	13|13	G	49|49	G	136|136	G	66|66	G	4|4	G	94|94	C	4|4	G	53|53	20
DLO_r1.0ch03	26594648	A	A	68|68	A	25|25	A	45|45	A	117|117	A	248|248	A	33|33	A	28|28	A	24|24	A	17|17	A	83|83	R	94,34|128	A	31|31	A	25|25	n	0	A	161|161	A	11|11	A	47|47	A	138|138	A	68|68	A	3|3	A	103|103	G	4|4	A	61|61	20
DLO_r1.0ch03	26735164	G	G	21|21	R	31,71|102	R	15,27|42	R	50,202|252	R	92,13|105	n	0	A	24|24	G	22|22	G	16|16	R	41,10|51	R	16,102|118	R	53,82|135	R	17,64|81	G	4|4	R	53,181|234	G	26|26	R	26,4|30	R	38,227|265	R	37,20|57	n	0	R	17,103|120	n	0	R	26,33|59	5
DLO_r1.0ch03	26797034	C	Y	24,12|36	C	91|91	C	52|54	C	393|426	C	234|238	Y	31,12|43	C	241|241	C	16|16	n	0	Y	7,8|15	n	0	C	72|72	Y	150,28|178	C	8|8	C	241|245	C	13|15	Y	73,13|86	Y	311,65|376	C	71|71	C	8|8	C	16|18	n	0	Y	76,14|90	13
DLO_r1.0ch03	26797063	A	A	35|37	A	96|96	A	47|56	A	398|444	A	234|245	R	31,12|43	A	221|246	A	16|16	n	0	R	11,4|15	n	0	A	72|72	R	135,43|178	R	2,6|8	A	247|250	A	13|15	A	86|86	R	326,56|382	A	71|71	A	9|9	R	8,10|18	n	0	A	83|89	14
DLO_r1.0ch03	27116942	T	K	5,1|6	T	52|53	T	17|17	T	77|81	K	14,9|23	T	21|22	G	4|4	T	3|3	n	0	T	50|53	T	15|18	T	96|98	T	77|79	T	23|23	T	84|88	T	11|13	T	1|1	T	36|37	G	5|5	n	0	T	49|50	n	0	T	25|29	16
DLO_r1.0ch03	27116991	C	C	6|6	T	49|51	Y	2,16|18	T	76|81	C	20|20	T	22|22	C	4|4	T	3|3	n	0	Y	6,50|56	T	14|15	T	85|91	T	78|80	T	21|22	T	77|83	T	11|11	C	3|3	Y	7,32|39	C	3|3	C	1|1	T	48|53	n	0	Y	5,24|29	6
DLO_r1.0ch03	27117023	T	T	2|2	A	46|49	A	17|17	A	72|75	T	12|12	A	20|20	T	4|4	A	3|3	n	0	A	47|52	A	15|15	A	82|87	A	76|76	A	19|20	A	73|78	A	11|11	T	3|3	W	31,6|37	T	2|2	n	0	A	47|51	n	0	W	21,3|24	5
DLO_r1.0ch03	27162350	A	A	48|48	M	3,2|5	A	14|14	A	60|60	A	14|14	n	0	n	0	n	0	n	0	A	47|49	A	1|1	M	1,5|6	M	2,8|10	n	0	M	1,2|3	n	0	A	40|40	A	1|1	A	20|20	n	0	n	0	n	0	A	112|112	10
DLO_r1.0ch03	27162363	C	T	48|49	C	6|6	T	14|14	T	56|60	C	14|14	n	0	n	0	n	0	n	0	T	47|49	C	1|1	C	5|5	C	9|11	n	0	C	4|4	n	0	T	39|42	C	1|1	T	20|20	n	0	n	0	n	0	T	110|113	7
DLO_r1.0ch03	27162496	C	G	47|47	S	4,2|6	G	15|15	G	53|53	G	13|14	C	1|1	n	0	n	0	n	0	G	50|50	C	3|3	G	5|5	G	5|5	n	0	S	4,3|7	n	0	G	41|41	C	1|1	G	18|18	n	0	C	2|2	n	0	G	108|110	4
DLO_r1.0ch03	27162542	A	A	42|42	W	3,2|5	A	14|14	A	57|57	A	13|15	T	4|4	n	0	n	0	n	0	A	52|52	T	6|6	A	3|3	A	10|10	n	0	W	5,4|9	n	0	A	42|42	N	0|1	A	20|20	n	0	N	0|1	n	0	A	111|113	10
DLO_r1.0ch03	27203250	G	G	2|3	G	3|3	G	9|10	G	4|4	R	7,3|10	G	3|3	G	3|4	G	1|1	A	2|2	G	5|6	R	3,3|6	R	3,5|8	G	1|1	n	0	G	4|5	G	1|1	G	3|3	G	3|4	R	4,5|9	A	2|2	G	1|2	n	0	A	2|2	14
DLO_r1.0ch03	27211401	A	A	2|2	R	2,1|3	n	0	R	3,2|5	A	58|60	G	1|1	A	1|1	G	2|2	n	0	A	4|4	A	5|5	R	6,2|8	A	3|3	n	0	R	9,4|13	R	2,1|3	A	4|4	A	3|4	R	1,5|6	n	0	A	26|27	n	0	A	5|5	10
DLO_r1.0ch03	27217564	T	C	17|17	C	36|37	C	77|77	Y	73,18|91	Y	31,51|82	C	27|27	Y	15,10|25	Y	12,5|17	C	8|8	Y	77,14|91	C	25|25	C	53|53	Y	56,16|72	C	11|11	C	112|112	Y	19,9|28	T	21|25	C	83|90	Y	43,11|54	T	1|1	C	41|41	T	2|2	Y	24,17|41	3
[truncated: 6,096 more rows]
[truncated: 8 more columns]

## Sheet: PCA_19
id	pos	ref	Gamnuri	Gamnuri_Depth	Hanagosho	Hanagosho_Depth	Damopan	Damopan_Depth	Atago	Atago_Depth	Wasesaijo	Wasesaijo_Depth	Gogseung-Tabaegam	Gogseung-Tabaegam_Depth	O-miyawase	O-miyawase_Depth	Sancheong-Danseongsi	Sancheong-Danseongsi_Depth	Sancheong-Kojongsi	Sancheong-Kojongsi_Depth	Saijo	Saijo_Depth	Yeongdeong-Weolhasi	Yeongdeong-Weolhasi_Depth	Myeongju-Kojongsi	Myeongju-Kojongsi_Depth	Cheongdo-Bansi	Cheongdo-Bansi_Depth	Gyeongsan-Bansi	Gyeongsan-Bansi_Depth	Haman-Mulgam	Haman-Mulgam_Depth	Goesan-Durigam	Goesan-Durigam_Depth	Sangam-Durigam	Sangam-Durigam_Depth	Sangjudungsi	Sangjudungsi_Depth	black-persimon	black-persimon_Depth	REF_allele	ALT_allele	Hetero_allele	Missing	Total_allele(REF+ALT+Hetero)	Major_allele_frequency	Minor_allele_frequency	Heterozygosity	PIC
DLO_r1.0ch01	499736	C	T	7|7	T	2|2	T	19|19	T	15|15	T	9|9	Y	3,3|6	T	2|2	Y	5,7|12	n	0	T	33|33	T	5|5	T	7|7	T	8|8	T	18|18	Y	2,2|4	Y	3,8|11	C	2|2	T	2|2	n	0	1	12	4	2	17	0.824	0.176	0.291	0.248
DLO_r1.0ch01	1364939	G	G	79|79	R	19,33|52	G	53|59	R	47,32|79	R	22,16|38	A	15|16	G	13|13	G	61|65	G	9|9	A	20|20	N	0|2	G	11|12	A	64|64	A	4|4	G	44|45	A	4|4	R	19,49|68	G	22|22	G	8|8	9	5	4	1	18	0.611	0.389	0.475	0.362
DLO_r1.0ch01	1365046	G	G	103|106	R	23,50|73	G	80|86	R	64,38|102	R	38,14|52	R	13,8|21	G	24|25	R	11,92|103	G	16|17	A	26|26	A	4|4	G	13|15	A	73|73	A	4|4	G	71|76	A	5|5	R	30,73|103	G	28|28	R	4,9|13	7	5	7	0	19	0.553	0.447	0.494	0.372
DLO_r1.0ch01	1398897	G	A	202|215	R	90,77|167	G	7|7	R	390,194|584	R	235,56|291	R	35,274|309	R	24,13|37	G	308|308	G	17|17	G	326|326	G	141|141	R	86,137|223	G	114|114	G	13|13	G	180|180	G	278|278	R	76,114|190	G	33|33	G	15|15	11	1	7	0	19	0.763	0.237	0.361	0.296
DLO_r1.0ch01	1398920	T	C	204|220	Y	90,77|167	T	8|8	Y	389,200|589	Y	234,57|291	Y	34,275|309	Y	23,13|36	T	307|307	T	18|18	T	325|325	T	142|142	Y	87,132|219	T	111|111	T	12|12	T	185|185	T	277|277	Y	77,114|191	T	31|31	T	14|14	11	1	7	0	19	0.763	0.237	0.361	0.296
DLO_r1.0ch01	1451942	C	C	3|3	C	1|1	Y	2,2|4	C	3|4	C	1|1	C	4|4	C	1|1	C	3|3	n	0	C	4|4	Y	2,1|3	Y	1,1|2	T	2|2	n	0	C	1|1	C	4|4	T	1|1	T	3|3	n	0	10	3	3	3	16	0.719	0.281	0.404	0.323
DLO_r1.0ch01	1451988	C	C	5|5	C	2|2	Y	4,2|6	Y	6,2|8	C	2|2	C	6|6	C	2|2	C	4|4	n	0	C	5|5	Y	3,2|5	Y	2,2|4	T	4|4	n	0	C	4|4	C	6|6	Y	2,2|4	T	4|4	n	0	9	2	5	3	16	0.719	0.281	0.404	0.323
DLO_r1.0ch01	1451995	G	G	6|6	G	2|2	S	4,2|6	S	6,2|8	G	2|2	G	6|6	G	1|1	G	4|4	n	0	G	5|5	S	4,2|6	S	2,2|4	C	4|4	n	0	G	4|4	G	8|8	S	2,2|4	C	4|4	n	0	9	2	5	3	16	0.719	0.281	0.404	0.323
DLO_r1.0ch01	1556997	C	C	55|55	C	35|35	C	16|16	C	52|52	C	17|17	C	20|25	C	7|7	G	19|21	G	4|4	C	31|31	G	3|3	G	8|8	C	18|18	n	0	G	12|12	G	18|19	S	12,16|28	C	30|30	n	0	10	6	1	2	17	0.618	0.382	0.472	0.361
DLO_r1.0ch01	1557001	A	R	30,24|54	A	35|35	A	16|16	R	12,39|51	A	17|17	A	25|25	A	7|7	A	21|21	A	4|4	A	32|32	A	3|3	A	8|8	A	19|19	n	0	A	12|12	A	19|19	A	28|28	A	30|30	n	0	15	0	2	2	17	0.941	0.059	0.111	0.105
DLO_r1.0ch01	1680040	A	A	9|9	A	2|2	A	1|1	A	10|11	A	1|1	A	2|2	A	6|7	R	3,7|10	n	0	A	5|5	A	3|4	A	3|3	A	6|6	A	2|2	R	2,6|8	R	1,3|4	R	6,5|11	R	2,2|4	A	2|2	13	0	5	1	18	0.861	0.139	0.239	0.211
DLO_r1.0ch01	1680318	C	G	10|10	G	2|2	G	1|1	G	10|11	S	3,2|5	G	2|2	G	8|8	S	4,9|13	n	0	S	6,1|7	S	3,1|4	S	3,1|4	S	6,1|7	G	2|2	S	3,6|9	C	4|5	S	6,5|11	S	3,3|6	G	2|2	1	8	9	1	18	0.694	0.306	0.424	0.334
DLO_r1.0ch01	1680373	A	A	10|10	A	2|2	A	1|1	A	10|10	A	4|4	A	2|2	A	6|6	R	5,5|10	n	0	A	6|6	A	5|5	A	3|3	A	6|6	A	2|2	R	3,5|8	A	4|4	R	6,5|11	R	3,3|6	A	2|2	14	0	4	1	18	0.889	0.111	0.198	0.178
DLO_r1.0ch01	1680395	C	T	10|10	T	2|2	N	0|1	T	10|10	T	3|3	T	2|2	T	6|6	Y	6,4|10	n	0	T	6|6	Y	1,4|5	T	3|3	T	5|5	T	2|2	Y	5,3|8	C	2|3	Y	5,6|11	Y	3,3|6	T	2|2	1	11	5	2	17	0.794	0.206	0.327	0.274
DLO_r1.0ch01	1792302	G	R	3,1|4	R	3,2|5	G	5|6	R	2,2|4	R	3,1|4	A	3|3	G	1|2	A	4|4	N	0|1	R	11,5|16	G	3|4	A	3|3	G	4|5	n	0	G	1|3	A	5|5	R	2,2|4	R	3,1|4	G	1|1	6	4	7	2	17	0.559	0.441	0.493	0.372
DLO_r1.0ch01	2085989	G	R	10,41|51	A	5|5	n	0	A	5|5	R	14,6|20	n	0	A	10|10	G	4|4	n	0	R	4,12|16	n	0	A	8|8	A	7|7	n	0	A	8|8	A	2|2	R	7,18|25	A	2|2	n	0	1	8	4	6	13	0.769	0.231	0.355	0.292
DLO_r1.0ch01	2086030	C	Y	39,10|49	T	6|6	n	0	T	5|5	Y	16,3|19	n	0	T	10|10	C	4|4	n	0	Y	9,5|14	n	0	T	8|8	T	7|7	n	0	C	7|7	T	2|2	Y	17,7|24	C	2|2	n	0	3	6	4	6	13	0.615	0.385	0.473	0.361
DLO_r1.0ch01	2180209	G	R	11,5|16	R	6,3|9	N	0|1	R	3,2|5	R	6,2|8	A	4|4	A	6|6	A	7|7	n	0	A	9|10	A	9|9	A	2|2	A	4|4	N	0|1	A	3|3	R	2,1|3	G	1|1	A	4|4	n	0	1	9	5	4	15	0.767	0.233	0.358	0.294
[truncated: 8,077 more rows]

## Sheet: PCNA_40
id	pos	ref	Dannuri	Dannuri_Depth	Hongchoo	Hongchoo_Depth	Maegawajiro	Maegawajiro_Depth	Fujiwaragosho	Fujiwaragosho_Depth	Jiro	Jiro_Depth	Haschiuri	Haschiuri_Depth	Midai	Midai_Depth	Mammoth	Mammoth_Depth	Sunami	Sunami_Depth	40148	09-12-1_Depth	Mazumotowase-Fuyu	Mazumotowase-Fuyu_Depth	Fuyu	Fuyu_Depth	Ichikikeijiro	Ichikikeijiro_Depth	Gosho	Gosho_Depth	Suruga	Suruga_Depth	Yaizuwasejiro	Yaizuwasejiro_Depth	Tenjingosho	Tenjingosho_Depth	Ro-19	Ro-19_Depth	WakasugikeiJiro	WakasugikeiJiro_Depth	Daeandangam	Daeandangam_Depth	IsaHaya	IsaHaya_Depth	Wakakishiro	Wakakishiro_Depth	kastusa	kastusa_Depth	Youhou
[truncated: 8,095 more rows]
[truncated: 42 more columns]

[truncated: 1 more sheets: PVA_9]
