# Supplementary material for: Population Genetic Analysis in Persimmons (Diospyros kaki Thunb.) Based on Genome-Wide Single-Nucleotide Polymorphisms
Source: Plants (Basel). 2023 May 24;12(11):2097. doi: 10.3390/plants12112097 (PMC10255057; doi:10.3390/plants12112097)
Supplement: Supplementary file 1 [file plants-12-02097-s001.zip › Table S3.xlsx]

## Sheet: Total_93ea
Heterozygosity, Fstatistics and Polymorphism by Population for Codominant Data
Data Sheet	Persimmon_GBS_91ea_Filtered_SNP
Data Title	project_name
No. Loci	8095
No. Samples	93
No. Pops.	1
Sample Size, No. Alleles, No. Effective Alleles, Information Index, Observed Heterozygosity, Expected and Unbiased Expected Heterozygosity, and Fixation Index
Pop	Locus	N	Na	Ne	I	Ho	He	uHe	F
Total	DLO_r1.0ch01_499736	69	2	1.44054	0.483903	0.26087	0.305818	0.30805	0.146978
	DLO_r1.0ch01_1364939	90	2	1.65627	0.585457	0.344444	0.396235	0.398448	0.130706
	DLO_r1.0ch01_1365046	92	2	1.83045	0.646091	0.456522	0.453686	0.456165	-0.00625
	DLO_r1.0ch01_1398897	92	2	1.78415	0.631373	0.434783	0.439509	0.44191	0.0107527
	DLO_r1.0ch01_1398920	92	2	1.78415	0.631373	0.434783	0.439509	0.44191	0.0107527
	DLO_r1.0ch01_1451942	68	2	1.69222	0.599229	0.25	0.409061	0.412092	0.388845
	DLO_r1.0ch01_1451988	68	2	1.71006	0.605797	0.323529	0.415225	0.418301	0.220833
	DLO_r1.0ch01_1451995	68	2	1.71006	0.605797	0.323529	0.415225	0.418301	0.220833
	DLO_r1.0ch01_1556997	84	2	1.38462	0.450561	0.166667	0.277778	0.279441	0.4
	DLO_r1.0ch01_1557001	82	2	1.64643	0.581553	0.365854	0.392623	0.395032	0.0681818
	DLO_r1.0ch01_1680040	79	2	1.73313	0.614048	0.329114	0.423009	0.425703	0.22197
	DLO_r1.0ch01_1680318	81	2	1.98068	0.688262	0.481481	0.495123	0.498198	0.0275512
	DLO_r1.0ch01_1680373	79	2	1.51004	0.520752	0.329114	0.337766	0.339918	0.0256167
	DLO_r1.0ch01_1680395	78	2	1.97918	0.687878	0.384615	0.49474	0.497932	0.222591
	DLO_r1.0ch01_1792302	74	2	1.98694	0.689856	0.432432	0.496713	0.500092	0.129412
	DLO_r1.0ch01_2085989	80	2	1.96289	0.683664	0.3375	0.490547	0.493632	0.311992
	DLO_r1.0ch01_2086030	80	2	1.93208	0.675465	0.4125	0.482422	0.485456	0.144939
	DLO_r1.0ch01_2180209	73	2	1.96316	0.683735	0.342466	0.490617	0.494001	0.30197
	DLO_r1.0ch01_2180638	84	2	1.96628	0.684548	0.440476	0.491426	0.494368	0.103677
	DLO_r1.0ch01_2180662	83	2	1.86871	0.657595	0.349398	0.464872	0.467689	0.2484
	DLO_r1.0ch01_2693022	87	2	2	0.693147	0.632184	0.5	0.50289	-0.264368
	DLO_r1.0ch01_2750454	85	2	1.29087	0.385267	0.0705882	0.225329	0.226662	0.686732
	DLO_r1.0ch01_2755062	71	2	1.99367	0.691559	0.605634	0.498413	0.501948	-0.215124
	DLO_r1.0ch01_2755327	71	2	1.83911	0.648745	0.394366	0.456259	0.459495	0.135652
	DLO_r1.0ch01_3071568	66	2	1.61933	0.570506	0.333333	0.382461	0.385381	0.128451
	DLO_r1.0ch01_3093666	91	2	1.66252	0.587902	0.43956	0.398503	0.400704	-0.10303
	DLO_r1.0ch01_3093770	88	2	1.71327	0.606964	0.454545	0.416322	0.418701	-0.0918114
	DLO_r1.0ch01_3140738	84	2	1.39986	0.460015	0.0357143	0.285643	0.287354	0.874969
	DLO_r1.0ch01_3140814	87	2	1.26943	0.368297	0.126437	0.212247	0.213474	0.404295
	DLO_r1.0ch01_3269253	80	2	1.94057	0.677756	0.425	0.484687	0.487736	0.123146
	DLO_r1.0ch01_3269290	83	2	1.63829	0.578284	0.385542	0.389607	0.391968	0.0104322
	DLO_r1.0ch01_3269415	80	2	1.94057	0.677756	0.425	0.484687	0.487736	0.123146
	DLO_r1.0ch01_3321026	80	2	1.99501	0.691897	0.5	0.49875	0.501887	-0.00250627
	DLO_r1.0ch01_3769086	87	2	1.42892	0.477268	0.252874	0.300172	0.301907	0.15757
	DLO_r1.0ch01_3769096	84	2	1.96628	0.684548	0.416667	0.491426	0.494368	0.152127
	DLO_r1.0ch01_3769280	85	2	1.33487	0.417573	0.152941	0.250865	0.252349	0.390345
	DLO_r1.0ch01_3813356	68	2	2	0.693147	0.323529	0.5	0.503704	0.352941
	DLO_r1.0ch01_3813541	72	2	1.13274	0.233792	0.0138889	0.117188	0.118007	0.881481
	DLO_r1.0ch01_3935463	81	2	1.4163	0.469893	0.234568	0.293934	0.29576	0.20197
	DLO_r1.0ch01_4115612	89	2	1.64986	0.582923	0.359551	0.39389	0.396115	0.0871795
	DLO_r1.0ch01_4400537	80	2	1.99969	0.693069	0.6125	0.499922	0.503066	-0.225191
	DLO_r1.0ch01_5277751	72	2	1.47419	0.502322	0.180556	0.321663	0.323912	0.438681
	DLO_r1.0ch01_5899797	67	2	1.57123	0.5497	0.268657	0.363555	0.366289	0.261029
	DLO_r1.0ch01_6143565	83	2	1.74119	0.616865	0.493976	0.425679	0.428258	-0.160443
	DLO_r1.0ch01_6143644	85	2	1.50114	0.516285	0.305882	0.333841	0.335816	0.0837479
	DLO_r1.0ch01_6143665	81	2	1.85078	0.652273	0.54321	0.459686	0.462541	-0.181698
	DLO_r1.0ch01_6244213	73	2	2	0.693147	0.287671	0.5	0.503448	0.424658
	DLO_r1.0ch01_6244221	77	2	1.45711	0.493116	0.25974	0.313712	0.315763	0.172043
	DLO_r1.0ch01_6295834	71	2	1.23297	0.337288	0.0985915	0.188951	0.190291	0.478215
	DLO_r1.0ch01_6305961	88	2	1.6	0.562335	0.386364	0.375	0.377143	-0.030303
	DLO_r1.0ch01_6339646	76	2	1.29623	0.389377	0.157895	0.228532	0.230045	0.309091
	DLO_r1.0ch01_6351120	68	2	1.50496	0.518212	0.279412	0.335532	0.338017	0.167257
	DLO_r1.0ch01_6351146	70	2	1.58167	0.554351	0.342857	0.367755	0.370401	0.0677026
	DLO_r1.0ch01_6351162	73	2	1.2758	0.373425	0.136986	0.216176	0.217667	0.366319
	DLO_r1.0ch01_6353656	88	2	1.72684	0.611824	0.443182	0.420907	0.423312	-0.0529222
	DLO_r1.0ch01_6353693	85	2	1.65218	0.583843	0.376471	0.39474	0.397076	0.0462833
	DLO_r1.0ch01_6443770	67	2	1.5326	0.531776	0.268657	0.347516	0.350129	0.226923
	DLO_r1.0ch01_6512390	71	2	1.79491	0.634875	0.464789	0.442868	0.446009	-0.0494961
	DLO_r1.0ch01_6512449	78	2	1.55046	0.540204	0.358974	0.35503	0.35732	-0.0111111
	DLO_r1.0ch01_6712238	80	2	1.53551	0.533164	0.3	0.34875	0.350943	0.139785
	DLO_r1.0ch01_6712278	81	2	1.60789	0.565701	0.259259	0.378067	0.380416	0.314251
	DLO_r1.0ch01_6712304	70	2	1.98985	0.690594	0.328571	0.497449	0.501028	0.339487
	DLO_r1.0ch01_6816507	77	2	1.24441	0.347329	0.038961	0.196407	0.197691	0.801632
	DLO_r1.0ch01_6816527	71	2	1.39062	0.454319	0.112676	0.280897	0.282889	0.59887
	DLO_r1.0ch01_6816572	71	2	1.95312	0.681097	0.253521	0.487998	0.491459	0.480488
	DLO_r1.0ch01_6816787	76	2	1.98761	0.690028	0.263158	0.496884	0.500174	0.470383
	DLO_r1.0ch01_6896964	66	2	1.98859	0.690275	0.0454545	0.49713	0.500925	0.908566
	DLO_r1.0ch01_7123123	67	2	1.83637	0.647907	0.313433	0.455447	0.458871	0.311812
	DLO_r1.0ch01_7123177	68	2	1.69222	0.599229	0.220588	0.409061	0.412092	0.460745
	DLO_r1.0ch01_7329279	78	2	1.84001	0.649019	0.5	0.456525	0.459471	-0.0952295
	DLO_r1.0ch01_7415849	70	2	1.37853	0.446709	0.185714	0.274592	0.276567	0.323671
	DLO_r1.0ch01_7466985	67	2	1.996	0.692144	0.328358	0.498998	0.502749	0.341964
	DLO_r1.0ch01_7510469	68	2	1.99611	0.692174	0.132353	0.499027	0.502723	0.734778
	DLO_r1.0ch01_7510550	69	2	1.31139	0.400732	0.101449	0.23745	0.239183	0.572755
	DLO_r1.0ch01_7510560	68	2	1.74491	0.618156	0.176471	0.426903	0.430065	0.586626
	DLO_r1.0ch01_7510599	71	2	1.91455	0.670661	0.084507	0.477683	0.481071	0.82309
	DLO_r1.0ch01_7673129	67	2	1.66599	0.589251	0.402985	0.399755	0.402761	-0.00808025
	DLO_r1.0ch01_7673495	84	2	1.70414	0.603637	0.416667	0.413194	0.415669	-0.00840336
	DLO_r1.0ch01_8012444	89	2	1.77105	0.627039	0.505618	0.435362	0.437821	-0.161375
	DLO_r1.0ch01_8025649	77	2	1.76642	0.625491	0.506494	0.433884	0.43672	-0.167347
	DLO_r1.0ch01_8025650	77	2	1.91722	0.6714	0.558442	0.478411	0.481538	-0.167284
	DLO_r1.0ch01_8044348	74	2	1.42511	0.475062	0.202703	0.298302	0.300331	0.320478
	DLO_r1.0ch01_8088555	83	2	1.91016	0.669444	0.662651	0.476484	0.479372	-0.390708
	DLO_r1.0ch01_8098053	67	2	1.35927	0.434185	0.164179	0.264313	0.2663	0.378845
	DLO_r1.0ch01_8116662	72	2	1.38462	0.450561	0.138889	0.277778	0.27972	0.5
	DLO_r1.0ch01_8116679	75	2	1.70817	0.605109	0.373333	0.414578	0.41736	0.0994854
	DLO_r1.0ch01_8116706	73	2	1.37878	0.446868	0.136986	0.274723	0.276618	0.501366
	DLO_r1.0ch01_8307155	80	2	1.99969	0.693069	0.5625	0.499922	0.503066	-0.125176
	DLO_r1.0ch01_8392000	70	2	1.61823	0.570047	0.314286	0.382041	0.384789	0.17735
	DLO_r1.0ch01_8392113	73	2	1.48481	0.507905	0.30137	0.326515	0.328767	0.0770115
	DLO_r1.0ch01_8392132	77	2	1.52456	0.527892	0.25974	0.344072	0.34632	0.245098
	DLO_r1.0ch01_8392203	79	2	1.46074	0.495093	0.291139	0.315414	0.317423	0.0769622
	DLO_r1.0ch01_8420729	87	2	1.92644	0.673933	0.321839	0.480909	0.483689	0.330769
	DLO_r1.0ch01_8562248	71	2	1.48156	0.506205	0.267606	0.325035	0.32734	0.176686
	DLO_r1.0ch01_8562273	77	2	1.47396	0.502198	0.298701	0.321555	0.323657	0.0710726
	DLO_r1.0ch01_8562540	75	2	1.72414	0.610864	0.413333	0.42	0.422819	0.015873
	DLO_r1.0ch01_8628182	92	2	1.36154	0.435683	0.206522	0.265536	0.266987	0.222247
	DLO_r1.0ch01_8628403	92	2	1.85208	0.652664	0.521739	0.460066	0.46258	-0.134052
	DLO_r1.0ch01_8680333	69	2	1.78415	0.631373	0.391304	0.439509	0.442717	0.109677
	DLO_r1.0ch01_8692363	75	2	1.43605	0.481353	0.133333	0.303644	0.305682	0.56089
	DLO_r1.0ch01_8692399	80	2	1.37398	0.443792	0.1	0.272188	0.273899	0.632606
	DLO_r1.0ch01_8692418	71	2	1.23297	0.337288	0.0704225	0.188951	0.190291	0.627297
	DLO_r1.0ch01_8759212	82	2	1.55289	0.541331	0.292683	0.356038	0.358222	0.177945
	DLO_r1.0ch01_8759245	81	2	1.5283	0.529706	0.296296	0.345679	0.347826	0.142857
	DLO_r1.0ch01_8759287	82	2	2	0.693147	0.317073	0.5	0.503067	0.365854
	DLO_r1.0ch01_8790502	70	2	1.30649	0.397107	0.157143	0.234592	0.23628	0.330144
	DLO_r1.0ch01_8790886	71	2	1.35474	0.431165	0.197183	0.261853	0.26371	0.24697
	DLO_r1.0ch01_8838253	75	2	1.4533	0.49102	0.173333	0.311911	0.314004	0.444286
	DLO_r1.0ch01_8838342	81	2	1.93369	0.675901	0.493827	0.482853	0.485852	-0.0227273
	DLO_r1.0ch01_8851506	72	2	1.81481	0.64122	0.402778	0.448978	0.452117	0.1029
	DLO_r1.0ch01_8851509	72	2	1.8432	0.649988	0.402778	0.457465	0.460664	0.119545
	DLO_r1.0ch01_8866445	71	2	1.94446	0.678796	0.43662	0.485717	0.489162	0.101082
	DLO_r1.0ch01_8899485	69	2	1.42183	0.473147	0.15942	0.296681	0.298847	0.462655
	DLO_r1.0ch01_8920737	86	2	1.83251	0.646724	0.27907	0.4543	0.456956	0.385714
	DLO_r1.0ch01_8920910	74	2	1.89974	0.666522	0.121622	0.473612	0.476834	0.743204
	DLO_r1.0ch01_8920919	82	2	1.85413	0.653278	0.256098	0.460663	0.463489	0.444068
	DLO_r1.0ch01_8921671	90	2	1.6974	0.601154	0.333333	0.410864	0.41316	0.188702
	DLO_r1.0ch01_8963958	66	2	1.88899	0.663468	0.151515	0.470615	0.474208	0.678049
	DLO_r1.0ch01_8997125	78	2	1.87662	0.659904	0.615385	0.467127	0.470141	-0.317382
	DLO_r1.0ch01_8997175	77	2	1.97864	0.68774	0.662338	0.494603	0.497835	-0.33913
	DLO_r1.0ch01_8997396	73	2	1.97006	0.685528	0.630137	0.4924	0.495796	-0.279726
	DLO_r1.0ch01_9105877	90	2	1.95275	0.680999	0.555556	0.487901	0.490627	-0.138664
	DLO_r1.0ch01_9105935	90	2	1.90588	0.668248	0.488889	0.475309	0.477964	-0.0285714
	DLO_r1.0ch01_9106007	85	2	1.48586	0.50845	0.247059	0.32699	0.328924	0.244444
	DLO_r1.0ch01_9130768	71	2	1.98075	0.688279	0.140845	0.49514	0.498651	0.715545
	DLO_r1.0ch01_9130799	68	2	1.35343	0.430286	0.0441176	0.261138	0.263072	0.831056
	DLO_r1.0ch01_9229969	91	2	1.1782	0.284635	0.032967	0.15125	0.152085	0.782036
	DLO_r1.0ch01_9229974	91	2	1.96582	0.684427	0.516484	0.491305	0.49402	-0.0512474
	DLO_r1.0ch01_9230014	90	2	1.92308	0.673012	0.533333	0.48	0.482682	-0.111111
	DLO_r1.0ch01_9230033	90	2	1.91467	0.670695	0.544444	0.477716	0.480385	-0.139682
	DLO_r1.0ch01_9275563	87	2	1.99894	0.692883	0.632184	0.499736	0.502624	-0.265036
	DLO_r1.0ch01_9275794	90	2	1.83486	0.647447	0.522222	0.455	0.457542	-0.147741
	DLO_r1.0ch01_9275889	90	2	1.77554	0.628533	0.511111	0.43679	0.43923	-0.170153
	DLO_r1.0ch01_9390207	81	2	1.99726	0.692461	0.666667	0.499314	0.502415	-0.335165
	DLO_r1.0ch01_9441789	70	2	1.21951	0.325083	0	0.18	0.181295	1
	DLO_r1.0ch01_9441804	70	2	1.63633	0.577492	0.242857	0.388878	0.391675	0.375492
	DLO_r1.0ch01_9441830	68	2	1.44771	0.487924	0.264706	0.309256	0.311547	0.144056
	DLO_r1.0ch01_9442004	68	2	1.98455	0.689249	0.147059	0.496107	0.499782	0.703575
	DLO_r1.0ch01_9442018	69	2	1.83045	0.646091	0.144928	0.453686	0.456998	0.680556
	DLO_r1.0ch01_9652861	74	2	1.23891	0.342542	0.108108	0.192841	0.194153	0.439394
	DLO_r1.0ch01_9689370	91	2	1.55046	0.540204	0.285714	0.35503	0.356991	0.195238
	DLO_r1.0ch01_9705805	85	2	1.71006	0.605797	0.4	0.415225	0.417682	0.0366667
	DLO_r1.0ch01_9705834	85	2	1.91416	0.670554	0.576471	0.477578	0.480404	-0.207071
	DLO_r1.0ch01_9705885	73	2	1.77485	0.628307	0.506849	0.436573	0.439584	-0.160971
	DLO_r1.0ch01_9707957	67	2	1.996	0.692144	0.477612	0.498998	0.502749	0.0428571
	DLO_r1.0ch01_9707961	76	2	1.89377	0.664832	0.447368	0.471953	0.475078	0.052091
	DLO_r1.0ch01_9715526	75	2	1.91294	0.670216	0.386667	0.477244	0.480447	0.189793
	DLO_r1.0ch01_9715555	72	2	1.99846	0.692761	0.472222	0.499614	0.503108	0.0548263
	DLO_r1.0ch01_9950319	71	2	1.49985	0.515631	0.253521	0.333267	0.335631	0.239286
	DLO_r1.0ch01_9950417	73	2	1.44928	0.488795	0.164384	0.310002	0.31214	0.469734
	DLO_r1.0ch01_9954025	87	2	1.54817	0.539137	0.321839	0.354076	0.356123	0.0910448
	DLO_r1.0ch01_9954037	86	2	1.54003	0.535312	0.337209	0.350663	0.352713	0.0383651
	DLO_r1.0ch01_9954078	83	2	1.66844	0.590202	0.409639	0.400639	0.403067	-0.0224638
	DLO_r1.0ch01_10107322	76	2	1.44671	0.487366	0.276316	0.308778	0.310823	0.10513
	DLO_r1.0ch01_10121832	78	2	1.50055	0.515988	0.0897436	0.33358	0.335732	0.730968
	DLO_r1.0ch01_10122021	79	2	1.37923	0.44715	0.101266	0.274956	0.276707	0.631702
	DLO_r1.0ch01_10171351	79	2	1.81794	0.642204	0.506329	0.449928	0.452794	-0.125356
	DLO_r1.0ch01_10193658	66	2	1.3653	0.438159	0.19697	0.267562	0.269604	0.263835
	DLO_r1.0ch01_10213854	73	2	1.5736	0.550764	0.315068	0.364515	0.367029	0.13565
	DLO_r1.0ch01_10213862	76	2	1.41274	0.467783	0.25	0.292157	0.294092	0.144296
	DLO_r1.0ch01_10213886	74	2	1.65139	0.583527	0.351351	0.394449	0.397132	0.109259
	DLO_r1.0ch01_10213891	78	2	1.45064	0.489552	0.25641	0.310651	0.312655	0.174603
	DLO_r1.0ch01_10239128	88	2	1.94353	0.678549	0.488636	0.485473	0.488247	-0.00651682
	DLO_r1.0ch01_10239209	90	2	1.9311	0.6752	0.477778	0.48216	0.484854	0.00908975
	DLO_r1.0ch01_10239268	89	2	1.94476	0.678876	0.47191	0.485797	0.488542	0.0285863
	DLO_r1.0ch01_10310238	74	2	1.71769	0.608557	0.189189	0.417823	0.420666	0.547203
	DLO_r1.0ch01_10310263	74	2	2	0.693147	0.216216	0.5	0.503401	0.567568
	DLO_r1.0ch01_10310287	74	2	2	0.693147	0.216216	0.5	0.503401	0.567568
	DLO_r1.0ch01_10310303	73	2	1.99962	0.693053	0.219178	0.499906	0.503354	0.561562
	DLO_r1.0ch01_10310403	73	2	1.99962	0.693053	0.219178	0.499906	0.503354	0.561562
	DLO_r1.0ch01_10310448	74	2	2	0.693147	0.216216	0.5	0.503401	0.567568
	DLO_r1.0ch01_10405111	89	2	1.81987	0.642808	0.41573	0.450511	0.453057	0.0772033
	DLO_r1.0ch01_10405161	87	2	1.96853	0.685133	0.367816	0.492007	0.494851	0.252417
	DLO_r1.0ch01_10405227	89	2	1.85373	0.653159	0.404494	0.460548	0.46315	0.121711
	DLO_r1.0ch01_10405246	87	2	1.62199	0.571609	0.287356	0.383472	0.385689	0.250646
	DLO_r1.0ch01_10458355	75	2	1.21951	0.325083	0.0933333	0.18	0.181208	0.481481
	DLO_r1.0ch01_10610645	85	2	1.42491	0.474943	0.247059	0.298201	0.299965	0.171502
	DLO_r1.0ch01_10610649	85	2	1.95429	0.681406	0.611765	0.488304	0.491194	-0.252834
	DLO_r1.0ch01_10610653	85	2	1.73803	0.615766	0.423529	0.424637	0.427149	0.00260756
	DLO_r1.0ch01_10610671	84	2	1.55401	0.541853	0.297619	0.356505	0.35864	0.165176
	DLO_r1.0ch01_10610709	88	2	1.936	0.676526	0.568182	0.483471	0.486234	-0.175214
	DLO_r1.0ch01_10650215	76	2	1.99862	0.692801	0.368421	0.499654	0.502963	0.262647
	DLO_r1.0ch01_10738060	88	2	1.5414	0.53596	0.295455	0.35124	0.353247	0.158824
	DLO_r1.0ch01_10738108	91	2	1.66252	0.587902	0.417582	0.398503	0.400704	-0.0478788
	DLO_r1.0ch01_10840757	79	2	1.68744	0.597439	0.139241	0.407387	0.409981	0.65821
	DLO_r1.0ch01_10840838	79	2	1.68744	0.597439	0.139241	0.407387	0.409981	0.65821
	DLO_r1.0ch01_11317278	86	2	1.7958	0.635162	0.546512	0.443145	0.445736	-0.233257
	DLO_r1.0ch01_11317966	82	2	1.8173	0.642001	0.560976	0.449732	0.452491	-0.247354
	DLO_r1.0ch01_11318163	73	2	1.7435	0.617668	0.39726	0.42644	0.429381	0.0684268
	DLO_r1.0ch01_11318164	76	2	1.71471	0.607483	0.328947	0.416811	0.419571	0.2108
	DLO_r1.0ch01_11318184	85	2	1.75173	0.620505	0.341176	0.429135	0.431674	0.204967
	DLO_r1.0ch01_11318195	86	2	1.8665	0.656946	0.453488	0.464237	0.466952	0.0231542
	DLO_r1.0ch01_11539110	86	2	1.91606	0.671081	0.581395	0.478096	0.480892	-0.216063
	DLO_r1.0ch01_11730506	83	2	1.22526	0.330345	0.0361446	0.183844	0.184958	0.803395
	DLO_r1.0ch01_11839085	71	2	1.59097	0.558434	0.323944	0.371454	0.374089	0.127904
	DLO_r1.0ch01_11839106	67	2	1.73824	0.615838	0.462687	0.424705	0.427898	-0.0894309
	DLO_r1.0ch01_11839170	78	2	1.98824	0.690186	0.692308	0.497041	0.500248	-0.392857
	DLO_r1.0ch01_11871709	67	2	1.28459	0.380385	0.104478	0.221542	0.223207	0.528406
	DLO_r1.0ch01_11901051	90	2	1.6701	0.590842	0.355556	0.401235	0.403476	0.113846
	DLO_r1.0ch01_11901115	90	2	1.6283	0.574216	0.366667	0.385864	0.38802	0.049752
	DLO_r1.0ch01_11901190	90	2	1.6701	0.590842	0.333333	0.401235	0.403476	0.169231
	DLO_r1.0ch01_11980591	82	2	1.79116	0.633659	0.512195	0.441701	0.444411	-0.159596
	DLO_r1.0ch01_11991886	90	2	1.54271	0.536577	0.188889	0.35179	0.353755	0.463064
	DLO_r1.0ch01_12033140	81	2	1.95705	0.682133	0.604938	0.489026	0.492063	-0.237027
	DLO_r1.0ch01_12054018	71	2	1.99841	0.69275	0.408451	0.499603	0.503147	0.18245
	DLO_r1.0ch01_12054476	70	2	1.99837	0.692739	0.371429	0.499592	0.503186	0.256536
	DLO_r1.0ch01_12252124	67	2	1.19484	0.301501	0.0597015	0.163065	0.164291	0.63388
	DLO_r1.0ch01_12274844	80	2	1.9848	0.689314	0.4625	0.496172	0.499292	0.0678633
	DLO_r1.0ch01_12274971	77	2	1.99865	0.69281	0.558442	0.499663	0.502928	-0.117637
	DLO_r1.0ch01_12701896	84	2	1.8	0.636514	0.52381	0.444444	0.447106	-0.178571
	DLO_r1.0ch01_12702337	86	2	1.94837	0.679838	0.55814	0.48675	0.489596	-0.146667
	DLO_r1.0ch01_12702357	90	2	1.9311	0.6752	0.611111	0.48216	0.484854	-0.267443
	DLO_r1.0ch01_12796635	77	2	1.83617	0.647848	0.467532	0.455389	0.458365	-0.0266667
	DLO_r1.0ch01_12990049	89	2	1.95822	0.682441	0.292135	0.489332	0.492097	0.402993
	DLO_r1.0ch01_12990205	80	2	1.45438	0.491615	0.2375	0.312422	0.314387	0.23981
	DLO_r1.0ch01_12998407	88	2	1.14556	0.24891	0.0227273	0.127066	0.127792	0.821138
	DLO_r1.0ch01_13126770	73	2	1.94738	0.679575	0.479452	0.486489	0.489844	0.0144648
	DLO_r1.0ch01_13127232	77	2	1.80928	0.639473	0.545455	0.447293	0.450216	-0.219457
	DLO_r1.0ch01_13127280	77	2	1.80928	0.639473	0.571429	0.447293	0.450216	-0.277526
	DLO_r1.0ch01_13128273	79	2	1.57561	0.551663	0.35443	0.365326	0.367653	0.0298246
	DLO_r1.0ch01_13131264	79	2	1.84372	0.650146	0.35443	0.457619	0.460534	0.22549
	DLO_r1.0ch01_13131265	85	2	1.93156	0.675325	0.341176	0.482284	0.485137	0.292581
	DLO_r1.0ch01_13131299	86	2	1.74331	0.617604	0.337209	0.426379	0.428873	0.209133
	DLO_r1.0ch01_13131329	84	2	1.83726	0.64818	0.440476	0.455711	0.45844	0.0334318
	DLO_r1.0ch01_13131350	85	2	1.87443	0.659268	0.435294	0.466505	0.469266	0.066904
	DLO_r1.0ch01_13131781	87	2	1.93457	0.676139	0.609195	0.483089	0.485881	-0.261042
	DLO_r1.0ch01_13267357	78	2	1.61637	0.569269	0.25641	0.381328	0.383788	0.327586
	DLO_r1.0ch01_13271654	73	2	1.24248	0.345655	0.0273973	0.195159	0.196504	0.859615
	DLO_r1.0ch01_13271918	77	2	1.91722	0.6714	0.298701	0.478411	0.481538	0.375639
	DLO_r1.0ch01_13271967	73	2	1.80491	0.638085	0.232877	0.445956	0.449032	0.477803
	DLO_r1.0ch01_13271985	76	2	1.99138	0.690981	0.381579	0.497836	0.501133	0.233525
	DLO_r1.0ch01_13288305	86	2	1.6733	0.592073	0.186047	0.40238	0.404733	0.537634
	DLO_r1.0ch01_13288316	85	2	1.99889	0.69287	0.294118	0.499723	0.50268	0.411439
	DLO_r1.0ch01_13288319	79	2	1.34708	0.425989	0.0506329	0.257651	0.259292	0.803483
	DLO_r1.0ch01_13390096	78	2	1.31974	0.406821	0.153846	0.242275	0.243838	0.364993
	DLO_r1.0ch01_13390112	80	2	1.96289	0.683664	0.5125	0.490547	0.493632	-0.0447523
	DLO_r1.0ch01_13390119	78	2	1.97372	0.686476	0.525641	0.493343	0.496526	-0.0654673
	DLO_r1.0ch01_13390419	86	2	1.82055	0.64302	0.546512	0.450717	0.453352	-0.212539
	DLO_r1.0ch01_13396356	80	2	1.75342	0.621086	0.35	0.429688	0.43239	0.185455
	DLO_r1.0ch01_13433702	71	2	1.67977	0.594543	0.253521	0.404682	0.407552	0.373529
	DLO_r1.0ch01_13433725	71	2	1.95312	0.681097	0.225352	0.487998	0.491459	0.538211
	DLO_r1.0ch01_13453662	82	2	1.53709	0.533917	0.304878	0.34942	0.351564	0.127474
	DLO_r1.0ch01_13455077	81	2	1.94199	0.678135	0.679012	0.485063	0.488076	-0.399843
	DLO_r1.0ch01_13498707	70	2	1.58167	0.554351	0.142857	0.367755	0.370401	0.611543
	DLO_r1.0ch01_13498810	70	2	1.36036	0.434902	0.0857143	0.264898	0.266804	0.676425
	DLO_r1.0ch01_13520659	87	2	1.9179	0.671589	0.632184	0.478597	0.481363	-0.320911
	DLO_r1.0ch01_13544792	67	2	1.80535	0.638225	0.0149254	0.44609	0.449445	0.966542
	DLO_r1.0ch01_13668463	85	2	1.89508	0.665204	0.223529	0.472318	0.475113	0.52674
	DLO_r1.0ch01_13668480	80	2	1.61596	0.569098	0.2625	0.381172	0.383569	0.311334
	DLO_r1.0ch01_13668629	79	2	1.9797	0.688011	0.164557	0.494873	0.498025	0.667476
	DLO_r1.0ch01_13668643	78	2	1.95376	0.681266	0.179487	0.488166	0.491315	0.632323
	DLO_r1.0ch01_13668709	85	2	1.29087	0.385267	0.117647	0.225329	0.226662	0.477887
	DLO_r1.0ch01_13670332	75	2	1.20372	0.310183	0.08	0.169244	0.17038	0.527311
	DLO_r1.0ch01_13670955	67	2	1.70264	0.603085	0.283582	0.412675	0.415778	0.312821
	DLO_r1.0ch01_13670967	78	2	1.33582	0.418235	0.0897436	0.251397	0.253019	0.643021
	DLO_r1.0ch01_13671134	75	2	1.38462	0.450561	0.0133333	0.277778	0.279642	0.952
	DLO_r1.0ch01_13732037	89	2	1.64986	0.582923	0.426966	0.39389	0.396115	-0.0839744
	DLO_r1.0ch01_13824599	73	2	1.86036	0.655132	0.479452	0.46247	0.465659	-0.0367214
	DLO_r1.0ch01_13825157	69	2	1.88554	0.662482	0.463768	0.469649	0.473077	0.0125224
	DLO_r1.0ch01_13839379	91	2	1.80394	0.637776	0.472527	0.445659	0.448121	-0.0602899
	DLO_r1.0ch01_13839550	67	2	1.19484	0.301501	0.0298507	0.163065	0.164291	0.81694
	DLO_r1.0ch01_13884285	67	2	1.70264	0.603085	0.432836	0.412675	0.415778	-0.0488529
	DLO_r1.0ch01_13884707	80	2	1.75342	0.621086	0.475	0.429688	0.43239	-0.105455
	DLO_r1.0ch01_13892751	75	2	1.38462	0.450561	0.173333	0.277778	0.279642	0.376
	DLO_r1.0ch01_13984711	85	2	1.96092	0.683148	0.552941	0.490035	0.492934	-0.128372
	DLO_r1.0ch01_13995263	81	2	1.99726	0.692461	0.592593	0.499314	0.502415	-0.186813
	DLO_r1.0ch01_13995343	80	2	1.99501	0.691897	0.675	0.49875	0.501887	-0.353383
	DLO_r1.0ch01_13995696	69	2	1.95886	0.682608	0.391304	0.489498	0.493071	0.200601
	DLO_r1.0ch01_13996076	67	2	1.32165	0.408201	0.164179	0.243373	0.245203	0.3254
	DLO_r1.0ch01_14009854	80	2	1.76771	0.625924	0.4875	0.434297	0.437028	-0.122504
	DLO_r1.0ch01_14010069	79	2	1.74793	0.619202	0.443038	0.427896	0.430622	-0.0353866
	DLO_r1.0ch01_14010103	83	2	1.86871	0.657595	0.590361	0.464872	0.467689	-0.269945
	DLO_r1.0ch01_14029917	90	2	1.78788	0.632594	0.477778	0.440679	0.443141	-0.0841855
	DLO_r1.0ch01_14078473	80	2	1.96923	0.685314	0.575	0.492188	0.495283	-0.168254
	DLO_r1.0ch01_14078887	80	2	1.85938	0.654843	0.55	0.462187	0.465094	-0.189993
	DLO_r1.0ch01_14078907	76	2	1.77586	0.628642	0.486842	0.436894	0.439787	-0.114325
	DLO_r1.0ch01_14078945	79	2	1.6242	0.572527	0.417722	0.384313	0.386761	-0.0869293
	DLO_r1.0ch01_14154462	87	2	1.97392	0.686527	0.609195	0.493394	0.496246	-0.234703
	DLO_r1.0ch01_14154591	84	2	1.68966	0.59827	0.452381	0.408163	0.410607	-0.108333
	DLO_r1.0ch01_14332654	84	2	1.47677	0.503685	0.285714	0.322846	0.324779	0.115013
	DLO_r1.0ch01_14360201	78	2	1.93758	0.676952	0.512821	0.483892	0.487014	-0.0597826
	DLO_r1.0ch01_14369598	87	2	1.8798	0.660825	0.563218	0.468027	0.470733	-0.203387
	DLO_r1.0ch01_14369719	89	2	1.83145	0.646397	0.494382	0.453983	0.456548	-0.0889878
	DLO_r1.0ch01_14369751	87	2	1.99342	0.691495	0.551724	0.498349	0.501229	-0.107105
	DLO_r1.0ch01_14494011	89	2	1.67782	0.5938	0.247191	0.403989	0.406272	0.388125
	DLO_r1.0ch01_14494096	89	2	1.97976	0.688025	0.561798	0.494887	0.497683	-0.135204
	DLO_r1.0ch01_14499862	84	2	1.74653	0.618719	0.309524	0.427438	0.429997	0.275862
	DLO_r1.0ch01_14501401	70	2	1.99349	0.691514	0.314286	0.498367	0.501953	0.369369
	DLO_r1.0ch01_14501411	71	2	1.9611	0.683195	0.183099	0.490081	0.493557	0.626391
	DLO_r1.0ch01_14586680	66	2	1.38462	0.450561	0.212121	0.277778	0.279898	0.236364
	DLO_r1.0ch01_14620048	75	2	1.8546	0.653418	0.373333	0.4608	0.463893	0.189815
	DLO_r1.0ch01_14620054	71	2	1.99841	0.69275	0.380282	0.499603	0.503147	0.238833
	DLO_r1.0ch01_14620073	67	2	1.98409	0.689132	0.402985	0.49599	0.499719	0.187514
	DLO_r1.0ch01_14620083	69	2	1.59071	0.55832	0.318841	0.371351	0.374061	0.141403
	DLO_r1.0ch01_14620417	67	2	1.51323	0.522337	0.164179	0.339162	0.341712	0.515928
	DLO_r1.0ch01_14620428	68	2	1.40976	0.465999	0.235294	0.290657	0.29281	0.190476
	DLO_r1.0ch01_14652102	66	2	1.98859	0.690275	0.287879	0.49713	0.500925	0.420919
	DLO_r1.0ch01_14652167	77	2	1.82291	0.643754	0.350649	0.451425	0.454376	0.223239
	DLO_r1.0ch01_14652445	72	2	1.99653	0.692279	0.236111	0.499132	0.502622	0.526957
	DLO_r1.0ch01_14733822	73	2	1.71103	0.60615	0.205479	0.415556	0.418422	0.505532
	DLO_r1.0ch01_14733880	73	2	1.67763	0.593728	0.178082	0.403922	0.406708	0.559117
	DLO_r1.0ch01_14733975	72	2	1.24615	0.348832	0.111111	0.197531	0.198912	0.4375
	DLO_r1.0ch01_14734005	72	2	1.93686	0.676757	0.152778	0.4837	0.487082	0.684148
	DLO_r1.0ch01_14736992	89	2	1.85373	0.653159	0.606742	0.460548	0.46315	-0.317434
	DLO_r1.0ch01_14910219	66	2	1.90177	0.667094	0.0757576	0.474174	0.477793	0.840232
	DLO_r1.0ch01_14910259	87	2	1.66535	0.589003	0.390805	0.399524	0.401834	0.0218254
	DLO_r1.0ch01_14910539	68	2	1.85517	0.653587	0.308824	0.460965	0.464379	0.330049
	DLO_r1.0ch01_15062854	91	2	1.49342	0.512351	0.307692	0.330395	0.33222	0.0687135
	DLO_r1.0ch01_15179519	67	2	1.83637	0.647907	0.402985	0.455447	0.458871	0.115187
	DLO_r1.0ch01_15289820	66	2	1.96349	0.683821	0.5	0.490702	0.494448	-0.0189474
	DLO_r1.0ch01_15401539	85	2	1.97783	0.687531	0.564706	0.494394	0.49732	-0.142217
	DLO_r1.0ch01_15494676	68	2	1.79468	0.634802	0.279412	0.442798	0.446078	0.368987
	DLO_r1.0ch01_15494776	85	2	1.53169	0.531339	0.258824	0.347128	0.349182	0.254386
	DLO_r1.0ch01_15494799	76	2	1.48084	0.505826	0.171053	0.324706	0.326856	0.473207
	DLO_r1.0ch01_15806890	70	2	1.9122	0.670009	0.414286	0.477041	0.480473	0.131551
	DLO_r1.0ch01_15809501	90	2	1.88723	0.662966	0.533333	0.470123	0.47275	-0.134454
	DLO_r1.0ch01_15809539	90	2	1.84594	0.650818	0.511111	0.458272	0.460832	-0.115302
	DLO_r1.0ch01_15809573	87	2	1.92644	0.673933	0.528736	0.480909	0.483689	-0.0994505
	DLO_r1.0ch01_15977945	72	2	1.33179	0.415413	0.180556	0.249132	0.250874	0.275261
	DLO_r1.0ch01_16059567	73	2	1.25907	0.359768	0.123288	0.205761	0.20718	0.400821
	DLO_r1.0ch01_16059571	66	2	1.56101	0.545069	0.257576	0.359389	0.362133	0.283296
	DLO_r1.0ch01_16059850	69	2	1.62769	0.573964	0.405797	0.385633	0.388448	-0.0522876
	DLO_r1.0ch01_16079085	68	2	1.9072	0.668616	0.338235	0.47567	0.479194	0.288929
	DLO_r1.0ch01_16079121	68	2	1.61876	0.57027	0.25	0.382245	0.385076	0.345969
	DLO_r1.0ch01_16079563	71	2	1.86635	0.656901	0.591549	0.464194	0.467486	-0.274359
	DLO_r1.0ch01_16079824	75	2	1.84155	0.649486	0.6	0.456978	0.460045	-0.312974
	DLO_r1.0ch01_16114189	72	2	1.49223	0.51174	0.305556	0.329861	0.332168	0.0736842
	DLO_r1.0ch01_16128162	85	2	1.20557	0.311962	0.0705882	0.170519	0.171528	0.586039
	DLO_r1.0ch01_16171732	69	2	1.34777	0.426461	0.188406	0.258034	0.259917	0.269841
	DLO_r1.0ch01_16225535	79	2	1.22253	0.327855	0.0506329	0.182022	0.183181	0.721831
	DLO_r1.0ch01_16278495	88	2	1.64329	0.580298	0.420455	0.391464	0.393701	-0.0740557
	DLO_r1.0ch01_16389484	78	2	1.53385	0.53237	0.320513	0.348044	0.350289	0.0791027
	DLO_r1.0ch01_16390770	89	2	1.99597	0.692137	0.573034	0.49899	0.501809	-0.148387
	DLO_r1.0ch01_16390808	90	2	1.9802	0.688139	0.544444	0.495	0.497765	-0.0998878
	DLO_r1.0ch01_16391179	89	2	1.71878	0.608948	0.483146	0.418192	0.420555	-0.155321
	DLO_r1.0ch01_16457717	93	2	1.82276	0.643709	0.55914	0.451382	0.453822	-0.23873
	DLO_r1.0ch01_16609809	68	2	1.31644	0.404429	0.132353	0.240376	0.242157	0.449393
	DLO_r1.0ch01_16680350	71	2	1.21616	0.321977	0.056338	0.177743	0.179003	0.683036
	DLO_r1.0ch01_16697671	69	2	1.2934	0.387212	0.115942	0.226843	0.228499	0.488889
	DLO_r1.0ch01_16786446	67	2	1.87903	0.660603	0.447761	0.46781	0.471328	0.0428571
	DLO_r1.0ch01_16786852	81	2	1.89569	0.665378	0.54321	0.472489	0.475424	-0.149677
	DLO_r1.0ch01_16786992	79	2	1.70286	0.603169	0.455696	0.412754	0.415383	-0.104037
	DLO_r1.0ch01_16787014	83	2	1.89025	0.663828	0.518072	0.470968	0.473823	-0.100015
	DLO_r1.0ch01_16787049	82	2	1.94335	0.678501	0.512195	0.485425	0.488403	-0.0551471
	DLO_r1.0ch01_16820595	75	2	1.55709	0.543273	0.2	0.357778	0.360179	0.440994
	DLO_r1.0ch01_16820617	77	2	1.6083	0.565874	0.194805	0.378226	0.380698	0.48495
	DLO_r1.0ch01_16820650	75	2	1.99858	0.692792	0.226667	0.499644	0.502998	0.546344
	DLO_r1.0ch01_16820651	78	2	1.6	0.562335	0.192308	0.375	0.377419	0.487179
	DLO_r1.0ch01_16820691	78	2	1.4839	0.50743	0.179487	0.326101	0.328205	0.449597
	DLO_r1.0ch01_16820698	75	2	1.99964	0.693058	0.24	0.499911	0.503266	0.519915
	DLO_r1.0ch01_16820828	72	2	1.98127	0.688414	0.152778	0.495274	0.498737	0.691529
	DLO_r1.0ch01_16820895	76	2	1.6	0.562335	0.210526	0.375	0.377483	0.438596
	DLO_r1.0ch01_16820952	77	2	1.68966	0.59827	0.233766	0.408163	0.410831	0.427273
	DLO_r1.0ch01_16904958	82	2	1.8769	0.659986	0.621951	0.467207	0.470073	-0.331211
	DLO_r1.0ch01_16984230	75	2	1.86722	0.657158	0.333333	0.464444	0.467562	0.282297
	DLO_r1.0ch01_16984250	71	2	1.95312	0.681097	0.309859	0.487998	0.491459	0.365041
	DLO_r1.0ch01_17079183	72	2	1.6701	0.590842	0.305556	0.401235	0.40404	0.238462
	DLO_r1.0ch01_17094357	72	2	1.93686	0.676757	0.541667	0.4837	0.487082	-0.11984
	DLO_r1.0ch01_17131505	90	2	1.99778	0.692592	0.522222	0.499444	0.502235	-0.0456062
	DLO_r1.0ch01_17131544	90	2	1.6701	0.590842	0.444444	0.401235	0.403476	-0.107692
	DLO_r1.0ch01_17298518	88	2	1.71327	0.606964	0.363636	0.416322	0.418701	0.126551
	DLO_r1.0ch01_17298648	88	2	1.99768	0.692566	0.329545	0.499419	0.502273	0.340142
	DLO_r1.0ch01_17326901	69	2	1.60926	0.566281	0.391304	0.378597	0.38136	-0.0335645
	DLO_r1.0ch01_17326902	69	2	1.59071	0.55832	0.376812	0.371351	0.374061	-0.0147059
	DLO_r1.0ch01_17326946	78	2	1.71187	0.606456	0.333333	0.415845	0.418528	0.198419
	DLO_r1.0ch01_17328304	68	2	1.92948	0.67476	0.485294	0.481726	0.485294	-0.00740741
	DLO_r1.0ch01_17347412	92	2	1.94821	0.679796	0.554348	0.486708	0.489368	-0.138973
	DLO_r1.0ch01_17488253	73	2	1.48481	0.507905	0.30137	0.326515	0.328767	0.0770115
	DLO_r1.0ch01_17489537	66	2	1.30811	0.398307	0.121212	0.235537	0.237335	0.48538
	DLO_r1.0ch01_17582579	81	2	1.54431	0.53733	0.111111	0.352462	0.354651	0.684757
	DLO_r1.0ch01_17582621	81	2	1.59209	0.558919	0.123457	0.371895	0.374204	0.668033
	DLO_r1.0ch01_17582675	79	2	1.93041	0.675011	0.101266	0.481974	0.485044	0.789894
	DLO_r1.0ch01_17611522	71	2	1.16676	0.272533	0.0140845	0.142928	0.143942	0.901457
	DLO_r1.0ch01_17797266	68	2	1.44771	0.487924	0.235294	0.309256	0.311547	0.239161
	DLO_r1.0ch01_17797374	80	2	1.5517	0.540782	0.3625	0.355547	0.357783	-0.0195561
	DLO_r1.0ch01_17835036	88	2	1.39431	0.456606	0.136364	0.2828	0.284416	0.517808
	DLO_r1.0ch01_17863758	90	2	1.90588	0.668248	0.422222	0.475309	0.477964	0.111688
	DLO_r1.0ch01_17868743	82	2	1.53709	0.533917	0.182927	0.34942	0.351564	0.476484
	DLO_r1.0ch01_17868770	81	2	1.71529	0.607693	0.271605	0.41701	0.4196	0.348684
	DLO_r1.0ch01_17868783	72	2	1.40241	0.461566	0.152778	0.286941	0.288947	0.467563
	DLO_r1.0ch01_17868899	67	2	1.99822	0.692702	0.104478	0.499554	0.503311	0.790858
	DLO_r1.0ch01_17898013	76	2	1.88235	0.661563	0.407895	0.46875	0.471854	0.129825
	DLO_r1.0ch01_17898051	75	2	1.53983	0.535217	0.346667	0.350578	0.352931	0.0111562
	DLO_r1.0ch01_17898063	73	2	1.98178	0.688543	0.575342	0.495403	0.498819	-0.161364
	DLO_r1.0ch01_17898072	75	2	1.4879	0.509507	0.306667	0.327911	0.330112	0.0647872
	DLO_r1.0ch01_17911227	92	2	1.92626	0.673883	0.565217	0.48086	0.483488	-0.17543
	DLO_r1.0ch01_17911341	91	2	1.72935	0.612715	0.362637	0.421749	0.424079	0.140157
	DLO_r1.0ch01_17931536	84	2	1.86051	0.655178	0.607143	0.462514	0.465284	-0.312701
	DLO_r1.0ch01_18280956	83	2	1.59228	0.559002	0.060241	0.37197	0.374224	0.838049
	DLO_r1.0ch01_18317228	85	2	1.91416	0.670554	0.647059	0.477578	0.480404	-0.354876
	DLO_r1.0ch01_18372251	85	2	1.87443	0.659268	0.552941	0.466505	0.469266	-0.185284
	DLO_r1.0ch01_18372379	72	2	1.4382	0.482578	0.263889	0.304688	0.306818	0.133903
	DLO_r1.0ch01_18417109	88	2	1.58542	0.556007	0.284091	0.369254	0.371364	0.230635
	DLO_r1.0ch01_18417221	87	2	1.94952	0.680143	0.54023	0.487052	0.489868	-0.109182
	DLO_r1.0ch01_18419780	88	2	1.98361	0.689009	0.568182	0.495868	0.498701	-0.145833
	DLO_r1.0ch01_18419879	89	2	1.99095	0.690873	0.550562	0.497728	0.50054	-0.106151
	DLO_r1.0ch01_18419908	89	2	1.97507	0.686821	0.52809	0.493688	0.496477	-0.0696842
	DLO_r1.0ch01_18419941	82	2	1.8877	0.663101	0.512195	0.470256	0.473141	-0.0891841
	DLO_r1.0ch01_18420166	88	2	1.71327	0.606964	0.454545	0.416322	0.418701	-0.0918114
	DLO_r1.0ch01_18420199	89	2	1.34654	0.425621	0.101124	0.257354	0.258808	0.607064
	DLO_r1.0ch01_18420235	82	2	1.7639	0.624644	0.487805	0.433076	0.435732	-0.126374
	DLO_r1.0ch01_18441031	78	2	1.74227	0.617242	0.512821	0.426036	0.428784	-0.203704
	DLO_r1.0ch01_18441065	78	2	1.84001	0.649019	0.551282	0.456525	0.459471	-0.207561
	DLO_r1.0ch01_18461395	69	2	1.22296	0.328256	0.0869565	0.182315	0.183645	0.523041
	DLO_r1.0ch01_18538298	67	2	1.95642	0.681967	0.0447761	0.488862	0.492537	0.908407
	DLO_r1.0ch01_18546228	78	2	1.25651	0.357627	0.102564	0.204142	0.205459	0.497585
	DLO_r1.0ch01_18599824	86	2	1.91606	0.671081	0.604651	0.478096	0.480892	-0.264706
	DLO_r1.0ch01_18686204	73	2	1.5736	0.550764	0.369863	0.364515	0.367029	-0.0146718
	DLO_r1.0ch01_18712561	85	2	1.90482	0.667952	0.635294	0.475017	0.477828	-0.337413
	DLO_r1.0ch01_18712589	88	2	1.99897	0.692889	0.590909	0.499742	0.502597	-0.182429
	DLO_r1.0ch01_18712780	78	2	1.88798	0.663179	0.397436	0.470332	0.473366	0.154989
	DLO_r1.0ch01_18712793	84	2	1.99294	0.691375	0.535714	0.498228	0.501212	-0.0752382
	DLO_r1.0ch01_18712817	85	2	1.85233	0.652738	0.552941	0.460138	0.462861	-0.201684
	DLO_r1.0ch01_18712849	82	2	1.95807	0.682401	0.536585	0.489292	0.492294	-0.0966565
	DLO_r1.0ch01_18713217	73	2	1.5736	0.550764	0.342466	0.364515	0.367029	0.0604891
	DLO_r1.0ch01_18714906	74	2	1.99854	0.692782	0.432432	0.499635	0.503034	0.134503
	DLO_r1.0ch01_18715191	84	2	1.58473	0.555701	0.369048	0.368977	0.371186	-0.000192049
	DLO_r1.0ch01_18715232	84	2	1.99548	0.692013	0.5	0.498866	0.501853	-0.00227273
	DLO_r1.0ch01_18715290	79	2	1.81794	0.642204	0.405063	0.449928	0.452794	0.0997151
	DLO_r1.0ch01_18719129	91	2	1.36594	0.438575	0.208791	0.267902	0.269383	0.220645
	DLO_r1.0ch01_18750087	89	2	1.67782	0.5938	0.337079	0.403989	0.406272	0.165625
	DLO_r1.0ch01_18750098	90	2	1.71085	0.606083	0.3	0.415494	0.417815	0.277968
	DLO_r1.0ch01_18750203	90	2	1.6974	0.601154	0.355556	0.410864	0.41316	0.134615
	DLO_r1.0ch01_18899230	92	2	1.80777	0.638996	0.565217	0.446834	0.449275	-0.264939
	DLO_r1.0ch01_18899434	91	2	1.75501	0.621627	0.428571	0.430202	0.432578	0.00378947
	DLO_r1.0ch01_18899471	90	2	1.83486	0.647447	0.522222	0.455	0.457542	-0.147741
	DLO_r1.0ch01_18899472	90	2	1.6283	0.574216	0.388889	0.385864	0.38802	-0.00783875
	DLO_r1.0ch01_18899510	90	2	1.87739	0.660128	0.5	0.467346	0.469957	-0.0698719
	DLO_r1.0ch01_18922947	78	2	1.97918	0.687878	0.205128	0.49474	0.497932	0.585382
	DLO_r1.0ch01_18922948	78	2	1.97372	0.686476	0.192308	0.493343	0.496526	0.610195
	DLO_r1.0ch01_18923058	81	2	1.98517	0.689408	0.222222	0.496266	0.499348	0.552211
	DLO_r1.0ch01_18923068	74	2	1.4776	0.504126	0.108108	0.323229	0.325427	0.665537
	DLO_r1.0ch01_18923069	73	2	1.69444	0.600053	0.0821918	0.409833	0.412659	0.799451
	DLO_r1.0ch01_18923107	76	2	1.32904	0.41347	0.131579	0.247576	0.249216	0.468531
	DLO_r1.0ch01_18923173	81	2	1.7004	0.602262	0.234568	0.411904	0.414462	0.430527
	DLO_r1.0ch01_18925768	81	2	1.83859	0.648585	0.358025	0.456104	0.458937	0.215038
	DLO_r1.0ch01_18926055	77	2	1.8736	0.659025	0.376623	0.466267	0.469315	0.192259
	DLO_r1.0ch01_18978164	85	2	1.60752	0.565543	0.388235	0.377924	0.38016	-0.0272844
	DLO_r1.0ch01_18978178	84	2	1.74653	0.618719	0.428571	0.427438	0.429997	-0.00265252
	DLO_r1.0ch01_18978227	81	2	1.71529	0.607693	0.37037	0.41701	0.4196	0.111842
	DLO_r1.0ch01_19016894	76	2	1.63348	0.576334	0.394737	0.387812	0.39038	-0.0178571
	DLO_r1.0ch01_19016901	76	2	1.61679	0.569448	0.355263	0.381492	0.384019	0.0687543
	DLO_r1.0ch01_19017179	88	2	1.74022	0.616531	0.431818	0.425362	0.427792	-0.0151791
	DLO_r1.0ch01_19029918	73	2	1.32678	0.411866	0.150685	0.246294	0.247992	0.38819
	DLO_r1.0ch01_19051386	77	2	1.78102	0.630343	0.467532	0.438523	0.441389	-0.0661538
	DLO_r1.0ch01_19051767	72	2	1.33179	0.415413	0.152778	0.249132	0.250874	0.38676
	DLO_r1.0ch01_19051910	73	2	1.62618	0.573343	0.410959	0.385063	0.387718	-0.0672515
	DLO_r1.0ch01_19095021	89	2	1.99095	0.690873	0.393258	0.497728	0.50054	0.209892
	DLO_r1.0ch01_19095027	88	2	1.49715	0.514258	0.215909	0.332064	0.333961	0.349796
	DLO_r1.0ch01_19095071	90	2	1.49944	0.515425	0.244444	0.333086	0.334947	0.266123
	DLO_r1.0ch01_19095162	89	2	1.86442	0.656334	0.438202	0.463641	0.46626	0.0548673
	DLO_r1.0ch01_19095165	90	2	1.57144	0.549796	0.3	0.363642	0.365673	0.175013
	DLO_r1.0ch01_19095186	90	2	1.57144	0.549796	0.277778	0.363642	0.365673	0.236123
	DLO_r1.0ch01_19095196	89	2	1.3183	0.405779	0.146067	0.241447	0.242811	0.395033
	DLO_r1.0ch01_19116763	83	2	1.98587	0.689587	0.457831	0.496444	0.499452	0.0777778
	DLO_r1.0ch01_19116767	83	2	1.56125	0.545177	0.349398	0.359486	0.361665	0.0280638
	DLO_r1.0ch01_19116774	83	2	1.7689	0.626323	0.39759	0.434678	0.437313	0.0853231
	DLO_r1.0ch01_19124835	86	2	1.17583	0.282164	0.0465116	0.14954	0.150415	0.688969
	DLO_r1.0ch01_19124849	78	2	1.53385	0.53237	0.346154	0.348044	0.350289	0.00543093
	DLO_r1.0ch01_19124850	73	2	1.62618	0.573343	0.383562	0.385063	0.387718	0.00389864
	DLO_r1.0ch01_19124851	81	2	1.5283	0.529706	0.320988	0.345679	0.347826	0.0714286
	DLO_r1.0ch01_19124906	84	2	1.92998	0.674895	0.52381	0.481859	0.484745	-0.0870588
	DLO_r1.0ch01_19126522	88	2	1.80408	0.637819	0.443182	0.4457	0.448247	0.00564972
	DLO_r1.0ch01_19126545	88	2	1.9793	0.687908	0.397727	0.49477	0.497597	0.196137
	DLO_r1.0ch01_19126570	86	2	1.90692	0.66854	0.406977	0.475595	0.478376	0.144279
	DLO_r1.0ch01_19166584	77	2	1.32432	0.410116	0.155844	0.244898	0.246499	0.363636
	DLO_r1.0ch01_19173891	76	2	1.31258	0.401605	0.118421	0.238141	0.239718	0.502726
	DLO_r1.0ch01_19254087	80	2	1.73889	0.616067	0.4875	0.424922	0.427594	-0.14727
	DLO_r1.0ch01_19296172	67	2	1.85113	0.652381	0.38806	0.459791	0.463248	0.156008
	DLO_r1.0ch01_19391441	92	2	1.75967	0.623212	0.413043	0.431711	0.43407	0.0432403
	DLO_r1.0ch01_19404828	88	2	1.86154	0.655482	0.568182	0.46281	0.465455	-0.227679
	DLO_r1.0ch01_19405314	87	2	1.60735	0.56547	0.206897	0.377857	0.380041	0.452448
	DLO_r1.0ch01_19440872	70	2	1.87596	0.659712	0.457143	0.466939	0.470298	0.020979
	DLO_r1.0ch01_19559187	86	2	1.88746	0.66303	0.639535	0.470187	0.472936	-0.360173
	DLO_r1.0ch01_19561473	76	2	1.5321	0.531532	0.131579	0.347299	0.349599	0.621137
	DLO_r1.0ch01_19561521	79	2	1.4936	0.512443	0.21519	0.330476	0.332581	0.348848
	DLO_r1.0ch01_19563089	85	2	1.85233	0.652738	0.317647	0.460138	0.462861	0.309671
	DLO_r1.0ch01_19563130	88	2	1.9745	0.686677	0.318182	0.493543	0.496364	0.355311
	DLO_r1.0ch01_19563200	78	2	1.91924	0.671958	0.153846	0.478961	0.482051	0.678792
	DLO_r1.0ch01_19563215	86	2	1.99757	0.692539	0.197674	0.499392	0.502312	0.604169
	DLO_r1.0ch01_19645677	85	2	1.19175	0.298436	0.0588235	0.1609	0.161852	0.634409
	DLO_r1.0ch01_19673697	88	2	1.9793	0.687908	0.602273	0.49477	0.497597	-0.217278
	DLO_r1.0ch01_19677063	71	2	2	0.693147	0.549296	0.5	0.503546	-0.0985915
	DLO_r1.0ch01_19681023	77	2	1.32432	0.410116	0.0779221	0.244898	0.246499	0.681818
	DLO_r1.0ch01_19877009	73	2	1.62618	0.573343	0.328767	0.385063	0.387718	0.146199
	DLO_r1.0ch01_19877576	86	2	1.98284	0.688814	0.55814	0.495673	0.498572	-0.126023
	DLO_r1.0ch01_19877596	87	2	1.88989	0.663725	0.597701	0.470868	0.47359	-0.26936
	DLO_r1.0ch01_19901321	66	2	1.65753	0.585953	0.212121	0.396694	0.399722	0.465278
	DLO_r1.0ch01_19920221	89	2	1.96991	0.68549	0.561798	0.492362	0.495144	-0.141026
	DLO_r1.0ch01_20048295	71	2	1.83911	0.648745	0.112676	0.456259	0.459495	0.753043
	DLO_r1.0ch01_20198819	90	2	1.76298	0.624331	0.522222	0.432778	0.435196	-0.206675
	DLO_r1.0ch01_20264757	88	2	1.3653	0.438159	0.0454545	0.267562	0.269091	0.830116
	DLO_r1.0ch01_20264855	88	2	1.75342	0.621086	0.375	0.429688	0.432143	0.127273
	DLO_r1.0ch01_20382695	73	2	1.59122	0.558541	0.246575	0.371552	0.374114	0.336364
	DLO_r1.0ch01_20382770	71	2	1.66232	0.587827	0.295775	0.398433	0.401259	0.257655
	DLO_r1.0ch01_20478679	87	2	1.7214	0.609887	0.344828	0.419078	0.4215	0.177175
	DLO_r1.0ch01_20595760	76	2	1.99862	0.692801	0.368421	0.499654	0.502963	0.262647
	DLO_r1.0ch01_20595785	79	2	1.81794	0.642204	0.481013	0.449928	0.452794	-0.0690883
	DLO_r1.0ch01_20632273	90	2	1.83486	0.647447	0.5	0.455	0.457542	-0.0989011
	DLO_r1.0ch01_20632509	89	2	1.79594	0.635208	0.483146	0.443189	0.445693	-0.0901581
	DLO_r1.0ch01_20690262	72	2	1.6701	0.590842	0.305556	0.401235	0.40404	0.238462
	DLO_r1.0ch01_20726238	81	2	1.83859	0.648585	0.45679	0.456104	0.458937	-0.00150376
	DLO_r1.0ch01_20726297	83	2	1.78241	0.630801	0.53012	0.438961	0.441621	-0.207672
	DLO_r1.0ch01_20726566	86	2	1.95532	0.681678	0.616279	0.488575	0.491432	-0.261381
	DLO_r1.0ch01_20753238	73	2	1.5736	0.550764	0.369863	0.364515	0.367029	-0.0146718
	DLO_r1.0ch01_20885191	76	2	1.76098	0.623655	0.368421	0.432133	0.434995	0.147436
	DLO_r1.0ch01_20896115	81	2	1.94199	0.678135	0.555556	0.485063	0.488076	-0.145326
	DLO_r1.0ch01_20896139	81	2	1.94199	0.678135	0.506173	0.485063	0.488076	-0.0435192
	DLO_r1.0ch01_20896265	82	2	2	0.693147	0.585366	0.5	0.503067	-0.170732
	DLO_r1.0ch01_20896319	82	2	1.99259	0.691287	0.621951	0.498141	0.501197	-0.248545
	DLO_r1.0ch01_20896326	81	2	1.99726	0.692461	0.641975	0.499314	0.502415	-0.285714
	DLO_r1.0ch01_20896416	82	2	1.89809	0.666058	0.54878	0.473156	0.476059	-0.15983
	DLO_r1.0ch01_21251483	74	2	1.89974	0.666522	0.472973	0.473612	0.476834	0.00134953
	DLO_r1.0ch01_21382592	83	2	1.9896	0.690532	0.518072	0.497387	0.500402	-0.0415876
	DLO_r1.0ch01_21382599	81	2	1.78652	0.632149	0.407407	0.440253	0.442988	0.0746062
	DLO_r1.0ch01_21436271	88	2	1.62894	0.574478	0.318182	0.386105	0.388312	0.17592
	DLO_r1.0ch01_21436386	87	2	1.651	0.583373	0.425287	0.394306	0.396585	-0.0785726
	DLO_r1.0ch01_21455494	90	2	1.85673	0.654055	0.611111	0.46142	0.463998	-0.324415
	DLO_r1.0ch01_21644487	77	2	1.42353	0.474139	0.155844	0.297521	0.299465	0.47619
	DLO_r1.0ch01_21699725	85	2	1.99751	0.692524	0.588235	0.499377	0.502332	-0.177938
	DLO_r1.0ch01_21738263	71	2	1.37263	0.442925	0.183099	0.271474	0.273399	0.325539
	DLO_r1.0ch01_21738290	68	2	1.67415	0.592397	0.176471	0.402682	0.405664	0.561762
	DLO_r1.0ch01_21870372	79	2	1.94727	0.679546	0.202532	0.486461	0.489559	0.583663
	DLO_r1.0ch01_21870381	70	2	1.99837	0.692739	0.142857	0.499592	0.503186	0.714052
	DLO_r1.0ch01_21910474	78	2	1.58355	0.555183	0.333333	0.368508	0.370885	0.0954505
	DLO_r1.0ch01_21987312	83	2	1.99739	0.692494	0.554217	0.499347	0.502373	-0.109884
	DLO_r1.0ch01_22167496	89	2	1.70527	0.604052	0.47191	0.413584	0.415921	-0.141026
	DLO_r1.0ch01_22167506	89	2	1.57836	0.552886	0.370787	0.366431	0.368501	-0.0118863
	DLO_r1.0ch01_22167585	88	2	1.62894	0.574478	0.340909	0.386105	0.388312	0.117057
	DLO_r1.0ch01_22167868	66	2	1.71327	0.606964	0.469697	0.416322	0.4195	-0.128205
	DLO_r1.0ch01_22191306	83	2	1.99884	0.692857	0.614458	0.49971	0.502738	-0.22963
	DLO_r1.0ch01_22254921	83	2	1.92834	0.67445	0.662651	0.48142	0.484337	-0.376451
	DLO_r1.0ch01_22254970	77	2	1.79531	0.635003	0.532468	0.442992	0.445887	-0.20198
	DLO_r1.0ch01_22279532	87	2	1.8798	0.660825	0.425287	0.468027	0.470733	0.0913197
	DLO_r1.0ch01_22279706	83	2	1.95905	0.682659	0.46988	0.489549	0.492516	0.0401779
	DLO_r1.0ch01_22279764	86	2	1.92479	0.67348	0.453488	0.480462	0.483272	0.0561418
	DLO_r1.0ch01_22281233	81	2	1.4163	0.469893	0.234568	0.293934	0.29576	0.20197
	DLO_r1.0ch01_22281404	73	2	1.71103	0.60615	0.205479	0.415556	0.418422	0.505532
	DLO_r1.0ch01_22396970	89	2	1.83145	0.646397	0.58427	0.453983	0.456548	-0.286986
	DLO_r1.0ch01_22438618	70	2	1.87596	0.659712	0.142857	0.466939	0.470298	0.694056
	DLO_r1.0ch01_22696276	89	2	1.96429	0.68403	0.438202	0.49091	0.493684	0.107368
	DLO_r1.0ch01_22696280	89	2	1.89452	0.665046	0.382022	0.472163	0.47483	0.190909
	DLO_r1.0ch01_22696308	87	2	1.94952	0.680143	0.448276	0.487052	0.489868	0.0796148
	DLO_r1.0ch01_22708126	68	2	1.98924	0.690441	0.397059	0.497297	0.50098	0.201566
	DLO_r1.0ch01_22708138	68	2	1.98455	0.689249	0.411765	0.496107	0.499782	0.170009
	DLO_r1.0ch01_22708145	70	2	1.27124	0.369762	0.0714286	0.213367	0.214902	0.665232
	DLO_r1.0ch01_22708169	69	2	1.27555	0.37323	0.0724638	0.216026	0.217603	0.66456
	DLO_r1.0ch01_22753342	80	2	1.96923	0.685314	0.525	0.492188	0.495283	-0.0666667
	DLO_r1.0ch01_22799942	76	2	1.94315	0.678445	0.355263	0.48537	0.488585	0.268058
	DLO_r1.0ch01_22799945	76	2	1.69882	0.60168	0.368421	0.411357	0.414082	0.104377
	DLO_r1.0ch01_22864170	83	2	1.99277	0.691332	0.457831	0.498186	0.501205	0.0810023
	DLO_r1.0ch01_22864205	85	2	1.19175	0.298436	0.0588235	0.1609	0.161852	0.634409
	DLO_r1.0ch01_22890591	73	2	1.80491	0.638085	0.287671	0.445956	0.449032	0.354934
	DLO_r1.0ch01_22890749	75	2	1.6756	0.592953	0.346667	0.4032	0.405906	0.140212
	DLO_r1.0ch01_22910485	90	2	1.8235	0.64394	0.266667	0.451605	0.454128	0.409513
	DLO_r1.0ch01_22910517	91	2	1.84906	0.651757	0.274725	0.459184	0.461721	0.401709
	DLO_r1.0ch01_22932031	70	2	1.97421	0.686602	0.628571	0.493469	0.49702	-0.27378
	DLO_r1.0ch01_22932052	70	2	1.68966	0.59827	0.342857	0.408163	0.4111	0.16
	DLO_r1.0ch01_22932525	80	2	1.975	0.686806	0.6125	0.493672	0.496777	-0.240703
	DLO_r1.0ch01_22932593	81	2	1.63923	0.578662	0.382716	0.389956	0.392378	0.0185656
	DLO_r1.0ch01_22936964	67	2	1.57123	0.5497	0.179104	0.363555	0.366289	0.507353
	DLO_r1.0ch01_22937224	68	2	1.46677	0.498357	0.161765	0.318231	0.320588	0.491675
	DLO_r1.0ch01_22937289	66	2	1.4431	0.485343	0.166667	0.307048	0.309392	0.457196
	DLO_r1.0ch01_22995717	80	2	1.40598	0.463726	0.175	0.28875	0.290566	0.393939
	DLO_r1.0ch01_23003351	71	2	1.48156	0.506205	0.295775	0.325035	0.32734	0.0900214
	DLO_r1.0ch01_23082555	71	2	1.77939	0.629806	0.478873	0.438008	0.441115	-0.0932971
	DLO_r1.0ch01_23082594	78	2	1.961	0.68317	0.628205	0.490056	0.493218	-0.281905
	DLO_r1.0ch01_23101908	74	2	1.99854	0.692782	0.540541	0.499635	0.503034	-0.0818713
	DLO_r1.0ch01_23153727	68	2	1.52406	0.527651	0.0882353	0.343858	0.346405	0.743396
	DLO_r1.0ch01_23154013	80	2	1.79548	0.63506	0.3875	0.443047	0.445833	0.125375
	DLO_r1.0ch01_23237399	83	2	1.90041	0.666712	0.481928	0.473799	0.47667	-0.0171569
	DLO_r1.0ch01_23237496	67	2	1.72058	0.609594	0.268657	0.418802	0.42195	0.358511
	DLO_r1.0ch01_23237511	74	2	1.28832	0.383292	0.121622	0.223795	0.225317	0.456548
	DLO_r1.0ch01_23349743	80	2	1.6	0.562335	0.4	0.375	0.377358	-0.0666667
	DLO_r1.0ch01_23349757	81	2	1.91562	0.670958	0.592593	0.477976	0.480945	-0.239796
	DLO_r1.0ch01_23349829	79	2	1.64021	0.57906	0.405063	0.390322	0.392808	-0.0377668
	DLO_r1.0ch01_23350113	76	2	1.77586	0.628642	0.539474	0.436894	0.439787	-0.234793
	DLO_r1.0ch01_23350194	77	2	1.76642	0.625491	0.532468	0.433884	0.43672	-0.227211
	DLO_r1.0ch01_23354456	89	2	1.75827	0.622737	0.516854	0.431259	0.433695	-0.198478
	DLO_r1.0ch01_23355271	85	2	1.88495	0.66231	0.611765	0.469481	0.472259	-0.303066
	DLO_r1.0ch01_23355414	82	2	1.58435	0.555537	0.341463	0.368828	0.371091	0.0741935
	DLO_r1.0ch01_23355439	70	2	1.41516	0.46922	0.242857	0.293367	0.295478	0.172174
	DLO_r1.0ch01_23368987	83	2	1.99739	0.692494	0.650602	0.499347	0.502373	-0.302907
	DLO_r1.0ch01_23449416	69	2	1.17194	0.278061	0.0434783	0.146713	0.147784	0.703651
	DLO_r1.0ch01_23541937	79	2	1.28389	0.379838	0.0506329	0.221118	0.222527	0.771014
	DLO_r1.0ch01_23541938	82	2	1.18505	0.291683	0	0.156157	0.157115	1
	DLO_r1.0ch01_23672693	90	2	1.81188	0.640296	0.388889	0.448086	0.45059	0.132112
	DLO_r1.0ch01_23692362	76	2	1.8322	0.646628	0.486842	0.454207	0.457215	-0.0718506
	DLO_r1.0ch01_23788584	80	2	1.80893	0.639363	0.4	0.447187	0.45	0.105521
	DLO_r1.0ch01_23788986	82	2	1.61557	0.568935	0.341463	0.381023	0.383361	0.103825
	DLO_r1.0ch01_23853705	83	2	1.9896	0.690532	0.566265	0.497387	0.500402	-0.138479
	DLO_r1.0ch01_23883472	70	2	1.98541	0.689469	0.4	0.496327	0.499897	0.194079
	DLO_r1.0ch01_23899345	67	2	1.62851	0.574302	0.253731	0.385943	0.388845	0.342569
	DLO_r1.0ch01_23927953	74	2	1.93089	0.675143	0.675676	0.482104	0.485383	-0.401515
	DLO_r1.0ch01_23946776	78	2	1.87662	0.659904	0.358974	0.467127	0.470141	0.231527
	DLO_r1.0ch01_23960669	78	2	1.56703	0.547807	0.346154	0.361851	0.364185	0.0433795
	DLO_r1.0ch01_23960717	77	2	1.75155	0.620445	0.38961	0.429077	0.431882	0.0919811
	DLO_r1.0ch01_23961149	69	2	1.83045	0.646091	0.376812	0.453686	0.456998	0.169444
	DLO_r1.0ch01_24044477	77	2	1.99697	0.692388	0.623377	0.499241	0.502504	-0.248649
	DLO_r1.0ch01_24214635	75	2	1.78543	0.631793	0.44	0.439911	0.442864	-0.000202061
	DLO_r1.0ch01_24338355	69	2	1.81544	0.641419	0.42029	0.44917	0.452449	0.0642974
	DLO_r1.0ch01_24424397	78	2	1.9093	0.669205	0.294872	0.476249	0.479322	0.380846
	DLO_r1.0ch01_24424554	77	2	1.92688	0.674051	0.285714	0.481025	0.484169	0.406031
	DLO_r1.0ch01_24518060	89	2	1.87479	0.659373	0.606742	0.466608	0.469244	-0.300325
	DLO_r1.0ch01_24919458	90	2	1.35633	0.432226	0.111111	0.262716	0.264184	0.577068
	DLO_r1.0ch01_24919562	90	2	1.92308	0.673012	0.333333	0.48	0.482682	0.305556
	DLO_r1.0ch01_24919567	90	2	1.85673	0.654055	0.411111	0.46142	0.463998	0.10903
	DLO_r1.0ch01_24919613	89	2	1.93739	0.676899	0.303371	0.48384	0.486574	0.372994
	DLO_r1.0ch01_24919616	89	2	1.34654	0.425621	0.123596	0.257354	0.258808	0.519745
	DLO_r1.0ch01_25008382	86	2	1.83251	0.646724	0.418605	0.4543	0.456956	0.0785714
	DLO_r1.0ch01_25144245	91	2	1.75501	0.621627	0.516484	0.430202	0.432578	-0.200561
	DLO_r1.0ch01_25182539	69	2	1.8	0.636514	0.289855	0.444444	0.447689	0.347826
	DLO_r1.0ch01_25182558	69	2	1.51576	0.523586	0.26087	0.340265	0.342748	0.233333
	DLO_r1.0ch01_25182643	67	2	1.66599	0.589251	0.253731	0.399755	0.402761	0.365283
	DLO_r1.0ch01_25182645	68	2	1.28	0.37677	0.0735294	0.21875	0.22037	0.663866
	DLO_r1.0ch01_25182658	71	2	1.39062	0.454319	0.112676	0.280897	0.282889	0.59887
	DLO_r1.0ch01_25182679	72	2	1.3493	0.427497	0.0833333	0.258873	0.260684	0.678092
	DLO_r1.0ch01_25311988	79	2	1.98442	0.689216	0.556962	0.496074	0.499234	-0.122739
	DLO_r1.0ch01_25312007	77	2	1.95258	0.680954	0.532468	0.487856	0.491045	-0.0914434
	DLO_r1.0ch01_25383078	66	2	1.63852	0.578377	0.106061	0.389692	0.392667	0.727835
	DLO_r1.0ch01_25577593	68	2	1.86904	0.657692	0.441176	0.464965	0.46841	0.0511628
	DLO_r1.0ch01_25578044	73	2	1.39631	0.457836	0.178082	0.283824	0.285782	0.372562
	DLO_r1.0ch01_25578153	88	2	1.6	0.562335	0.363636	0.375	0.377143	0.030303
	DLO_r1.0ch01_25593142	91	2	1.14048	0.242992	0.021978	0.123174	0.123854	0.821569
	DLO_r1.0ch01_25593224	91	2	1.75501	0.621627	0.428571	0.430202	0.432578	0.00378947
	DLO_r1.0ch01_25593225	91	2	1.99134	0.690972	0.604396	0.497826	0.500577	-0.214069
	DLO_r1.0ch01_25636836	90	2	1.91467	0.670695	0.455556	0.477716	0.480385	0.0463884
	DLO_r1.0ch01_25636888	90	2	1.34228	0.422709	0.188889	0.255	0.256425	0.259259
	DLO_r1.0ch01_25636961	90	2	1.71085	0.606083	0.411111	0.415494	0.417815	0.0105482
	DLO_r1.0ch01_25645536	71	2	1.26706	0.366363	0.0985915	0.210772	0.212267	0.532235
	DLO_r1.0ch01_25893627	76	2	1.94315	0.678445	0.486842	0.48537	0.488585	-0.00303192
	DLO_r1.0ch01_25893636	75	2	1.92308	0.673012	0.453333	0.48	0.483221	0.0555556
	DLO_r1.0ch01_25904786	81	2	1.99513	0.691927	0.679012	0.498781	0.501879	-0.361345
	DLO_r1.0ch01_25932320	88	2	1.42353	0.474139	0.204545	0.297521	0.299221	0.3125
	DLO_r1.0ch01_25932386	88	2	1.33656	0.418746	0.159091	0.251808	0.253247	0.368205
	DLO_r1.0ch01_26056047	78	2	1.4839	0.50743	0.307692	0.326101	0.328205	0.0564516
	DLO_r1.0ch01_26056949	76	2	1.69882	0.60168	0.421053	0.411357	0.414082	-0.023569
	DLO_r1.0ch01_26143894	87	2	1.50343	0.517438	0.287356	0.334853	0.336788	0.141843
	DLO_r1.0ch01_26368765	90	2	1.8235	0.64394	0.577778	0.451605	0.454128	-0.279388
	DLO_r1.0ch01_26368769	90	2	2	0.693147	0.555556	0.5	0.502793	-0.111111
	DLO_r1.0ch01_26463544	89	2	1.99371	0.691568	0.58427	0.498422	0.501238	-0.172239
	DLO_r1.0ch01_26463673	85	2	1.66686	0.589589	0.317647	0.400069	0.402436	0.20602
	DLO_r1.0ch01_26463857	66	2	1.95512	0.681624	0.424242	0.488522	0.492251	0.131579
	DLO_r1.0ch01_26494111	71	2	1.74731	0.618988	0.28169	0.427693	0.430726	0.341373
	DLO_r1.0ch01_26517116	72	2	1.6528	0.584086	0.430556	0.394965	0.397727	-0.0901099
	DLO_r1.0ch01_26517119	66	2	1.63852	0.578377	0.348485	0.389692	0.392667	0.105744
	DLO_r1.0ch01_26517131	81	2	1.96378	0.683897	0.666667	0.490779	0.493827	-0.358385
	DLO_r1.0ch01_26557270	67	2	1.98409	0.689132	0.432836	0.49599	0.499719	0.12733
	DLO_r1.0ch01_26557272	68	2	1.33487	0.417573	0.176471	0.250865	0.252723	0.296552
	DLO_r1.0ch01_26557281	68	2	1.33487	0.417573	0.176471	0.250865	0.252723	0.296552
	DLO_r1.0ch01_26557303	66	2	1.69494	0.600241	0.30303	0.410009	0.413139	0.260918
	DLO_r1.0ch01_26561962	90	2	1.6974	0.601154	0.377778	0.410864	0.41316	0.0805288
	DLO_r1.0ch01_26562031	90	2	1.65627	0.585457	0.344444	0.396235	0.398448	0.130706
	DLO_r1.0ch01_26562064	81	2	1.98068	0.688262	0.234568	0.495123	0.498198	0.526243
	DLO_r1.0ch01_26562164	89	2	1.62149	0.571405	0.292135	0.383285	0.38545	0.237813
	DLO_r1.0ch01_26562167	89	2	1.9877	0.690051	0.292135	0.496907	0.499714	0.412093
	DLO_r1.0ch01_26597991	69	2	1.59071	0.55832	0.376812	0.371351	0.374061	-0.0147059
	DLO_r1.0ch01_26598030	67	2	1.78916	0.63301	0.38806	0.441078	0.444395	0.120202
	DLO_r1.0ch01_26622056	88	2	1.9745	0.686677	0.568182	0.493543	0.496364	-0.15123
	DLO_r1.0ch01_26622424	89	2	1.46184	0.495694	0.280899	0.315932	0.317717	0.110889
	DLO_r1.0ch01_26638359	77	2	1.9916	0.691037	0.649351	0.497892	0.501146	-0.304201
	DLO_r1.0ch01_26638362	77	2	1.89637	0.665569	0.558442	0.472677	0.475766	-0.181445
	DLO_r1.0ch01_26638394	77	2	1.84906	0.651757	0.506494	0.459184	0.462185	-0.10303
	DLO_r1.0ch01_26659553	80	2	1.96923	0.685314	0.55	0.492188	0.495283	-0.11746
	DLO_r1.0ch01_26659584	82	2	1.64643	0.581553	0.317073	0.392623	0.395032	0.192424
	DLO_r1.0ch01_26685636	77	2	1.96683	0.68469	0.246753	0.491567	0.49478	0.498027
	DLO_r1.0ch01_26685746	88	2	1.18473	0.291354	0.0568182	0.155927	0.156818	0.635611
	DLO_r1.0ch01_26693601	90	2	1.90588	0.668248	0.577778	0.475309	0.477964	-0.215584
	DLO_r1.0ch01_26693793	89	2	1.92141	0.672553	0.595506	0.479548	0.482257	-0.241806
	DLO_r1.0ch01_26821071	79	2	1.99872	0.692827	0.493671	0.49968	0.502862	0.012025
	DLO_r1.0ch01_26821137	79	2	1.99968	0.693067	0.379747	0.49992	0.503104	0.240385
	DLO_r1.0ch01_26821296	83	2	1.95211	0.680831	0.650602	0.487734	0.49069	-0.333929
	DLO_r1.0ch01_26887749	66	2	1.99588	0.692114	0.409091	0.498967	0.502776	0.180124
	DLO_r1.0ch01_26887803	73	2	1.60875	0.566066	0.39726	0.378401	0.381011	-0.0498388
	DLO_r1.0ch01_26887810	74	2	1.98694	0.689856	0.486486	0.496713	0.500092	0.0205882
	DLO_r1.0ch01_26887839	72	2	1.99846	0.692761	0.472222	0.499614	0.503108	0.0548263
	DLO_r1.0ch01_26902859	74	2	1.53025	0.530645	0.283784	0.346512	0.348869	0.181028
	DLO_r1.0ch01_26902870	69	2	1.94128	0.677947	0.507246	0.484877	0.488416	-0.0461339
	DLO_r1.0ch01_26915897	81	2	1.99513	0.691927	0.407407	0.498781	0.501879	0.183193
	DLO_r1.0ch01_26915902	78	2	1.81368	0.640865	0.346154	0.448636	0.45153	0.22843
	DLO_r1.0ch01_26915921	81	2	1.98068	0.688262	0.358025	0.495123	0.498198	0.276897
	DLO_r1.0ch01_26915948	82	2	1.9997	0.693073	0.378049	0.499926	0.502993	0.24379
	DLO_r1.0ch01_27012432	67	2	1.62851	0.574302	0.313433	0.385943	0.388845	0.187879
	DLO_r1.0ch01_27014410	68	2	1.40976	0.465999	0.176471	0.290657	0.29281	0.392857
	DLO_r1.0ch01_27014445	71	2	1.37263	0.442925	0.211268	0.271474	0.273399	0.221776
	DLO_r1.0ch01_27014464	69	2	1.18876	0.295439	0.057971	0.15879	0.159949	0.634921
	DLO_r1.0ch01_27147850	90	2	1.87739	0.660128	0.477778	0.467346	0.469957	-0.022322
	DLO_r1.0ch01_27161612	78	2	1.50055	0.515988	0.269231	0.33358	0.335732	0.192905
	DLO_r1.0ch01_27161632	80	2	1.5517	0.540782	0.2875	0.355547	0.357783	0.191387
	DLO_r1.0ch01_27161674	79	2	1.7768	0.628951	0.468354	0.43719	0.439974	-0.0712846
	DLO_r1.0ch01_27161675	79	2	1.67185	0.591513	0.379747	0.401859	0.404418	0.0550239
	DLO_r1.0ch01_27161719	75	2	1.52253	0.526908	0.253333	0.3432	0.345503	0.261849
	DLO_r1.0ch01_27162129	83	2	1.53004	0.530543	0.325301	0.346422	0.348521	0.0609679
	DLO_r1.0ch01_27264318	85	2	1.88495	0.66231	0.447059	0.469481	0.472259	0.0477594
	DLO_r1.0ch01_27321673	74	2	2	0.693147	0.405405	0.5	0.503401	0.189189
	DLO_r1.0ch01_27342689	90	2	1.85673	0.654055	0.566667	0.46142	0.463998	-0.228094
	DLO_r1.0ch01_27553924	70	2	1.9007	0.666792	0.142857	0.473878	0.477287	0.698536
	DLO_r1.0ch01_27634266	90	2	1.9802	0.688139	0.588889	0.495	0.497765	-0.189675
	DLO_r1.0ch01_27634389	91	2	1.99398	0.691637	0.461538	0.498491	0.501245	0.0741279
	DLO_r1.0ch01_27634468	91	2	1.71627	0.608045	0.461538	0.417341	0.419647	-0.105903
	DLO_r1.0ch01_27634514	91	2	1.62102	0.57121	0.406593	0.383106	0.385223	-0.0613081
	DLO_r1.0ch01_27770191	76	2	1.95135	0.680629	0.289474	0.487535	0.490763	0.40625
	DLO_r1.0ch01_27770400	90	2	1.93873	0.67726	0.422222	0.484198	0.486903	0.127996
	DLO_r1.0ch01_27770412	88	2	1.82792	0.645311	0.579545	0.452931	0.455519	-0.279544
	DLO_r1.0ch01_27770530	88	2	1.94353	0.678549	0.534091	0.485473	0.488247	-0.100146
	DLO_r1.0ch01_27770579	87	2	1.86935	0.657783	0.436782	0.465055	0.467743	0.0607955
	DLO_r1.0ch01_27795291	90	2	1.88723	0.662966	0.533333	0.470123	0.47275	-0.134454
	DLO_r1.0ch01_27795356	91	2	1.88956	0.663632	0.538462	0.470776	0.473377	-0.143773
	DLO_r1.0ch01_27816844	72	2	1.91681	0.671286	0.513889	0.478299	0.481643	-0.0744102
	DLO_r1.0ch01_27876162	71	2	1.44503	0.486427	0.183099	0.307975	0.310159	0.405475
	DLO_r1.0ch01_27907114	74	2	1.74952	0.619748	0.378378	0.428415	0.431329	0.116795
	DLO_r1.0ch01_27907124	76	2	1.91512	0.67082	0.394737	0.477839	0.481004	0.173913
	DLO_r1.0ch01_27907126	76	2	1.69882	0.60168	0.368421	0.411357	0.414082	0.104377
	DLO_r1.0ch01_27907192	75	2	1.8	0.636514	0.373333	0.444444	0.447427	0.16
	DLO_r1.0ch01_27907208	76	2	1.69882	0.60168	0.368421	0.411357	0.414082	0.104377
	DLO_r1.0ch01_27907227	76	2	1.9047	0.667917	0.381579	0.474983	0.478128	0.196647
	DLO_r1.0ch01_27917979	74	2	1.99854	0.692782	0.621622	0.499635	0.503034	-0.244152
	DLO_r1.0ch01_28164678	70	2	1.97421	0.686602	0.285714	0.493469	0.49702	0.421009
	DLO_r1.0ch01_28306707	72	2	1.9904	0.690734	0.652778	0.497589	0.501068	-0.311882
	DLO_r1.0ch01_28333276	66	2	1.23399	0.338199	0.0606061	0.189624	0.191071	0.680387
	DLO_r1.0ch01_28333277	66	2	1.38462	0.450561	0.212121	0.277778	0.279898	0.236364
	DLO_r1.0ch01_28334488	85	2	1.84076	0.649248	0.517647	0.456747	0.45945	-0.133333
	DLO_r1.0ch01_28334900	77	2	1.88521	0.662387	0.545455	0.469556	0.472625	-0.161638
	DLO_r1.0ch01_28335050	84	2	1.96	0.682908	0.619048	0.489796	0.492729	-0.263889
	DLO_r1.0ch01_28335095	86	2	1.68762	0.597507	0.430233	0.40745	0.409833	-0.055915
	DLO_r1.0ch01_28432381	72	2	1.4382	0.482578	0.180556	0.304688	0.306818	0.407407
	DLO_r1.0ch01_28482101	77	2	1.73642	0.615202	0.428571	0.424102	0.426874	-0.0105389
	DLO_r1.0ch01_28487673	70	2	1.68966	0.59827	0.314286	0.408163	0.4111	0.23
	DLO_r1.0ch01_28553666	89	2	1.79594	0.635208	0.550562	0.443189	0.445693	-0.242273
	DLO_r1.0ch01_28554680	67	2	1.73824	0.615838	0.402985	0.424705	0.427898	0.0511408
	DLO_r1.0ch01_28554718	77	2	1.97864	0.68774	0.506494	0.494603	0.497835	-0.0240409
	DLO_r1.0ch01_28554725	80	2	1.98881	0.690332	0.5	0.497188	0.500314	-0.00565682
	DLO_r1.0ch01_28569601	89	2	1.77105	0.627039	0.505618	0.435362	0.437821	-0.161375
	DLO_r1.0ch01_28569650	89	2	1.78361	0.631195	0.494382	0.439338	0.441821	-0.125287
	DLO_r1.0ch01_28569699	90	2	1.77554	0.628533	0.511111	0.43679	0.43923	-0.170153
	DLO_r1.0ch01_28650111	77	2	1.99697	0.692388	0.285714	0.499241	0.502504	0.427703
	DLO_r1.0ch01_28837400	81	2	1.71529	0.607693	0.296296	0.41701	0.4196	0.289474
	DLO_r1.0ch01_28910957	70	2	1.74098	0.616795	0.242857	0.425612	0.428674	0.429393
	DLO_r1.0ch01_29023922	70	2	1.43359	0.479949	0.257143	0.302449	0.304625	0.149798
	DLO_r1.0ch01_29035103	67	2	1.68443	0.596305	0.208955	0.406327	0.409382	0.485746
	DLO_r1.0ch01_29035429	72	2	1.99653	0.692279	0.486111	0.499132	0.502622	0.026087
	DLO_r1.0ch01_29038464	93	2	1.88472	0.662246	0.430108	0.469418	0.471956	0.0837438
	DLO_r1.0ch01_29038507	92	2	1.96654	0.684616	0.413043	0.491493	0.494179	0.159615
	DLO_r1.0ch01_29081786	69	2	1.99958	0.693042	0.434783	0.499895	0.503544	0.130252
	DLO_r1.0ch01_29081809	75	2	1.99115	0.690923	0.426667	0.497778	0.501119	0.142857
	DLO_r1.0ch01_29081884	79	2	1.98853	0.69026	0.443038	0.497116	0.500282	0.108783
	DLO_r1.0ch01_29125904	72	2	1.33179	0.415413	0.0416667	0.249132	0.250874	0.832753
	DLO_r1.0ch01_29125929	71	2	1.16676	0.272533	0.0422535	0.142928	0.143942	0.704372
	DLO_r1.0ch01_29133979	79	2	1.19262	0.299304	0.0759494	0.161513	0.162541	0.529762
	DLO_r1.0ch01_29254420	73	2	1.91898	0.671885	0.493151	0.478889	0.482192	-0.0297806
	DLO_r1.0ch01_29444250	76	2	1.14015	0.242609	0.0263158	0.122922	0.123736	0.785915
	DLO_r1.0ch01_29444264	68	2	2	0.693147	0.205882	0.5	0.503704	0.588235
	DLO_r1.0ch01_29444285	77	2	1.88521	0.662387	0.181818	0.469556	0.472625	0.612787
	DLO_r1.0ch01_29444287	66	2	1.95512	0.681624	0.212121	0.488522	0.492251	0.565789
	DLO_r1.0ch01_29444291	69	2	1.22296	0.328256	0	0.182315	0.183645	1
	DLO_r1.0ch01_29444331	73	2	1.20976	0.315958	0.0273973	0.173391	0.174587	0.841991
	DLO_r1.0ch01_29444361	76	2	1.80472	0.638023	0.197368	0.445897	0.44885	0.557368
	DLO_r1.0ch01_30071163	66	2	1.5414	0.53596	0.333333	0.35124	0.353921	0.0509804
	DLO_r1.0ch01_30071166	70	2	1.9518	0.680749	0.357143	0.487653	0.491161	0.267629
	DLO_r1.0ch01_30071215	83	2	1.90041	0.666712	0.385542	0.473799	0.47667	0.186275
	DLO_r1.0ch01_30071240	76	2	1.99689	0.692368	0.355263	0.499221	0.502527	0.288365
	DLO_r1.0ch01_30071273	78	2	1.97918	0.687878	0.358974	0.49474	0.497932	0.274419
	DLO_r1.0ch01_30110703	84	2	1.68966	0.59827	0.142857	0.408163	0.410607	0.65
	DLO_r1.0ch01_30150090	66	2	1.65753	0.585953	0.363636	0.396694	0.399722	0.0833333
	DLO_r1.0ch01_30150194	86	2	1.80831	0.639167	0.534884	0.446998	0.449612	-0.196612
	DLO_r1.0ch01_30150272	80	2	1.73889	0.616067	0.4125	0.424922	0.427594	0.0292333
	DLO_r1.0ch01_30382756	71	2	1.37263	0.442925	0.15493	0.271474	0.273399	0.429302
	DLO_r1.0ch01_30382834	76	2	1.29623	0.389377	0.105263	0.228532	0.230045	0.539394
	DLO_r1.0ch01_30392258	73	2	1.4139	0.468473	0.191781	0.292738	0.294757	0.344872
	DLO_r1.0ch01_30392321	71	2	1.74731	0.618988	0.225352	0.427693	0.430726	0.473098
	DLO_r1.0ch01_30392329	67	2	1.59043	0.558199	0.19403	0.371241	0.374032	0.477348
	DLO_r1.0ch01_30392666	77	2	1.42353	0.474139	0.25974	0.297521	0.299465	0.126984
	DLO_r1.0ch01_30392670	72	2	1.6701	0.590842	0.305556	0.401235	0.40404	0.238462
	DLO_r1.0ch01_30392713	76	2	1.79045	0.633431	0.342105	0.441482	0.444406	0.225098
	DLO_r1.0ch01_30415904	73	2	1.53817	0.534431	0.232877	0.349878	0.352291	0.334406
	DLO_r1.0ch01_30417867	74	2	1.65139	0.583527	0.324324	0.394449	0.397132	0.177778
	DLO_r1.0ch01_30469278	75	2	1.69198	0.59914	0.466667	0.408978	0.411723	-0.141056
	DLO_r1.0ch01_30757414	92	2	1.83045	0.646091	0.478261	0.453686	0.456165	-0.0541667
	DLO_r1.0ch01_30795980	70	2	1.70702	0.60469	0.0714286	0.414184	0.417163	0.827544
	DLO_r1.0ch01_30796056	70	2	1.6	0.562335	0.157143	0.375	0.377698	0.580952
	DLO_r1.0ch01_30843308	68	2	1.77846	0.629501	0.176471	0.437716	0.440959	0.596838
	DLO_r1.0ch01_30843449	79	2	1.41167	0.467144	0.227848	0.29162	0.293477	0.218681
	DLO_r1.0ch01_30843455	66	2	1.94595	0.679193	0.409091	0.486111	0.489822	0.158442
	DLO_r1.0ch01_30843492	80	2	1.79548	0.63506	0.4375	0.443047	0.445833	0.0125198
	DLO_r1.0ch01_30843654	92	2	1.90095	0.666865	0.597826	0.473948	0.476538	-0.261374
	DLO_r1.0ch01_30900244	70	2	1.72414	0.610864	0.371429	0.42	0.423022	0.115646
	DLO_r1.0ch01_30900609	74	2	1.91068	0.669587	0.432432	0.476625	0.479868	0.0927203
	DLO_r1.0ch01_30914717	73	2	1.97006	0.685528	0.191781	0.4924	0.495796	0.610518
	DLO_r1.0ch01_30947790	73	2	1.34401	0.423895	0.191781	0.255958	0.257723	0.250733
	DLO_r1.0ch01_30973629	88	2	1.77921	0.629748	0.511364	0.437952	0.440455	-0.167625
	DLO_r1.0ch01_30973730	89	2	1.98397	0.689102	0.617978	0.49596	0.498762	-0.246023
	DLO_r1.0ch01_31050533	75	2	1.99964	0.693058	0.0533333	0.499911	0.503266	0.893314
	DLO_r1.0ch01_31080491	86	2	1.62961	0.574753	0.174419	0.386357	0.388617	0.548556
	DLO_r1.0ch01_31091116	83	2	1.98159	0.688495	0.518072	0.495355	0.498357	-0.0458608
	DLO_r1.0ch01_31091159	85	2	1.96706	0.68475	0.494118	0.491626	0.494535	-0.00506757
	DLO_r1.0ch01_31091172	79	2	1.90129	0.66696	0.468354	0.474043	0.477062	0.0119993
	DLO_r1.0ch01_31172860	88	2	1.32229	0.408659	0.170455	0.243737	0.24513	0.300662
	DLO_r1.0ch01_31173287	72	2	1.47419	0.502322	0.208333	0.321663	0.323912	0.352324
	DLO_r1.0ch01_31229363	72	2	1.86979	0.657913	0.375	0.465181	0.468434	0.193863
	DLO_r1.0ch01_31229396	66	2	1.58055	0.553858	0.363636	0.367309	0.370113	0.01
	DLO_r1.0ch01_31236818	88	2	1.81614	0.641637	0.545455	0.44938	0.451948	-0.213793
	DLO_r1.0ch01_31236884	89	2	1.87479	0.659373	0.561798	0.466608	0.469244	-0.204004
	DLO_r1.0ch01_31265734	66	2	1.76642	0.625491	0.363636	0.433884	0.437196	0.161905
	DLO_r1.0ch01_31265787	68	2	1.46677	0.498357	0.279412	0.318231	0.320588	0.121984
	DLO_r1.0ch01_31408777	91	2	1.94003	0.677609	0.428571	0.484543	0.48722	0.115514
	DLO_r1.0ch01_31408822	88	2	1.52666	0.528914	0.261364	0.344977	0.346948	0.242373
	DLO_r1.0ch01_31408934	90	2	1.97561	0.686962	0.222222	0.493827	0.496586	0.55
	DLO_r1.0ch01_31408981	87	2	1.42892	0.477268	0.252874	0.300172	0.301907	0.15757
	DLO_r1.0ch01_31503707	73	2	1.87311	0.658883	0.465753	0.466129	0.469343	0.000805153
	DLO_r1.0ch01_31503824	81	2	1.94199	0.678135	0.506173	0.485063	0.488076	-0.0435192
	DLO_r1.0ch01_31503953	87	2	1.56304	0.545993	0.333333	0.360219	0.362302	0.0746378
	DLO_r1.0ch01_31504027	81	2	1.90588	0.668248	0.530864	0.475309	0.478261	-0.116883
	DLO_r1.0ch01_31507459	82	2	1.84219	0.649682	0.585366	0.457168	0.459973	-0.280416
	DLO_r1.0ch01_31535593	69	2	1.8	0.636514	0.173913	0.444444	0.447689	0.608696
	DLO_r1.0ch01_31535775	70	2	1.34228	0.422709	0.128571	0.255	0.256835	0.495798
	DLO_r1.0ch01_31535818	71	2	1.90334	0.667536	0.183099	0.474608	0.477974	0.614211
	DLO_r1.0ch01_31539359	78	2	1.99182	0.691091	0.448718	0.497945	0.501158	0.0988612
	DLO_r1.0ch01_31539734	74	2	1.99672	0.692325	0.391892	0.499178	0.502574	0.214926
	DLO_r1.0ch01_31542012	89	2	1.81987	0.642808	0.573034	0.450511	0.453057	-0.271963
	DLO_r1.0ch01_31698003	68	2	1.92948	0.67476	0.397059	0.481726	0.485294	0.175758
	DLO_r1.0ch01_31722847	70	2	1.92308	0.673012	0.514286	0.48	0.483453	-0.0714286
	DLO_r1.0ch01_31732378	80	2	1.21951	0.325083	0.1	0.18	0.181132	0.444444
	DLO_r1.0ch01_31732391	80	2	1.29542	0.388756	0.1375	0.228047	0.229481	0.397054
	DLO_r1.0ch01_31732471	80	2	1.24951	0.35171	0.1	0.199688	0.200943	0.499218
	DLO_r1.0ch01_31732473	81	2	1.24615	0.348832	0.0987654	0.197531	0.198758	0.5
	DLO_r1.0ch01_31732579	79	2	1.22253	0.327855	0.101266	0.182022	0.183181	0.443662
	DLO_r1.0ch01_31740327	87	2	1.99894	0.692883	0.586207	0.499736	0.502624	-0.173034
	DLO_r1.0ch01_31880054	87	2	1.89961	0.666486	0.471264	0.473576	0.476314	0.00488213
	DLO_r1.0ch01_31880056	82	2	1.99259	0.691287	0.47561	0.498141	0.501197	0.0452306
	DLO_r1.0ch01_31880214	80	2	1.975	0.686806	0.3875	0.493672	0.496777	0.215066
	DLO_r1.0ch01_31880227	80	2	1.88235	0.661563	0.275	0.46875	0.471698	0.413333
	DLO_r1.0ch01_31880317	78	2	1.99869	0.692818	0.487179	0.499671	0.502895	0.025
	DLO_r1.0ch01_31979114	79	2	1.34708	0.425989	0.177215	0.257651	0.259292	0.312189
	DLO_r1.0ch01_31979133	79	2	1.7181	0.608704	0.21519	0.417962	0.420624	0.485145
	DLO_r1.0ch01_31979161	79	2	1.7181	0.608704	0.21519	0.417962	0.420624	0.485145
	DLO_r1.0ch01_31979178	79	2	1.7181	0.608704	0.21519	0.417962	0.420624	0.485145
	DLO_r1.0ch01_31979246	79	2	1.20751	0.313813	0.0886076	0.171847	0.172942	0.484382
	DLO_r1.0ch01_32024423	76	2	1.99862	0.692801	0.315789	0.499654	0.502963	0.367983
	DLO_r1.0ch01_32088370	82	2	1.9997	0.693073	0.646341	0.499926	0.502993	-0.292875
	DLO_r1.0ch01_32264493	70	2	1.96	0.682908	0	0.489796	0.49332	1
	DLO_r1.0ch01_32376816	68	2	1.99611	0.692174	0.308824	0.499027	0.502723	0.381148
	DLO_r1.0ch01_32382073	91	2	1.87991	0.660858	0.527473	0.468059	0.470645	-0.126935
	DLO_r1.0ch01_32382080	91	2	1.97614	0.687097	0.604396	0.493962	0.496691	-0.223567
	DLO_r1.0ch01_32382101	92	2	1.81924	0.642609	0.48913	0.450319	0.45278	-0.0861865
	DLO_r1.0ch01_32382154	91	2	1.86993	0.657954	0.516484	0.465222	0.467792	-0.110188
	DLO_r1.0ch01_32434313	83	2	1.54566	0.537963	0.337349	0.353027	0.355166	0.0444079
	DLO_r1.0ch01_32484493	91	2	1.3106	0.400147	0.0769231	0.236988	0.238298	0.675414
	DLO_r1.0ch01_32568412	70	2	1.41516	0.46922	0.214286	0.293367	0.295478	0.269565
	DLO_r1.0ch01_32629813	72	2	1.98127	0.688414	0.319444	0.495274	0.498737	0.355015
	DLO_r1.0ch01_32629841	79	2	1.83101	0.646263	0.316456	0.453854	0.456744	0.302736
	DLO_r1.0ch01_32629857	76	2	1.79045	0.633431	0.342105	0.441482	0.444406	0.225098
	DLO_r1.0ch01_32629908	69	2	1.89795	0.666016	0.362319	0.473115	0.476568	0.234184
	DLO_r1.0ch01_32722534	81	2	1.89569	0.665378	0.444444	0.472489	0.475424	0.0593548
	DLO_r1.0ch01_32722658	79	2	1.99202	0.691143	0.683544	0.497997	0.501169	-0.372587
	DLO_r1.0ch01_32740449	79	2	1.7625	0.624169	0.202532	0.432623	0.435379	0.531852
	DLO_r1.0ch01_32763982	81	2	1.87404	0.659153	0.493827	0.466392	0.469289	-0.0588235
	DLO_r1.0ch01_32765189	81	2	1.65473	0.584849	0.419753	0.395671	0.398129	-0.0608629
	DLO_r1.0ch01_32771086	86	2	1.8665	0.656946	0.546512	0.464237	0.466952	-0.177224
	DLO_r1.0ch01_32771162	90	2	1.84594	0.650818	0.6	0.458272	0.460832	-0.309267
	DLO_r1.0ch01_32771227	90	2	1.86722	0.657158	0.577778	0.464444	0.467039	-0.244019
	DLO_r1.0ch01_32855250	88	2	1.52666	0.528914	0.284091	0.344977	0.346948	0.176493
	DLO_r1.0ch01_32855577	81	2	1.90588	0.668248	0.382716	0.475309	0.478261	0.194805
	DLO_r1.0ch01_32855612	80	2	1.93208	0.675465	0.4125	0.482422	0.485456	0.144939
	DLO_r1.0ch01_32855624	80	2	1.5517	0.540782	0.3625	0.355547	0.357783	-0.0195561
	DLO_r1.0ch01_32873142	73	2	1.53817	0.534431	0.315068	0.349878	0.352291	0.0994905
	DLO_r1.0ch01_32883061	70	2	1.45207	0.490339	0.271429	0.311327	0.313566	0.128155
	DLO_r1.0ch01_32886512	76	2	1.87047	0.65811	0.421053	0.465374	0.468456	0.0952381
	DLO_r1.0ch01_32936289	84	2	1.9122	0.670009	0.357143	0.477041	0.479897	0.251337
	DLO_r1.0ch01_32936328	84	2	1.99972	0.693076	0.440476	0.499929	0.502923	0.118923
	DLO_r1.0ch01_32936341	78	2	1.98402	0.689115	0.448718	0.495973	0.499173	0.0952775
	DLO_r1.0ch01_32936547	79	2	1.9797	0.688011	0.392405	0.494873	0.498025	0.207058
	DLO_r1.0ch01_32936568	84	2	1.99887	0.692864	0.404762	0.499717	0.502709	0.190017
	DLO_r1.0ch01_32968805	77	2	1.27601	0.373599	0.0909091	0.21631	0.217723	0.579727
	DLO_r1.0ch01_32968863	78	2	1.25651	0.357627	0.102564	0.204142	0.205459	0.497585
	DLO_r1.0ch01_32977285	87	2	1.44378	0.485723	0.241379	0.307372	0.309149	0.2147
	DLO_r1.0ch01_33016861	66	2	1.84694	0.651118	0.257576	0.458563	0.462063	0.438298
	DLO_r1.0ch01_33016921	66	2	1.50207	0.516754	0.212121	0.334252	0.336803	0.365385
	DLO_r1.0ch01_33017224	72	2	1.29713	0.390066	0.0694444	0.22907	0.230672	0.696842
	DLO_r1.0ch01_33017303	87	2	1.78746	0.632456	0.425287	0.440547	0.443093	0.0346379
	DLO_r1.0ch01_33049157	66	2	1.30811	0.398307	0.151515	0.235537	0.237335	0.356725
	DLO_r1.0ch01_33049227	67	2	1.41654	0.470033	0.149254	0.294052	0.296263	0.492424
	DLO_r1.0ch01_33076402	79	2	1.84372	0.650146	0.531646	0.457619	0.460534	-0.161765
	DLO_r1.0ch01_33449714	72	2	1.58218	0.554576	0.319444	0.367959	0.370532	0.131848
	DLO_r1.0ch01_33449718	82	2	1.69179	0.599066	0.378049	0.408908	0.411417	0.0754683
	DLO_r1.0ch01_33449840	81	2	1.4163	0.469893	0.209877	0.293934	0.29576	0.285974
	DLO_r1.0ch01_33536745	75	2	1.84155	0.649486	0.466667	0.456978	0.460045	-0.0212021
	DLO_r1.0ch01_33536830	76	2	1.76098	0.623655	0.447368	0.432133	0.434995	-0.0352564
	DLO_r1.0ch01_33536886	73	2	1.92905	0.674643	0.561644	0.48161	0.484932	-0.16618
	DLO_r1.0ch01_33536891	80	2	1.56786	0.548181	0.375	0.362188	0.364465	-0.0353753
	DLO_r1.0ch01_33556483	71	2	2	0.693147	0.239437	0.5	0.503546	0.521127
	DLO_r1.0ch01_33562720	81	2	1.91562	0.670958	0.0740741	0.477976	0.480945	0.845026
	DLO_r1.0ch01_33562781	87	2	1.8	0.636514	0.413793	0.444444	0.447013	0.0689655
	DLO_r1.0ch01_33562793	88	2	1.69955	0.601948	0.375	0.411609	0.413961	0.0889412
	DLO_r1.0ch01_33562845	72	2	1.97561	0.686962	0.416667	0.493827	0.49728	0.15625
	DLO_r1.0ch01_33562924	89	2	1.62149	0.571405	0.337079	0.383285	0.38545	0.120553
	DLO_r1.0ch01_33562927	89	2	1.64986	0.582923	0.337079	0.39389	0.396115	0.144231
	DLO_r1.0ch01_33562966	89	2	1.78361	0.631195	0.47191	0.439338	0.441821	-0.0741379
	DLO_r1.0ch01_33585074	79	2	1.36311	0.43672	0.21519	0.266384	0.26808	0.19218
	DLO_r1.0ch01_33629332	80	2	1.69402	0.599898	0.075	0.409687	0.412264	0.816934
	DLO_r1.0ch01_33668276	81	2	1.92489	0.673509	0.62963	0.480491	0.483475	-0.310389
	DLO_r1.0ch01_33722825	92	2	1.79607	0.635251	0.554348	0.44323	0.445652	-0.2507
	DLO_r1.0ch01_33723099	92	2	1.2934	0.387212	0.152174	0.226843	0.228083	0.329167
	DLO_r1.0ch01_33794379	73	2	1.5204	0.525866	0.328767	0.342278	0.344639	0.0394737
	DLO_r1.0ch01_33794441	73	2	1.59122	0.558541	0.246575	0.371552	0.374114	0.336364
	DLO_r1.0ch01_33809617	71	2	1.49985	0.515631	0.28169	0.333267	0.335631	0.154762
	DLO_r1.0ch01_33821608	72	2	1.33179	0.415413	0.152778	0.249132	0.250874	0.38676
	DLO_r1.0ch01_33821647	77	2	1.5414	0.53596	0.246753	0.35124	0.353535	0.297479
	DLO_r1.0ch01_33821691	77	2	1.50769	0.51958	0.246753	0.336735	0.338936	0.267218
	DLO_r1.0ch01_33876112	91	2	1.59296	0.559297	0.340659	0.372238	0.374294	0.0848337
	DLO_r1.0ch01_33876140	91	2	1.62102	0.57121	0.362637	0.383106	0.385223	0.0534279
	DLO_r1.0ch01_33893702	88	2	1.99897	0.692889	0.386364	0.499742	0.502597	0.226873
	DLO_r1.0ch01_33893735	89	2	1.96991	0.68549	0.449438	0.492362	0.495144	0.0871795
	DLO_r1.0ch01_33893867	76	2	1.3456	0.424985	0.118421	0.256839	0.25854	0.538928
	DLO_r1.0ch01_34063105	85	2	1.57734	0.552432	0.247059	0.366021	0.368187	0.325014
	DLO_r1.0ch01_34063130	83	2	1.56125	0.545177	0.180723	0.359486	0.361665	0.497274
	DLO_r1.0ch01_34167876	70	2	1.84906	0.651757	0.171429	0.459184	0.462487	0.626667
	DLO_r1.0ch01_34167886	67	2	1.59043	0.558199	0.19403	0.371241	0.374032	0.477348
	DLO_r1.0ch01_34167938	68	2	1.63739	0.577922	0.176471	0.389273	0.392157	0.546667
	DLO_r1.0ch01_34168158	68	2	1.74491	0.618156	0.176471	0.426903	0.430065	0.586626
	DLO_r1.0ch01_34255723	83	2	1.54566	0.537963	0.337349	0.353027	0.355166	0.0444079
	DLO_r1.0ch01_34255836	78	2	1.99475	0.691832	0.666667	0.498685	0.501902	-0.336849
	DLO_r1.0ch01_34280131	66	2	1.38462	0.450561	0.212121	0.277778	0.279898	0.236364
	DLO_r1.0ch01_34422816	66	2	1.38462	0.450561	0.030303	0.277778	0.279898	0.890909
	DLO_r1.0ch01_34422852	78	2	1.21038	0.316549	0.0897436	0.173817	0.174938	0.483688
	DLO_r1.0ch02_105136	74	2	1.98694	0.689856	0.567568	0.496713	0.500092	-0.142647
	DLO_r1.0ch02_105200	77	2	1.95258	0.680954	0.506494	0.487856	0.491045	-0.0382022
	DLO_r1.0ch02_223993	90	2	1.61419	0.568357	0.333333	0.380494	0.382619	0.123945
	DLO_r1.0ch02_233945	71	2	1.9996	0.693048	0.422535	0.499901	0.503446	0.154762
	DLO_r1.0ch02_234027	71	2	1.93512	0.67629	0.478873	0.483237	0.486665	0.0090312
	DLO_r1.0ch02_234041	69	2	1.60926	0.566281	0.362319	0.378597	0.38136	0.0429958
	DLO_r1.0ch02_318918	77	2	1.30811	0.398307	0.168831	0.235537	0.237077	0.283208
	DLO_r1.0ch02_369488	80	2	1.24951	0.35171	0.125	0.199688	0.200943	0.374022
	DLO_r1.0ch02_369495	80	2	1.40598	0.463726	0.225	0.28875	0.290566	0.220779
	DLO_r1.0ch02_472614	75	2	1.98728	0.689944	0.493333	0.4968	0.500134	0.00697799
	DLO_r1.0ch02_472634	76	2	1.99448	0.691761	0.5	0.498615	0.501917	-0.00277778
	DLO_r1.0ch02_477371	82	2	1.73567	0.614941	0.414634	0.423855	0.426455	0.0217544
	DLO_r1.0ch02_478524	89	2	1.37505	0.444483	0.191011	0.272756	0.274297	0.299699
	DLO_r1.0ch02_526648	88	2	1.82792	0.645311	0.579545	0.452931	0.455519	-0.279544
	DLO_r1.0ch02_527186	85	2	1.99751	0.692524	0.305882	0.499377	0.502332	0.387472
	DLO_r1.0ch02_527272	84	2	1.83726	0.64818	0.392857	0.455711	0.45844	0.137926
	DLO_r1.0ch02_552000	77	2	1.49082	0.511017	0.311688	0.329229	0.331381	0.0532787
	DLO_r1.0ch02_552016	80	2	1.51929	0.525321	0.3125	0.341797	0.343947	0.0857143
	DLO_r1.0ch02_552049	83	2	1.65343	0.584334	0.373494	0.395195	0.39759	0.0549128
	DLO_r1.0ch02_771786	84	2	1.7326	0.61386	0.321429	0.422832	0.425364	0.239819
	DLO_r1.0ch02_771838	83	2	1.3438	0.423753	0.13253	0.255843	0.257393	0.481986
	DLO_r1.0ch02_834132	72	2	1.6701	0.590842	0.222222	0.401235	0.40404	0.446154
	DLO_r1.0ch02_834384	73	2	1.99962	0.693053	0.164384	0.499906	0.503354	0.671171
	DLO_r1.0ch02_834477	78	2	1.77169	0.627255	0.25641	0.435569	0.438379	0.411321
	DLO_r1.0ch02_834481	78	2	1.77169	0.627255	0.25641	0.435569	0.438379	0.411321
	DLO_r1.0ch02_834541	78	2	1.77169	0.627255	0.25641	0.435569	0.438379	0.411321
	DLO_r1.0ch02_834623	78	2	1.82703	0.645033	0.282051	0.452663	0.455583	0.376906
	DLO_r1.0ch02_834632	78	2	1.77169	0.627255	0.25641	0.435569	0.438379	0.411321
	DLO_r1.0ch02_876316	80	2	1.45438	0.491615	0.2625	0.312422	0.314387	0.15979
	DLO_r1.0ch02_885970	74	2	1.94012	0.677636	0.445946	0.484569	0.487865	0.079706
	DLO_r1.0ch02_885981	75	2	1.40169	0.461132	0.186667	0.286578	0.288501	0.348635
	DLO_r1.0ch02_1017443	90	2	1.87739	0.660128	0.544444	0.467346	0.469957	-0.164972
	DLO_r1.0ch02_1025244	90	2	1.65627	0.585457	0.233333	0.396235	0.398448	0.411123
	DLO_r1.0ch02_1025251	88	2	1.86154	0.655482	0.25	0.46281	0.465455	0.459821
	DLO_r1.0ch02_1031415	87	2	1.8798	0.660825	0.609195	0.468027	0.470733	-0.301623
	DLO_r1.0ch02_1394819	66	2	1.78342	0.631133	0.227273	0.439279	0.442632	0.482623
	DLO_r1.0ch02_1415749	71	2	1.8248	0.644342	0.380282	0.451994	0.455199	0.158657
	DLO_r1.0ch02_1750051	66	2	1.23399	0.338199	0.0909091	0.189624	0.191071	0.520581
	DLO_r1.0ch02_1750112	86	2	1.68762	0.597507	0.290698	0.40745	0.409833	0.286544
	DLO_r1.0ch02_1750161	80	2	1.70917	0.605475	0.3875	0.414922	0.417531	0.0660892
	DLO_r1.0ch02_1750165	80	2	1.69402	0.599898	0.3	0.409687	0.412264	0.267735
	DLO_r1.0ch02_1750259	80	2	1.53551	0.533164	0.225	0.34875	0.350943	0.354839
	DLO_r1.0ch02_1750282	83	2	1.59228	0.559002	0.325301	0.37197	0.374224	0.125463
	DLO_r1.0ch02_1750290	80	2	1.99719	0.692444	0.4875	0.499297	0.502437	0.023627
	DLO_r1.0ch02_1852639	72	2	1.72083	0.609683	0.180556	0.418885	0.421814	0.568962
	DLO_r1.0ch02_1852695	79	2	1.93041	0.675011	0.329114	0.481974	0.485044	0.317154
	DLO_r1.0ch02_1974371	84	2	1.6	0.562335	0.238095	0.375	0.377246	0.365079
	DLO_r1.0ch02_1974396	85	2	1.71006	0.605797	0.282353	0.415225	0.417682	0.32
	DLO_r1.0ch02_1974409	81	2	1.7004	0.602262	0.308642	0.411904	0.414462	0.250694
	DLO_r1.0ch02_1974444	82	2	1.69179	0.599066	0.256098	0.408908	0.411417	0.373704
	DLO_r1.0ch02_1974493	76	2	1.81864	0.642422	0.131579	0.450139	0.45312	0.707692
	DLO_r1.0ch02_1974783	78	2	1.30376	0.395067	0.141026	0.232988	0.234491	0.394709
	DLO_r1.0ch02_1979465	67	2	1.5326	0.531776	0.179104	0.347516	0.350129	0.484615
	DLO_r1.0ch02_1979474	75	2	1.57431	0.55108	0.32	0.3648	0.367248	0.122807
	DLO_r1.0ch02_1979492	75	2	1.57431	0.55108	0.32	0.3648	0.367248	0.122807
	DLO_r1.0ch02_1980610	80	2	1.91359	0.670396	0.5875	0.477422	0.480425	-0.230568
	DLO_r1.0ch02_1980964	90	2	1.93873	0.67726	0.266667	0.484198	0.486903	0.449261
	DLO_r1.0ch02_1981013	89	2	1.71878	0.608948	0.146067	0.418192	0.420555	0.650717
	DLO_r1.0ch02_2034219	82	2	1.84219	0.649682	0.536585	0.457168	0.459973	-0.173715
	DLO_r1.0ch02_2034261	77	2	1.83617	0.647848	0.441558	0.455389	0.458365	0.0303704
	DLO_r1.0ch02_2034296	80	2	1.58396	0.555364	0.3125	0.368672	0.370991	0.152363
	DLO_r1.0ch02_2043556	92	2	1.81924	0.642609	0.554348	0.450319	0.45278	-0.231011
	DLO_r1.0ch02_2060959	89	2	1.57836	0.552886	0.370787	0.366431	0.368501	-0.0118863
	DLO_r1.0ch02_2066075	91	2	1.2699	0.368673	0.131868	0.212535	0.213709	0.379545
	DLO_r1.0ch02_2066231	91	2	1.52196	0.52663	0.32967	0.342954	0.344849	0.0387324
	DLO_r1.0ch02_2066353	91	2	1.50769	0.51958	0.318681	0.336735	0.338595	0.0536131
	DLO_r1.0ch02_2152372	77	2	1.8736	0.659025	0.558442	0.466267	0.469315	-0.197685
	DLO_r1.0ch02_2214638	78	2	1.98402	0.689115	0.628205	0.495973	0.499173	-0.266611
	DLO_r1.0ch02_2215094	82	2	1.90806	0.668857	0.512195	0.475907	0.478827	-0.07625
	DLO_r1.0ch02_2462172	92	2	1.30688	0.397394	0.163043	0.234818	0.236101	0.30566
	DLO_r1.0ch02_2486950	69	2	1.49693	0.514149	0.130435	0.331968	0.334391	0.607086
	DLO_r1.0ch02_2839005	74	2	1.40771	0.464773	0.243243	0.289627	0.291598	0.160151
	DLO_r1.0ch02_2904923	86	2	1.89738	0.665856	0.627907	0.472958	0.475724	-0.327616
	DLO_r1.0ch02_2968416	74	2	1.40771	0.464773	0.243243	0.289627	0.291598	0.160151
	DLO_r1.0ch02_2968689	78	2	1.99182	0.691091	0.525641	0.497945	0.501158	-0.0556197
	DLO_r1.0ch02_2968739	84	2	1.74653	0.618719	0.47619	0.427438	0.429997	-0.114058
	DLO_r1.0ch02_3225978	73	2	1.75933	0.623096	0.465753	0.431601	0.434577	-0.0791304
	DLO_r1.0ch02_3254775	68	2	1.50496	0.518212	0.132353	0.335532	0.338017	0.605543
	DLO_r1.0ch02_3254799	69	2	1.85904	0.654741	0.318841	0.462088	0.465461	0.31
	DLO_r1.0ch02_3254976	81	2	1.63923	0.578662	0.333333	0.389956	0.392378	0.145202
	DLO_r1.0ch02_3254983	81	2	1.68533	0.596646	0.222222	0.406645	0.409171	0.453523
	DLO_r1.0ch02_3255015	81	2	1.51227	0.521862	0.283951	0.338744	0.340848	0.161755
	DLO_r1.0ch02_3255054	79	2	1.44434	0.486039	0.101266	0.307643	0.309603	0.670833
	DLO_r1.0ch02_3286586	68	2	1.9727	0.686211	0.558824	0.49308	0.496732	-0.133333
	DLO_r1.0ch02_3339812	83	2	1.99277	0.691332	0.53012	0.498186	0.501205	-0.0641026
	DLO_r1.0ch02_3339886	86	2	1.94837	0.679838	0.534884	0.48675	0.489596	-0.0988889
	DLO_r1.0ch02_3340046	85	2	1.4401	0.483654	0.235294	0.305606	0.307414	0.230072
	DLO_r1.0ch02_3340602	83	2	1.59228	0.559002	0.325301	0.37197	0.374224	0.125463
	DLO_r1.0ch02_3408779	74	2	1.83758	0.648279	0.432432	0.455807	0.458908	0.0512821
	DLO_r1.0ch02_3482908	72	2	1.42027	0.472235	0.166667	0.29591	0.29798	0.436767
	DLO_r1.0ch02_3640083	84	2	1.84906	0.651757	0.5	0.459184	0.461933	-0.0888889
	DLO_r1.0ch02_3640375	85	2	1.85233	0.652738	0.505882	0.460138	0.462861	-0.0994134
	DLO_r1.0ch02_3737533	89	2	1.69162	0.599003	0.393258	0.40885	0.41116	0.0381349
	DLO_r1.0ch02_3737612	88	2	1.76642	0.625491	0.454545	0.433884	0.436364	-0.047619
	DLO_r1.0ch02_3737657	74	2	1.56524	0.546996	0.256757	0.361121	0.363578	0.289001
	DLO_r1.0ch02_3803552	80	2	1.99875	0.692835	0.675	0.499688	0.50283	-0.350844
	DLO_r1.0ch02_3803648	82	2	1.67681	0.593413	0.439024	0.403629	0.406105	-0.0876934
	DLO_r1.0ch02_3838584	70	2	1.47059	0.500402	0.257143	0.32	0.322302	0.196429
	DLO_r1.0ch02_3838627	70	2	1.58167	0.554351	0.0857143	0.367755	0.370401	0.766926
	DLO_r1.0ch02_3838767	70	2	1.58167	0.554351	0.0857143	0.367755	0.370401	0.766926
	DLO_r1.0ch02_3838782	70	2	1.86276	0.655844	0.3	0.463163	0.466495	0.35228
	DLO_r1.0ch02_4067890	79	2	1.6242	0.572527	0.417722	0.384313	0.386761	-0.0869293
	DLO_r1.0ch02_4067945	82	2	1.93524	0.676321	0.573171	0.483269	0.486234	-0.186029
	DLO_r1.0ch02_4139016	86	2	1.99892	0.692877	0.604651	0.49973	0.502652	-0.209957
	DLO_r1.0ch02_4330974	76	2	1.93436	0.676083	0.368421	0.483033	0.486232	0.237276
	DLO_r1.0ch02_4914725	69	2	1.1553	0.259966	0.0289855	0.134426	0.135407	0.784375
	DLO_r1.0ch02_5038168	79	2	1.93041	0.675011	0.481013	0.481974	0.485044	0.00199468
	DLO_r1.0ch02_5038611	89	2	1.80803	0.639079	0.539326	0.446913	0.449438	-0.20678
	DLO_r1.0ch02_5062671	79	2	1.7625	0.624169	0.43038	0.432623	0.435379	0.00518519
	DLO_r1.0ch02_5094312	83	2	1.74119	0.616865	0.228916	0.425679	0.428258	0.462234
	DLO_r1.0ch02_5098927	85	2	1.90482	0.667952	0.517647	0.475017	0.477828	-0.0897436
	DLO_r1.0ch02_5107397	77	2	1.96683	0.68469	0.272727	0.491567	0.49478	0.445188
	DLO_r1.0ch02_5107518	72	2	1.89439	0.665008	0.236111	0.472126	0.475427	0.499898
	DLO_r1.0ch02_5152865	80	2	1.89321	0.664673	0.6375	0.471797	0.474764	-0.351217
	DLO_r1.0ch02_5159624	82	2	1.55289	0.541331	0.317073	0.356038	0.358222	0.10944
	DLO_r1.0ch02_5159648	80	2	1.78174	0.630581	0.425	0.43875	0.441509	0.031339
	DLO_r1.0ch02_5159662	72	2	1.99846	0.692761	0.388889	0.499614	0.503108	0.221622
	DLO_r1.0ch02_5159731	71	2	1.97493	0.686786	0.408451	0.493652	0.497153	0.172594
	DLO_r1.0ch02_5159787	78	2	1.69636	0.600768	0.397436	0.410503	0.413151	0.0318318
	DLO_r1.0ch02_5510064	72	2	1.22946	0.334143	0.0972222	0.186632	0.187937	0.47907
	DLO_r1.0ch02_5816469	89	2	1.81987	0.642808	0.41573	0.450511	0.453057	0.0772033
	DLO_r1.0ch02_5842376	82	2	1.90806	0.668857	0.634146	0.475907	0.478827	-0.3325
	DLO_r1.0ch02_6198363	78	2	1.89888	0.666278	0.512821	0.473373	0.476427	-0.0833333
	DLO_r1.0ch02_6303980	75	2	1.94166	0.678049	0.506667	0.484978	0.488233	-0.0447214
	DLO_r1.0ch02_6304034	79	2	1.98442	0.689216	0.531646	0.496074	0.499234	-0.0717054
	DLO_r1.0ch02_6304393	82	2	1.99259	0.691287	0.54878	0.498141	0.501197	-0.101657
	DLO_r1.0ch02_6399814	68	2	1.74491	0.618156	0.264706	0.426903	0.430065	0.379939
	DLO_r1.0ch02_6411145	81	2	1.91562	0.670958	0.617284	0.477976	0.480945	-0.291454
	DLO_r1.0ch02_6494453	79	2	1.95489	0.681566	0.594937	0.488463	0.491575	-0.217976
	DLO_r1.0ch02_6494775	71	2	1.86635	0.656901	0.225352	0.464194	0.467486	0.51453
	DLO_r1.0ch02_6577666	70	2	1.2026	0.309099	0.0714286	0.168469	0.169681	0.576015
	DLO_r1.0ch02_6578537	82	2	1.22824	0.333048	0.0609756	0.185827	0.186967	0.671869
	DLO_r1.0ch02_6578570	85	2	1.21951	0.325083	0.0352941	0.18	0.181065	0.803922
	DLO_r1.0ch02_6579599	85	2	1.63739	0.577922	0.364706	0.389273	0.391577	0.0631111
	DLO_r1.0ch02_6579664	86	2	1.6	0.562335	0.360465	0.375	0.377193	0.0387597
	DLO_r1.0ch02_6579934	84	2	1.55401	0.541853	0.345238	0.356505	0.35864	0.0316041
	DLO_r1.0ch02_6579943	83	2	1.59228	0.559002	0.325301	0.37197	0.374224	0.125463
	DLO_r1.0ch02_6580030	84	2	1.96	0.682908	0.595238	0.489796	0.492729	-0.215278
	DLO_r1.0ch02_6705674	90	2	1.34228	0.422709	0.188889	0.255	0.256425	0.259259
	DLO_r1.0ch02_6786585	68	2	1.54313	0.536777	0.161765	0.351968	0.354575	0.540399
	DLO_r1.0ch02_6789351	87	2	1.53327	0.532096	0.0804598	0.3478	0.349811	0.768661
	DLO_r1.0ch02_6797589	89	2	1.91282	0.670183	0.292135	0.477212	0.479909	0.387831
	DLO_r1.0ch02_6797595	66	2	1.1285	0.228632	0	0.113866	0.114735	1
	DLO_r1.0ch02_6798614	79	2	1.59189	0.558832	0.341772	0.371815	0.374184	0.0808016
	DLO_r1.0ch02_6881389	81	2	1.90588	0.668248	0.481481	0.475309	0.478261	-0.012987
	DLO_r1.0ch02_6890197	77	2	1.64125	0.579477	0.376623	0.390707	0.39326	0.0360458
	DLO_r1.0ch02_6890227	74	2	1.32191	0.408383	0.175676	0.243517	0.245174	0.27859
	DLO_r1.0ch02_6997861	73	2	1.5736	0.550764	0.369863	0.364515	0.367029	-0.0146718
	DLO_r1.0ch02_6997873	77	2	1.76642	0.625491	0.428571	0.433884	0.43672	0.0122449
	DLO_r1.0ch02_6998067	74	2	1.46007	0.494731	0.175676	0.315102	0.317246	0.44248
	DLO_r1.0ch02_6998091	78	2	1.85262	0.652826	0.435897	0.460224	0.463193	0.0528571
	DLO_r1.0ch02_6998146	72	2	1.38462	0.450561	0.194444	0.277778	0.27972	0.3
	DLO_r1.0ch02_7035633	86	2	1.78303	0.631005	0.325581	0.439156	0.441724	0.258621
	DLO_r1.0ch02_7035665	87	2	1.45866	0.493962	0.252874	0.31444	0.316258	0.195798
	DLO_r1.0ch02_7035676	86	2	1.7958	0.635162	0.313953	0.443145	0.445736	0.291533
	DLO_r1.0ch02_7035697	86	2	1.75677	0.622227	0.302326	0.430773	0.433293	0.29818
	DLO_r1.0ch02_7134584	86	2	1.74331	0.617604	0.5	0.426379	0.428873	-0.172665
	DLO_r1.0ch02_7134938	87	2	1.98323	0.688913	0.471264	0.495772	0.498638	0.0494337
	DLO_r1.0ch02_7134980	87	2	1.97882	0.687787	0.45977	0.494649	0.497508	0.0705128
	DLO_r1.0ch02_7917113	71	2	1.69702	0.601013	0.380282	0.410732	0.413645	0.0741367
	DLO_r1.0ch02_8461669	81	2	1.87404	0.659153	0.592593	0.466392	0.469289	-0.270588
	DLO_r1.0ch02_9048297	71	2	1.73082	0.613232	0.380282	0.422238	0.425232	0.0993658
	DLO_r1.0ch02_9048951	89	2	1.99975	0.693084	0.58427	0.499937	0.502761	-0.168687
	DLO_r1.0ch02_9268347	92	2	1.90095	0.666865	0.576087	0.473948	0.476538	-0.215505
	DLO_r1.0ch02_9268382	92	2	1.74714	0.618927	0.467391	0.427635	0.429971	-0.0929686
	DLO_r1.0ch02_9268390	92	2	1.81924	0.642609	0.532609	0.450319	0.45278	-0.182736
	DLO_r1.0ch02_9268442	92	2	1.90095	0.666865	0.576087	0.473948	0.476538	-0.215505
	DLO_r1.0ch02_9556957	85	2	1.93156	0.675325	0.482353	0.482284	0.485137	-0.000143493
	DLO_r1.0ch02_9556970	86	2	1.41944	0.471746	0.22093	0.295498	0.297226	0.252345
	DLO_r1.0ch02_9609843	71	2	1.87922	0.660657	0.323944	0.467864	0.471182	0.307611
	DLO_r1.0ch02_9610330	80	2	1.96289	0.683664	0.3875	0.490547	0.493632	0.210065
	DLO_r1.0ch02_9677721	86	2	1.98684	0.689831	0.290698	0.496687	0.499592	0.414727
	DLO_r1.0ch02_9677782	88	2	1.99897	0.692889	0.363636	0.499742	0.502597	0.272351
	DLO_r1.0ch02_9677788	89	2	1.95822	0.682441	0.426966	0.489332	0.492097	0.127451
	DLO_r1.0ch02_9947887	86	2	1.82055	0.64302	0.5	0.450717	0.453352	-0.109345
	DLO_r1.0ch02_9948011	86	2	1.80831	0.639167	0.511628	0.446998	0.449612	-0.144586
	DLO_r1.0ch02_9948042	87	2	1.4885	0.509816	0.298851	0.328181	0.330078	0.089372
	DLO_r1.0ch02_9948080	87	2	1.96266	0.683604	0.471264	0.490488	0.493323	0.0391919
	DLO_r1.0ch02_10155663	74	2	1.94875	0.679941	0.648649	0.486852	0.490164	-0.332333
	DLO_r1.0ch02_10904950	76	2	1.69882	0.60168	0.473684	0.411357	0.414082	-0.151515
	DLO_r1.0ch02_11259801	89	2	1.37505	0.444483	0.213483	0.272756	0.274297	0.217311
	DLO_r1.0ch02_11259830	89	2	1.86442	0.656334	0.438202	0.463641	0.46626	0.0548673
	DLO_r1.0ch02_11259887	89	2	1.34654	0.425621	0.191011	0.257354	0.258808	0.257788
	DLO_r1.0ch02_11259936	89	2	1.74529	0.618289	0.505618	0.427029	0.429442	-0.184035
	DLO_r1.0ch02_12011964	90	2	1.77554	0.628533	0.466667	0.43679	0.43923	-0.0684002
	DLO_r1.0ch02_12011982	90	2	1.68382	0.596074	0.366667	0.406111	0.40838	0.0971272
	DLO_r1.0ch02_12012078	88	2	1.76642	0.625491	0.409091	0.433884	0.436364	0.0571429
	DLO_r1.0ch02_12146952	90	2	1.75022	0.619987	0.511111	0.428642	0.431037	-0.192396
	DLO_r1.0ch02_12237371	75	2	1.81422	0.641035	0.386667	0.4488	0.451812	0.138443
	DLO_r1.0ch02_12465462	79	2	1.90129	0.66696	0.620253	0.474043	0.477062	-0.308433
	DLO_r1.0ch02_12500549	77	2	1.8736	0.659025	0.636364	0.466267	0.469315	-0.364804
	DLO_r1.0ch02_12500715	71	2	1.59097	0.558434	0.352113	0.371454	0.374089	0.0520694
	DLO_r1.0ch02_12815511	82	2	1.66168	0.587577	0.426829	0.3982	0.400643	-0.0718954
	DLO_r1.0ch02_12949661	75	2	1.50522	0.51834	0.293333	0.335644	0.337897	0.126059
	DLO_r1.0ch02_12949741	74	2	1.92107	0.67246	0.662162	0.479456	0.482717	-0.38107
	DLO_r1.0ch02_12962925	74	2	1.37312	0.443238	0.162162	0.271731	0.27358	0.403226
	DLO_r1.0ch02_13058003	66	2	1.90177	0.667094	0.136364	0.474174	0.477793	0.712418
	DLO_r1.0ch02_13058107	77	2	1.35706	0.432714	0.181818	0.263114	0.264833	0.308974
	DLO_r1.0ch02_13058122	86	2	1.75677	0.622227	0.348837	0.430773	0.433293	0.190207
	DLO_r1.0ch02_13058129	85	2	1.73803	0.615766	0.4	0.424637	0.427149	0.0580183
	DLO_r1.0ch02_13058148	86	2	1.72965	0.612822	0.27907	0.42185	0.424317	0.338462
	DLO_r1.0ch02_13058184	86	2	1.75677	0.622227	0.395349	0.430773	0.433293	0.0822348
	DLO_r1.0ch02_13216195	70	2	1.74098	0.616795	0.242857	0.425612	0.428674	0.429393
	DLO_r1.0ch02_13243570	90	2	1.84594	0.650818	0.466667	0.458272	0.460832	-0.018319
	DLO_r1.0ch02_13243573	90	2	1.6701	0.590842	0.377778	0.401235	0.403476	0.0584615
	DLO_r1.0ch02_13243702	71	2	1.23297	0.337288	0.0704225	0.188951	0.190291	0.627297
	DLO_r1.0ch02_13276602	81	2	1.91562	0.670958	0.666667	0.477976	0.480945	-0.39477
	DLO_r1.0ch02_13330175	79	2	1.39542	0.457288	0.240506	0.283368	0.285173	0.151258
	DLO_r1.0ch02_13349510	79	2	1.94727	0.679546	0.632911	0.486461	0.489559	-0.301054
	DLO_r1.0ch02_13479077	79	2	1.6242	0.572527	0.164557	0.384313	0.386761	0.571816
	DLO_r1.0ch02_13479125	75	2	1.6756	0.592953	0.16	0.4032	0.405906	0.603175
	DLO_r1.0ch02_13513428	90	2	1.6974	0.601154	0.333333	0.410864	0.41316	0.188702
	DLO_r1.0ch02_13568197	68	2	1.84076	0.649248	0.441176	0.456747	0.460131	0.0340909
	DLO_r1.0ch02_13583641	87	2	1.67957	0.594467	0.333333	0.404611	0.40695	0.176163
	DLO_r1.0ch02_13663147	73	2	1.75933	0.623096	0.493151	0.431601	0.434577	-0.142609
	DLO_r1.0ch02_13677869	68	2	1.17465	0.280919	0.0147059	0.148681	0.149782	0.901091
	DLO_r1.0ch02_13678042	89	2	1.96429	0.68403	0.573034	0.49091	0.493684	-0.167288
	DLO_r1.0ch02_13678139	91	2	1.92469	0.673455	0.604396	0.480437	0.483091	-0.258012
	DLO_r1.0ch02_13678194	91	2	1.88956	0.663632	0.604396	0.470776	0.473377	-0.283827
	DLO_r1.0ch02_13752621	86	2	1.75677	0.622227	0.395349	0.430773	0.433293	0.0822348
	DLO_r1.0ch02_13764841	84	2	1.9773	0.687396	0.345238	0.49426	0.49722	0.301505
	DLO_r1.0ch02_13764850	82	2	1.96465	0.684122	0.402439	0.491002	0.494015	0.180373
	DLO_r1.0ch02_13781402	75	2	1.78543	0.631793	0.413333	0.439911	0.442864	0.0604162
	DLO_r1.0ch02_13781443	78	2	1.46726	0.49862	0.294872	0.318458	0.320513	0.0740645
	DLO_r1.0ch02_13781490	73	2	1.88537	0.662432	0.39726	0.4696	0.472839	0.154046
	DLO_r1.0ch02_13786293	76	2	1.44671	0.487366	0.25	0.308778	0.310823	0.190356
	DLO_r1.0ch02_13786333	81	2	1.60789	0.565701	0.185185	0.378067	0.380416	0.510179
	DLO_r1.0ch02_13995516	90	2	1.91467	0.670695	0.477778	0.477716	0.480385	-0.000129216
	DLO_r1.0ch02_13995586	90	2	1.58575	0.556149	0.311111	0.369383	0.371446	0.157754
	DLO_r1.0ch02_13995650	89	2	1.53478	0.532816	0.292135	0.348441	0.350409	0.161594
	DLO_r1.0ch02_13995686	89	2	1.53478	0.532816	0.292135	0.348441	0.350409	0.161594
	DLO_r1.0ch02_14058801	70	2	1.67207	0.591599	0.271429	0.401939	0.40483	0.324702
	DLO_r1.0ch02_14195935	70	2	1.50769	0.51958	0.171429	0.336735	0.339157	0.490909
	DLO_r1.0ch02_14442028	83	2	1.95905	0.682659	0.638554	0.489549	0.492516	-0.304374
	DLO_r1.0ch02_14455131	88	2	1.92805	0.67437	0.534091	0.48134	0.484091	-0.109591
	DLO_r1.0ch02_14455160	86	2	1.99031	0.690711	0.627907	0.497566	0.500476	-0.261957
	DLO_r1.0ch02_14456227	92	2	1.78415	0.631373	0.543478	0.439509	0.44191	-0.236559
	DLO_r1.0ch02_14456263	92	2	1.73443	0.614503	0.5	0.42344	0.425754	-0.180804
	DLO_r1.0ch02_15169005	85	2	1.8167	0.641813	0.4	0.44955	0.45221	0.110222
	DLO_r1.0ch02_15379981	80	2	1.6632	0.588169	0.4	0.39875	0.401258	-0.0031348
	DLO_r1.0ch02_15380233	80	2	1.79548	0.63506	0.5125	0.443047	0.445833	-0.156762
	DLO_r1.0ch02_15399176	66	2	1.73132	0.61341	0.424242	0.422406	0.42563	-0.00434783
	DLO_r1.0ch02_15598832	82	2	1.93524	0.676321	0.670732	0.483269	0.486234	-0.387906
	DLO_r1.0ch02_15695387	74	2	1.97085	0.685733	0.472973	0.492604	0.495955	0.0398517
	DLO_r1.0ch02_15695416	76	2	1.95896	0.682636	0.539474	0.489526	0.492768	-0.102034
	DLO_r1.0ch02_15695473	73	2	1.93852	0.677206	0.60274	0.484143	0.487482	-0.244961
	DLO_r1.0ch02_15855319	66	2	1.73132	0.61341	0.363636	0.422406	0.42563	0.13913
	DLO_r1.0ch02_15938808	66	2	1.88899	0.663468	0.242424	0.470615	0.474208	0.484878
	DLO_r1.0ch02_16006893	81	2	1.20198	0.308495	0.037037	0.168038	0.169082	0.779592
	DLO_r1.0ch02_16007066	90	2	1.30058	0.392674	0.155556	0.231111	0.232402	0.326923
	DLO_r1.0ch02_16007084	89	2	1.99371	0.691568	0.449438	0.498422	0.501238	0.0982776
	DLO_r1.0ch02_16007152	89	2	1.99371	0.691568	0.337079	0.498422	0.501238	0.323708
	DLO_r1.0ch02_16029076	76	2	1.74581	0.618468	0.381579	0.427199	0.430028	0.106788
	DLO_r1.0ch02_16029098	76	2	1.71471	0.607483	0.381579	0.416811	0.419571	0.0845275
	DLO_r1.0ch02_16029143	76	2	1.97808	0.687597	0.5	0.49446	0.497734	-0.0112045
	DLO_r1.0ch02_16033388	71	2	1.81005	0.639719	0.366197	0.44753	0.450704	0.181738
	DLO_r1.0ch02_16033474	67	2	1.99822	0.692702	0.373134	0.499554	0.503311	0.253066
	DLO_r1.0ch02_16033509	70	2	1.86276	0.655844	0.414286	0.463163	0.466495	0.10553
	DLO_r1.0ch02_16104772	71	2	1.74731	0.618988	0.450704	0.427693	0.430726	-0.0538033
	DLO_r1.0ch02_16104878	70	2	1.87596	0.659712	0.428571	0.466939	0.470298	0.0821678
	DLO_r1.0ch02_16105207	87	2	1.8798	0.660825	0.54023	0.468027	0.470733	-0.15427
	DLO_r1.0ch02_16246682	88	2	1.92805	0.67437	0.465909	0.48134	0.484091	0.032059
	DLO_r1.0ch02_16246804	89	2	1.73212	0.613693	0.494382	0.422674	0.425062	-0.169654
	DLO_r1.0ch02_16346996	75	2	1.95788	0.682353	0.533333	0.489244	0.492528	-0.0901163
	DLO_r1.0ch02_16347019	83	2	1.727	0.611882	0.481928	0.420961	0.423512	-0.144828
	DLO_r1.0ch02_16391247	70	2	1.15294	0.257319	0.0285714	0.132653	0.133607	0.784615
	DLO_r1.0ch02_16574314	72	2	1.51027	0.520866	0.319444	0.337867	0.340229	0.0545247
	DLO_r1.0ch02_16719839	82	2	1.42639	0.475803	0.195122	0.298929	0.300763	0.347264
	DLO_r1.0ch02_17049976	80	2	1.75342	0.621086	0.425	0.429688	0.43239	0.0109091
	DLO_r1.0ch02_17049977	76	2	1.93436	0.676083	0.473684	0.483033	0.486232	0.0193548
	DLO_r1.0ch02_17049992	81	2	1.65473	0.584849	0.419753	0.395671	0.398129	-0.0608629
	DLO_r1.0ch02_17049998	80	2	1.63182	0.575656	0.4	0.387188	0.389623	-0.0330912
	DLO_r1.0ch02_17050061	67	2	1.94751	0.679609	0.328358	0.486523	0.490181	0.325092
	DLO_r1.0ch02_17050119	68	2	1.98924	0.690441	0.455882	0.497297	0.50098	0.083279
	DLO_r1.0ch02_17069298	86	2	1.74331	0.617604	0.383721	0.426379	0.428873	0.100048
	DLO_r1.0ch02_17069319	87	2	1.99342	0.691495	0.45977	0.498349	0.501229	0.0774125
	DLO_r1.0ch02_17088446	76	2	1.74581	0.618468	0.328947	0.427199	0.430028	0.22999
	DLO_r1.0ch02_17088578	84	2	1.92131	0.672526	0.321429	0.479521	0.482392	0.329688
	DLO_r1.0ch02_17088581	80	2	1.99969	0.693069	0.1625	0.499922	0.503066	0.674949
	DLO_r1.0ch02_17088670	82	2	1.53709	0.533917	0.329268	0.34942	0.351564	0.0576718
	DLO_r1.0ch02_17122672	75	2	1.59146	0.558643	0.04	0.371644	0.374139	0.89237
	DLO_r1.0ch02_17122715	85	2	1.40976	0.465999	0.117647	0.290657	0.292377	0.595238
	DLO_r1.0ch02_17122733	85	2	1.39465	0.456818	0.129412	0.282976	0.28465	0.542675
	DLO_r1.0ch02_17122814	72	2	1.4382	0.482578	0.0416667	0.304688	0.306818	0.863248
	DLO_r1.0ch02_17147010	76	2	1.98761	0.690028	0.263158	0.496884	0.500174	0.470383
	DLO_r1.0ch02_17147078	78	2	1.61637	0.569269	0.307692	0.381328	0.383788	0.193103
	DLO_r1.0ch02_17147230	73	2	1.43156	0.47879	0.205479	0.301464	0.303543	0.318394
	DLO_r1.0ch02_17147297	76	2	1.63348	0.576334	0.315789	0.387812	0.39038	0.185714
	DLO_r1.0ch02_17440093	89	2	1.71878	0.608948	0.393258	0.418192	0.420555	0.0596226
	DLO_r1.0ch02_17440139	89	2	1.91282	0.670183	0.359551	0.477212	0.479909	0.246561
	DLO_r1.0ch02_17440208	71	2	1.59097	0.558434	0.183099	0.371454	0.374089	0.507076
	DLO_r1.0ch02_17525542	82	2	1.77766	0.629236	0.329268	0.437463	0.440147	0.247323
	DLO_r1.0ch02_17525566	82	2	1.85413	0.653278	0.207317	0.460663	0.463489	0.54996
	DLO_r1.0ch02_17525571	81	2	1.87404	0.659153	0.222222	0.466392	0.469289	0.523529
	DLO_r1.0ch02_17525599	82	2	1.85413	0.653278	0.207317	0.460663	0.463489	0.54996
	DLO_r1.0ch02_17818721	67	2	1.9784	0.687679	0.507463	0.494542	0.498261	-0.0261261
	DLO_r1.0ch02_17818820	66	2	1.42353	0.474139	0.212121	0.297521	0.299792	0.287037
	DLO_r1.0ch02_17820620	88	2	1.90177	0.667094	0.568182	0.474174	0.476883	-0.198257
	DLO_r1.0ch02_17820684	89	2	1.85373	0.653159	0.494382	0.460548	0.46315	-0.0734649
	DLO_r1.0ch02_17857338	84	2	1.7326	0.61386	0.488095	0.422832	0.425364	-0.154349
	DLO_r1.0ch02_17884953	71	2	1.53642	0.533599	0.309859	0.349137	0.351613	0.1125
	DLO_r1.0ch02_17884966	73	2	1.48481	0.507905	0.273973	0.326515	0.328767	0.16092
	DLO_r1.0ch02_17884979	68	2	1.99827	0.692715	0.588235	0.499567	0.503268	-0.177489
	DLO_r1.0ch02_17894786	79	2	1.84372	0.650146	0.556962	0.457619	0.460534	-0.217087
	DLO_r1.0ch02_17894792	78	2	1.85262	0.652826	0.589744	0.460224	0.463193	-0.281429
	DLO_r1.0ch02_17894809	81	2	1.98909	0.690401	0.604938	0.497257	0.500345	-0.216552
	DLO_r1.0ch02_17894849	84	2	1.97205	0.686044	0.52381	0.492914	0.495865	-0.0626797
	DLO_r1.0ch02_18121046	72	2	1.89439	0.665008	0.291667	0.472126	0.475427	0.382227
	DLO_r1.0ch02_18124902	92	2	1.99788	0.692615	0.48913	0.499468	0.502198	0.0206978
	DLO_r1.0ch02_18124924	89	2	1.97976	0.688025	0.516854	0.494887	0.497683	-0.0443878
	DLO_r1.0ch02_18136718	90	2	1.91467	0.670695	0.611111	0.477716	0.480385	-0.279235
	DLO_r1.0ch02_18252711	72	2	1.5283	0.529706	0.277778	0.345679	0.348096	0.196429
	DLO_r1.0ch02_18359150	84	2	1.9382	0.677117	0.511905	0.484056	0.486955	-0.0575318
	DLO_r1.0ch02_18535732	82	2	1.8877	0.663101	0.487805	0.470256	0.473141	-0.0373182
	DLO_r1.0ch02_18535945	76	2	1.95896	0.682636	0.434211	0.489526	0.492768	0.112997
	DLO_r1.0ch02_18536052	73	2	1.37878	0.446868	0.191781	0.274723	0.276618	0.301913
	DLO_r1.0ch02_18565926	89	2	1.97976	0.688025	0.449438	0.494887	0.497683	0.0918367
	DLO_r1.0ch02_18565998	89	2	1.97976	0.688025	0.426966	0.494887	0.497683	0.137245
	DLO_r1.0ch02_18566061	87	2	1.99578	0.69209	0.494253	0.498943	0.501827	0.00940024
	DLO_r1.0ch02_18566130	88	2	1.98361	0.689009	0.454545	0.495868	0.498701	0.0833333
	DLO_r1.0ch02_18566161	89	2	1.93739	0.676899	0.348315	0.48384	0.486574	0.280104
	DLO_r1.0ch02_18566174	89	2	1.97507	0.686821	0.438202	0.493688	0.496477	0.11239
	DLO_r1.0ch02_18587159	87	2	1.83602	0.647802	0.471264	0.455344	0.457976	-0.034963
	DLO_r1.0ch02_18587328	88	2	1.72684	0.611824	0.397727	0.420907	0.423312	0.0550698
	DLO_r1.0ch02_18587354	88	2	1.95063	0.680438	0.454545	0.487345	0.49013	0.0673026
	DLO_r1.0ch02_18587367	86	2	1.85549	0.653685	0.44186	0.46106	0.463756	0.0416422
	DLO_r1.0ch02_18635894	71	2	1.46328	0.496472	0.225352	0.316604	0.318849	0.288221
	DLO_r1.0ch02_18636275	72	2	1.72083	0.609683	0.236111	0.418885	0.421814	0.436334
	DLO_r1.0ch02_18743215	69	2	1.34777	0.426461	0.15942	0.258034	0.259917	0.382173
	DLO_r1.0ch02_18743233	71	2	1.42683	0.47606	0.169014	0.299147	0.301269	0.435013
	DLO_r1.0ch02_18743527	67	2	1.35927	0.434185	0.164179	0.264313	0.2663	0.378845
	DLO_r1.0ch02_18862894	66	2	1.52175	0.526524	0.257576	0.34286	0.345478	0.248745
	DLO_r1.0ch02_18862992	66	2	1.6	0.562335	0.287879	0.375	0.377863	0.232323
	DLO_r1.0ch02_18931516	66	2	1.48239	0.50664	0.19697	0.325413	0.327897	0.394709
	DLO_r1.0ch02_18979221	77	2	1.98793	0.690108	0.558442	0.496964	0.500212	-0.123706
	DLO_r1.0ch02_19237415	82	2	1.98114	0.688381	0.512195	0.495241	0.498279	-0.0342342
	DLO_r1.0ch02_19287383	72	2	1.73727	0.615498	0.416667	0.424383	0.42735	0.0181818
	DLO_r1.0ch02_19287387	75	2	1.78543	0.631793	0.44	0.439911	0.442864	-0.000202061
	DLO_r1.0ch02_19430163	78	2	1.786	0.631978	0.448718	0.440089	0.442928	-0.0196078
	DLO_r1.0ch02_19453181	72	2	1.51027	0.520866	0.263889	0.337867	0.340229	0.218955
	DLO_r1.0ch02_19473885	79	2	1.33113	0.414947	0.189873	0.248758	0.250343	0.236715
	DLO_r1.0ch02_19473970	78	2	1.43406	0.480219	0.192308	0.302679	0.304632	0.364648
	DLO_r1.0ch02_19473999	77	2	1.4403	0.483766	0.168831	0.305701	0.307699	0.447724
	DLO_r1.0ch02_19482387	85	2	1.77846	0.629501	0.411765	0.437716	0.440306	0.0592885
	DLO_r1.0ch02_19681244	75	2	1.95788	0.682353	0.64	0.489244	0.492528	-0.30814
	DLO_r1.0ch02_19681338	66	2	1.4431	0.485343	0.19697	0.307048	0.309392	0.358505
	DLO_r1.0ch02_19742045	80	2	1.1611	0.266384	0.05	0.13875	0.139623	0.63964
	DLO_r1.0ch02_19742100	76	2	1.51502	0.52322	0.276316	0.339941	0.342192	0.187166
	DLO_r1.0ch02_19872795	77	2	1.99462	0.691797	0.558442	0.498651	0.50191	-0.119905
	DLO_r1.0ch02_19883489	73	2	1.72739	0.612021	0.465753	0.421092	0.423996	-0.106061
	DLO_r1.0ch02_19883547	85	2	1.99972	0.693078	0.611765	0.499931	0.502889	-0.223699
	DLO_r1.0ch02_19883588	84	2	1.9382	0.677117	0.559524	0.484056	0.486955	-0.155907
	DLO_r1.0ch02_19883604	81	2	1.8	0.636514	0.444444	0.444444	0.447205	0
	DLO_r1.0ch02_19889638	77	2	1.55821	0.543787	0.337662	0.358239	0.360581	0.0574388
	DLO_r1.0ch02_19919169	81	2	1.75875	0.622899	0.506173	0.431413	0.434092	-0.173291
	DLO_r1.0ch02_19945061	75	2	1.92308	0.673012	0.48	0.48	0.483221	0
	DLO_r1.0ch02_20036824	88	2	1.9793	0.687908	0.511364	0.49477	0.497597	-0.0335378
	DLO_r1.0ch02_20036911	84	2	1.98985	0.690594	0.571429	0.497449	0.500428	-0.148718
	DLO_r1.0ch02_20036934	84	2	1.98621	0.689671	0.440476	0.496528	0.499501	0.112887
	DLO_r1.0ch02_20141262	70	2	1.99633	0.692229	0.271429	0.499082	0.502672	0.456144
	DLO_r1.0ch02_20141343	68	2	1.98924	0.690441	0.279412	0.497297	0.50098	0.438139
	DLO_r1.0ch02_20141374	73	2	1.97006	0.685528	0.191781	0.4924	0.495796	0.610518
	DLO_r1.0ch02_20200158	89	2	1.79594	0.635208	0.550562	0.443189	0.445693	-0.242273
	DLO_r1.0ch02_20261903	92	2	1.73443	0.614503	0.413043	0.42344	0.425754	0.0245536
	DLO_r1.0ch02_20262056	92	2	1.92626	0.673883	0.586957	0.48086	0.483488	-0.220639
	DLO_r1.0ch02_20262105	92	2	1.92626	0.673883	0.586957	0.48086	0.483488	-0.220639
	DLO_r1.0ch02_20296157	83	2	1.94467	0.678853	0.566265	0.485774	0.488719	-0.165696
	DLO_r1.0ch02_20296499	73	2	1.64348	0.580377	0.369863	0.391537	0.394237	0.0553559
	DLO_r1.0ch02_20296528	67	2	1.78916	0.63301	0.477612	0.441078	0.444395	-0.0828283
	DLO_r1.0ch02_20318496	91	2	1.79204	0.633945	0.43956	0.441976	0.444417	0.00546448
	DLO_r1.0ch02_20323982	84	2	1.98621	0.689671	0.630952	0.496528	0.499501	-0.270729
	DLO_r1.0ch02_20449369	88	2	1.67167	0.591444	0.420455	0.401795	0.404091	-0.0464406
	DLO_r1.0ch02_20605556	76	2	1.46376	0.496733	0.289474	0.316828	0.318926	0.0863388
	DLO_r1.0ch02_20605579	75	2	1.43605	0.481353	0.266667	0.303644	0.305682	0.12178
	DLO_r1.0ch02_20917224	80	2	1.99501	0.691897	0.55	0.49875	0.501887	-0.102757
	DLO_r1.0ch02_21008874	82	2	1.63105	0.57534	0.329268	0.386898	0.389271	0.148953
	DLO_r1.0ch02_21009042	75	2	1.98728	0.689944	0.44	0.4968	0.500134	0.114332
	DLO_r1.0ch02_21009123	82	2	1.22824	0.333048	0.0853659	0.185827	0.186967	0.540616
	DLO_r1.0ch02_21018273	86	2	1.97332	0.686371	0.348837	0.49324	0.496124	0.292763
	DLO_r1.0ch02_21018449	88	2	1.89224	0.664397	0.397727	0.471526	0.474221	0.156511
	DLO_r1.0ch02_21018471	88	2	1.4382	0.482578	0.238636	0.304688	0.306429	0.216783
	DLO_r1.0ch02_21038654	77	2	1.88521	0.662387	0.285714	0.469556	0.472625	0.391523
	DLO_r1.0ch02_21087310	71	2	1.73082	0.613232	0.323944	0.422238	0.425232	0.232793
	DLO_r1.0ch02_21087311	69	2	1.6641	0.58852	0.289855	0.399076	0.401989	0.273684
	DLO_r1.0ch02_21384002	88	2	1.90177	0.667094	0.613636	0.474174	0.476883	-0.294118
	DLO_r1.0ch02_21384103	88	2	1.80408	0.637819	0.534091	0.4457	0.448247	-0.19832
	DLO_r1.0ch02_21391965	74	2	1.58266	0.55479	0.243243	0.368152	0.370656	0.339286
	DLO_r1.0ch02_21392163	78	2	1.88798	0.663179	0.346154	0.470332	0.473366	0.264022
	DLO_r1.0ch02_21392175	76	2	1.87047	0.65811	0.368421	0.465374	0.468456	0.208333
	DLO_r1.0ch02_21392552	91	2	1.29695	0.389923	0.043956	0.228958	0.230223	0.808017
	DLO_r1.0ch02_21425939	90	2	1.99115	0.690923	0.6	0.497778	0.500559	-0.205357
	DLO_r1.0ch02_21426071	91	2	1.70303	0.60323	0.472527	0.412812	0.415093	-0.144654
	DLO_r1.0ch02_21605444	86	2	1.89738	0.665856	0.627907	0.472958	0.475724	-0.327616
	DLO_r1.0ch02_21661235	73	2	1.5204	0.525866	0.219178	0.342278	0.344639	0.359649
	DLO_r1.0ch02_21690578	70	2	1.98541	0.689469	0.485714	0.496327	0.499897	0.0213816
	DLO_r1.0ch02_21690657	68	2	1.79468	0.634802	0.397059	0.442798	0.446078	0.103297
	DLO_r1.0ch02_21781446	90	2	1.61419	0.568357	0.355556	0.380494	0.382619	0.0655419
	DLO_r1.0ch02_21993865	92	2	1.94821	0.679796	0.423913	0.486708	0.489368	0.129021
	DLO_r1.0ch02_21993893	91	2	1.94003	0.677609	0.362637	0.484543	0.48722	0.251589
	DLO_r1.0ch02_22015841	81	2	1.96378	0.683897	0.641975	0.490779	0.493827	-0.308075
	DLO_r1.0ch02_22081692	68	2	1.9072	0.668616	0.485294	0.47567	0.479194	-0.0202319
	DLO_r1.0ch02_22081733	79	2	1.54289	0.536663	0.303797	0.351867	0.354108	0.136612
	DLO_r1.0ch02_22127044	69	2	1.34777	0.426461	0.0434783	0.258034	0.259917	0.831502
	DLO_r1.0ch02_22127047	71	2	1.42683	0.47606	0.028169	0.299147	0.301269	0.905836
	DLO_r1.0ch02_22198874	81	2	1.33761	0.419483	0.17284	0.252401	0.253968	0.315217
	DLO_r1.0ch02_22204762	93	2	1.45386	0.491327	0.27957	0.312175	0.313862	0.104444
	DLO_r1.0ch02_22314936	71	2	1.51814	0.52476	0.267606	0.341301	0.343722	0.215926
	DLO_r1.0ch02_22354893	82	2	2	0.693147	0.463415	0.5	0.503067	0.0731707
	DLO_r1.0ch02_22354977	72	2	1.54631	0.538267	0.180556	0.353299	0.355769	0.488943
	DLO_r1.0ch02_22355255	84	2	1.99745	0.692509	0.416667	0.499362	0.502352	0.165602
	DLO_r1.0ch02_22355256	87	2	1.53327	0.532096	0.333333	0.3478	0.349811	0.0415954
	DLO_r1.0ch02_22494319	76	2	1.97808	0.687597	0.263158	0.49446	0.497734	0.467787
	DLO_r1.0ch02_22494342	85	2	1.75173	0.620505	0.270588	0.429135	0.431674	0.369457
	DLO_r1.0ch02_22494764	76	2	1.3456	0.424985	0.144737	0.256839	0.25854	0.436468
	DLO_r1.0ch02_22499454	74	2	1.63438	0.5767	0.0405405	0.388148	0.390789	0.895554
	DLO_r1.0ch02_22499543	87	2	1.651	0.583373	0.356322	0.394306	0.396585	0.096331
	DLO_r1.0ch02_22569609	69	2	1.53457	0.532715	0.217391	0.348351	0.350894	0.375942
	DLO_r1.0ch02_22640328	77	2	1.6083	0.565874	0.272727	0.378226	0.380698	0.27893
	DLO_r1.0ch02_22640362	81	2	1.59209	0.558919	0.271605	0.371895	0.374204	0.269672
	DLO_r1.0ch02_22640546	77	2	1.55821	0.543787	0.311688	0.358239	0.360581	0.129944
	DLO_r1.0ch02_22668534	85	2	1.45533	0.492139	0.270588	0.312872	0.314723	0.135147
	DLO_r1.0ch02_22668571	84	2	1.4459	0.486913	0.261905	0.30839	0.310237	0.150735
	DLO_r1.0ch02_22668658	85	2	1.13771	0.239724	0.0117647	0.121038	0.121754	0.902802
	DLO_r1.0ch02_22697353	71	2	1.99841	0.69275	0.464789	0.499603	0.503147	0.0696843
	DLO_r1.0ch02_22697388	81	2	2	0.693147	0.580247	0.5	0.503106	-0.160494
	DLO_r1.0ch02_22705575	69	2	1.64598	0.581376	0.217391	0.39246	0.395324	0.44608
	DLO_r1.0ch02_22705658	69	2	1.55334	0.541543	0.26087	0.356228	0.358828	0.267689
	DLO_r1.0ch02_22901735	66	2	1.32704	0.412051	0.136364	0.246442	0.248323	0.44667
	DLO_r1.0ch02_22960133	72	2	1.42027	0.472235	0.194444	0.29591	0.29798	0.342894
	DLO_r1.0ch02_22974970	75	2	1.97161	0.68593	0.533333	0.4928	0.496107	-0.0822511
	DLO_r1.0ch02_23013435	83	2	1.9896	0.690532	0.566265	0.497387	0.500402	-0.138479
	DLO_r1.0ch02_23013765	78	2	1.61637	0.569269	0.384615	0.381328	0.383788	-0.00862069
	DLO_r1.0ch02_23024055	83	2	1.93674	0.676727	0.554217	0.48367	0.486601	-0.145858
	DLO_r1.0ch02_23024103	84	2	1.99887	0.692864	0.452381	0.499717	0.502709	0.0947249
	DLO_r1.0ch02_23071553	84	2	1.22235	0.327691	0.0833333	0.181902	0.182991	0.541878
	DLO_r1.0ch02_23086415	84	2	1.92131	0.672526	0.630952	0.479521	0.482392	-0.315797
	DLO_r1.0ch02_23261418	66	2	1.25226	0.354051	0.0151515	0.201446	0.202984	0.924786
	DLO_r1.0ch02_23296342	76	2	1.92501	0.673542	0.460526	0.480523	0.483705	0.0416141
	DLO_r1.0ch02_23403027	77	2	1.24441	0.347329	0.012987	0.196407	0.197691	0.933877
	DLO_r1.0ch02_23403107	70	2	1.27124	0.369762	0.0142857	0.213367	0.214902	0.933046
	DLO_r1.0ch02_23403189	76	2	1.21638	0.322182	0.0131579	0.177891	0.179069	0.926034
	DLO_r1.0ch02_23403214	67	2	1.26629	0.365734	0.0298507	0.210292	0.211873	0.858051
	DLO_r1.0ch02_23412808	68	2	1.81049	0.639858	0.441176	0.447664	0.45098	0.0144928
	DLO_r1.0ch02_23412875	69	2	1.87257	0.658724	0.478261	0.465974	0.469375	-0.0263692
	DLO_r1.0ch02_23544982	74	2	1.49515	0.51324	0.310811	0.331172	0.333425	0.0614833
	DLO_r1.0ch02_23545013	72	2	1.92714	0.674122	0.611111	0.481096	0.48446	-0.270249
	DLO_r1.0ch02_23545030	76	2	1.74581	0.618468	0.355263	0.427199	0.430028	0.168389
	DLO_r1.0ch02_23574395	89	2	1.92141	0.672553	0.595506	0.479548	0.482257	-0.241806
	DLO_r1.0ch02_23622047	77	2	1.83617	0.647848	0.441558	0.455389	0.458365	0.0303704
	DLO_r1.0ch02_23646222	74	2	1.98226	0.688666	0.472973	0.495526	0.498897	0.0455132
	DLO_r1.0ch02_23646330	79	2	1.31528	0.403582	0.177215	0.239705	0.241232	0.260695
	DLO_r1.0ch02_23646510	82	2	1.61557	0.568935	0.390244	0.381023	0.383361	-0.0241998
	DLO_r1.0ch02_23646534	83	2	1.99537	0.691985	0.518072	0.498839	0.501862	-0.0385567
	DLO_r1.0ch02_23646543	84	2	1.76026	0.623412	0.464286	0.431902	0.434488	-0.0749795
	DLO_r1.0ch02_23666361	66	2	1.76642	0.625491	0.212121	0.433884	0.437196	0.511111
	DLO_r1.0ch02_23683099	71	2	1.87922	0.660657	0.43662	0.467864	0.471182	0.0667797
	DLO_r1.0ch02_23753361	82	2	1.55289	0.541331	0.097561	0.356038	0.358222	0.725982
	DLO_r1.0ch02_23753409	82	2	1.99525	0.691957	0.390244	0.49881	0.50187	0.217651
	DLO_r1.0ch02_23912576	76	2	1.51502	0.52322	0.276316	0.339941	0.342192	0.187166
	DLO_r1.0ch02_23912592	66	2	1.73132	0.61341	0.242424	0.422406	0.42563	0.426087
	DLO_r1.0ch02_24121487	69	2	1.27555	0.37323	0.101449	0.216026	0.217603	0.530384
	DLO_r1.0ch02_24213887	81	2	1.99241	0.691241	0.54321	0.498095	0.501189	-0.0905753
	DLO_r1.0ch02_24229792	67	2	1.73824	0.615838	0.313433	0.424705	0.427898	0.261998
	DLO_r1.0ch02_24229827	66	2	1.90177	0.667094	0.318182	0.474174	0.477793	0.328976
	DLO_r1.0ch02_24233081	78	2	1.786	0.631978	0.551282	0.440089	0.442928	-0.252661
	DLO_r1.0ch02_24252999	69	2	1.71722	0.608388	0.304348	0.417664	0.420713	0.27131
	DLO_r1.0ch02_24253086	77	2	1.59168	0.55874	0.25974	0.371732	0.374162	0.30127
	DLO_r1.0ch02_24321352	84	2	1.84906	0.651757	0.261905	0.459184	0.461933	0.42963
	DLO_r1.0ch02_24358462	69	2	1.8	0.636514	0.405797	0.444444	0.447689	0.0869565
	DLO_r1.0ch02_24358550	72	2	1.3144	0.402941	0.166667	0.239198	0.24087	0.303226
	DLO_r1.0ch02_24370270	85	2	1.68141	0.595162	0.4	0.40526	0.407658	0.0129781
	DLO_r1.0ch02_24370275	85	2	1.79147	0.633761	0.470588	0.441799	0.444414	-0.0651629
	DLO_r1.0ch02_24390222	69	2	1.45931	0.494316	0.246377	0.314745	0.317042	0.217217
	DLO_r1.0ch02_24390245	76	2	1.3456	0.424985	0.144737	0.256839	0.25854	0.436468
	DLO_r1.0ch02_24390256	74	2	1.44257	0.485045	0.243243	0.306793	0.30888	0.207143
	DLO_r1.0ch02_24390291	77	2	1.16782	0.273665	0.025974	0.1437	0.14464	0.819249
	DLO_r1.0ch02_24390306	67	2	1.60954	0.566397	0.238806	0.378703	0.381551	0.369412
	DLO_r1.0ch02_24410551	91	2	1.89888	0.666278	0.549451	0.473373	0.475988	-0.160714
	DLO_r1.0ch02_24417936	90	2	1.96507	0.684232	0.6	0.491111	0.493855	-0.221719
	DLO_r1.0ch02_24425267	80	2	1.24951	0.35171	0.125	0.199688	0.200943	0.374022
	DLO_r1.0ch02_24565930	80	2	1.87107	0.658287	0.1875	0.465547	0.468475	0.597248
	DLO_r1.0ch02_24803863	66	2	1.4431	0.485343	0.106061	0.307048	0.309392	0.654579
	DLO_r1.0ch02_24804736	67	2	1.97189	0.686002	0.373134	0.492871	0.496577	0.242938
	DLO_r1.0ch02_24804837	67	2	1.24816	0.350553	0.104478	0.198819	0.200314	0.47451
	DLO_r1.0ch02_24804855	70	2	1.52624	0.52871	0.1	0.344796	0.347276	0.709973
	DLO_r1.0ch02_24804909	72	2	1.9904	0.690734	0.208333	0.497589	0.501068	0.581314
	DLO_r1.0ch02_24862348	93	2	1.99424	0.691701	0.580645	0.498555	0.50125	-0.164657
	DLO_r1.0ch02_24862350	93	2	1.99424	0.691701	0.580645	0.498555	0.50125	-0.164657
	DLO_r1.0ch02_24982842	73	2	1.62618	0.573343	0.246575	0.385063	0.387718	0.359649
	DLO_r1.0ch02_25014147	70	2	1.39681	0.458144	0.228571	0.284082	0.286125	0.195402
	DLO_r1.0ch02_25030896	79	2	1.93041	0.675011	0.455696	0.481974	0.485044	0.0545213
	DLO_r1.0ch02_25030978	81	2	1.78652	0.632149	0.530864	0.440253	0.442988	-0.205816
	DLO_r1.0ch02_25160815	70	2	1.34228	0.422709	0.0428571	0.255	0.256835	0.831933
	DLO_r1.0ch02_25218809	83	2	1.9896	0.690532	0.614458	0.497387	0.500402	-0.235371
	DLO_r1.0ch02_25218852	82	2	1.84219	0.649682	0.560976	0.457168	0.459973	-0.227066
	DLO_r1.0ch02_25218918	81	2	1.98909	0.690401	0.530864	0.497257	0.500345	-0.0675862
	DLO_r1.0ch02_25335138	81	2	1.99241	0.691241	0.666667	0.498095	0.501189	-0.338433
	DLO_r1.0ch02_25335226	81	2	1.96378	0.683897	0.592593	0.490779	0.493827	-0.207453
	DLO_r1.0ch02_25432361	74	2	1.99672	0.692325	0.554054	0.499178	0.502574	-0.109932
	DLO_r1.0ch02_25432380	86	2	1.61485	0.568633	0.395349	0.380746	0.382973	-0.0383523
	DLO_r1.0ch02_25475656	86	2	1.6733	0.592073	0.372093	0.40238	0.404733	0.0752688
	DLO_r1.0ch02_25475684	77	2	1.47396	0.502198	0.298701	0.321555	0.323657	0.0710726
	DLO_r1.0ch02_25475710	71	2	1.71404	0.607242	0.422535	0.416584	0.419539	-0.0142857
	DLO_r1.0ch02_25475847	79	2	1.868	0.657388	0.607595	0.464669	0.467629	-0.307586
	DLO_r1.0ch02_25774011	87	2	1.89961	0.666486	0.494253	0.473576	0.476314	-0.0436602
	DLO_r1.0ch02_25794602	84	2	1.88235	0.661563	0.630952	0.46875	0.471557	-0.346032
	DLO_r1.0ch02_25794800	75	2	1.8	0.636514	0.56	0.444444	0.447427	-0.26
	DLO_r1.0ch02_25852636	90	2	1.54271	0.536577	0.344444	0.35179	0.353755	0.0208809
	DLO_r1.0ch02_25854479	71	2	1.93512	0.67629	0.422535	0.483237	0.486665	0.125616
	DLO_r1.0ch02_25854567	75	2	1.75534	0.621742	0.36	0.430311	0.433199	0.163396
	DLO_r1.0ch02_25854890	67	2	1.49384	0.512569	0.298507	0.330586	0.333071	0.097035
	DLO_r1.0ch02_25984827	69	2	1.55334	0.541543	0.144928	0.356228	0.358828	0.59316
	DLO_r1.0ch02_25984863	72	2	1.5283	0.529706	0.138889	0.345679	0.348096	0.598214
	DLO_r1.0ch02_26341426	78	2	1.61637	0.569269	0.282051	0.381328	0.383788	0.260345
	DLO_r1.0ch02_26486059	85	2	1.99889	0.69287	0.482353	0.499723	0.50268	0.0347597
	DLO_r1.0ch02_26486201	86	2	1.31601	0.404118	0.139535	0.24013	0.241534	0.418919
	DLO_r1.0ch02_26528424	77	2	1.86154	0.655482	0.337662	0.46281	0.465835	0.270408
	DLO_r1.0ch02_26528527	76	2	1.99689	0.692368	0.407895	0.499221	0.502527	0.182937
	DLO_r1.0ch02_26528567	75	2	1.81422	0.641035	0.36	0.4488	0.451812	0.197861
	DLO_r1.0ch02_26600607	75	2	1.33389	0.416883	0.16	0.250311	0.251991	0.360795
	DLO_r1.0ch02_26600641	72	2	1.63533	0.577085	0.333333	0.388503	0.39122	0.142006
	DLO_r1.0ch02_26600661	67	2	1.93784	0.677021	0.432836	0.483961	0.4876	0.105639
	DLO_r1.0ch02_26636986	73	2	1.99401	0.691645	0.643836	0.498499	0.501937	-0.291549
	DLO_r1.0ch02_26637010	79	2	1.98853	0.69026	0.468354	0.497116	0.500282	0.0578566
	DLO_r1.0ch02_26637011	77	2	1.62483	0.572785	0.38961	0.384551	0.387064	-0.0131579
	DLO_r1.0ch02_26658044	80	2	1.32656	0.411713	0.1875	0.246172	0.24772	0.238337
	DLO_r1.0ch02_26658045	76	2	1.39584	0.457551	0.131579	0.283587	0.285465	0.53602
	DLO_r1.0ch02_26667557	73	2	1.5736	0.550764	0.260274	0.364515	0.367029	0.285972
	DLO_r1.0ch02_26667616	66	2	1.52175	0.526524	0.257576	0.34286	0.345478	0.248745
	DLO_r1.0ch02_26728504	71	2	1.55466	0.542153	0.0422535	0.356774	0.359305	0.881568
	DLO_r1.0ch02_26728530	72	2	1.36691	0.439209	0.152778	0.268422	0.270299	0.43083
	DLO_r1.0ch02_26728560	84	2	1.23659	0.3405	0.0238095	0.191327	0.192472	0.875556
	DLO_r1.0ch02_26728571	85	2	1.50114	0.516285	0.235294	0.333841	0.335816	0.295191
	DLO_r1.0ch02_26743180	88	2	1.64329	0.580298	0.420455	0.391464	0.393701	-0.0740557
	DLO_r1.0ch02_26834479	88	2	1.82792	0.645311	0.443182	0.452931	0.455519	0.0215253
	DLO_r1.0ch02_27015663	66	2	1.67635	0.593239	0.287879	0.403466	0.406546	0.286486
	DLO_r1.0ch02_27169597	92	2	1.99153	0.691019	0.521739	0.497873	0.500594	-0.0479355
	DLO_r1.0ch02_27169668	90	2	1.85673	0.654055	0.611111	0.46142	0.463998	-0.324415
	DLO_r1.0ch02_27255703	77	2	1.86154	0.655482	0.363636	0.46281	0.465835	0.214286
	DLO_r1.0ch02_27527938	70	2	1.47059	0.500402	0.257143	0.32	0.322302	0.196429
	DLO_r1.0ch02_27536861	77	2	1.9916	0.691037	0.571429	0.497892	0.501146	-0.147696
	DLO_r1.0ch02_27536884	82	2	1.94335	0.678501	0.585366	0.485425	0.488403	-0.205882
	DLO_r1.0ch02_27596537	66	2	1.78342	0.631133	0.257576	0.439279	0.442632	0.41364
	DLO_r1.0ch02_27596581	70	2	1.25384	0.355383	0.114286	0.202449	0.203905	0.435484
	DLO_r1.0ch02_27596648	77	2	1.40681	0.46423	0.168831	0.289172	0.291062	0.416156
	DLO_r1.0ch02_27596653	77	2	1.40681	0.46423	0.168831	0.289172	0.291062	0.416156
	DLO_r1.0ch02_27601001	79	2	1.87954	0.66075	0.468354	0.467954	0.470934	-0.000856018
	DLO_r1.0ch02_27633283	69	2	1.89795	0.666016	0.565217	0.473115	0.476568	-0.194673
	DLO_r1.0ch02_27633300	78	2	1.50055	0.515988	0.269231	0.33358	0.335732	0.192905
	DLO_r1.0ch02_27713166	73	2	1.2758	0.373425	0.109589	0.216176	0.217667	0.493056
	DLO_r1.0ch02_27713240	69	2	1.17194	0.278061	0.0434783	0.146713	0.147784	0.703651
	DLO_r1.0ch02_27823675	77	2	1.65753	0.585953	0.285714	0.396694	0.399287	0.279762
	DLO_r1.0ch02_27831810	74	2	1.53025	0.530645	0.202703	0.346512	0.348869	0.41502
	DLO_r1.0ch02_27831881	75	2	1.30058	0.392674	0.16	0.231111	0.232662	0.307692
	DLO_r1.0ch02_27832091	75	2	1.47059	0.500402	0.266667	0.32	0.322148	0.166667
	DLO_r1.0ch02_27832199	74	2	1.83758	0.648279	0.324324	0.455807	0.458908	0.288462
	DLO_r1.0ch02_27949779	70	2	1.74098	0.616795	0.385714	0.425612	0.428674	0.0937425
	DLO_r1.0ch02_27949906	71	2	1.42683	0.47606	0.140845	0.299147	0.301269	0.529178
	DLO_r1.0ch02_27949920	66	2	1.28933	0.384076	0.106061	0.224403	0.226116	0.527366
	DLO_r1.0ch02_27949921	68	2	1.50496	0.518212	0.220588	0.335532	0.338017	0.342572
	DLO_r1.0ch02_28034143	86	2	1.88746	0.66303	0.546512	0.470187	0.472936	-0.162329
	DLO_r1.0ch02_28034505	88	2	1.90177	0.667094	0.590909	0.474174	0.476883	-0.246187
	DLO_r1.0ch02_28034540	87	2	1.63654	0.577576	0.413793	0.388955	0.391203	-0.0638587
	DLO_r1.0ch02_28034559	83	2	1.85737	0.654246	0.53012	0.461605	0.464403	-0.148428
	DLO_r1.0ch02_28142545	79	2	1.6561	0.585387	0.417722	0.39617	0.398694	-0.0543984
	DLO_r1.0ch02_28142624	69	2	1.73443	0.614503	0.434783	0.42344	0.426531	-0.0267857
	DLO_r1.0ch02_28142668	67	2	1.39735	0.45848	0.164179	0.284362	0.2865	0.42264
	DLO_r1.0ch02_28197852	69	2	1.45931	0.494316	0.246377	0.314745	0.317042	0.217217
	DLO_r1.0ch02_28197888	66	2	1.98859	0.690275	0.469697	0.49713	0.500925	0.0551836
	DLO_r1.0ch02_28393587	77	2	1.39015	0.454028	0.12987	0.280654	0.282489	0.53726
	DLO_r1.0ch02_28393593	77	2	1.39015	0.454028	0.12987	0.280654	0.282489	0.53726
	DLO_r1.0ch02_28393702	67	2	1.32165	0.408201	0.164179	0.243373	0.245203	0.3254
	DLO_r1.0ch02_28393898	71	2	1.24994	0.352074	0.112676	0.19996	0.201378	0.436508
	DLO_r1.0ch02_28562869	85	2	1.99751	0.692524	0.635294	0.499377	0.502332	-0.272173
	DLO_r1.0ch02_28645058	78	2	1.9093	0.669205	0.653846	0.476249	0.479322	-0.372908
	DLO_r1.0ch02_28645094	78	2	1.33582	0.418235	0.192308	0.251397	0.253019	0.235044
	DLO_r1.0ch02_28716946	67	2	1.98892	0.69036	0.447761	0.497215	0.500954	0.0994624
	DLO_r1.0ch02_28717038	72	2	1.99653	0.692279	0.319444	0.499132	0.502622	0.36
	DLO_r1.0ch02_28717085	90	2	1.98432	0.689191	0.488889	0.496049	0.498821	0.014435
	DLO_r1.0ch02_29061032	86	2	1.55509	0.542349	0.325581	0.35695	0.359037	0.0878788
	DLO_r1.0ch02_29191602	91	2	1.98824	0.690186	0.571429	0.497041	0.499788	-0.14966
	DLO_r1.0ch02_29202686	72	2	1.61773	0.569837	0.180556	0.381848	0.384518	0.527153
	DLO_r1.0ch02_29278875	92	2	1.69534	0.600391	0.467391	0.410149	0.41239	-0.139565
	DLO_r1.0ch02_29280284	73	2	1.39631	0.457836	0.0684932	0.283824	0.285782	0.758678
	DLO_r1.0ch02_29280352	74	2	1.35595	0.431972	0.0405405	0.262509	0.264295	0.845565
	DLO_r1.0ch02_29280400	74	2	1.35595	0.431972	0.0405405	0.262509	0.264295	0.845565
	DLO_r1.0ch02_29388187	87	2	1.8	0.636514	0.505747	0.444444	0.447013	-0.137931
	DLO_r1.0ch02_29475699	71	2	1.97493	0.686786	0.43662	0.493652	0.497153	0.115531
	DLO_r1.0ch02_29524867	71	2	1.93512	0.67629	0.309859	0.483237	0.486665	0.358785
	DLO_r1.0ch02_29524868	71	2	1.77939	0.629806	0.28169	0.438008	0.441115	0.356884
	DLO_r1.0ch02_29524981	75	2	1.75534	0.621742	0.226667	0.430311	0.433199	0.473249
	DLO_r1.0ch02_29524984	75	2	1.77054	0.626869	0.24	0.4352	0.438121	0.448529
	DLO_r1.0ch02_29525029	78	2	1.68066	0.59488	0.25641	0.404997	0.40761	0.366883
	DLO_r1.0ch02_29533677	89	2	1.62149	0.571405	0.359551	0.383285	0.38545	0.0619236
	DLO_r1.0ch02_29533704	90	2	1.44179	0.484608	0.244444	0.30642	0.308132	0.202256
	DLO_r1.0ch02_29649151	91	2	1.74227	0.617242	0.505495	0.426036	0.428389	-0.186508
	DLO_r1.0ch02_29739930	78	2	1.86483	0.656454	0.397436	0.463757	0.466749	0.143009
	DLO_r1.0ch02_30000420	71	2	1.33696	0.419027	0.183099	0.252033	0.253821	0.273514
	DLO_r1.0ch02_30026173	80	2	1.4382	0.482578	0.25	0.304688	0.306604	0.179487
	DLO_r1.0ch02_30065780	86	2	1.75677	0.622227	0.27907	0.430773	0.433293	0.352166
	DLO_r1.0ch02_30065795	86	2	1.75677	0.622227	0.27907	0.430773	0.433293	0.352166
	DLO_r1.0ch02_30108740	86	2	1.57011	0.549196	0.197674	0.363102	0.365225	0.455595
	DLO_r1.0ch02_30108821	86	2	1.31601	0.404118	0.0930233	0.24013	0.241534	0.612613
	DLO_r1.0ch02_30108882	78	2	1.8	0.636514	0.282051	0.444444	0.447312	0.365385
	DLO_r1.0ch02_30553706	83	2	1.54566	0.537963	0.337349	0.353027	0.355166	0.0444079
	DLO_r1.0ch02_30553947	67	2	1.8211	0.643189	0.268657	0.45088	0.45427	0.40415
	DLO_r1.0ch02_30554029	76	2	1.44671	0.487366	0.25	0.308778	0.310823	0.190356
	DLO_r1.0ch02_30574869	81	2	1.98068	0.688262	0.0617284	0.495123	0.498198	0.875327
	DLO_r1.0ch02_30574893	86	2	1.94837	0.679838	0.302326	0.48675	0.489596	0.378889
	DLO_r1.0ch02_30575132	71	2	1.48156	0.506205	0.267606	0.325035	0.32734	0.176686
	DLO_r1.0ch02_30595053	80	2	1.29542	0.388756	0.1625	0.228047	0.229481	0.287427
	DLO_r1.0ch02_30595071	72	2	1.98127	0.688414	0.430556	0.495274	0.498737	0.130672
	DLO_r1.0ch02_30597099	67	2	1.90454	0.667872	0.447761	0.474939	0.47851	0.0572233
	DLO_r1.0ch02_30662887	80	2	1.40598	0.463726	0.225	0.28875	0.290566	0.220779
	DLO_r1.0ch02_30662937	83	2	1.31357	0.40233	0.108434	0.238714	0.240161	0.545759
	DLO_r1.0ch02_30662951	79	2	1.41167	0.467144	0.253165	0.29162	0.293477	0.131868
	DLO_r1.0ch02_30714039	69	2	1.47811	0.504395	0.202899	0.323461	0.325822	0.372727
	DLO_r1.0ch02_30739298	83	2	1.92834	0.67445	0.638554	0.48142	0.484337	-0.326398
	DLO_r1.0ch02_30739572	80	2	1.96923	0.685314	0.4	0.492188	0.495283	0.187302
	DLO_r1.0ch02_30969123	90	2	1.25962	0.360231	0.0777778	0.206111	0.207263	0.622642
	DLO_r1.0ch02_30969172	90	2	1.25962	0.360231	0.0777778	0.206111	0.207263	0.622642
	DLO_r1.0ch02_30969198	90	2	1.91467	0.670695	0.522222	0.477716	0.480385	-0.0931645
	DLO_r1.0ch02_30977763	86	2	1.80831	0.639167	0.488372	0.446998	0.449612	-0.092559
	DLO_r1.0ch02_30978760	72	2	1.61773	0.569837	0.347222	0.381848	0.384518	0.0906795
	DLO_r1.0ch02_30978770	66	2	1.86154	0.655482	0.393939	0.46281	0.466343	0.14881
	DLO_r1.0ch02_31021657	72	2	1.81481	0.64122	0.291667	0.448978	0.452117	0.350376
	DLO_r1.0ch02_31027096	82	2	1.36389	0.437235	0.146341	0.266805	0.268442	0.451505
	DLO_r1.0ch02_31027169	75	2	1.70817	0.605109	0.266667	0.414578	0.41736	0.356775
	DLO_r1.0ch02_31058384	72	2	1.49223	0.51174	0.194444	0.329861	0.332168	0.410526
	DLO_r1.0ch02_31066850	81	2	1.78652	0.632149	0.407407	0.440253	0.442988	0.0746062
	DLO_r1.0ch02_31066855	79	2	1.6561	0.585387	0.443038	0.39617	0.398694	-0.118301
	DLO_r1.0ch02_31066911	80	2	1.4382	0.482578	0.275	0.304688	0.306604	0.0974359
	DLO_r1.0ch02_31086600	71	2	1.35474	0.431165	0.169014	0.261853	0.26371	0.354545
	DLO_r1.0ch02_31086746	77	2	1.49082	0.511017	0.233766	0.329229	0.331381	0.289959
	DLO_r1.0ch02_31229640	78	2	1.25651	0.357627	0.128205	0.204142	0.205459	0.371981
	DLO_r1.0ch02_31246967	87	2	1.94952	0.680143	0.632184	0.487052	0.489868	-0.297979
	DLO_r1.0ch02_31278075	90	2	1.6	0.562335	0.322222	0.375	0.377095	0.140741
	DLO_r1.0ch02_31278111	90	2	1.6283	0.574216	0.344444	0.385864	0.38802	0.107343
	DLO_r1.0ch02_31278231	91	2	1.72935	0.612715	0.384615	0.421749	0.424079	0.0880458
	DLO_r1.0ch02_31278280	92	2	1.78415	0.631373	0.543478	0.439509	0.44191	-0.236559
	DLO_r1.0ch02_31278291	90	2	1.97056	0.685659	0.322222	0.492531	0.495282	0.345783
	DLO_r1.0ch02_31282561	92	2	1.94821	0.679796	0.532609	0.486708	0.489368	-0.0943076
	DLO_r1.0ch02_31341148	70	2	1.80512	0.638152	0.414286	0.44602	0.449229	0.0711508
	DLO_r1.0ch02_31522470	75	2	1.70817	0.605109	0.32	0.414578	0.41736	0.22813
	DLO_r1.0ch02_31522842	84	2	1.82514	0.644449	0.5	0.452098	0.454805	-0.105956
	DLO_r1.0ch02_31524165	91	2	1.99398	0.691637	0.593407	0.498491	0.501245	-0.190407
	DLO_r1.0ch02_31847330	87	2	1.42892	0.477268	0.229885	0.300172	0.301907	0.234155
	DLO_r1.0ch02_31847395	80	2	1.58396	0.555364	0.3375	0.368672	0.370991	0.0845518
	DLO_r1.0ch02_31847640	89	2	1.99597	0.692137	0.550562	0.49899	0.501809	-0.103352
	DLO_r1.0ch02_31911324	77	2	1.96	0.682908	0.493506	0.489796	0.492997	-0.00757576
	DLO_r1.0ch02_31911341	69	2	1.75133	0.62037	0.478261	0.429007	0.432138	-0.11481
	DLO_r1.0ch02_31911343	70	2	1.80512	0.638152	0.442857	0.44602	0.449229	0.0070922
	DLO_r1.0ch02_32024107	81	2	1.89569	0.665378	0.567901	0.472489	0.475424	-0.201935
	DLO_r1.0ch02_32108630	90	2	1.9311	0.6752	0.522222	0.48216	0.484854	-0.083088
	DLO_r1.0ch02_32108707	92	2	1.96085	0.68313	0.576087	0.490017	0.492694	-0.175648
	DLO_r1.0ch02_32108833	92	2	1.47341	0.501906	0.293478	0.321302	0.323058	0.0865968
	DLO_r1.0ch03_208958	68	2	1.24418	0.34713	0.102941	0.196259	0.197712	0.475482
	DLO_r1.0ch03_209035	75	2	1.30058	0.392674	0.133333	0.231111	0.232662	0.423077
	DLO_r1.0ch03_353259	71	2	1.87922	0.660657	0.380282	0.467864	0.471182	0.187195
	DLO_r1.0ch03_353610	69	2	1.55334	0.541543	0.318841	0.356228	0.358828	0.104953
	DLO_r1.0ch03_353669	77	2	1.79531	0.635003	0.428571	0.442992	0.445887	0.0325528
	DLO_r1.0ch03_556676	92	2	1.90975	0.669328	0.456522	0.476371	0.478974	0.0416667
	DLO_r1.0ch03_556731	92	2	1.75967	0.623212	0.5	0.431711	0.43407	-0.158183
	DLO_r1.0ch03_556827	75	2	1.6756	0.592953	0.213333	0.4032	0.405906	0.470899
	DLO_r1.0ch03_557228	67	2	1.21242	0.318474	0.0447761	0.175206	0.176523	0.744437
	DLO_r1.0ch03_584483	73	2	1.29266	0.386647	0.0958904	0.226403	0.227964	0.576461
	DLO_r1.0ch03_595548	79	2	1.868	0.657388	0.582278	0.464669	0.467629	-0.253103
	DLO_r1.0ch03_613285	91	2	1.82703	0.645033	0.582418	0.452663	0.455164	-0.286648
	DLO_r1.0ch03_698815	66	2	1.30811	0.398307	0	0.235537	0.237335	1
	DLO_r1.0ch03_780746	82	2	1.99733	0.692478	0.5	0.499331	0.502394	-0.00134028
	DLO_r1.0ch03_841424	87	2	1.4885	0.509816	0.275862	0.328181	0.330078	0.15942
	DLO_r1.0ch03_862502	74	2	1.99417	0.691686	0.513514	0.498539	0.501931	-0.0300366
	DLO_r1.0ch03_862537	75	2	1.8546	0.653418	0.453333	0.4608	0.463893	0.0162037
	DLO_r1.0ch03_862546	73	2	1.86036	0.655132	0.479452	0.46247	0.465659	-0.0367214
	DLO_r1.0ch03_898245	90	2	1.49944	0.515425	0.311111	0.333086	0.334947	0.0659748
	DLO_r1.0ch03_905653	77	2	1.52456	0.527892	0.25974	0.344072	0.34632	0.245098
	DLO_r1.0ch03_905741	76	2	1.41274	0.467783	0.223684	0.292157	0.294092	0.23437
	DLO_r1.0ch03_910640	84	2	1.77376	0.627942	0.5	0.436224	0.438837	-0.146199
	DLO_r1.0ch03_910658	85	2	1.48586	0.50845	0.294118	0.32699	0.328924	0.100529
	DLO_r1.0ch03_910693	85	2	1.65218	0.583843	0.423529	0.39474	0.397076	-0.0729313
	DLO_r1.0ch03_911163	66	2	1.65753	0.585953	0.393939	0.396694	0.399722	0.00694444
	DLO_r1.0ch03_911309	68	2	1.99957	0.693039	0.632353	0.499892	0.503595	-0.264979
	DLO_r1.0ch03_911346	69	2	1.81544	0.641419	0.507246	0.44917	0.452449	-0.129296
	DLO_r1.0ch03_920325	78	2	1.63263	0.575986	0.371795	0.387492	0.389992	0.040509
	DLO_r1.0ch03_928529	90	2	1.73727	0.615498	0.455556	0.424383	0.426754	-0.0734545
	DLO_r1.0ch03_928602	89	2	1.64986	0.582923	0.426966	0.39389	0.396115	-0.0839744
	DLO_r1.0ch03_948313	73	2	1.66064	0.58717	0.356164	0.397823	0.400567	0.104717
	DLO_r1.0ch03_982746	83	2	1.96548	0.684339	0.313253	0.491218	0.494195	0.362293
	DLO_r1.0ch03_1244420	68	2	1.84076	0.649248	0.0882353	0.456747	0.460131	0.806818
	DLO_r1.0ch03_1326472	78	2	1.81368	0.640865	0.5	0.448636	0.45153	-0.11449
	DLO_r1.0ch03_1377399	92	2	1.77201	0.62736	0.48913	0.435669	0.438049	-0.122712
	DLO_r1.0ch03_1497216	76	2	1.96596	0.684466	0.657895	0.491343	0.494597	-0.338971
	DLO_r1.0ch03_1520279	79	2	1.79082	0.633549	0.481013	0.441596	0.444409	-0.0892598
	DLO_r1.0ch03_1828306	67	2	1.95642	0.681967	0.134328	0.488862	0.492537	0.725222
	DLO_r1.0ch03_1828333	67	2	1.8211	0.643189	0.208955	0.45088	0.45427	0.536561
	DLO_r1.0ch03_1828354	70	2	1.41516	0.46922	0.128571	0.293367	0.295478	0.561739
	DLO_r1.0ch03_1839909	71	2	1.77939	0.629806	0.338028	0.438008	0.441115	0.228261
	DLO_r1.0ch03_1839938	71	2	1.77939	0.629806	0.338028	0.438008	0.441115	0.228261
	DLO_r1.0ch03_1839943	71	2	1.18306	0.289641	0.056338	0.154731	0.155829	0.635897
	DLO_r1.0ch03_1839966	71	2	1.77939	0.629806	0.338028	0.438008	0.441115	0.228261
	DLO_r1.0ch03_1840020	71	2	1.92515	0.673579	0.323944	0.480559	0.483968	0.325903
	DLO_r1.0ch03_2063561	89	2	1.88483	0.662276	0.393258	0.469448	0.472101	0.162297
	DLO_r1.0ch03_2063700	88	2	1.99974	0.693083	0.238636	0.499935	0.502792	0.522666
	DLO_r1.0ch03_2063869	72	2	1.81481	0.64122	0.125	0.448978	0.452117	0.72159
	DLO_r1.0ch03_2132479	82	2	1.67681	0.593413	0.414634	0.403629	0.406105	-0.027266
	DLO_r1.0ch03_2132500	86	2	1.85549	0.653685	0.55814	0.46106	0.463756	-0.210557
	DLO_r1.0ch03_2284274	66	2	1.71327	0.606964	0.318182	0.416322	0.4195	0.235732
	DLO_r1.0ch03_2295107	68	2	1.52406	0.527651	0.176471	0.343858	0.346405	0.486792
	DLO_r1.0ch03_2302463	80	2	1.24951	0.35171	0.1	0.199688	0.200943	0.499218
	DLO_r1.0ch03_2349088	83	2	1.95905	0.682659	0.445783	0.489549	0.492516	0.0893996
	DLO_r1.0ch03_2373595	84	2	1.96628	0.684548	0.0357143	0.491426	0.494368	0.927325
	DLO_r1.0ch03_2409912	79	2	1.79082	0.633549	0.35443	0.441596	0.444409	0.197388
	DLO_r1.0ch03_2463265	77	2	1.59168	0.55874	0.181818	0.371732	0.374162	0.510889
	DLO_r1.0ch03_2463273	76	2	1.91512	0.67082	0.236842	0.477839	0.481004	0.504348
	DLO_r1.0ch03_2463445	81	2	1.81318	0.640707	0.283951	0.448483	0.451269	0.366865
	DLO_r1.0ch03_2463550	89	2	1.95171	0.680723	0.280899	0.487628	0.490383	0.423948
	DLO_r1.0ch03_2494970	87	2	1.76167	0.623889	0.517241	0.432356	0.434855	-0.196333
	DLO_r1.0ch03_2495087	86	2	1.41944	0.471746	0.0813953	0.295498	0.297226	0.724548
	DLO_r1.0ch03_2495102	87	2	1.44378	0.485723	0.172414	0.307372	0.309149	0.439072
	DLO_r1.0ch03_2495120	87	2	1.36995	0.441192	0.206897	0.270049	0.27161	0.233855
	DLO_r1.0ch03_2495141	88	2	1.51191	0.521681	0.136364	0.338585	0.340519	0.597254
	DLO_r1.0ch03_2495150	88	2	1.95729	0.682195	0.375	0.489088	0.491883	0.233267
	DLO_r1.0ch03_2495186	87	2	1.81228	0.640424	0.264368	0.44821	0.450801	0.410169
	DLO_r1.0ch03_2585689	84	2	1.83726	0.64818	0.488095	0.455711	0.45844	-0.071062
	DLO_r1.0ch03_2585752	75	2	1.60852	0.565968	0.4	0.378311	0.38085	-0.0573308
	DLO_r1.0ch03_2606231	75	2	1.21951	0.325083	0.0933333	0.18	0.181208	0.481481
	DLO_r1.0ch03_2606261	85	2	1.69581	0.600564	0.411765	0.410311	0.412739	-0.00354191
	DLO_r1.0ch03_2606295	87	2	1.66535	0.589003	0.436782	0.399524	0.401834	-0.093254
	DLO_r1.0ch03_2606511	67	2	1.60954	0.566397	0.268657	0.378703	0.381551	0.290588
	DLO_r1.0ch03_2614755	66	2	1.63852	0.578377	0.348485	0.389692	0.392667	0.105744
	DLO_r1.0ch03_2628572	78	2	1.84001	0.649019	0.576923	0.456525	0.459471	-0.263726
	DLO_r1.0ch03_2646560	70	2	1.37853	0.446709	0.128571	0.274592	0.276567	0.531773
	DLO_r1.0ch03_2652436	72	2	1.73727	0.615498	0.416667	0.424383	0.42735	0.0181818
	DLO_r1.0ch03_2781472	84	2	1.6	0.562335	0.142857	0.375	0.377246	0.619048
	DLO_r1.0ch03_2849239	85	2	1.98653	0.689752	0.635294	0.496609	0.499548	-0.279264
	DLO_r1.0ch03_2889616	84	2	1.81272	0.640561	0.559524	0.448342	0.451027	-0.247985
	DLO_r1.0ch03_2889701	83	2	1.86871	0.657595	0.590361	0.464872	0.467689	-0.269945
	DLO_r1.0ch03_3100350	69	2	1.88554	0.662482	0.405797	0.469649	0.473077	0.135957
	DLO_r1.0ch03_3100462	69	2	1.99958	0.693042	0.434783	0.499895	0.503544	0.130252
	DLO_r1.0ch03_3146610	70	2	1.77376	0.627942	0.385714	0.436224	0.439363	0.115789
	DLO_r1.0ch03_3146611	70	2	1.84906	0.651757	0.371429	0.459184	0.462487	0.191111
	DLO_r1.0ch03_3242508	67	2	1.91633	0.671154	0.104478	0.478169	0.481764	0.781505
	DLO_r1.0ch03_3242539	73	2	1.53817	0.534431	0.205479	0.349878	0.352291	0.412711
	DLO_r1.0ch03_3242544	69	2	1.94128	0.677947	0.130435	0.484877	0.488416	0.730994
	DLO_r1.0ch03_3242606	67	2	1.43579	0.481207	0.0746269	0.30352	0.305802	0.754128
	DLO_r1.0ch03_3269806	79	2	1.7181	0.608704	0.493671	0.417962	0.420624	-0.181139
	DLO_r1.0ch03_3305095	66	2	1.71327	0.606964	0.318182	0.416322	0.4195	0.235732
	DLO_r1.0ch03_3308664	89	2	1.99597	0.692137	0.573034	0.49899	0.501809	-0.148387
	DLO_r1.0ch03_3308718	87	2	1.7214	0.609887	0.482759	0.419078	0.4215	-0.151955
	DLO_r1.0ch03_3308721	88	2	1.69955	0.601948	0.420455	0.411609	0.413961	-0.0214902
	DLO_r1.0ch03_3354802	76	2	1.61679	0.569448	0.328947	0.381492	0.384019	0.137735
	DLO_r1.0ch03_3438866	68	2	1.67415	0.592397	0.352941	0.402682	0.405664	0.123523
	DLO_r1.0ch03_3448077	79	2	1.34708	0.425989	0.0506329	0.257651	0.259292	0.803483
	DLO_r1.0ch03_3448149	91	2	1.82703	0.645033	0.428571	0.452663	0.455164	0.0532213
	DLO_r1.0ch03_3499100	88	2	1.72684	0.611824	0.465909	0.420907	0.423312	-0.106918
	DLO_r1.0ch03_3499106	81	2	2	0.693147	0.62963	0.5	0.503106	-0.259259
	DLO_r1.0ch03_3633120	77	2	1.82291	0.643754	0.350649	0.451425	0.454376	0.223239
	DLO_r1.0ch03_3633155	70	2	1.78963	0.633162	0.257143	0.441224	0.444399	0.417206
	DLO_r1.0ch03_3642051	73	2	1.2758	0.373425	0.109589	0.216176	0.217667	0.493056
	DLO_r1.0ch03_3642058	75	2	1.21951	0.325083	0.0933333	0.18	0.181208	0.481481
	DLO_r1.0ch03_3826722	83	2	1.32864	0.413188	0.168675	0.247351	0.24885	0.318075
	DLO_r1.0ch03_3826737	83	2	1.5144	0.522915	0.26506	0.339672	0.341731	0.219658
	DLO_r1.0ch03_4006267	88	2	1.82792	0.645311	0.443182	0.452931	0.455519	0.0215253
	DLO_r1.0ch03_4006392	88	2	1.81614	0.641637	0.431818	0.44938	0.451948	0.0390805
	DLO_r1.0ch03_4006444	88	2	1.72684	0.611824	0.420455	0.420907	0.423312	0.00107378
	DLO_r1.0ch03_4006466	87	2	1.78746	0.632456	0.448276	0.440547	0.443093	-0.0175439
	DLO_r1.0ch03_4006469	87	2	1.78746	0.632456	0.402299	0.440547	0.443093	0.0868196
	DLO_r1.0ch03_4006489	88	2	1.76642	0.625491	0.431818	0.433884	0.436364	0.0047619
	DLO_r1.0ch03_4007471	83	2	1.99537	0.691985	0.614458	0.498839	0.501862	-0.231777
	DLO_r1.0ch03_4007491	83	2	1.98159	0.688495	0.614458	0.495355	0.498357	-0.24044
	DLO_r1.0ch03_4069988	89	2	1.95822	0.682441	0.539326	0.489332	0.492097	-0.102167
	DLO_r1.0ch03_4071215	91	2	1.91645	0.671189	0.571429	0.478203	0.480845	-0.194949
	DLO_r1.0ch03_4177325	80	2	1.63182	0.575656	0.375	0.387188	0.389623	0.031477
	DLO_r1.0ch03_4177381	86	2	1.71581	0.60788	0.453488	0.417185	0.419625	-0.0870199
	DLO_r1.0ch03_4817144	67	2	2	0.693147	0.313433	0.5	0.503759	0.373134
	DLO_r1.0ch03_4817169	69	2	1.97963	0.687992	0.318841	0.494854	0.498466	0.355688
	DLO_r1.0ch03_5624872	77	2	1.97304	0.686301	0.441558	0.493169	0.496392	0.104651
	DLO_r1.0ch03_5624878	76	2	1.99862	0.692801	0.421053	0.499654	0.502963	0.157311
	DLO_r1.0ch03_5624957	81	2	1.59209	0.558919	0.345679	0.371895	0.374204	0.0704918
	DLO_r1.0ch03_5625005	79	2	1.47716	0.503892	0.303797	0.323025	0.325083	0.0595238
	DLO_r1.0ch03_5650277	82	2	1.77766	0.629236	0.304878	0.437463	0.440147	0.303077
	DLO_r1.0ch03_5650311	82	2	1.77766	0.629236	0.304878	0.437463	0.440147	0.303077
	DLO_r1.0ch03_5738438	75	2	1.98273	0.688785	0.453333	0.495644	0.498971	0.0853659
	DLO_r1.0ch03_5888414	74	2	1.78023	0.630086	0.486486	0.438276	0.441258	-0.11
	DLO_r1.0ch03_5888486	73	2	1.81939	0.642657	0.520548	0.450366	0.453472	-0.155833
	DLO_r1.0ch03_6189327	80	2	2	0.693147	0.475	0.5	0.503145	0.05
	DLO_r1.0ch03_6189328	80	2	2	0.693147	0.475	0.5	0.503145	0.05
	DLO_r1.0ch03_6189888	80	2	1.98881	0.690332	0.175	0.497188	0.500314	0.64802
	DLO_r1.0ch03_6238793	92	2	1.78415	0.631373	0.543478	0.439509	0.44191	-0.236559
	DLO_r1.0ch03_6239709	70	2	1.63633	0.577492	0.214286	0.388878	0.391675	0.448964
	DLO_r1.0ch03_6462205	86	2	1.70179	0.602775	0.348837	0.412385	0.414797	0.154098
	DLO_r1.0ch03_6462276	85	2	1.86355	0.656078	0.611765	0.463391	0.466133	-0.320191
	DLO_r1.0ch03_6495121	82	2	1.97619	0.687112	0.304878	0.493977	0.497007	0.382809
	DLO_r1.0ch03_6495163	86	2	1.46455	0.497162	0.209302	0.317198	0.319053	0.340153
	DLO_r1.0ch03_6495164	84	2	1.25095	0.352938	0.0833333	0.200609	0.201811	0.584599
	DLO_r1.0ch03_6495366	83	2	1.49875	0.515072	0.204819	0.332777	0.334794	0.384515
	DLO_r1.0ch03_6495382	85	2	1.77846	0.629501	0.2	0.437716	0.440306	0.543083
	DLO_r1.0ch03_6495392	85	2	1.15103	0.255158	0.0235294	0.131211	0.131987	0.820675
	DLO_r1.0ch03_6495483	85	2	1.96092	0.683148	0.388235	0.490035	0.492934	0.207739
	DLO_r1.0ch03_6495499	84	2	1.26542	0.365023	0.0952381	0.209751	0.211007	0.545946
	DLO_r1.0ch03_6626600	82	2	1.6	0.562335	0.182927	0.375	0.377301	0.512195
	DLO_r1.0ch03_6626602	82	2	1.47375	0.502088	0.207317	0.32146	0.323433	0.355077
	DLO_r1.0ch03_6626741	79	2	1.37923	0.44715	0.177215	0.274956	0.276707	0.355478
	DLO_r1.0ch03_6645627	67	2	1.51323	0.522337	0.223881	0.339162	0.341712	0.339901
	DLO_r1.0ch03_6726913	67	2	1.77256	0.627543	0.432836	0.435843	0.43912	0.00690008
	DLO_r1.0ch03_6727053	70	2	1.74098	0.616795	0.357143	0.425612	0.428674	0.160873
	DLO_r1.0ch03_6727089	81	2	1.2313	0.3358	0.0864198	0.187852	0.189019	0.539959
	DLO_r1.0ch03_6727325	81	2	1.9997	0.693071	0.0740741	0.499924	0.503029	0.851829
	DLO_r1.0ch03_6795068	68	2	1.96557	0.684363	0.426471	0.491241	0.49488	0.131851
	DLO_r1.0ch03_6795071	68	2	1.96557	0.684363	0.485294	0.491241	0.49488	0.0121065
	DLO_r1.0ch03_6795096	69	2	1.87257	0.658724	0.449275	0.465974	0.469375	0.035835
	DLO_r1.0ch03_6795102	69	2	1.99623	0.692202	0.521739	0.499055	0.502698	-0.0454545
	DLO_r1.0ch03_6807347	90	2	1.89673	0.665672	0.611111	0.472778	0.475419	-0.292597
	DLO_r1.0ch03_6920716	69	2	1.49693	0.514149	0.15942	0.331968	0.334391	0.519772
	DLO_r1.0ch03_7004287	69	2	1.89795	0.666016	0.304348	0.473115	0.476568	0.356715
	DLO_r1.0ch03_7084012	67	2	1.80535	0.638225	0.402985	0.44609	0.449445	0.0966292
	DLO_r1.0ch03_7084024	66	2	1.96349	0.683821	0.530303	0.490702	0.494448	-0.0807018
	DLO_r1.0ch03_7084038	70	2	1.87596	0.659712	0.485714	0.466939	0.470298	-0.0402098
	DLO_r1.0ch03_7084059	70	2	1.86276	0.655844	0.442857	0.463163	0.466495	0.0438423
	DLO_r1.0ch03_7084073	67	2	1.8211	0.643189	0.477612	0.45088	0.45427	-0.0592885
	DLO_r1.0ch03_7374247	66	2	1.46273	0.496173	0.181818	0.316345	0.31876	0.425254
	DLO_r1.0ch03_7374349	66	2	1.78342	0.631133	0.409091	0.439279	0.442632	0.0687222
	DLO_r1.0ch03_7381692	74	2	1.51271	0.522077	0.189189	0.338934	0.341239	0.44181
	DLO_r1.0ch03_7381696	74	2	1.32191	0.408383	0.0675676	0.243517	0.245174	0.722535
	DLO_r1.0ch03_7381707	72	2	1.49223	0.51174	0.277778	0.329861	0.332168	0.157895
	DLO_r1.0ch03_7391418	84	2	1.90266	0.667343	0.464286	0.474419	0.47726	0.0213592
	DLO_r1.0ch03_7391484	84	2	1.96	0.682908	0.571429	0.489796	0.492729	-0.166667
	DLO_r1.0ch03_7391501	84	2	1.68966	0.59827	0.452381	0.408163	0.410607	-0.108333
	DLO_r1.0ch03_7391505	84	2	1.94595	0.679193	0.571429	0.486111	0.489022	-0.17551
	DLO_r1.0ch03_7391547	84	2	1.95322	0.681123	0.559524	0.488024	0.490947	-0.146508
	DLO_r1.0ch03_7505397	74	2	1.4776	0.504126	0.135135	0.323229	0.325427	0.581921
	DLO_r1.0ch03_7603718	75	2	1.59146	0.558643	0.36	0.371644	0.374139	0.0313322
	DLO_r1.0ch03_7603766	76	2	1.46376	0.496733	0.289474	0.316828	0.318926	0.0863388
	DLO_r1.0ch03_7603779	78	2	1.61637	0.569269	0.358974	0.381328	0.383788	0.0586207
	DLO_r1.0ch03_7603894	70	2	1.99633	0.692229	0.414286	0.499082	0.502672	0.169904
	DLO_r1.0ch03_7720437	73	2	1.89712	0.665781	0.520548	0.472884	0.476145	-0.100794
	DLO_r1.0ch03_7760286	87	2	1.93457	0.676139	0.425287	0.483089	0.485881	0.11965
	DLO_r1.0ch03_7769455	89	2	1.73212	0.613693	0.494382	0.422674	0.425062	-0.169654
	DLO_r1.0ch03_7769469	87	2	1.90895	0.669107	0.528736	0.476153	0.478905	-0.110433
	DLO_r1.0ch03_8125719	79	2	1.39542	0.457288	0.0886076	0.283368	0.285173	0.687306
	DLO_r1.0ch03_8125810	91	2	1.99398	0.691637	0.549451	0.498491	0.501245	-0.102229
	DLO_r1.0ch03_8125899	92	2	1.47341	0.501906	0.293478	0.321302	0.323058	0.0865968
	DLO_r1.0ch03_8125914	88	2	2	0.693147	0.590909	0.5	0.502857	-0.181818
	DLO_r1.0ch03_8244085	78	2	1.74227	0.617242	0.512821	0.426036	0.428784	-0.203704
	DLO_r1.0ch03_8244472	85	2	1.79147	0.633761	0.0705882	0.441799	0.444414	0.840226
	DLO_r1.0ch03_8305393	92	2	1.72155	0.609941	0.48913	0.419128	0.421418	-0.167019
	DLO_r1.0ch03_8379939	82	2	1.27252	0.370795	0.0487805	0.214158	0.215472	0.772222
	DLO_r1.0ch03_8379941	82	2	1.34844	0.426917	0.109756	0.258403	0.259988	0.575252
	DLO_r1.0ch03_8671002	77	2	1.73642	0.615202	0.506494	0.424102	0.426874	-0.194273
	DLO_r1.0ch03_8788334	80	2	1.69402	0.599898	0.475	0.409687	0.412264	-0.15942
	DLO_r1.0ch03_8788342	86	2	1.91606	0.671081	0.627907	0.478096	0.480892	-0.313348
	DLO_r1.0ch03_8788398	80	2	1.90363	0.667617	0.65	0.474687	0.477673	-0.369322
	DLO_r1.0ch03_8906587	78	2	1.92867	0.67454	0.5	0.481509	0.484615	-0.0384025
	DLO_r1.0ch03_9048954	87	2	1.66535	0.589003	0.413793	0.399524	0.401834	-0.0357143
	DLO_r1.0ch03_9137719	69	2	1.71722	0.608388	0.304348	0.417664	0.420713	0.27131
	DLO_r1.0ch03_9138120	75	2	1.99681	0.692347	0.426667	0.4992	0.50255	0.145299
	DLO_r1.0ch03_9363859	71	2	1.86635	0.656901	0.309859	0.464194	0.467486	0.332479
	DLO_r1.0ch03_9455233	85	2	1.87443	0.659268	0.435294	0.466505	0.469266	0.066904
	DLO_r1.0ch03_9455268	86	2	1.87716	0.66006	0.44186	0.46728	0.470012	0.0543981
	DLO_r1.0ch03_9610393	84	2	1.98621	0.689671	0.535714	0.496528	0.499501	-0.0789211
	DLO_r1.0ch03_9610452	85	2	1.73803	0.615766	0.423529	0.424637	0.427149	0.00260756
	DLO_r1.0ch03_9610456	85	2	1.76521	0.625083	0.423529	0.433495	0.43606	0.0229885
	DLO_r1.0ch03_9610657	82	2	1.61557	0.568935	0.365854	0.381023	0.383361	0.0398126
	DLO_r1.0ch03_9610660	81	2	1.98517	0.689408	0.493827	0.496266	0.499348	0.004914
	DLO_r1.0ch03_9672017	70	2	1.87596	0.659712	0.342857	0.466939	0.470298	0.265734
	DLO_r1.0ch03_9798564	69	2	1.68203	0.5954	0.275362	0.405482	0.408442	0.320901
	DLO_r1.0ch03_9798693	68	2	1.48586	0.50845	0.176471	0.32699	0.329412	0.460317
	DLO_r1.0ch03_9798724	72	2	1.51027	0.520866	0.208333	0.337867	0.340229	0.383386
	DLO_r1.0ch03_9798770	78	2	1.87662	0.659904	0.25641	0.467127	0.470141	0.451091
	DLO_r1.0ch03_9798784	67	2	1.91633	0.671154	0.253731	0.478169	0.481764	0.469369
	DLO_r1.0ch03_9798794	69	2	1.94128	0.677947	0.246377	0.484877	0.488416	0.491878
	DLO_r1.0ch03_9933650	66	2	1.48239	0.50664	0.106061	0.325413	0.327897	0.674074
	DLO_r1.0ch03_9933672	66	2	1.48239	0.50664	0.106061	0.325413	0.327897	0.674074
	DLO_r1.0ch03_9933732	66	2	1.3653	0.438159	0.0454545	0.267562	0.269604	0.830116
	DLO_r1.0ch03_10719926	75	2	1.8546	0.653418	0.506667	0.4608	0.463893	-0.099537
	DLO_r1.0ch03_10720123	79	2	1.55928	0.544275	0.367089	0.358676	0.360961	-0.0234532
	DLO_r1.0ch03_10720124	75	2	1.9775	0.687447	0.573333	0.494311	0.497629	-0.159863
	DLO_r1.0ch03_10720184	79	2	1.99202	0.691143	0.607595	0.497997	0.501169	-0.220077
	DLO_r1.0ch03_11592236	88	2	1.95063	0.680438	0.454545	0.487345	0.49013	0.0673026
	DLO_r1.0ch03_12240944	69	2	1.6641	0.58852	0.173913	0.399076	0.401989	0.564211
	DLO_r1.0ch03_12240983	72	2	1.42027	0.472235	0.166667	0.29591	0.29798	0.436767
	DLO_r1.0ch03_12612818	80	2	1.38994	0.453899	0.0625	0.280547	0.282311	0.777221
	DLO_r1.0ch03_12712063	78	2	1.69636	0.600768	0.474359	0.410503	0.413151	-0.155556
	DLO_r1.0ch03_12969776	74	2	1.92107	0.67246	0.445946	0.479456	0.482717	0.0698914
	DLO_r1.0ch03_13254343	92	2	1.72155	0.609941	0.467391	0.419128	0.421418	-0.115152
	DLO_r1.0ch03_13333410	71	2	1.51814	0.52476	0.183099	0.341301	0.343722	0.463528
	DLO_r1.0ch03_13584012	74	2	1.6	0.562335	0.0675676	0.375	0.377551	0.81982
	DLO_r1.0ch03_13715114	71	2	1.66232	0.587827	0.295775	0.398433	0.401259	0.257655
	DLO_r1.0ch03_13733614	90	2	1.76298	0.624331	0.411111	0.432778	0.435196	0.0500642
	DLO_r1.0ch03_13830415	82	2	1.99525	0.691957	0.634146	0.49881	0.50187	-0.271318
	DLO_r1.0ch03_13836143	66	2	1.76642	0.625491	0.333333	0.433884	0.437196	0.231746
	DLO_r1.0ch03_14085044	68	2	1.9072	0.668616	0.397059	0.47567	0.479194	0.165265
	DLO_r1.0ch03_14085186	84	2	1.50769	0.51958	0.309524	0.336735	0.338751	0.0808081
	DLO_r1.0ch03_14153912	82	2	1.37942	0.447275	0.207317	0.275059	0.276747	0.246283
	DLO_r1.0ch03_14521962	81	2	1.57622	0.551932	0.333333	0.365569	0.36784	0.0881801
	DLO_r1.0ch03_14521987	82	2	1.89809	0.666058	0.47561	0.473156	0.476059	-0.00518623
	DLO_r1.0ch03_14522634	68	2	1.39089	0.454484	0.132353	0.281034	0.283115	0.52905
	DLO_r1.0ch03_14522851	71	2	1.66232	0.587827	0.211268	0.398433	0.401259	0.469754
	DLO_r1.0ch03_14958712	88	2	1.49715	0.514258	0.306818	0.332064	0.333961	0.0760257
	DLO_r1.0ch03_15062810	88	2	1.48239	0.50664	0.136364	0.325413	0.327273	0.580952
	DLO_r1.0ch03_15062902	87	2	1.39933	0.459693	0.091954	0.285375	0.287024	0.677778
	DLO_r1.0ch03_15306586	82	2	1.90806	0.668857	0.170732	0.475907	0.478827	0.64125
	DLO_r1.0ch03_15306653	86	2	1.71581	0.60788	0.360465	0.417185	0.419625	0.135959
	DLO_r1.0ch03_15306689	82	2	1.28751	0.382661	0.134146	0.223305	0.224675	0.399267
	DLO_r1.0ch03_15306839	90	2	1.77554	0.628533	0.488889	0.43679	0.43923	-0.119276
	DLO_r1.0ch03_15306840	90	2	1.73727	0.615498	0.5	0.424383	0.426754	-0.178182
	DLO_r1.0ch03_15934517	76	2	1.94315	0.678445	0.513158	0.48537	0.488585	-0.0572499
	DLO_r1.0ch03_15934562	84	2	1.9773	0.687396	0.607143	0.49426	0.49722	-0.228387
	DLO_r1.0ch03_16125343	89	2	1.96991	0.68549	0.404494	0.492362	0.495144	0.178462
	DLO_r1.0ch03_16180765	81	2	1.7004	0.602262	0.432099	0.411904	0.414462	-0.0490287
	DLO_r1.0ch03_16180793	82	2	1.55289	0.541331	0.292683	0.356038	0.358222	0.177945
	DLO_r1.0ch03_16180815	83	2	1.71262	0.606725	0.39759	0.416098	0.41862	0.0444793
	DLO_r1.0ch03_16180832	79	2	1.81794	0.642204	0.405063	0.449928	0.452794	0.0997151
	DLO_r1.0ch03_16229626	71	2	1.44503	0.486427	0.239437	0.307975	0.310159	0.222544
	DLO_r1.0ch03_16229644	70	2	1.56325	0.546089	0.357143	0.360306	0.362898	0.00877938
	DLO_r1.0ch03_16229669	67	2	1.35927	0.434185	0.19403	0.264313	0.2663	0.265908
	DLO_r1.0ch03_16279285	68	2	1.84076	0.649248	0.352941	0.456747	0.460131	0.227273
	DLO_r1.0ch03_16279674	81	2	1.88507	0.662346	0.530864	0.469517	0.472433	-0.130661
	DLO_r1.0ch03_16584297	81	2	1.68533	0.596646	0.320988	0.406645	0.409171	0.210645
	DLO_r1.0ch03_16861536	89	2	1.83145	0.646397	0.47191	0.453983	0.456548	-0.0394883
	DLO_r1.0ch03_16861647	71	2	1.76351	0.624512	0.464789	0.43295	0.43602	-0.0735395
	DLO_r1.0ch03_16861730	89	2	1.99371	0.691568	0.449438	0.498422	0.501238	0.0982776
	DLO_r1.0ch03_16898968	91	2	1.99976	0.693087	0.593407	0.49994	0.502702	-0.186957
	DLO_r1.0ch03_17281315	91	2	1.42224	0.473387	0.252747	0.296884	0.298525	0.148668
	DLO_r1.0ch03_17305654	82	2	1.72123	0.609827	0.304878	0.419021	0.421592	0.272405
	DLO_r1.0ch03_17444868	79	2	1.94727	0.679546	0.582278	0.486461	0.489559	-0.19697
	DLO_r1.0ch03_17444886	86	2	1.87716	0.66006	0.55814	0.46728	0.470012	-0.194444
	DLO_r1.0ch03_18022555	71	2	1.79491	0.634875	0.295775	0.442868	0.446009	0.332139
	DLO_r1.0ch03_18022571	76	2	1.84537	0.650644	0.289474	0.458102	0.461136	0.368103
	DLO_r1.0ch03_18022620	77	2	1.40681	0.46423	0.194805	0.289172	0.291062	0.326334
	DLO_r1.0ch03_18022821	81	2	1.72999	0.612942	0.358025	0.421963	0.424584	0.151526
	DLO_r1.0ch03_18023403	66	2	1.5414	0.53596	0.242424	0.35124	0.353921	0.309804
	DLO_r1.0ch03_18023808	77	2	1.936	0.676526	0.480519	0.483471	0.486631	0.00610501
	DLO_r1.0ch03_18023861	67	2	1.77256	0.627543	0.373134	0.435843	0.43912	0.143879
	DLO_r1.0ch03_18205251	82	2	1.89809	0.666058	0.597561	0.473156	0.476059	-0.262926
	DLO_r1.0ch03_18650067	85	2	1.45533	0.492139	0.2	0.312872	0.314723	0.360761
	DLO_r1.0ch03_18650120	85	2	1.37961	0.447392	0.117647	0.275156	0.276784	0.572435
	DLO_r1.0ch03_18650122	85	2	1.4401	0.483654	0.117647	0.305606	0.307414	0.615036
	DLO_r1.0ch03_18660682	78	2	1.89888	0.666278	0.25641	0.473373	0.476427	0.458333
	DLO_r1.0ch03_18660818	69	2	1.98955	0.690519	0	0.497375	0.501005	1
	DLO_r1.0ch03_18787567	85	2	1.85233	0.652738	0.505882	0.460138	0.462861	-0.0994134
	DLO_r1.0ch03_18801008	71	2	1.42683	0.47606	0.197183	0.299147	0.301269	0.340849
	DLO_r1.0ch03_18801087	70	2	1.50769	0.51958	0.228571	0.336735	0.339157	0.321212
	DLO_r1.0ch03_18874379	73	2	1.89712	0.665781	0.219178	0.472884	0.476145	0.536508
	DLO_r1.0ch03_19499845	70	2	1.67207	0.591599	0.385714	0.401939	0.40483	0.0403656
	DLO_r1.0ch03_19615402	83	2	1.56125	0.545177	0.325301	0.359486	0.361665	0.0950939
	DLO_r1.0ch03_19718213	91	2	1.99976	0.693087	0.593407	0.49994	0.502702	-0.186957
	DLO_r1.0ch03_19734258	69	2	2	0.693147	0.391304	0.5	0.50365	0.217391
	DLO_r1.0ch03_19734703	70	2	1.83486	0.647447	0.414286	0.455	0.458273	0.0894819
	DLO_r1.0ch03_20395190	66	2	1.73132	0.61341	0.272727	0.422406	0.42563	0.354348
	DLO_r1.0ch03_20395978	78	2	1.77169	0.627255	0.512821	0.435569	0.438379	-0.177358
	DLO_r1.0ch03_20648673	73	2	1.98178	0.688543	0.575342	0.495403	0.498819	-0.161364
	DLO_r1.0ch03_20648693	70	2	1.9429	0.67838	0.6	0.485306	0.488798	-0.236333
	DLO_r1.0ch03_20983544	72	2	1.47419	0.502322	0.291667	0.321663	0.323912	0.0932534
	DLO_r1.0ch03_20983857	70	2	1.9122	0.670009	0.328571	0.477041	0.480473	0.31123
	DLO_r1.0ch03_21552851	68	2	1.99827	0.692715	0.441176	0.499567	0.503268	0.116883
	DLO_r1.0ch03_21991992	87	2	1.53327	0.532096	0.241379	0.3478	0.349811	0.305983
	DLO_r1.0ch03_21992037	87	2	1.9179	0.671589	0.54023	0.478597	0.481363	-0.128778
	DLO_r1.0ch03_22105425	85	2	1.88495	0.66231	0.447059	0.469481	0.472259	0.0477594
	DLO_r1.0ch03_22105477	85	2	1.8167	0.641813	0.423529	0.44955	0.45221	0.0578818
	DLO_r1.0ch03_22105558	69	2	1.89795	0.666016	0.217391	0.473115	0.476568	0.540511
	DLO_r1.0ch03_22125532	92	2	1.30688	0.397394	0.141304	0.234818	0.236101	0.398239
	DLO_r1.0ch03_22143412	77	2	1.97864	0.68774	0.558442	0.494603	0.497835	-0.129071
	DLO_r1.0ch03_22238704	89	2	1.97976	0.688025	0.516854	0.494887	0.497683	-0.0443878
	DLO_r1.0ch03_22238733	89	2	1.6639	0.588441	0.370787	0.399003	0.401257	0.0707167
	DLO_r1.0ch03_22238736	89	2	1.6639	0.588441	0.370787	0.399003	0.401257	0.0707167
	DLO_r1.0ch03_22238847	89	2	1.90386	0.667681	0.438202	0.474751	0.477433	0.0769844
	DLO_r1.0ch03_22411410	73	2	1.98658	0.689766	0.589041	0.496622	0.500047	-0.186095
	DLO_r1.0ch03_22413118	71	2	1.26706	0.366363	0.126761	0.210772	0.212267	0.398588
	DLO_r1.0ch03_22413178	83	2	1.97676	0.687257	0.578313	0.494121	0.497116	-0.170388
	DLO_r1.0ch03_22413263	74	2	1.99091	0.690863	0.5	0.497717	0.501103	-0.00458631
	DLO_r1.0ch03_22413278	85	2	1.56216	0.545595	0.352941	0.359862	0.361991	0.0192308
	DLO_r1.0ch03_22413380	80	2	1.78174	0.630581	0.375	0.43875	0.441509	0.145299
	DLO_r1.0ch03_22460729	90	2	1.8	0.636514	0.555556	0.444444	0.446927	-0.25
	DLO_r1.0ch03_22461148	89	2	1.99597	0.692137	0.595506	0.49899	0.501809	-0.193422
	DLO_r1.0ch03_22547100	74	2	1.58266	0.55479	0.243243	0.368152	0.370656	0.339286
	DLO_r1.0ch03_22811025	82	2	1.42639	0.475803	0.195122	0.298929	0.300763	0.347264
	DLO_r1.0ch03_22811048	84	2	1.71846	0.608833	0.404762	0.418084	0.420587	0.0318644
	DLO_r1.0ch03_22811094	81	2	1.9997	0.693071	0.567901	0.499924	0.503029	-0.135976
	DLO_r1.0ch03_22811104	81	2	1.90588	0.668248	0.481481	0.475309	0.478261	-0.012987
	DLO_r1.0ch03_22887095	79	2	1.93041	0.675011	0.658228	0.481974	0.485044	-0.365691
	DLO_r1.0ch03_23026283	90	2	1.98432	0.689191	0.6	0.496049	0.498821	-0.209557
	DLO_r1.0ch03_23026332	90	2	1.83486	0.647447	0.522222	0.455	0.457542	-0.147741
	DLO_r1.0ch03_23026365	90	2	1.99606	0.692159	0.6	0.499012	0.5018	-0.202375
	DLO_r1.0ch03_23026382	90	2	1.98432	0.689191	0.6	0.496049	0.498821	-0.209557
	DLO_r1.0ch03_23084852	85	2	1.86355	0.656078	0.494118	0.463391	0.466133	-0.0663082
	DLO_r1.0ch03_23084914	86	2	1.91606	0.671081	0.488372	0.478096	0.480892	-0.0214932
	DLO_r1.0ch03_23086304	90	2	1.58575	0.556149	0.111111	0.369383	0.371446	0.699198
	DLO_r1.0ch03_23086313	90	2	1.57144	0.549796	0.122222	0.363642	0.365673	0.663894
	DLO_r1.0ch03_23086390	89	2	1.70527	0.604052	0.247191	0.413584	0.415921	0.40232
	DLO_r1.0ch03_23361893	92	2	1.89182	0.664277	0.586957	0.471408	0.473984	-0.245113
	DLO_r1.0ch03_23364241	68	2	1.29815	0.390835	0.117647	0.229671	0.231373	0.487759
	DLO_r1.0ch03_23370215	88	2	1.98742	0.68998	0.579545	0.496836	0.499675	-0.166472
	DLO_r1.0ch03_23389587	79	2	1.79082	0.633549	0.531646	0.441596	0.444409	-0.203919
	DLO_r1.0ch03_23389602	78	2	1.53385	0.53237	0.346154	0.348044	0.350289	0.00543093
	DLO_r1.0ch03_23790814	82	2	1.6	0.562335	0.231707	0.375	0.377301	0.382114
	DLO_r1.0ch03_23790971	87	2	1.95632	0.681941	0.551724	0.488836	0.491662	-0.128649
	DLO_r1.0ch03_24001132	88	2	1.68568	0.596776	0.409091	0.406767	0.409091	-0.00571429
	DLO_r1.0ch03_24008457	77	2	1.49082	0.511017	0.155844	0.329229	0.331381	0.526639
	DLO_r1.0ch03_24008489	79	2	1.44434	0.486039	0.151899	0.307643	0.309603	0.50625
	DLO_r1.0ch03_24008491	76	2	1.54915	0.539594	0.302632	0.354484	0.356832	0.146276
	DLO_r1.0ch03_24008725	72	2	1.49223	0.51174	0.111111	0.329861	0.332168	0.663158
	DLO_r1.0ch03_24009796	80	2	1.99222	0.691193	0.5875	0.498047	0.501179	-0.179608
	DLO_r1.0ch03_24447094	68	2	1.6	0.562335	0.294118	0.375	0.377778	0.215686
	DLO_r1.0ch03_24447180	69	2	1.59071	0.55832	0.376812	0.371351	0.374061	-0.0147059
	DLO_r1.0ch03_24506704	73	2	1.77485	0.628307	0.479452	0.436573	0.439584	-0.0982162
	DLO_r1.0ch03_24506777	75	2	1.52253	0.526908	0.28	0.3432	0.345503	0.184149
	DLO_r1.0ch03_24506803	80	2	1.53551	0.533164	0.35	0.34875	0.350943	-0.00358423
	DLO_r1.0ch03_24552353	77	2	1.99865	0.69281	0.428571	0.499663	0.502928	0.142278
	DLO_r1.0ch03_24578124	79	2	1.94727	0.679546	0.531646	0.486461	0.489559	-0.0928854
	DLO_r1.0ch03_24578184	72	2	1.63533	0.577085	0.333333	0.388503	0.39122	0.142006
	DLO_r1.0ch03_24578794	80	2	1.45438	0.491615	0.2625	0.312422	0.314387	0.15979
	DLO_r1.0ch03_24602588	79	2	1.99968	0.693067	0.329114	0.49992	0.503104	0.341667
	DLO_r1.0ch03_24602806	83	2	1.98159	0.688495	0.373494	0.495355	0.498357	0.246007
	DLO_r1.0ch03_24602836	86	2	1.99326	0.691456	0.430233	0.49831	0.501224	0.136616
	DLO_r1.0ch03_24620182	93	2	1.83378	0.647113	0.591398	0.454677	0.457135	-0.300699
	DLO_r1.0ch03_24711803	80	2	1.56786	0.548181	0.1	0.362188	0.364465	0.7239
	DLO_r1.0ch03_24711837	85	2	1.93156	0.675325	0.411765	0.482284	0.485137	0.146219
	DLO_r1.0ch03_24711929	86	2	1.50985	0.520657	0.244186	0.337683	0.339657	0.276877
	DLO_r1.0ch03_24711931	79	2	1.99202	0.691143	0.253165	0.497997	0.501169	0.491634
	DLO_r1.0ch03_24754068	68	2	1.63739	0.577922	0.382353	0.389273	0.392157	0.0177778
	DLO_r1.0ch03_24799851	79	2	1.87954	0.66075	0.518987	0.467954	0.470934	-0.109057
	DLO_r1.0ch03_24799946	77	2	1.47396	0.502198	0.298701	0.321555	0.323657	0.0710726
	DLO_r1.0ch03_24799991	80	2	1.88235	0.661563	0.625	0.46875	0.471698	-0.333333
	DLO_r1.0ch03_24881382	79	2	1.39542	0.457288	0.240506	0.283368	0.285173	0.151258
	DLO_r1.0ch03_24881447	83	2	1.59228	0.559002	0.325301	0.37197	0.374224	0.125463
	DLO_r1.0ch03_24881449	82	2	1.8173	0.642001	0.536585	0.449732	0.452491	-0.193122
	DLO_r1.0ch03_24888226	92	2	1.78415	0.631373	0.521739	0.439509	0.44191	-0.187097
	DLO_r1.0ch03_25015472	90	2	1.92308	0.673012	0.511111	0.48	0.482682	-0.0648148
	DLO_r1.0ch03_25015549	89	2	1.92141	0.672553	0.41573	0.479548	0.482257	0.133079
	DLO_r1.0ch03_25015631	89	2	2	0.693147	0.460674	0.5	0.502825	0.0786517
	DLO_r1.0ch03_25325393	90	2	1.85673	0.654055	0.544444	0.46142	0.463998	-0.179933
	DLO_r1.0ch03_25387053	87	2	1.99974	0.693081	0.275862	0.499934	0.502824	0.448203
	DLO_r1.0ch03_25387111	88	2	1.99974	0.693083	0.238636	0.499935	0.502792	0.522666
	DLO_r1.0ch03_25387164	88	2	1.99897	0.692889	0.204545	0.499742	0.502597	0.590698
	DLO_r1.0ch03_25407486	73	2	1.59122	0.558541	0.328767	0.371552	0.374114	0.115152
	DLO_r1.0ch03_25483375	66	2	1.95512	0.681624	0.30303	0.488522	0.492251	0.379699
	DLO_r1.0ch03_25526709	86	2	1.33057	0.414556	0.0813953	0.248445	0.249898	0.672381
	DLO_r1.0ch03_25526755	88	2	1.91968	0.672079	0.477273	0.479081	0.481818	0.00377358
	DLO_r1.0ch03_25681501	85	2	1.48586	0.50845	0.247059	0.32699	0.328924	0.244444
	DLO_r1.0ch03_25681575	81	2	1.4163	0.469893	0.160494	0.293934	0.29576	0.45398
	DLO_r1.0ch03_25803037	87	2	1.70761	0.604907	0.471264	0.414388	0.416783	-0.137255
	DLO_r1.0ch03_25857494	84	2	1.81272	0.640561	0.559524	0.448342	0.451027	-0.247985
	DLO_r1.0ch03_26045866	88	2	1.79176	0.633856	0.5	0.44189	0.444416	-0.131502
	DLO_r1.0ch03_26046332	70	2	1.48914	0.510146	0.3	0.328469	0.330832	0.0866729
	DLO_r1.0ch03_26248394	70	2	1.2888	0.383662	0.0857143	0.224082	0.225694	0.617486
	DLO_r1.0ch03_26253644	90	2	1.92308	0.673012	0.577778	0.48	0.482682	-0.203704
	DLO_r1.0ch03_26338853	68	2	1.35343	0.430286	0.191176	0.261138	0.263072	0.267909
	DLO_r1.0ch03_26339022	68	2	1.67415	0.592397	0.382353	0.402682	0.405664	0.0504834
	DLO_r1.0ch03_26499177	71	2	1.99644	0.692254	0.507042	0.499107	0.502647	-0.0158983
	DLO_r1.0ch03_26521197	80	2	1.89321	0.664673	0.5875	0.471797	0.474764	-0.245239
	DLO_r1.0ch03_26526315	83	2	1.46746	0.498728	0.180723	0.318551	0.320482	0.432673
	DLO_r1.0ch03_26526420	86	2	1.47964	0.5052	0.174419	0.324162	0.326057	0.46194
	DLO_r1.0ch03_26526504	86	2	1.8665	0.656946	0.174419	0.464237	0.466952	0.62429
	DLO_r1.0ch03_26526558	77	2	1.67368	0.592216	0.038961	0.402513	0.405144	0.903206
	DLO_r1.0ch03_26526685	91	2	1.2699	0.368673	0.131868	0.212535	0.213709	0.379545
	DLO_r1.0ch03_26526713	87	2	1.26943	0.368297	0.126437	0.212247	0.213474	0.404295
	DLO_r1.0ch03_26526837	85	2	1.36462	0.437714	0.0823529	0.267197	0.268778	0.69179
	DLO_r1.0ch03_26526842	88	2	1.33656	0.418746	0.0909091	0.251808	0.253247	0.638974
	DLO_r1.0ch03_26526862	88	2	1.33656	0.418746	0.0909091	0.251808	0.253247	0.638974
	DLO_r1.0ch03_26594499	91	2	1.63495	0.576929	0.285714	0.388359	0.390505	0.264303
	DLO_r1.0ch03_26594648	91	2	1.64878	0.582492	0.296703	0.393491	0.395665	0.245972
	DLO_r1.0ch03_26735164	83	2	1.7689	0.626323	0.421687	0.434678	0.437313	0.0298881
	DLO_r1.0ch03_26797034	79	2	1.42798	0.476726	0.265823	0.299712	0.301621	0.113071
	DLO_r1.0ch03_26797063	79	2	1.36311	0.43672	0.21519	0.266384	0.26808	0.19218
	DLO_r1.0ch03_27116942	82	2	1.79116	0.633659	0.268293	0.441701	0.444411	0.392593
	DLO_r1.0ch03_27116991	85	2	1.9396	0.677494	0.329412	0.484429	0.487296	0.32
	DLO_r1.0ch03_27117023	81	2	1.99513	0.691927	0.259259	0.498781	0.501879	0.480214
[truncated: 12,850 more rows]

## Sheet: PCA
Heterozygosity, Fstatistics and Polymorphism by Population for Codominant Data
Data Sheet	Sheet1
Data Title	project_name
No. Loci	8095
No. Samples	19
No. Pops.	1
Sample Size, No. Alleles, No. Effective Alleles, Information Index, Observed Heterozygosity, Expected and Unbiased Expected Heterozygosity, and Fixation Index
Pop	Locus	N	Na	Ne	I	Ho	He	uHe	F
PCA	DLO_r1.0ch01_499736	17	2	1.40976	0.465999	0.235294	0.290657	0.299465	0.190476
	DLO_r1.0ch01_1364939	18	2	1.90588	0.668248	0.222222	0.475309	0.488889	0.532468
	DLO_r1.0ch01_1365046	19	2	1.97808	0.687597	0.368421	0.49446	0.507824	0.254902
	DLO_r1.0ch01_1398897	19	2	1.56616	0.547412	0.368421	0.361496	0.371266	-0.0191571
	DLO_r1.0ch01_1398920	19	2	1.56616	0.547412	0.368421	0.361496	0.371266	-0.0191571
	DLO_r1.0ch01_1451942	16	2	1.67869	0.59413	0.1875	0.404297	0.417339	0.536232
	DLO_r1.0ch01_1451988	16	2	1.67869	0.59413	0.3125	0.404297	0.417339	0.227053
	DLO_r1.0ch01_1451995	16	2	1.67869	0.59413	0.3125	0.404297	0.417339	0.227053
	DLO_r1.0ch01_1556997	17	2	1.89508	0.665204	0.0588235	0.472318	0.486631	0.875458
	DLO_r1.0ch01_1557001	17	2	1.12451	0.223718	0.117647	0.110727	0.114082	-0.0625
	DLO_r1.0ch01_1680040	18	2	1.3144	0.402941	0.277778	0.239198	0.246032	-0.16129
	DLO_r1.0ch01_1680318	18	2	1.73727	0.615498	0.5	0.424383	0.436508	-0.178182
	DLO_r1.0ch01_1680373	18	2	1.24615	0.348832	0.222222	0.197531	0.203175	-0.125
	DLO_r1.0ch01_1680395	17	2	1.48586	0.50845	0.294118	0.32699	0.336898	0.100529
	DLO_r1.0ch01_1792302	17	2	1.9727	0.686211	0.411765	0.49308	0.508021	0.164912
	DLO_r1.0ch01_2085989	13	2	1.55046	0.540204	0.307692	0.35503	0.369231	0.133333
	DLO_r1.0ch01_2086030	13	2	1.89888	0.666278	0.307692	0.473373	0.492308	0.35
	DLO_r1.0ch01_2180209	15	2	1.55709	0.543273	0.333333	0.357778	0.370115	0.068323
	DLO_r1.0ch01_2180638	18	2	1.6701	0.590842	0.444444	0.401235	0.412698	-0.107692
	DLO_r1.0ch01_2180662	18	2	1.5283	0.529706	0.333333	0.345679	0.355556	0.0357143
	DLO_r1.0ch01_2693022	19	2	1.91512	0.67082	0.473684	0.477839	0.490754	0.00869565
	DLO_r1.0ch01_2750454	18	2	1.3144	0.402941	0.166667	0.239198	0.246032	0.303226
	DLO_r1.0ch01_2755062	16	2	1.99222	0.691193	0.8125	0.498047	0.514113	-0.631373
	DLO_r1.0ch01_2755327	16	2	1.51929	0.525321	0.4375	0.341797	0.352823	-0.28
	DLO_r1.0ch01_3071568	15	2	1.47059	0.500402	0.266667	0.32	0.331034	0.166667
	DLO_r1.0ch01_3093666	19	2	1.99448	0.691761	0.736842	0.498615	0.512091	-0.477778
	DLO_r1.0ch01_3093770	19	2	1.99448	0.691761	0.736842	0.498615	0.512091	-0.477778
	DLO_r1.0ch01_3140738	18	2	1.73727	0.615498	0.0555556	0.424383	0.436508	0.869091
	DLO_r1.0ch01_3140814	18	2	1.5283	0.529706	0.222222	0.345679	0.355556	0.357143
	DLO_r1.0ch01_3269253	17	2	1.63739	0.577922	0.294118	0.389273	0.40107	0.244444
	DLO_r1.0ch01_3269290	18	2	1.97561	0.686962	0.555556	0.493827	0.507937	-0.125
	DLO_r1.0ch01_3269415	17	2	1.63739	0.577922	0.294118	0.389273	0.40107	0.244444
	DLO_r1.0ch01_3321026	18	2	2	0.693147	0.444444	0.5	0.514286	0.111111
	DLO_r1.0ch01_3769086	17	2	1.77846	0.629501	0.529412	0.437716	0.45098	-0.209486
	DLO_r1.0ch01_3769096	17	2	1.9396	0.677494	0.470588	0.484429	0.499109	0.0285714
	DLO_r1.0ch01_3769280	16	2	1.75342	0.621086	0.375	0.429688	0.443548	0.127273
	DLO_r1.0ch01_3813356	14	2	1.84906	0.651757	0.142857	0.459184	0.47619	0.688889
	DLO_r1.0ch01_3813541	17	2	1.56216	0.545595	0	0.359862	0.370766	1
	DLO_r1.0ch01_3935463	18	2	1.0571	0.126931	0.0555556	0.0540123	0.0555556	-0.0285714
	DLO_r1.0ch01_4115612	18	2	1.99385	0.691603	0.722222	0.498457	0.512698	-0.448916
	DLO_r1.0ch01_4400537	17	2	1.84076	0.649248	0.235294	0.456747	0.470588	0.484848
	DLO_r1.0ch01_5277751	16	2	1.28	0.37677	0.25	0.21875	0.225806	-0.142857
	DLO_r1.0ch01_5899797	16	2	1.88235	0.661563	0.5	0.46875	0.483871	-0.0666667
	DLO_r1.0ch01_6143565	18	2	1.5283	0.529706	0.222222	0.345679	0.355556	0.357143
	DLO_r1.0ch01_6143644	19	2	1.69882	0.60168	0.263158	0.411357	0.422475	0.360269
	DLO_r1.0ch01_6143665	17	2	1.84076	0.649248	0.470588	0.456747	0.470588	-0.030303
	DLO_r1.0ch01_6244213	15	2	1.72414	0.610864	0.2	0.42	0.434483	0.52381
	DLO_r1.0ch01_6244221	15	2	1.21951	0.325083	0.2	0.18	0.186207	-0.111111
	DLO_r1.0ch01_6295834	13	2	1.45064	0.489552	0.230769	0.310651	0.323077	0.257143
	DLO_r1.0ch01_6305961	18	2	1.5283	0.529706	0.222222	0.345679	0.355556	0.357143
	DLO_r1.0ch01_6339646	17	2	1.12451	0.223718	0	0.110727	0.114082	1
	DLO_r1.0ch01_6351120	17	2	1.19175	0.298436	0.0588235	0.1609	0.165775	0.634409
	DLO_r1.0ch01_6351146	17	2	1.63739	0.577922	0.176471	0.389273	0.40107	0.546667
	DLO_r1.0ch01_6351162	17	2	1.33487	0.417573	0.176471	0.250865	0.258467	0.296552
	DLO_r1.0ch01_6353656	18	2	1.99385	0.691603	0.5	0.498457	0.512698	-0.00309598
	DLO_r1.0ch01_6353693	18	2	1.97561	0.686962	0.333333	0.493827	0.507937	0.325
	DLO_r1.0ch01_6443770	15	2	1.30058	0.392674	0.133333	0.231111	0.23908	0.423077
	DLO_r1.0ch01_6512390	14	2	1.68966	0.59827	0.571429	0.408163	0.42328	-0.4
	DLO_r1.0ch01_6512449	16	2	1.4382	0.482578	0.125	0.304688	0.314516	0.589744
	DLO_r1.0ch01_6712238	18	2	1.5283	0.529706	0.222222	0.345679	0.355556	0.357143
	DLO_r1.0ch01_6712278	18	2	1.5283	0.529706	0.222222	0.345679	0.355556	0.357143
	DLO_r1.0ch01_6712304	15	2	1.99115	0.690923	0.133333	0.497778	0.514943	0.732143
	DLO_r1.0ch01_6816507	17	2	1.06055	0.132691	0.0588235	0.0570934	0.0588235	-0.030303
	DLO_r1.0ch01_6816527	17	2	1.48586	0.50845	0.0588235	0.32699	0.336898	0.820106
	DLO_r1.0ch01_6816572	17	2	1.9931	0.691416	0.235294	0.49827	0.513369	0.527778
	DLO_r1.0ch01_6816787	17	2	1.9931	0.691416	0.352941	0.49827	0.513369	0.291667
	DLO_r1.0ch01_6896964	13	2	1.82703	0.645033	0.0769231	0.452663	0.470769	0.830065
	DLO_r1.0ch01_7123123	12	2	1.70414	0.603637	0.25	0.413194	0.431159	0.394958
	DLO_r1.0ch01_7123177	13	2	1.89888	0.666278	0.153846	0.473373	0.492308	0.675
	DLO_r1.0ch01_7329279	15	2	1.14213	0.24493	0.133333	0.124444	0.128736	-0.0714286
	DLO_r1.0ch01_7415849	14	2	1.41516	0.46922	0.214286	0.293367	0.304233	0.269565
	DLO_r1.0ch01_7466985	12	2	1.88235	0.661563	0.25	0.46875	0.48913	0.466667
	DLO_r1.0ch01_7510469	19	2	1.49793	0.514653	0.105263	0.33241	0.341394	0.683333
	DLO_r1.0ch01_7510550	18	2	1.11724	0.214559	0	0.104938	0.107937	1
	DLO_r1.0ch01_7510560	18	2	1.24615	0.348832	0	0.197531	0.203175	1
	DLO_r1.0ch01_7510599	19	2	1.63348	0.576334	0.105263	0.387812	0.398293	0.728571
	DLO_r1.0ch01_7673129	14	2	1.6	0.562335	0.357143	0.375	0.388889	0.047619
	DLO_r1.0ch01_7673495	18	2	1.24615	0.348832	0.222222	0.197531	0.203175	-0.125
	DLO_r1.0ch01_8012444	18	2	1.8	0.636514	0.555556	0.444444	0.457143	-0.25
	DLO_r1.0ch01_8025649	16	2	1.88235	0.661563	0.5	0.46875	0.483871	-0.0666667
	DLO_r1.0ch01_8025650	16	2	1.88235	0.661563	0.75	0.46875	0.483871	-0.6
	DLO_r1.0ch01_8044348	15	2	1.38462	0.450561	0.2	0.277778	0.287356	0.28
	DLO_r1.0ch01_8088555	18	2	1.94595	0.679193	0.722222	0.486111	0.5	-0.485714
	DLO_r1.0ch01_8098053	12	2	1.38462	0.450561	0	0.277778	0.289855	1
	DLO_r1.0ch01_8116662	17	1	1	0	0	0	0	#N/A
	DLO_r1.0ch01_8116679	17	2	1.77846	0.629501	0.529412	0.437716	0.45098	-0.209486
	DLO_r1.0ch01_8116706	18	1	1	0	0	0	0	#N/A
	DLO_r1.0ch01_8307155	17	2	1.84076	0.649248	0.470588	0.456747	0.470588	-0.030303
	DLO_r1.0ch01_8392000	13	2	1.352	0.429323	0.153846	0.260355	0.270769	0.409091
	DLO_r1.0ch01_8392113	15	2	1.64234	0.579915	0.266667	0.391111	0.404598	0.318182
	DLO_r1.0ch01_8392132	15	2	1.64234	0.579915	0.266667	0.391111	0.404598	0.318182
	DLO_r1.0ch01_8392203	17	2	1.56216	0.545595	0.235294	0.359862	0.370766	0.346154
	DLO_r1.0ch01_8420729	18	2	2	0.693147	0.333333	0.5	0.514286	0.333333
	DLO_r1.0ch01_8562248	13	2	1.82703	0.645033	0.230769	0.452663	0.470769	0.490196
	DLO_r1.0ch01_8562273	15	2	1.64234	0.579915	0.266667	0.391111	0.404598	0.318182
	DLO_r1.0ch01_8562540	14	2	1.84906	0.651757	0.142857	0.459184	0.47619	0.688889
	DLO_r1.0ch01_8628182	19	2	1.29623	0.389377	0.157895	0.228532	0.234708	0.309091
	DLO_r1.0ch01_8628403	19	2	1.4297	0.477718	0.368421	0.300554	0.308677	-0.225806
	DLO_r1.0ch01_8680333	13	2	1.82703	0.645033	0.384615	0.452663	0.470769	0.150327
	DLO_r1.0ch01_8692363	17	2	1.89508	0.665204	0.294118	0.472318	0.486631	0.377289
	DLO_r1.0ch01_8692399	18	2	1.85673	0.654055	0.166667	0.46142	0.474603	0.638796
	DLO_r1.0ch01_8692418	16	2	1.20471	0.311129	0.1875	0.169922	0.175403	-0.103448
	DLO_r1.0ch01_8759212	14	2	1.77376	0.627942	0.357143	0.436224	0.452381	0.181287
	DLO_r1.0ch01_8759245	13	2	1.64878	0.582492	0.384615	0.393491	0.409231	0.0225564
	DLO_r1.0ch01_8759287	14	2	1.68966	0.59827	0.285714	0.408163	0.42328	0.3
	DLO_r1.0ch01_8790502	15	2	1.21951	0.325083	0.0666667	0.18	0.186207	0.62963
	DLO_r1.0ch01_8790886	15	2	1.30058	0.392674	0	0.231111	0.23908	1
	DLO_r1.0ch01_8838253	15	2	1.21951	0.325083	0.0666667	0.18	0.186207	0.62963
	DLO_r1.0ch01_8838342	15	2	1.64234	0.579915	0.4	0.391111	0.404598	-0.0227273
	DLO_r1.0ch01_8851506	17	2	1.9931	0.691416	0.352941	0.49827	0.513369	0.291667
	DLO_r1.0ch01_8851509	17	2	1.9931	0.691416	0.352941	0.49827	0.513369	0.291667
	DLO_r1.0ch01_8866445	12	2	1.8	0.636514	0.333333	0.444444	0.463768	0.25
	DLO_r1.0ch01_8899485	16	2	1.82206	0.643492	0.1875	0.451172	0.465726	0.584416
	DLO_r1.0ch01_8920737	19	2	1.99448	0.691761	0.210526	0.498615	0.512091	0.577778
	DLO_r1.0ch01_8920910	17	2	1.71006	0.605797	0	0.415225	0.427807	1
	DLO_r1.0ch01_8920919	17	2	2	0.693147	0.176471	0.5	0.515152	0.647059
	DLO_r1.0ch01_8921671	18	2	1.8	0.636514	0.444444	0.444444	0.457143	0
	DLO_r1.0ch01_8963958	14	2	1.96	0.682908	0.142857	0.489796	0.507937	0.708333
	DLO_r1.0ch01_8997125	17	2	1.9727	0.686211	0.647059	0.49308	0.508021	-0.312281
	DLO_r1.0ch01_8997175	18	2	1.99385	0.691603	0.611111	0.498457	0.512698	-0.226006
	DLO_r1.0ch01_8997396	16	2	1.99222	0.691193	0.4375	0.498047	0.514113	0.121569
	DLO_r1.0ch01_9105877	19	2	1.97808	0.687597	0.578947	0.49446	0.507824	-0.170868
	DLO_r1.0ch01_9105935	19	2	1.87047	0.65811	0.421053	0.465374	0.477952	0.0952381
	DLO_r1.0ch01_9106007	18	2	1.38462	0.450561	0.111111	0.277778	0.285714	0.6
	DLO_r1.0ch01_9130768	15	2	1.55709	0.543273	0.2	0.357778	0.370115	0.440994
	DLO_r1.0ch01_9130799	14	2	1.41516	0.46922	0.0714286	0.293367	0.304233	0.756522
	DLO_r1.0ch01_9229969	19	2	1.4297	0.477718	0.0526316	0.300554	0.308677	0.824885
	DLO_r1.0ch01_9229974	19	2	1.87047	0.65811	0.210526	0.465374	0.477952	0.547619
	DLO_r1.0ch01_9230014	18	2	1.6701	0.590842	0.333333	0.401235	0.412698	0.169231
	DLO_r1.0ch01_9230033	18	2	1.6	0.562335	0.388889	0.375	0.385714	-0.037037
	DLO_r1.0ch01_9275563	17	2	1.9727	0.686211	0.764706	0.49308	0.508021	-0.550877
	DLO_r1.0ch01_9275794	19	2	1.56616	0.547412	0.263158	0.361496	0.371266	0.272031
	DLO_r1.0ch01_9275889	19	2	1.56616	0.547412	0.263158	0.361496	0.371266	0.272031
	DLO_r1.0ch01_9390207	17	2	1.9396	0.677494	0.588235	0.484429	0.499109	-0.214286
	DLO_r1.0ch01_9441789	17	2	1.26201	0.362211	0	0.207612	0.213904	1
	DLO_r1.0ch01_9441804	17	2	1.56216	0.545595	0.117647	0.359862	0.370766	0.673077
	DLO_r1.0ch01_9441830	17	2	1.33487	0.417573	0.176471	0.250865	0.258467	0.296552
	DLO_r1.0ch01_9442004	16	2	1.88235	0.661563	0.25	0.46875	0.483871	0.466667
	DLO_r1.0ch01_9442018	16	2	1.75342	0.621086	0.25	0.429688	0.443548	0.418182
	DLO_r1.0ch01_9652861	15	2	1.14213	0.24493	0.133333	0.124444	0.128736	-0.0714286
	DLO_r1.0ch01_9689370	19	2	1.05401	0.121692	0.0526316	0.0512465	0.0526316	-0.027027
	DLO_r1.0ch01_9705805	18	2	1.45618	0.492604	0.277778	0.313272	0.322222	0.1133
	DLO_r1.0ch01_9705834	17	2	1.48586	0.50845	0.411765	0.32699	0.336898	-0.259259
	DLO_r1.0ch01_9705885	16	2	1.6	0.562335	0.5	0.375	0.387097	-0.333333
	DLO_r1.0ch01_9707957	15	2	1.92308	0.673012	0.4	0.48	0.496552	0.166667
	DLO_r1.0ch01_9707961	17	2	1.71006	0.605797	0.352941	0.415225	0.427807	0.15
	DLO_r1.0ch01_9715526	17	2	1.48586	0.50845	0.176471	0.32699	0.336898	0.460317
	DLO_r1.0ch01_9715555	16	2	1.75342	0.621086	0.5	0.429688	0.443548	-0.163636
	DLO_r1.0ch01_9950319	14	2	1.32432	0.410116	0.285714	0.244898	0.253968	-0.166667
	DLO_r1.0ch01_9950417	14	2	1.32432	0.410116	0	0.244898	0.253968	1
	DLO_r1.0ch01_9954025	19	2	1.91512	0.67082	0.473684	0.477839	0.490754	0.00869565
	DLO_r1.0ch01_9954037	18	2	1.94595	0.679193	0.5	0.486111	0.5	-0.0285714
	DLO_r1.0ch01_9954078	17	2	1.63739	0.577922	0.411765	0.389273	0.40107	-0.0577778
	DLO_r1.0ch01_10107322	17	2	1.48586	0.50845	0.294118	0.32699	0.336898	0.100529
	DLO_r1.0ch01_10121832	16	2	1.82206	0.643492	0.3125	0.451172	0.465726	0.307359
	DLO_r1.0ch01_10122021	16	2	1.67869	0.59413	0.1875	0.404297	0.417339	0.536232
	DLO_r1.0ch01_10171351	15	2	1.64234	0.579915	0.4	0.391111	0.404598	-0.0227273
	DLO_r1.0ch01_10193658	14	2	1.41516	0.46922	0.214286	0.293367	0.304233	0.269565
	DLO_r1.0ch01_10213854	17	2	1.77846	0.629501	0.411765	0.437716	0.45098	0.0592885
	DLO_r1.0ch01_10213862	17	2	1.56216	0.545595	0.352941	0.359862	0.370766	0.0192308
	DLO_r1.0ch01_10213886	17	2	1.63739	0.577922	0.411765	0.389273	0.40107	-0.0577778
	DLO_r1.0ch01_10213891	18	2	1.73727	0.615498	0.388889	0.424383	0.436508	0.0836364
	DLO_r1.0ch01_10239128	18	2	1.94595	0.679193	0.611111	0.486111	0.5	-0.257143
	DLO_r1.0ch01_10239209	19	2	1.95135	0.680629	0.526316	0.487535	0.500711	-0.0795455
	DLO_r1.0ch01_10239268	19	2	1.95135	0.680629	0.526316	0.487535	0.500711	-0.0795455
	DLO_r1.0ch01_10310238	16	2	1.93208	0.675465	0.3125	0.482422	0.497984	0.352227
	DLO_r1.0ch01_10310263	16	2	1.6	0.562335	0.25	0.375	0.387097	0.333333
	DLO_r1.0ch01_10310287	16	2	1.6	0.562335	0.25	0.375	0.387097	0.333333
	DLO_r1.0ch01_10310303	16	2	1.6	0.562335	0.25	0.375	0.387097	0.333333
	DLO_r1.0ch01_10310403	16	2	1.6	0.562335	0.25	0.375	0.387097	0.333333
	DLO_r1.0ch01_10310448	16	2	1.6	0.562335	0.25	0.375	0.387097	0.333333
	DLO_r1.0ch01_10405111	19	2	1.63348	0.576334	0.421053	0.387812	0.398293	-0.0857143
	DLO_r1.0ch01_10405161	18	2	1.99385	0.691603	0.5	0.498457	0.512698	-0.00309598
	DLO_r1.0ch01_10405227	19	2	1.63348	0.576334	0.421053	0.387812	0.398293	-0.0857143
	DLO_r1.0ch01_10405246	18	2	1.45618	0.492604	0.277778	0.313272	0.322222	0.1133
	DLO_r1.0ch01_10458355	15	2	1.14213	0.24493	0	0.124444	0.128736	1
	DLO_r1.0ch01_10610645	18	2	1.38462	0.450561	0.222222	0.277778	0.285714	0.2
	DLO_r1.0ch01_10610649	18	2	1.73727	0.615498	0.611111	0.424383	0.436508	-0.44
	DLO_r1.0ch01_10610653	18	2	1.8	0.636514	0.444444	0.444444	0.457143	0
	DLO_r1.0ch01_10610671	18	2	1.5283	0.529706	0.222222	0.345679	0.355556	0.357143
	DLO_r1.0ch01_10610709	18	2	1.85673	0.654055	0.5	0.46142	0.474603	-0.083612
	DLO_r1.0ch01_10650215	15	2	1.92308	0.673012	0.4	0.48	0.496552	0.166667
	DLO_r1.0ch01_10738060	19	2	1.69882	0.60168	0.368421	0.411357	0.422475	0.104377
	DLO_r1.0ch01_10738108	19	2	1.49793	0.514653	0.315789	0.33241	0.341394	0.05
	DLO_r1.0ch01_10840757	15	2	1.99115	0.690923	0.266667	0.497778	0.514943	0.464286
	DLO_r1.0ch01_10840838	15	2	1.99115	0.690923	0.266667	0.497778	0.514943	0.464286
	DLO_r1.0ch01_11317278	19	2	1.36226	0.436162	0.315789	0.265928	0.273115	-0.1875
	DLO_r1.0ch01_11317966	18	2	1.6	0.562335	0.388889	0.375	0.385714	-0.037037
	DLO_r1.0ch01_11318163	17	2	1.56216	0.545595	0.352941	0.359862	0.370766	0.0192308
	DLO_r1.0ch01_11318164	17	2	1.19175	0.298436	0.0588235	0.1609	0.165775	0.634409
	DLO_r1.0ch01_11318184	19	2	1.23208	0.336496	0.105263	0.188366	0.193457	0.441176
	DLO_r1.0ch01_11318195	19	2	1.49793	0.514653	0.315789	0.33241	0.341394	0.05
	DLO_r1.0ch01_11539110	18	2	1.73727	0.615498	0.5	0.424383	0.436508	-0.178182
	DLO_r1.0ch01_11730506	15	2	1.30058	0.392674	0	0.231111	0.23908	1
	DLO_r1.0ch01_11839085	16	2	1.35809	0.433399	0.1875	0.263672	0.272177	0.288889
	DLO_r1.0ch01_11839106	16	2	1.93208	0.675465	0.3125	0.482422	0.497984	0.352227
	DLO_r1.0ch01_11839170	16	2	1.99222	0.691193	0.6875	0.498047	0.514113	-0.380392
	DLO_r1.0ch01_11871709	11	2	1.76642	0.625491	0.272727	0.433884	0.454545	0.371429
	DLO_r1.0ch01_11901051	19	2	1.76098	0.623655	0.105263	0.432133	0.443812	0.75641
	DLO_r1.0ch01_11901115	19	2	1.63348	0.576334	0.105263	0.387812	0.398293	0.728571
	DLO_r1.0ch01_11901190	19	2	1.63348	0.576334	0.105263	0.387812	0.398293	0.728571
	DLO_r1.0ch01_11980591	18	2	1.6701	0.590842	0.444444	0.401235	0.412698	-0.107692
	DLO_r1.0ch01_11991886	19	2	1.99448	0.691761	0.210526	0.498615	0.512091	0.577778
	DLO_r1.0ch01_12033140	18	2	1.99385	0.691603	0.5	0.498457	0.512698	-0.00309598
	DLO_r1.0ch01_12054018	17	2	1.63739	0.577922	0.411765	0.389273	0.40107	-0.0577778
	DLO_r1.0ch01_12054476	16	2	1.67869	0.59413	0.3125	0.404297	0.417339	0.227053
	DLO_r1.0ch01_12252124	15	2	1.14213	0.24493	0	0.124444	0.128736	1
	DLO_r1.0ch01_12274844	18	2	1.73727	0.615498	0.388889	0.424383	0.436508	0.0836364
	DLO_r1.0ch01_12274971	17	2	1.9727	0.686211	0.529412	0.49308	0.508021	-0.0736842
	DLO_r1.0ch01_12701896	18	2	1.94595	0.679193	0.611111	0.486111	0.5	-0.257143
	DLO_r1.0ch01_12702337	18	2	1.99385	0.691603	0.5	0.498457	0.512698	-0.00309598
	DLO_r1.0ch01_12702357	19	2	2	0.693147	0.578947	0.5	0.513514	-0.157895
	DLO_r1.0ch01_12796635	18	2	1.97561	0.686962	0.555556	0.493827	0.507937	-0.125
	DLO_r1.0ch01_12990049	19	2	1.63348	0.576334	0.105263	0.387812	0.398293	0.728571
	DLO_r1.0ch01_12990205	17	2	1.19175	0.298436	0.0588235	0.1609	0.165775	0.634409
	DLO_r1.0ch01_12998407	18	2	1.45618	0.492604	0.0555556	0.313272	0.322222	0.82266
	DLO_r1.0ch01_13126770	15	2	1.64234	0.579915	0.266667	0.391111	0.404598	0.318182
	DLO_r1.0ch01_13127232	17	2	1.40976	0.465999	0.352941	0.290657	0.299465	-0.214286
	DLO_r1.0ch01_13127280	17	2	1.40976	0.465999	0.352941	0.290657	0.299465	-0.214286
	DLO_r1.0ch01_13128273	18	2	1.6	0.562335	0.277778	0.375	0.385714	0.259259
	DLO_r1.0ch01_13131264	14	2	1.6	0.562335	0.0714286	0.375	0.388889	0.809524
	DLO_r1.0ch01_13131265	15	2	1.30058	0.392674	0.133333	0.231111	0.23908	0.423077
	DLO_r1.0ch01_13131299	15	2	1.55709	0.543273	0.0666667	0.357778	0.370115	0.813665
	DLO_r1.0ch01_13131329	15	2	1.21951	0.325083	0.2	0.18	0.186207	-0.111111
	DLO_r1.0ch01_13131350	15	2	1.21951	0.325083	0.2	0.18	0.186207	-0.111111
	DLO_r1.0ch01_13131781	18	2	1.99385	0.691603	0.611111	0.498457	0.512698	-0.226006
	DLO_r1.0ch01_13267357	17	2	1.9727	0.686211	0.294118	0.49308	0.508021	0.403509
	DLO_r1.0ch01_13271654	11	2	1.5414	0.53596	0.0909091	0.35124	0.367965	0.741176
	DLO_r1.0ch01_13271918	17	2	1.9396	0.677494	0.235294	0.484429	0.499109	0.514286
	DLO_r1.0ch01_13271967	17	2	1.77846	0.629501	0.176471	0.437716	0.45098	0.596838
	DLO_r1.0ch01_13271985	17	2	1.9396	0.677494	0.352941	0.484429	0.499109	0.271429
	DLO_r1.0ch01_13288305	16	2	1.82206	0.643492	0.1875	0.451172	0.465726	0.584416
	DLO_r1.0ch01_13288316	16	2	1.6	0.562335	0.25	0.375	0.387097	0.333333
	DLO_r1.0ch01_13288319	15	2	1.47059	0.500402	0	0.32	0.331034	1
	DLO_r1.0ch01_13390096	19	2	1.11077	0.206192	0.105263	0.099723	0.102418	-0.0555556
	DLO_r1.0ch01_13390112	18	2	1.6701	0.590842	0.444444	0.401235	0.412698	-0.107692
	DLO_r1.0ch01_13390119	18	2	1.6701	0.590842	0.444444	0.401235	0.412698	-0.107692
	DLO_r1.0ch01_13390419	19	2	1.49793	0.514653	0.421053	0.33241	0.341394	-0.266667
	DLO_r1.0ch01_13396356	18	2	1.97561	0.686962	0.444444	0.493827	0.507937	0.1
	DLO_r1.0ch01_13433702	12	2	2	0.693147	0.333333	0.5	0.521739	0.333333
	DLO_r1.0ch01_13433725	16	2	1.28	0.37677	0.25	0.21875	0.225806	-0.142857
	DLO_r1.0ch01_13453662	16	2	1.75342	0.621086	0.375	0.429688	0.443548	0.127273
	DLO_r1.0ch01_13455077	16	2	1.88235	0.661563	0.5	0.46875	0.483871	-0.0666667
	DLO_r1.0ch01_13498707	13	2	1.95376	0.681266	0.230769	0.488166	0.507692	0.527273
	DLO_r1.0ch01_13498810	14	2	1.96	0.682908	0.142857	0.489796	0.507937	0.708333
	DLO_r1.0ch01_13520659	19	2	1.56616	0.547412	0.368421	0.361496	0.371266	-0.0191571
	DLO_r1.0ch01_13544792	10	2	1.92308	0.673012	0	0.48	0.505263	1
	DLO_r1.0ch01_13668463	17	2	1.63739	0.577922	0.176471	0.389273	0.40107	0.546667
	DLO_r1.0ch01_13668480	16	2	1.75342	0.621086	0.25	0.429688	0.443548	0.418182
	DLO_r1.0ch01_13668629	17	2	1.71006	0.605797	0.117647	0.415225	0.427807	0.716667
	DLO_r1.0ch01_13668643	17	2	1.63739	0.577922	0.176471	0.389273	0.40107	0.546667
	DLO_r1.0ch01_13668709	17	2	1.33487	0.417573	0.176471	0.250865	0.258467	0.296552
	DLO_r1.0ch01_13670332	15	2	1.14213	0.24493	0.133333	0.124444	0.128736	-0.0714286
	DLO_r1.0ch01_13670955	15	2	1.55709	0.543273	0.333333	0.357778	0.370115	0.068323
	DLO_r1.0ch01_13670967	16	2	1.51929	0.525321	0.0625	0.341797	0.352823	0.817143
	DLO_r1.0ch01_13671134	16	2	1.4382	0.482578	0	0.304688	0.314516	1
	DLO_r1.0ch01_13732037	18	2	1.45618	0.492604	0.277778	0.313272	0.322222	0.1133
	DLO_r1.0ch01_13824599	16	2	1.93208	0.675465	0.4375	0.482422	0.497984	0.0931174
	DLO_r1.0ch01_13825157	14	2	2	0.693147	0.428571	0.5	0.518519	0.142857
	DLO_r1.0ch01_13839379	19	2	1.97808	0.687597	0.473684	0.49446	0.507824	0.0420168
	DLO_r1.0ch01_13839550	14	2	1.6	0.562335	0.0714286	0.375	0.388889	0.809524
	DLO_r1.0ch01_13884285	12	2	1.70414	0.603637	0.416667	0.413194	0.431159	-0.00840336
	DLO_r1.0ch01_13884707	17	2	1.48586	0.50845	0.294118	0.32699	0.336898	0.100529
	DLO_r1.0ch01_13892751	17	2	1.77846	0.629501	0.294118	0.437716	0.45098	0.328063
	DLO_r1.0ch01_13984711	19	2	1.87047	0.65811	0.526316	0.465374	0.477952	-0.130952
	DLO_r1.0ch01_13995263	18	2	1.99385	0.691603	0.5	0.498457	0.512698	-0.00309598
	DLO_r1.0ch01_13995343	18	2	1.99385	0.691603	0.611111	0.498457	0.512698	-0.226006
	DLO_r1.0ch01_13995696	16	2	1.82206	0.643492	0.3125	0.451172	0.465726	0.307359
	DLO_r1.0ch01_13996076	16	2	1.35809	0.433399	0.1875	0.263672	0.272177	0.288889
	DLO_r1.0ch01_14009854	17	2	1.48586	0.50845	0.294118	0.32699	0.336898	0.100529
	DLO_r1.0ch01_14010069	17	2	1.40976	0.465999	0.352941	0.290657	0.299465	-0.214286
	DLO_r1.0ch01_14010103	16	2	1.99222	0.691193	0.5625	0.498047	0.514113	-0.129412
	DLO_r1.0ch01_14029917	19	2	1.91512	0.67082	0.578947	0.477839	0.490754	-0.211594
	DLO_r1.0ch01_14078473	16	2	1.88235	0.661563	0.5	0.46875	0.483871	-0.0666667
	DLO_r1.0ch01_14078887	17	2	1.89508	0.665204	0.529412	0.472318	0.486631	-0.120879
	DLO_r1.0ch01_14078907	15	2	1.86722	0.657158	0.466667	0.464444	0.48046	-0.00478469
	DLO_r1.0ch01_14078945	17	2	1.63739	0.577922	0.411765	0.389273	0.40107	-0.0577778
	DLO_r1.0ch01_14154462	18	2	1.94595	0.679193	0.388889	0.486111	0.5	0.2
	DLO_r1.0ch01_14154591	18	2	1.6	0.562335	0.5	0.375	0.385714	-0.333333
	DLO_r1.0ch01_14332654	17	2	2	0.693147	0.529412	0.5	0.515152	-0.0588235
	DLO_r1.0ch01_14360201	17	2	1.77846	0.629501	0.411765	0.437716	0.45098	0.0592885
	DLO_r1.0ch01_14369598	18	2	1.99385	0.691603	0.722222	0.498457	0.512698	-0.448916
	DLO_r1.0ch01_14369719	19	2	1.99448	0.691761	0.736842	0.498615	0.512091	-0.477778
	DLO_r1.0ch01_14369751	19	2	1.95135	0.680629	0.631579	0.487535	0.500711	-0.295455
	DLO_r1.0ch01_14494011	19	2	1.23208	0.336496	0.105263	0.188366	0.193457	0.441176
	DLO_r1.0ch01_14494096	19	2	1.87047	0.65811	0.631579	0.465374	0.477952	-0.357143
	DLO_r1.0ch01_14499862	19	2	1.29623	0.389377	0.157895	0.228532	0.234708	0.309091
	DLO_r1.0ch01_14501401	15	2	1.86722	0.657158	0.466667	0.464444	0.48046	-0.00478469
	DLO_r1.0ch01_14501411	15	2	1.55709	0.543273	0.333333	0.357778	0.370115	0.068323
	DLO_r1.0ch01_14586680	13	2	1.07987	0.163024	0.0769231	0.0739645	0.0769231	-0.04
	DLO_r1.0ch01_14620048	14	2	1.96	0.682908	0.428571	0.489796	0.507937	0.125
	DLO_r1.0ch01_14620054	14	2	1.96	0.682908	0.428571	0.489796	0.507937	0.125
	DLO_r1.0ch01_14620073	14	2	1.96	0.682908	0.428571	0.489796	0.507937	0.125
	DLO_r1.0ch01_14620083	12	2	1.6	0.562335	0.5	0.375	0.391304	-0.333333
	DLO_r1.0ch01_14620417	10	2	1.6	0.562335	0.3	0.375	0.394737	0.2
	DLO_r1.0ch01_14620428	14	2	1.41516	0.46922	0.214286	0.293367	0.304233	0.269565
	DLO_r1.0ch01_14652102	15	2	1.72414	0.610864	0.333333	0.42	0.434483	0.206349
	DLO_r1.0ch01_14652167	17	2	1.48586	0.50845	0.176471	0.32699	0.336898	0.460317
	DLO_r1.0ch01_14652445	16	2	1.6	0.562335	0.25	0.375	0.387097	0.333333
	DLO_r1.0ch01_14733822	15	2	1.96507	0.684232	0.333333	0.491111	0.508046	0.321267
	DLO_r1.0ch01_14733880	15	2	1.92308	0.673012	0.266667	0.48	0.496552	0.444444
	DLO_r1.0ch01_14733975	15	2	1.38462	0.450561	0.2	0.277778	0.287356	0.28
	DLO_r1.0ch01_14734005	15	2	1.8	0.636514	0.266667	0.444444	0.45977	0.4
	DLO_r1.0ch01_14736992	19	2	1.91512	0.67082	0.578947	0.477839	0.490754	-0.211594
	DLO_r1.0ch01_14910219	13	2	1.74227	0.617242	0.153846	0.426036	0.443077	0.638889
	DLO_r1.0ch01_14910259	18	2	1.38462	0.450561	0.333333	0.277778	0.285714	-0.2
	DLO_r1.0ch01_14910539	14	2	1.96	0.682908	0.285714	0.489796	0.507937	0.416667
	DLO_r1.0ch01_15062854	19	2	1.69882	0.60168	0.368421	0.411357	0.422475	0.104377
	DLO_r1.0ch01_15179519	15	2	1.99115	0.690923	0.266667	0.497778	0.514943	0.464286
	DLO_r1.0ch01_15289820	13	2	1.95376	0.681266	0.538462	0.488166	0.507692	-0.10303
	DLO_r1.0ch01_15401539	18	2	1.99385	0.691603	0.5	0.498457	0.512698	-0.00309598
	DLO_r1.0ch01_15494676	15	2	1.38462	0.450561	0.0666667	0.277778	0.287356	0.76
	DLO_r1.0ch01_15494776	18	2	1.24615	0.348832	0.111111	0.197531	0.203175	0.4375
	DLO_r1.0ch01_15494799	17	2	1.84076	0.649248	0.235294	0.456747	0.470588	0.484848
	DLO_r1.0ch01_15806890	16	2	1.6	0.562335	0.375	0.375	0.387097	0
	DLO_r1.0ch01_15809501	18	2	1.90588	0.668248	0.444444	0.475309	0.488889	0.0649351
	DLO_r1.0ch01_15809539	18	2	1.8	0.636514	0.333333	0.444444	0.457143	0.25
	DLO_r1.0ch01_15809573	17	2	1.9396	0.677494	0.352941	0.484429	0.499109	0.271429
	DLO_r1.0ch01_15977945	14	2	1.32432	0.410116	0.142857	0.244898	0.253968	0.416667
	DLO_r1.0ch01_16059567	15	2	1.14213	0.24493	0	0.124444	0.128736	1
	DLO_r1.0ch01_16059571	16	2	1.82206	0.643492	0.3125	0.451172	0.465726	0.307359
	DLO_r1.0ch01_16059850	17	2	1.48586	0.50845	0.294118	0.32699	0.336898	0.100529
	DLO_r1.0ch01_16079085	14	2	1.6	0.562335	0.0714286	0.375	0.388889	0.809524
	DLO_r1.0ch01_16079121	14	2	1.41516	0.46922	0.0714286	0.293367	0.304233	0.756522
	DLO_r1.0ch01_16079563	16	2	1.93208	0.675465	0.4375	0.482422	0.497984	0.0931174
	DLO_r1.0ch01_16079824	16	2	1.75342	0.621086	0.375	0.429688	0.443548	0.127273
	DLO_r1.0ch01_16114189	16	2	1.20471	0.311129	0.1875	0.169922	0.175403	-0.103448
	DLO_r1.0ch01_16128162	19	2	1.4297	0.477718	0.157895	0.300554	0.308677	0.474654
	DLO_r1.0ch01_16171732	14	2	1.50769	0.51958	0.285714	0.336735	0.349206	0.151515
	DLO_r1.0ch01_16225535	15	2	1.21951	0.325083	0.0666667	0.18	0.186207	0.62963
	DLO_r1.0ch01_16278495	19	2	1.56616	0.547412	0.263158	0.361496	0.371266	0.272031
	DLO_r1.0ch01_16389484	18	2	1.8	0.636514	0.333333	0.444444	0.457143	0.25
	DLO_r1.0ch01_16390770	19	2	1.81864	0.642422	0.578947	0.450139	0.462304	-0.286154
	DLO_r1.0ch01_16390808	19	2	1.97808	0.687597	0.578947	0.49446	0.507824	-0.170868
	DLO_r1.0ch01_16391179	19	2	1.76098	0.623655	0.421053	0.432133	0.443812	0.025641
	DLO_r1.0ch01_16457717	19	2	1.99448	0.691761	0.631579	0.498615	0.512091	-0.266667
	DLO_r1.0ch01_16609809	12	2	1.6	0.562335	0.166667	0.375	0.391304	0.555556
	DLO_r1.0ch01_16680350	13	2	1.07987	0.163024	0.0769231	0.0739645	0.0769231	-0.04
	DLO_r1.0ch01_16697671	17	2	1.63739	0.577922	0.176471	0.389273	0.40107	0.546667
	DLO_r1.0ch01_16786446	12	2	1.8	0.636514	0.333333	0.444444	0.463768	0.25
	DLO_r1.0ch01_16786852	17	2	1.71006	0.605797	0.352941	0.415225	0.427807	0.15
	DLO_r1.0ch01_16786992	18	2	1.8	0.636514	0.555556	0.444444	0.457143	-0.25
	DLO_r1.0ch01_16787014	18	2	1.45618	0.492604	0.388889	0.313272	0.322222	-0.241379
	DLO_r1.0ch01_16787049	18	2	1.73727	0.615498	0.611111	0.424383	0.436508	-0.44
	DLO_r1.0ch01_16820595	15	2	1.99115	0.690923	0.266667	0.497778	0.514943	0.464286
	DLO_r1.0ch01_16820617	15	2	1.99115	0.690923	0.266667	0.497778	0.514943	0.464286
	DLO_r1.0ch01_16820650	16	2	1.4382	0.482578	0.25	0.304688	0.314516	0.179487
	DLO_r1.0ch01_16820651	16	2	1.96923	0.685314	0.25	0.492188	0.508065	0.492063
	DLO_r1.0ch01_16820691	16	2	1.82206	0.643492	0.1875	0.451172	0.465726	0.584416
	DLO_r1.0ch01_16820698	16	2	1.35809	0.433399	0.3125	0.263672	0.272177	-0.185185
	DLO_r1.0ch01_16820828	15	2	1.55709	0.543273	0.2	0.357778	0.370115	0.440994
	DLO_r1.0ch01_16820895	15	2	1.99115	0.690923	0.266667	0.497778	0.514943	0.464286
	DLO_r1.0ch01_16820952	16	2	2	0.693147	0.25	0.5	0.516129	0.5
	DLO_r1.0ch01_16904958	19	2	1.87047	0.65811	0.631579	0.465374	0.477952	-0.357143
	DLO_r1.0ch01_16984230	15	2	1.72414	0.610864	0.333333	0.42	0.434483	0.206349
	DLO_r1.0ch01_16984250	15	2	1.86722	0.657158	0.333333	0.464444	0.48046	0.282297
	DLO_r1.0ch01_17079183	14	2	1.32432	0.410116	0.285714	0.244898	0.253968	-0.166667
	DLO_r1.0ch01_17094357	13	2	1.64878	0.582492	0.384615	0.393491	0.409231	0.0225564
	DLO_r1.0ch01_17131505	19	2	1.99448	0.691761	0.736842	0.498615	0.512091	-0.477778
	DLO_r1.0ch01_17131544	19	2	1.76098	0.623655	0.631579	0.432133	0.443812	-0.461538
	DLO_r1.0ch01_17298518	19	2	1.49793	0.514653	0.210526	0.33241	0.341394	0.366667
	DLO_r1.0ch01_17298648	19	2	2	0.693147	0.263158	0.5	0.513514	0.473684
	DLO_r1.0ch01_17326901	14	2	1.50769	0.51958	0.285714	0.336735	0.349206	0.151515
	DLO_r1.0ch01_17326902	14	2	1.50769	0.51958	0.285714	0.336735	0.349206	0.151515
	DLO_r1.0ch01_17326946	17	2	1.63739	0.577922	0.294118	0.389273	0.40107	0.244444
	DLO_r1.0ch01_17328304	15	2	1.96507	0.684232	0.333333	0.491111	0.508046	0.321267
	DLO_r1.0ch01_17347412	19	2	1.49793	0.514653	0.315789	0.33241	0.341394	0.05
	DLO_r1.0ch01_17488253	17	2	1.77846	0.629501	0.647059	0.437716	0.45098	-0.478261
	DLO_r1.0ch01_17489537	15	2	1.38462	0.450561	0.2	0.277778	0.287356	0.28
	DLO_r1.0ch01_17582579	14	2	1.9122	0.670009	0.0714286	0.477041	0.494709	0.850267
	DLO_r1.0ch01_17582621	15	2	1.96507	0.684232	0.0666667	0.491111	0.508046	0.864253
	DLO_r1.0ch01_17582675	14	2	1.41516	0.46922	0.0714286	0.293367	0.304233	0.756522
	DLO_r1.0ch01_17611522	13	2	1.74227	0.617242	0	0.426036	0.443077	1
	DLO_r1.0ch01_17797266	16	2	1.4382	0.482578	0.25	0.304688	0.314516	0.179487
	DLO_r1.0ch01_17797374	16	2	1.35809	0.433399	0.3125	0.263672	0.272177	-0.185185
	DLO_r1.0ch01_17835036	19	2	1.56616	0.547412	0.263158	0.361496	0.371266	0.272031
	DLO_r1.0ch01_17863758	19	2	1.91512	0.67082	0.473684	0.477839	0.490754	0.00869565
	DLO_r1.0ch01_17868743	17	2	1.89508	0.665204	0.294118	0.472318	0.486631	0.377289
	DLO_r1.0ch01_17868770	17	2	1.33487	0.417573	0.0588235	0.250865	0.258467	0.765517
	DLO_r1.0ch01_17868783	17	2	1.26201	0.362211	0	0.207612	0.213904	1
	DLO_r1.0ch01_17868899	15	2	1.21951	0.325083	0.0666667	0.18	0.186207	0.62963
	DLO_r1.0ch01_17898013	17	2	1.9727	0.686211	0.411765	0.49308	0.508021	0.164912
	DLO_r1.0ch01_17898051	17	2	1.40976	0.465999	0.352941	0.290657	0.299465	-0.214286
	DLO_r1.0ch01_17898063	16	2	1.96923	0.685314	0.625	0.492188	0.508065	-0.269841
	DLO_r1.0ch01_17898072	16	2	1.51929	0.525321	0.3125	0.341797	0.352823	0.0857143
	DLO_r1.0ch01_17911227	19	2	1.81864	0.642422	0.578947	0.450139	0.462304	-0.286154
	DLO_r1.0ch01_17911341	19	2	1.91512	0.67082	0.473684	0.477839	0.490754	0.00869565
	DLO_r1.0ch01_17931536	18	2	1.6	0.562335	0.5	0.375	0.385714	-0.333333
	DLO_r1.0ch01_18280956	15	2	1.38462	0.450561	0.0666667	0.277778	0.287356	0.76
	DLO_r1.0ch01_18317228	19	2	1.81864	0.642422	0.578947	0.450139	0.462304	-0.286154
	DLO_r1.0ch01_18372251	19	2	1.91512	0.67082	0.578947	0.477839	0.490754	-0.211594
	DLO_r1.0ch01_18372379	16	2	1.20471	0.311129	0.1875	0.169922	0.175403	-0.103448
	DLO_r1.0ch01_18417109	17	2	1.40976	0.465999	0.117647	0.290657	0.299465	0.595238
	DLO_r1.0ch01_18417221	17	2	1.77846	0.629501	0.529412	0.437716	0.45098	-0.209486
	DLO_r1.0ch01_18419780	17	2	1.89508	0.665204	0.294118	0.472318	0.486631	0.377289
	DLO_r1.0ch01_18419879	17	2	1.9931	0.691416	0.352941	0.49827	0.513369	0.291667
	DLO_r1.0ch01_18419908	17	2	1.9396	0.677494	0.352941	0.484429	0.499109	0.271429
	DLO_r1.0ch01_18419941	16	2	1.20471	0.311129	0.1875	0.169922	0.175403	-0.103448
	DLO_r1.0ch01_18420166	18	2	1.18033	0.286836	0.166667	0.152778	0.157143	-0.0909091
	DLO_r1.0ch01_18420199	18	2	1.90588	0.668248	0.222222	0.475309	0.488889	0.532468
	DLO_r1.0ch01_18420235	15	2	1.21951	0.325083	0.2	0.18	0.186207	-0.111111
	DLO_r1.0ch01_18441031	17	2	1.33487	0.417573	0.294118	0.250865	0.258467	-0.172414
	DLO_r1.0ch01_18441065	16	2	1.6	0.562335	0.5	0.375	0.387097	-0.333333
	DLO_r1.0ch01_18461395	13	2	1.16552	0.271189	0.153846	0.142012	0.147692	-0.0833333
	DLO_r1.0ch01_18538298	14	2	1.50769	0.51958	0	0.336735	0.349206	1
	DLO_r1.0ch01_18546228	16	2	1.82206	0.643492	0.1875	0.451172	0.465726	0.584416
	DLO_r1.0ch01_18599824	18	2	1.90588	0.668248	0.555556	0.475309	0.488889	-0.168831
	DLO_r1.0ch01_18686204	15	2	1.30058	0.392674	0.133333	0.231111	0.23908	0.423077
	DLO_r1.0ch01_18712561	18	2	1.6701	0.590842	0.555556	0.401235	0.412698	-0.384615
	DLO_r1.0ch01_18712589	18	2	1.85673	0.654055	0.722222	0.46142	0.474603	-0.565217
	DLO_r1.0ch01_18712780	16	2	1.93208	0.675465	0.3125	0.482422	0.497984	0.352227
	DLO_r1.0ch01_18712793	18	2	1.6	0.562335	0.388889	0.375	0.385714	-0.037037
	DLO_r1.0ch01_18712817	18	2	1.99385	0.691603	0.722222	0.498457	0.512698	-0.448916
	DLO_r1.0ch01_18712849	17	2	1.56216	0.545595	0.470588	0.359862	0.370766	-0.307692
	DLO_r1.0ch01_18713217	15	2	1.55709	0.543273	0.2	0.357778	0.370115	0.440994
	DLO_r1.0ch01_18714906	16	2	1.82206	0.643492	0.1875	0.451172	0.465726	0.584416
	DLO_r1.0ch01_18715191	18	2	1.11724	0.214559	0.111111	0.104938	0.107937	-0.0588235
	DLO_r1.0ch01_18715232	18	2	1.73727	0.615498	0.388889	0.424383	0.436508	0.0836364
	DLO_r1.0ch01_18715290	17	2	1.89508	0.665204	0.294118	0.472318	0.486631	0.377289
	DLO_r1.0ch01_18719129	19	2	1.36226	0.436162	0.315789	0.265928	0.273115	-0.1875
	DLO_r1.0ch01_18750087	18	2	1.97561	0.686962	0.777778	0.493827	0.507937	-0.575
	DLO_r1.0ch01_18750098	18	2	1.99385	0.691603	0.611111	0.498457	0.512698	-0.226006
	DLO_r1.0ch01_18750203	18	2	1.97561	0.686962	0.777778	0.493827	0.507937	-0.575
	DLO_r1.0ch01_18899230	19	2	1.36226	0.436162	0.315789	0.265928	0.273115	-0.1875
	DLO_r1.0ch01_18899434	19	2	1.49793	0.514653	0.210526	0.33241	0.341394	0.366667
	DLO_r1.0ch01_18899471	19	2	1.4297	0.477718	0.263158	0.300554	0.308677	0.124424
	DLO_r1.0ch01_18899472	19	2	1.36226	0.436162	0.210526	0.265928	0.273115	0.208333
	DLO_r1.0ch01_18899510	19	2	1.56616	0.547412	0.263158	0.361496	0.371266	0.272031
	DLO_r1.0ch01_18922947	15	2	1.55709	0.543273	0.0666667	0.357778	0.370115	0.813665
	DLO_r1.0ch01_18922948	15	2	1.55709	0.543273	0.0666667	0.357778	0.370115	0.813665
	DLO_r1.0ch01_18923058	17	2	1.48586	0.50845	0.176471	0.32699	0.336898	0.460317
	DLO_r1.0ch01_18923068	14	2	1.9122	0.670009	0.0714286	0.477041	0.494709	0.850267
	DLO_r1.0ch01_18923069	13	2	1.95376	0.681266	0.0769231	0.488166	0.507692	0.842424
	DLO_r1.0ch01_18923107	14	2	1.68966	0.59827	0.142857	0.408163	0.42328	0.65
	DLO_r1.0ch01_18923173	17	2	1.9727	0.686211	0.176471	0.49308	0.508021	0.642105
	DLO_r1.0ch01_18925768	17	2	1.89508	0.665204	0.176471	0.472318	0.486631	0.626374
	DLO_r1.0ch01_18926055	18	2	1.85673	0.654055	0.166667	0.46142	0.474603	0.638796
	DLO_r1.0ch01_18978164	18	2	1.45618	0.492604	0.277778	0.313272	0.322222	0.1133
	DLO_r1.0ch01_18978178	17	2	1.9396	0.677494	0.470588	0.484429	0.499109	0.0285714
	DLO_r1.0ch01_18978227	16	2	1.35809	0.433399	0.1875	0.263672	0.272177	0.288889
	DLO_r1.0ch01_19016894	13	2	1.352	0.429323	0.153846	0.260355	0.270769	0.409091
	DLO_r1.0ch01_19016901	13	2	1.16552	0.271189	0	0.142012	0.147692	1
	DLO_r1.0ch01_19017179	18	2	1.5283	0.529706	0.222222	0.345679	0.355556	0.357143
	DLO_r1.0ch01_19029918	14	2	1.07397	0.154076	0.0714286	0.0688776	0.0714286	-0.037037
	DLO_r1.0ch01_19051386	18	2	1.3144	0.402941	0.277778	0.239198	0.246032	-0.16129
	DLO_r1.0ch01_19051767	18	2	1.6701	0.590842	0.333333	0.401235	0.412698	0.169231
	DLO_r1.0ch01_19051910	16	2	1.4382	0.482578	0.375	0.304688	0.314516	-0.230769
	DLO_r1.0ch01_19095021	19	2	1.97808	0.687597	0.473684	0.49446	0.507824	0.0420168
	DLO_r1.0ch01_19095027	19	2	1.11077	0.206192	0.105263	0.099723	0.102418	-0.0555556
	DLO_r1.0ch01_19095071	19	2	1.11077	0.206192	0.105263	0.099723	0.102418	-0.0555556
	DLO_r1.0ch01_19095162	19	2	1.91512	0.67082	0.368421	0.477839	0.490754	0.228986
	DLO_r1.0ch01_19095165	19	2	1.36226	0.436162	0.315789	0.265928	0.273115	-0.1875
	DLO_r1.0ch01_19095186	19	2	1.29623	0.389377	0.263158	0.228532	0.234708	-0.151515
	DLO_r1.0ch01_19095196	19	2	1.76098	0.623655	0.315789	0.432133	0.443812	0.269231
	DLO_r1.0ch01_19116763	17	2	1.9396	0.677494	0.470588	0.484429	0.499109	0.0285714
	DLO_r1.0ch01_19116767	17	2	1.40976	0.465999	0.352941	0.290657	0.299465	-0.214286
	DLO_r1.0ch01_19116774	17	2	1.63739	0.577922	0.411765	0.389273	0.40107	-0.0577778
	DLO_r1.0ch01_19124835	19	2	1.23208	0.336496	0	0.188366	0.193457	1
	DLO_r1.0ch01_19124849	19	2	1.4297	0.477718	0.368421	0.300554	0.308677	-0.225806
	DLO_r1.0ch01_19124850	18	2	1.45618	0.492604	0.388889	0.313272	0.322222	-0.241379
	DLO_r1.0ch01_19124851	19	2	1.49793	0.514653	0.315789	0.33241	0.341394	0.05
	DLO_r1.0ch01_19124906	19	2	1.95135	0.680629	0.526316	0.487535	0.500711	-0.0795455
	DLO_r1.0ch01_19126522	17	2	1.89508	0.665204	0.294118	0.472318	0.486631	0.377289
	DLO_r1.0ch01_19126545	17	2	1.71006	0.605797	0.235294	0.415225	0.427807	0.433333
	DLO_r1.0ch01_19126570	17	2	1.48586	0.50845	0.176471	0.32699	0.336898	0.460317
	DLO_r1.0ch01_19166584	15	2	1.21951	0.325083	0.2	0.18	0.186207	-0.111111
	DLO_r1.0ch01_19173891	13	2	1.45064	0.489552	0.0769231	0.310651	0.323077	0.752381
	DLO_r1.0ch01_19254087	16	2	1.67869	0.59413	0.4375	0.404297	0.417339	-0.0821256
	DLO_r1.0ch01_19296172	12	2	1.49223	0.51174	0.25	0.329861	0.344203	0.242105
	DLO_r1.0ch01_19391441	19	2	1.29623	0.389377	0.263158	0.228532	0.234708	-0.151515
	DLO_r1.0ch01_19404828	17	2	1.9727	0.686211	0.411765	0.49308	0.508021	0.164912
	DLO_r1.0ch01_19405314	19	2	1.49793	0.514653	0.210526	0.33241	0.341394	0.366667
	DLO_r1.0ch01_19440872	16	2	1.99222	0.691193	0.4375	0.498047	0.514113	0.121569
	DLO_r1.0ch01_19559187	18	2	1.97561	0.686962	0.666667	0.493827	0.507937	-0.35
	DLO_r1.0ch01_19561473	19	2	1.29623	0.389377	0.157895	0.228532	0.234708	0.309091
	DLO_r1.0ch01_19561521	19	2	1.11077	0.206192	0.105263	0.099723	0.102418	-0.0555556
	DLO_r1.0ch01_19563089	18	2	1.94595	0.679193	0.388889	0.486111	0.5	0.2
	DLO_r1.0ch01_19563130	19	2	1.69882	0.60168	0.157895	0.411357	0.422475	0.616162
	DLO_r1.0ch01_19563200	16	2	1.88235	0.661563	0.125	0.46875	0.483871	0.733333
	DLO_r1.0ch01_19563215	18	2	1.8	0.636514	0.111111	0.444444	0.457143	0.75
	DLO_r1.0ch01_19645677	16	2	1.13274	0.233792	0.125	0.117188	0.120968	-0.0666667
	DLO_r1.0ch01_19673697	18	2	1.73727	0.615498	0.388889	0.424383	0.436508	0.0836364
	DLO_r1.0ch01_19677063	17	2	1.9396	0.677494	0.470588	0.484429	0.499109	0.0285714
	DLO_r1.0ch01_19681023	17	2	1.26201	0.362211	0.117647	0.207612	0.213904	0.433333
	DLO_r1.0ch01_19877009	15	2	1.38462	0.450561	0.2	0.277778	0.287356	0.28
	DLO_r1.0ch01_19877576	18	2	1.97561	0.686962	0.444444	0.493827	0.507937	0.1
	DLO_r1.0ch01_19877596	18	2	1.73727	0.615498	0.611111	0.424383	0.436508	-0.44
	DLO_r1.0ch01_19901321	16	2	1.99222	0.691193	0.4375	0.498047	0.514113	0.121569
	DLO_r1.0ch01_19920221	19	2	1.91512	0.67082	0.684211	0.477839	0.490754	-0.431884
	DLO_r1.0ch01_20048295	17	2	1.89508	0.665204	0.0588235	0.472318	0.486631	0.875458
	DLO_r1.0ch01_20198819	19	2	1.81864	0.642422	0.684211	0.450139	0.462304	-0.52
	DLO_r1.0ch01_20264757	19	2	1.69882	0.60168	0.157895	0.411357	0.422475	0.616162
	DLO_r1.0ch01_20264855	19	2	1.87047	0.65811	0.315789	0.465374	0.477952	0.321429
	DLO_r1.0ch01_20382695	15	2	1.47059	0.500402	0.133333	0.32	0.331034	0.583333
	DLO_r1.0ch01_20382770	15	2	1.96507	0.684232	0.333333	0.491111	0.508046	0.321267
	DLO_r1.0ch01_20478679	19	2	1.63348	0.576334	0.315789	0.387812	0.398293	0.185714
	DLO_r1.0ch01_20595760	15	2	2	0.693147	0.466667	0.5	0.517241	0.0666667
	DLO_r1.0ch01_20595785	15	2	1.86722	0.657158	0.6	0.464444	0.48046	-0.291866
	DLO_r1.0ch01_20632273	18	2	1.8	0.636514	0.555556	0.444444	0.457143	-0.25
	DLO_r1.0ch01_20632509	18	2	1.8	0.636514	0.444444	0.444444	0.457143	0
	DLO_r1.0ch01_20690262	17	2	1.56216	0.545595	0.235294	0.359862	0.370766	0.346154
	DLO_r1.0ch01_20726238	16	2	1.93208	0.675465	0.5625	0.482422	0.497984	-0.165992
	DLO_r1.0ch01_20726297	18	2	1.94595	0.679193	0.611111	0.486111	0.5	-0.257143
	DLO_r1.0ch01_20726566	19	2	1.63348	0.576334	0.421053	0.387812	0.398293	-0.0857143
	DLO_r1.0ch01_20753238	14	2	1.23659	0.3405	0.0714286	0.191327	0.198413	0.626667
	DLO_r1.0ch01_20885191	17	2	1.63739	0.577922	0.411765	0.389273	0.40107	-0.0577778
	DLO_r1.0ch01_20896115	17	2	1.9396	0.677494	0.470588	0.484429	0.499109	0.0285714
	DLO_r1.0ch01_20896139	17	2	1.89508	0.665204	0.411765	0.472318	0.486631	0.128205
	DLO_r1.0ch01_20896265	19	2	1.99448	0.691761	0.526316	0.498615	0.512091	-0.0555556
	DLO_r1.0ch01_20896319	19	2	1.99448	0.691761	0.631579	0.498615	0.512091	-0.266667
	DLO_r1.0ch01_20896326	19	2	2	0.693147	0.578947	0.5	0.513514	-0.157895
	DLO_r1.0ch01_20896416	18	2	1.90588	0.668248	0.666667	0.475309	0.488889	-0.402597
	DLO_r1.0ch01_21251483	15	2	1.8	0.636514	0.266667	0.444444	0.45977	0.4
	DLO_r1.0ch01_21382592	17	2	1.9931	0.691416	0.705882	0.49827	0.513369	-0.416667
	DLO_r1.0ch01_21382599	17	2	1.84076	0.649248	0.470588	0.456747	0.470588	-0.030303
	DLO_r1.0ch01_21436271	19	2	1.76098	0.623655	0.526316	0.432133	0.443812	-0.217949
	DLO_r1.0ch01_21436386	19	2	1.49793	0.514653	0.421053	0.33241	0.341394	-0.266667
	DLO_r1.0ch01_21455494	19	2	1.63348	0.576334	0.421053	0.387812	0.398293	-0.0857143
	DLO_r1.0ch01_21644487	16	2	1.75342	0.621086	0.25	0.429688	0.443548	0.418182
	DLO_r1.0ch01_21699725	18	2	1.99385	0.691603	0.5	0.498457	0.512698	-0.00309598
	DLO_r1.0ch01_21738263	14	2	1.50769	0.51958	0.142857	0.336735	0.349206	0.575758
	DLO_r1.0ch01_21738290	14	2	1.96	0.682908	0.285714	0.489796	0.507937	0.416667
	DLO_r1.0ch01_21870372	13	2	1.74227	0.617242	0.153846	0.426036	0.443077	0.638889
	DLO_r1.0ch01_21870381	11	2	1.98361	0.689009	0	0.495868	0.519481	1
	DLO_r1.0ch01_21910474	18	2	1.3144	0.402941	0.277778	0.239198	0.246032	-0.16129
	DLO_r1.0ch01_21987312	17	2	1.63739	0.577922	0.529412	0.389273	0.40107	-0.36
	DLO_r1.0ch01_22167496	19	2	1.63348	0.576334	0.526316	0.387812	0.398293	-0.357143
	DLO_r1.0ch01_22167506	19	2	1.49793	0.514653	0.421053	0.33241	0.341394	-0.266667
	DLO_r1.0ch01_22167585	19	2	1.76098	0.623655	0.315789	0.432133	0.443812	0.269231
	DLO_r1.0ch01_22167868	15	2	1.86722	0.657158	0.466667	0.464444	0.48046	-0.00478469
	DLO_r1.0ch01_22191306	18	2	1.97561	0.686962	0.555556	0.493827	0.507937	-0.125
	DLO_r1.0ch01_22254921	18	2	1.99385	0.691603	0.722222	0.498457	0.512698	-0.448916
	DLO_r1.0ch01_22254970	18	2	1.90588	0.668248	0.444444	0.475309	0.488889	0.0649351
	DLO_r1.0ch01_22279532	18	2	1.5283	0.529706	0.333333	0.345679	0.355556	0.0357143
	DLO_r1.0ch01_22279706	17	2	1.63739	0.577922	0.411765	0.389273	0.40107	-0.0577778
	DLO_r1.0ch01_22279764	18	2	1.5283	0.529706	0.333333	0.345679	0.355556	0.0357143
	DLO_r1.0ch01_22281233	18	2	1.5283	0.529706	0.222222	0.345679	0.355556	0.357143
	DLO_r1.0ch01_22281404	16	2	1.99222	0.691193	0.0625	0.498047	0.514113	0.87451
	DLO_r1.0ch01_22396970	18	2	1.94595	0.679193	0.611111	0.486111	0.5	-0.257143
	DLO_r1.0ch01_22438618	13	2	1.82703	0.645033	0.0769231	0.452663	0.470769	0.830065
	DLO_r1.0ch01_22696276	19	2	1.97808	0.687597	0.368421	0.49446	0.507824	0.254902
	DLO_r1.0ch01_22696280	19	2	1.87047	0.65811	0.315789	0.465374	0.477952	0.321429
	DLO_r1.0ch01_22696308	19	2	1.95135	0.680629	0.421053	0.487535	0.500711	0.136364
	DLO_r1.0ch01_22708126	18	2	1.97561	0.686962	0.444444	0.493827	0.507937	0.1
	DLO_r1.0ch01_22708138	18	2	1.97561	0.686962	0.444444	0.493827	0.507937	0.1
	DLO_r1.0ch01_22708145	18	2	1.6701	0.590842	0.222222	0.401235	0.412698	0.446154
	DLO_r1.0ch01_22708169	18	2	1.6701	0.590842	0.222222	0.401235	0.412698	0.446154
	DLO_r1.0ch01_22753342	17	2	1.9931	0.691416	0.588235	0.49827	0.513369	-0.180556
	DLO_r1.0ch01_22799942	17	2	1.89508	0.665204	0.411765	0.472318	0.486631	0.128205
	DLO_r1.0ch01_22799945	17	2	1.33487	0.417573	0.294118	0.250865	0.258467	-0.172414
	DLO_r1.0ch01_22864170	17	2	1.71006	0.605797	0.352941	0.415225	0.427807	0.15
	DLO_r1.0ch01_22864205	18	2	1.3144	0.402941	0.0555556	0.239198	0.246032	0.767742
	DLO_r1.0ch01_22890591	15	2	1.47059	0.500402	0.266667	0.32	0.331034	0.166667
	DLO_r1.0ch01_22890749	15	2	1.55709	0.543273	0.333333	0.357778	0.370115	0.068323
	DLO_r1.0ch01_22910485	19	2	1.69882	0.60168	0.263158	0.411357	0.422475	0.360269
	DLO_r1.0ch01_22910517	19	2	1.69882	0.60168	0.263158	0.411357	0.422475	0.360269
	DLO_r1.0ch01_22932031	15	2	2	0.693147	0.733333	0.5	0.517241	-0.466667
	DLO_r1.0ch01_22932052	15	2	1.86722	0.657158	0.333333	0.464444	0.48046	0.282297
	DLO_r1.0ch01_22932525	17	2	1.9727	0.686211	0.647059	0.49308	0.508021	-0.312281
	DLO_r1.0ch01_22932593	17	2	1.89508	0.665204	0.529412	0.472318	0.486631	-0.120879
	DLO_r1.0ch01_22936964	16	2	1.99222	0.691193	0.1875	0.498047	0.514113	0.623529
	DLO_r1.0ch01_22937224	16	2	1.93208	0.675465	0.1875	0.482422	0.497984	0.611336
	DLO_r1.0ch01_22937289	15	2	1.96507	0.684232	0.2	0.491111	0.508046	0.59276
	DLO_r1.0ch01_22995717	17	2	1.63739	0.577922	0.294118	0.389273	0.40107	0.244444
	DLO_r1.0ch01_23003351	15	2	1.86722	0.657158	0.333333	0.464444	0.48046	0.282297
	DLO_r1.0ch01_23082555	14	2	1.84906	0.651757	0.571429	0.459184	0.47619	-0.244444
	DLO_r1.0ch01_23082594	17	2	1.71006	0.605797	0.588235	0.415225	0.427807	-0.416667
	DLO_r1.0ch01_23101908	14	2	1.9122	0.670009	0.357143	0.477041	0.494709	0.251337
	DLO_r1.0ch01_23153727	10	2	1.92308	0.673012	0	0.48	0.505263	1
	DLO_r1.0ch01_23154013	14	2	2	0.693147	0.142857	0.5	0.518519	0.714286
	DLO_r1.0ch01_23237399	12	2	1.8	0.636514	0.333333	0.444444	0.463768	0.25
	DLO_r1.0ch01_23237496	13	2	1.98824	0.690186	0.461538	0.497041	0.516923	0.0714286
	DLO_r1.0ch01_23237511	15	2	1.06888	0.146145	0.0666667	0.0644444	0.0666667	-0.0344828
	DLO_r1.0ch01_23349743	15	2	1.47059	0.500402	0.4	0.32	0.331034	-0.25
	DLO_r1.0ch01_23349757	15	2	1.86722	0.657158	0.466667	0.464444	0.48046	-0.00478469
	DLO_r1.0ch01_23349829	15	2	1.86722	0.657158	0.466667	0.464444	0.48046	-0.00478469
	DLO_r1.0ch01_23350113	15	2	1.55709	0.543273	0.333333	0.357778	0.370115	0.068323
	DLO_r1.0ch01_23350194	16	2	1.67869	0.59413	0.3125	0.404297	0.417339	0.227053
	DLO_r1.0ch01_23354456	18	2	1.90588	0.668248	0.444444	0.475309	0.488889	0.0649351
	DLO_r1.0ch01_23355271	18	2	1.73727	0.615498	0.611111	0.424383	0.436508	-0.44
	DLO_r1.0ch01_23355414	17	2	1.9727	0.686211	0.411765	0.49308	0.508021	0.164912
	DLO_r1.0ch01_23355439	15	2	1.8	0.636514	0.266667	0.444444	0.45977	0.4
	DLO_r1.0ch01_23368987	18	2	1.99385	0.691603	0.833333	0.498457	0.512698	-0.671827
	DLO_r1.0ch01_23449416	14	1	1	0	0	0	0	#N/A
	DLO_r1.0ch01_23541937	18	2	1.24615	0.348832	0.111111	0.197531	0.203175	0.4375
	DLO_r1.0ch01_23541938	18	2	1.11724	0.214559	0	0.104938	0.107937	1
	DLO_r1.0ch01_23672693	19	2	1.23208	0.336496	0.105263	0.188366	0.193457	0.441176
	DLO_r1.0ch01_23692362	17	2	1.9396	0.677494	0.470588	0.484429	0.499109	0.0285714
	DLO_r1.0ch01_23788584	17	2	2	0.693147	0.529412	0.5	0.515152	-0.0588235
	DLO_r1.0ch01_23788986	17	2	1.89508	0.665204	0.411765	0.472318	0.486631	0.128205
	DLO_r1.0ch01_23853705	19	2	1.87047	0.65811	0.526316	0.465374	0.477952	-0.130952
	DLO_r1.0ch01_23883472	16	2	1.35809	0.433399	0.1875	0.263672	0.272177	0.288889
	DLO_r1.0ch01_23899345	13	2	1.82703	0.645033	0.230769	0.452663	0.470769	0.490196
	DLO_r1.0ch01_23927953	18	2	1.85673	0.654055	0.5	0.46142	0.474603	-0.083612
	DLO_r1.0ch01_23946776	16	2	1.93208	0.675465	0.4375	0.482422	0.497984	0.0931174
	DLO_r1.0ch01_23960669	16	2	1.6	0.562335	0.25	0.375	0.387097	0.333333
	DLO_r1.0ch01_23960717	15	2	1.86722	0.657158	0.2	0.464444	0.48046	0.569378
	DLO_r1.0ch01_23961149	11	2	1.98361	0.689009	0.181818	0.495868	0.519481	0.633333
	DLO_r1.0ch01_24044477	17	2	1.9931	0.691416	0.588235	0.49827	0.513369	-0.180556
	DLO_r1.0ch01_24214635	14	2	1.77376	0.627942	0.5	0.436224	0.452381	-0.146199
	DLO_r1.0ch01_24338355	11	2	1.76642	0.625491	0.272727	0.433884	0.454545	0.371429
	DLO_r1.0ch01_24424397	14	2	1.50769	0.51958	0.142857	0.336735	0.349206	0.575758
	DLO_r1.0ch01_24424554	14	2	1.50769	0.51958	0.142857	0.336735	0.349206	0.575758
	DLO_r1.0ch01_24518060	18	2	2	0.693147	0.444444	0.5	0.514286	0.111111
	DLO_r1.0ch01_24919458	19	2	1.63348	0.576334	0.315789	0.387812	0.398293	0.185714
	DLO_r1.0ch01_24919562	19	2	1.4297	0.477718	0.263158	0.300554	0.308677	0.124424
	DLO_r1.0ch01_24919567	19	2	1.36226	0.436162	0.315789	0.265928	0.273115	-0.1875
	DLO_r1.0ch01_24919613	19	2	1.4297	0.477718	0.263158	0.300554	0.308677	0.124424
	DLO_r1.0ch01_24919616	19	2	1.69882	0.60168	0.263158	0.411357	0.422475	0.360269
	DLO_r1.0ch01_25008382	19	2	1.81864	0.642422	0.263158	0.450139	0.462304	0.415385
	DLO_r1.0ch01_25144245	19	2	1.36226	0.436162	0.315789	0.265928	0.273115	-0.1875
	DLO_r1.0ch01_25182539	11	2	1.86154	0.655482	0	0.46281	0.484848	1
	DLO_r1.0ch01_25182558	12	2	1.28	0.37677	0.0833333	0.21875	0.228261	0.619048
	DLO_r1.0ch01_25182643	12	2	1.38462	0.450561	0.166667	0.277778	0.289855	0.4
	DLO_r1.0ch01_25182645	11	2	1.5414	0.53596	0.0909091	0.35124	0.367965	0.741176
	DLO_r1.0ch01_25182658	12	2	1.28	0.37677	0.0833333	0.21875	0.228261	0.619048
	DLO_r1.0ch01_25182679	13	2	1.45064	0.489552	0.0769231	0.310651	0.323077	0.752381
	DLO_r1.0ch01_25311988	18	2	1.97561	0.686962	0.555556	0.493827	0.507937	-0.125
	DLO_r1.0ch01_25312007	18	2	1.99385	0.691603	0.5	0.498457	0.512698	-0.00309598
	DLO_r1.0ch01_25383078	14	2	1.84906	0.651757	0.142857	0.459184	0.47619	0.688889
	DLO_r1.0ch01_25577593	14	2	1.96	0.682908	0.285714	0.489796	0.507937	0.416667
	DLO_r1.0ch01_25578044	17	2	1.40976	0.465999	0.235294	0.290657	0.299465	0.190476
	DLO_r1.0ch01_25578153	19	2	1.17018	0.276191	0.157895	0.145429	0.14936	-0.0857143
	DLO_r1.0ch01_25593142	18	2	1.18033	0.286836	0.0555556	0.152778	0.157143	0.636364
	DLO_r1.0ch01_25593224	18	2	1.5283	0.529706	0.222222	0.345679	0.355556	0.357143
	DLO_r1.0ch01_25593225	18	2	1.94595	0.679193	0.5	0.486111	0.5	-0.0285714
	DLO_r1.0ch01_25636836	18	2	1.85673	0.654055	0.388889	0.46142	0.474603	0.157191
	DLO_r1.0ch01_25636888	19	2	1.81864	0.642422	0.263158	0.450139	0.462304	0.415385
	DLO_r1.0ch01_25636961	19	2	1.76098	0.623655	0.210526	0.432133	0.443812	0.512821
	DLO_r1.0ch01_25645536	15	2	1.21951	0.325083	0.0666667	0.18	0.186207	0.62963
	DLO_r1.0ch01_25893627	17	2	1.89508	0.665204	0.529412	0.472318	0.486631	-0.120879
	DLO_r1.0ch01_25893636	16	2	1.75342	0.621086	0.5	0.429688	0.443548	-0.163636
	DLO_r1.0ch01_25904786	16	2	2	0.693147	0.75	0.5	0.516129	-0.5
	DLO_r1.0ch01_25932320	19	2	1.76098	0.623655	0.315789	0.432133	0.443812	0.269231
	DLO_r1.0ch01_25932386	19	2	1.23208	0.336496	0.210526	0.188366	0.193457	-0.117647
	DLO_r1.0ch01_26056047	18	2	1.45618	0.492604	0.277778	0.313272	0.322222	0.1133
	DLO_r1.0ch01_26056949	17	2	1.84076	0.649248	0.470588	0.456747	0.470588	-0.030303
	DLO_r1.0ch01_26143894	19	2	1.17018	0.276191	0.157895	0.145429	0.14936	-0.0857143
	DLO_r1.0ch01_26368765	19	2	1.95135	0.680629	0.526316	0.487535	0.500711	-0.0795455
	DLO_r1.0ch01_26368769	19	2	1.4297	0.477718	0.263158	0.300554	0.308677	0.124424
	DLO_r1.0ch01_26463544	19	2	1.87047	0.65811	0.631579	0.465374	0.477952	-0.357143
	DLO_r1.0ch01_26463673	19	2	1.69882	0.60168	0.473684	0.411357	0.422475	-0.151515
	DLO_r1.0ch01_26463857	17	2	1.77846	0.629501	0.411765	0.437716	0.45098	0.0592885
	DLO_r1.0ch01_26494111	15	2	1.72414	0.610864	0.333333	0.42	0.434483	0.206349
	DLO_r1.0ch01_26517116	13	2	1.82703	0.645033	0.538462	0.452663	0.470769	-0.189542
	DLO_r1.0ch01_26517119	11	2	1.19802	0.304636	0.181818	0.165289	0.17316	-0.1
	DLO_r1.0ch01_26517131	18	2	1.73727	0.615498	0.611111	0.424383	0.436508	-0.44
	DLO_r1.0ch01_26557270	16	2	1.67869	0.59413	0.4375	0.404297	0.417339	-0.0821256
	DLO_r1.0ch01_26557272	16	2	1.35809	0.433399	0.1875	0.263672	0.272177	0.288889
	DLO_r1.0ch01_26557281	16	2	1.28	0.37677	0.125	0.21875	0.225806	0.428571
	DLO_r1.0ch01_26557303	16	2	1.13274	0.233792	0.125	0.117188	0.120968	-0.0666667
	DLO_r1.0ch01_26561962	19	2	2	0.693147	0.263158	0.5	0.513514	0.473684
	DLO_r1.0ch01_26562031	19	2	2	0.693147	0.263158	0.5	0.513514	0.473684
	DLO_r1.0ch01_26562064	19	2	1.63348	0.576334	0.315789	0.387812	0.398293	0.185714
	DLO_r1.0ch01_26562164	19	2	1.63348	0.576334	0.526316	0.387812	0.398293	-0.357143
	DLO_r1.0ch01_26562167	19	2	1.69882	0.60168	0.368421	0.411357	0.422475	0.104377
	DLO_r1.0ch01_26597991	17	2	1.19175	0.298436	0.176471	0.1609	0.165775	-0.0967742
	DLO_r1.0ch01_26598030	16	2	1.4382	0.482578	0.125	0.304688	0.314516	0.589744
	DLO_r1.0ch01_26622056	18	2	1.90588	0.668248	0.555556	0.475309	0.488889	-0.168831
	DLO_r1.0ch01_26622424	18	2	1.85673	0.654055	0.5	0.46142	0.474603	-0.083612
	DLO_r1.0ch01_26638359	15	2	1.96507	0.684232	0.466667	0.491111	0.508046	0.0497738
	DLO_r1.0ch01_26638362	15	2	1.8	0.636514	0.4	0.444444	0.45977	0.1
	DLO_r1.0ch01_26638394	15	2	1.8	0.636514	0.4	0.444444	0.45977	0.1
	DLO_r1.0ch01_26659553	16	2	1.99222	0.691193	0.4375	0.498047	0.514113	0.121569
	DLO_r1.0ch01_26659584	18	2	1.8	0.636514	0.333333	0.444444	0.457143	0.25
	DLO_r1.0ch01_26685636	16	2	1.99222	0.691193	0.0625	0.498047	0.514113	0.87451
	DLO_r1.0ch01_26685746	18	2	1.24615	0.348832	0.111111	0.197531	0.203175	0.4375
	DLO_r1.0ch01_26693601	19	2	1.99448	0.691761	0.526316	0.498615	0.512091	-0.0555556
	DLO_r1.0ch01_26693793	19	2	1.99448	0.691761	0.526316	0.498615	0.512091	-0.0555556
	DLO_r1.0ch01_26821071	18	2	1.90588	0.668248	0.222222	0.475309	0.488889	0.532468
	DLO_r1.0ch01_26821137	18	2	1.85673	0.654055	0.166667	0.46142	0.474603	0.638796
	DLO_r1.0ch01_26821296	18	2	1.6701	0.590842	0.444444	0.401235	0.412698	-0.107692
	DLO_r1.0ch01_26887749	12	2	1.94595	0.679193	0.333333	0.486111	0.507246	0.314286
	DLO_r1.0ch01_26887803	15	2	1.38462	0.450561	0.333333	0.277778	0.287356	-0.2
	DLO_r1.0ch01_26887810	15	2	1.86722	0.657158	0.333333	0.464444	0.48046	0.282297
	DLO_r1.0ch01_26887839	14	2	1.9122	0.670009	0.357143	0.477041	0.494709	0.251337
	DLO_r1.0ch01_26902859	14	2	1.23659	0.3405	0.0714286	0.191327	0.198413	0.626667
	DLO_r1.0ch01_26902870	13	2	1.95376	0.681266	0.384615	0.488166	0.507692	0.212121
	DLO_r1.0ch01_26915897	15	2	1.72414	0.610864	0.0666667	0.42	0.434483	0.84127
	DLO_r1.0ch01_26915902	15	2	2	0.693147	0.333333	0.5	0.517241	0.333333
	DLO_r1.0ch01_26915921	15	2	1.8	0.636514	0.133333	0.444444	0.45977	0.7
	DLO_r1.0ch01_26915948	15	2	1.72414	0.610864	0.0666667	0.42	0.434483	0.84127
	DLO_r1.0ch01_27012432	15	2	1.47059	0.500402	0.266667	0.32	0.331034	0.166667
	DLO_r1.0ch01_27014410	12	2	1.49223	0.51174	0.25	0.329861	0.344203	0.242105
	DLO_r1.0ch01_27014445	15	2	1.21951	0.325083	0.2	0.18	0.186207	-0.111111
	DLO_r1.0ch01_27014464	14	2	1.23659	0.3405	0.0714286	0.191327	0.198413	0.626667
	DLO_r1.0ch01_27147850	19	2	1.87047	0.65811	0.421053	0.465374	0.477952	0.0952381
	DLO_r1.0ch01_27161612	14	2	1.32432	0.410116	0.142857	0.244898	0.253968	0.416667
	DLO_r1.0ch01_27161632	16	2	1.4382	0.482578	0.125	0.304688	0.314516	0.589744
	DLO_r1.0ch01_27161674	17	2	1.77846	0.629501	0.411765	0.437716	0.45098	0.0592885
	DLO_r1.0ch01_27161675	17	2	1.48586	0.50845	0.294118	0.32699	0.336898	0.100529
	DLO_r1.0ch01_27161719	15	2	1.55709	0.543273	0.2	0.357778	0.370115	0.440994
	DLO_r1.0ch01_27162129	17	2	1.40976	0.465999	0.235294	0.290657	0.299465	0.190476
	DLO_r1.0ch01_27264318	17	2	1.9931	0.691416	0.470588	0.49827	0.513369	0.0555556
	DLO_r1.0ch01_27321673	17	2	1.63739	0.577922	0.294118	0.389273	0.40107	0.244444
	DLO_r1.0ch01_27342689	19	2	1.4297	0.477718	0.263158	0.300554	0.308677	0.124424
	DLO_r1.0ch01_27553924	17	2	2	0.693147	0.176471	0.5	0.515152	0.647059
	DLO_r1.0ch01_27634266	19	2	1.95135	0.680629	0.526316	0.487535	0.500711	-0.0795455
	DLO_r1.0ch01_27634389	19	2	1.99448	0.691761	0.421053	0.498615	0.512091	0.155556
	DLO_r1.0ch01_27634468	19	2	1.95135	0.680629	0.421053	0.487535	0.500711	0.136364
	DLO_r1.0ch01_27634514	19	2	1.91512	0.67082	0.473684	0.477839	0.490754	0.00869565
	DLO_r1.0ch01_27770191	19	2	1.91512	0.67082	0.368421	0.477839	0.490754	0.228986
	DLO_r1.0ch01_27770400	19	2	1.49793	0.514653	0.210526	0.33241	0.341394	0.366667
	DLO_r1.0ch01_27770412	18	2	1.99385	0.691603	0.722222	0.498457	0.512698	-0.448916
	DLO_r1.0ch01_27770530	19	2	1.76098	0.623655	0.526316	0.432133	0.443812	-0.217949
	DLO_r1.0ch01_27770579	18	2	1.73727	0.615498	0.388889	0.424383	0.436508	0.0836364
	DLO_r1.0ch01_27795291	19	2	1.99448	0.691761	0.526316	0.498615	0.512091	-0.0555556
	DLO_r1.0ch01_27795356	19	2	1.97808	0.687597	0.578947	0.49446	0.507824	-0.170868
	DLO_r1.0ch01_27816844	13	2	1.82703	0.645033	0.384615	0.452663	0.470769	0.150327
	DLO_r1.0ch01_27876162	16	2	1.4382	0.482578	0.25	0.304688	0.314516	0.179487
	DLO_r1.0ch01_27907114	14	2	2	0.693147	0.285714	0.5	0.518519	0.428571
	DLO_r1.0ch01_27907124	14	2	1.9122	0.670009	0.214286	0.477041	0.494709	0.550802
	DLO_r1.0ch01_27907126	14	2	1.98985	0.690594	0.214286	0.497449	0.515873	0.569231
	DLO_r1.0ch01_27907192	14	2	1.98985	0.690594	0.357143	0.497449	0.515873	0.282051
	DLO_r1.0ch01_27907208	14	2	1.98985	0.690594	0.214286	0.497449	0.515873	0.569231
	DLO_r1.0ch01_27907227	14	2	1.9122	0.670009	0.214286	0.477041	0.494709	0.550802
	DLO_r1.0ch01_27917979	16	2	2	0.693147	0.625	0.5	0.516129	-0.25
	DLO_r1.0ch01_28164678	16	2	2	0.693147	0.125	0.5	0.516129	0.75
	DLO_r1.0ch01_28306707	17	2	1.9727	0.686211	0.411765	0.49308	0.508021	0.164912
	DLO_r1.0ch01_28333276	15	2	1.30058	0.392674	0.133333	0.231111	0.23908	0.423077
	DLO_r1.0ch01_28333277	15	2	1.14213	0.24493	0	0.124444	0.128736	1
	DLO_r1.0ch01_28334488	17	2	1.63739	0.577922	0.411765	0.389273	0.40107	-0.0577778
	DLO_r1.0ch01_28334900	15	2	1.99115	0.690923	0.533333	0.497778	0.514943	-0.0714286
	DLO_r1.0ch01_28335050	18	2	2	0.693147	0.444444	0.5	0.514286	0.111111
	DLO_r1.0ch01_28335095	19	2	1.49793	0.514653	0.210526	0.33241	0.341394	0.366667
	DLO_r1.0ch01_28432381	14	2	1.15294	0.257319	0.142857	0.132653	0.137566	-0.0769231
	DLO_r1.0ch01_28482101	19	2	1.4297	0.477718	0.157895	0.300554	0.308677	0.474654
	DLO_r1.0ch01_28487673	13	2	1.74227	0.617242	0.461538	0.426036	0.443077	-0.0833333
	DLO_r1.0ch01_28553666	19	2	1.49793	0.514653	0.210526	0.33241	0.341394	0.366667
	DLO_r1.0ch01_28554680	12	2	1.98621	0.689671	0.25	0.496528	0.518116	0.496503
	DLO_r1.0ch01_28554718	14	2	1.9122	0.670009	0.357143	0.477041	0.494709	0.251337
	DLO_r1.0ch01_28554725	15	2	1.86722	0.657158	0.333333	0.464444	0.48046	0.282297
	DLO_r1.0ch01_28569601	19	2	1.29623	0.389377	0.263158	0.228532	0.234708	-0.151515
	DLO_r1.0ch01_28569650	19	2	1.81864	0.642422	0.684211	0.450139	0.462304	-0.52
	DLO_r1.0ch01_28569699	19	2	1.81864	0.642422	0.684211	0.450139	0.462304	-0.52
	DLO_r1.0ch01_28650111	19	2	1.91512	0.67082	0.473684	0.477839	0.490754	0.00869565
	DLO_r1.0ch01_28837400	15	2	1.96507	0.684232	0.466667	0.491111	0.508046	0.0497738
	DLO_r1.0ch01_28910957	13	2	1.82703	0.645033	0.0769231	0.452663	0.470769	0.830065
	DLO_r1.0ch01_29023922	16	2	1.13274	0.233792	0	0.117188	0.120968	1
	DLO_r1.0ch01_29035103	13	2	1.89888	0.666278	0.153846	0.473373	0.492308	0.675
	DLO_r1.0ch01_29035429	15	2	2	0.693147	0.333333	0.5	0.517241	0.333333
	DLO_r1.0ch01_29038464	19	2	1.99448	0.691761	0.526316	0.498615	0.512091	-0.0555556
	DLO_r1.0ch01_29038507	19	2	1.99448	0.691761	0.421053	0.498615	0.512091	0.155556
	DLO_r1.0ch01_29081786	14	2	1.98985	0.690594	0.357143	0.497449	0.515873	0.282051
	DLO_r1.0ch01_29081809	16	2	1.96923	0.685314	0.375	0.492188	0.508065	0.238095
	DLO_r1.0ch01_29081884	16	2	1.82206	0.643492	0.4375	0.451172	0.465726	0.030303
	DLO_r1.0ch01_29125904	15	2	1.64234	0.579915	0	0.391111	0.404598	1
	DLO_r1.0ch01_29125929	15	2	1.30058	0.392674	0	0.231111	0.23908	1
	DLO_r1.0ch01_29133979	18	2	1.0571	0.126931	0.0555556	0.0540123	0.0555556	-0.0285714
	DLO_r1.0ch01_29254420	11	2	2	0.693147	0.454545	0.5	0.52381	0.0909091
	DLO_r1.0ch01_29444250	16	2	1.4382	0.482578	0	0.304688	0.314516	1
	DLO_r1.0ch01_29444264	14	2	1.84906	0.651757	0.142857	0.459184	0.47619	0.688889
	DLO_r1.0ch01_29444285	16	2	1.6	0.562335	0.125	0.375	0.387097	0.666667
	DLO_r1.0ch01_29444287	14	2	1.96	0.682908	0.142857	0.489796	0.507937	0.708333
	DLO_r1.0ch01_29444291	14	2	1.15294	0.257319	0	0.132653	0.137566	1
	DLO_r1.0ch01_29444331	15	2	1.21951	0.325083	0.0666667	0.18	0.186207	0.62963
	DLO_r1.0ch01_29444361	15	2	1.8	0.636514	0.133333	0.444444	0.45977	0.7
	DLO_r1.0ch01_30071163	12	2	1.70414	0.603637	0.25	0.413194	0.431159	0.394958
	DLO_r1.0ch01_30071166	16	2	1.75342	0.621086	0.125	0.429688	0.443548	0.709091
	DLO_r1.0ch01_30071215	17	2	1.89508	0.665204	0.294118	0.472318	0.486631	0.377289
	DLO_r1.0ch01_30071240	16	2	1.67869	0.59413	0.3125	0.404297	0.417339	0.227053
	DLO_r1.0ch01_30071273	16	2	1.75342	0.621086	0.25	0.429688	0.443548	0.418182
	DLO_r1.0ch01_30110703	18	2	1.99385	0.691603	0.0555556	0.498457	0.512698	0.888545
	DLO_r1.0ch01_30150090	14	2	1.41516	0.46922	0.357143	0.293367	0.304233	-0.217391
	DLO_r1.0ch01_30150194	19	2	1.87047	0.65811	0.421053	0.465374	0.477952	0.0952381
	DLO_r1.0ch01_30150272	18	2	1.73727	0.615498	0.388889	0.424383	0.436508	0.0836364
	DLO_r1.0ch01_30382756	15	2	1.55709	0.543273	0.2	0.357778	0.370115	0.440994
	DLO_r1.0ch01_30382834	17	2	1.06055	0.132691	0.0588235	0.0570934	0.0588235	-0.030303
	DLO_r1.0ch01_30392258	14	2	1.23659	0.3405	0.214286	0.191327	0.198413	-0.12
	DLO_r1.0ch01_30392321	13	2	1.64878	0.582492	0.230769	0.393491	0.409231	0.413534
	DLO_r1.0ch01_30392329	13	2	1.55046	0.540204	0.153846	0.35503	0.369231	0.566667
	DLO_r1.0ch01_30392666	15	2	1.55709	0.543273	0.2	0.357778	0.370115	0.440994
	DLO_r1.0ch01_30392670	16	2	1.75342	0.621086	0.25	0.429688	0.443548	0.418182
	DLO_r1.0ch01_30392713	15	2	1.47059	0.500402	0.4	0.32	0.331034	-0.25
	DLO_r1.0ch01_30415904	14	2	1.98985	0.690594	0.214286	0.497449	0.515873	0.569231
	DLO_r1.0ch01_30417867	15	2	1.55709	0.543273	0.2	0.357778	0.370115	0.440994
	DLO_r1.0ch01_30469278	17	2	1.84076	0.649248	0.705882	0.456747	0.470588	-0.545455
	DLO_r1.0ch01_30757414	19	2	1.97808	0.687597	0.473684	0.49446	0.507824	0.0420168
	DLO_r1.0ch01_30795980	14	2	1.6	0.562335	0.0714286	0.375	0.388889	0.809524
	DLO_r1.0ch01_30796056	14	2	1.77376	0.627942	0.0714286	0.436224	0.452381	0.836257
	DLO_r1.0ch01_30843308	17	2	1.63739	0.577922	0.0588235	0.389273	0.40107	0.848889
	DLO_r1.0ch01_30843449	19	2	1.87047	0.65811	0.421053	0.465374	0.477952	0.0952381
	DLO_r1.0ch01_30843455	17	2	1.9727	0.686211	0.294118	0.49308	0.508021	0.403509
	DLO_r1.0ch01_30843492	19	2	1.99448	0.691761	0.315789	0.498615	0.512091	0.366667
	DLO_r1.0ch01_30843654	19	2	1.63348	0.576334	0.315789	0.387812	0.398293	0.185714
	DLO_r1.0ch01_30900244	14	2	1.6	0.562335	0.214286	0.375	0.388889	0.428571
	DLO_r1.0ch01_30900609	14	2	1.68966	0.59827	0.285714	0.408163	0.42328	0.3
	DLO_r1.0ch01_30914717	13	2	1.45064	0.489552	0.0769231	0.310651	0.323077	0.752381
	DLO_r1.0ch01_30947790	16	2	1.13274	0.233792	0	0.117188	0.120968	1
	DLO_r1.0ch01_30973629	19	2	2	0.693147	0.578947	0.5	0.513514	-0.157895
	DLO_r1.0ch01_30973730	19	2	1.95135	0.680629	0.526316	0.487535	0.500711	-0.0795455
	DLO_r1.0ch01_31050533	15	2	1.86722	0.657158	0.0666667	0.464444	0.48046	0.856459
	DLO_r1.0ch01_31080491	19	2	1.4297	0.477718	0.157895	0.300554	0.308677	0.474654
	DLO_r1.0ch01_31091116	18	2	1.99385	0.691603	0.5	0.498457	0.512698	-0.00309598
	DLO_r1.0ch01_31091159	18	2	1.97561	0.686962	0.555556	0.493827	0.507937	-0.125
	DLO_r1.0ch01_31091172	17	2	1.63739	0.577922	0.411765	0.389273	0.40107	-0.0577778
	DLO_r1.0ch01_31172860	18	2	1.0571	0.126931	0.0555556	0.0540123	0.0555556	-0.0285714
	DLO_r1.0ch01_31173287	17	2	1.12451	0.223718	0	0.110727	0.114082	1
	DLO_r1.0ch01_31229363	12	2	1.38462	0.450561	0.333333	0.277778	0.289855	-0.2
	DLO_r1.0ch01_31229396	9	2	1.8	0.636514	0.222222	0.444444	0.470588	0.5
	DLO_r1.0ch01_31236818	19	2	1.81864	0.642422	0.473684	0.450139	0.462304	-0.0523077
	DLO_r1.0ch01_31236884	19	2	1.91512	0.67082	0.473684	0.477839	0.490754	0.00869565
	DLO_r1.0ch01_31265734	12	2	1.38462	0.450561	0.166667	0.277778	0.289855	0.4
	DLO_r1.0ch01_31265787	12	2	1.18033	0.286836	0.166667	0.152778	0.15942	-0.0909091
	DLO_r1.0ch01_31408777	19	2	1.81864	0.642422	0.368421	0.450139	0.462304	0.181538
	DLO_r1.0ch01_31408822	18	2	1.8	0.636514	0.333333	0.444444	0.457143	0.25
	DLO_r1.0ch01_31408934	19	2	1.95135	0.680629	0.210526	0.487535	0.500711	0.568182
	DLO_r1.0ch01_31408981	18	2	1.90588	0.668248	0.333333	0.475309	0.488889	0.298701
	DLO_r1.0ch01_31503707	16	2	1.93208	0.675465	0.5625	0.482422	0.497984	-0.165992
	DLO_r1.0ch01_31503824	18	2	1.90588	0.668248	0.444444	0.475309	0.488889	0.0649351
	DLO_r1.0ch01_31503953	19	2	1.05401	0.121692	0.0526316	0.0512465	0.0526316	-0.027027
	DLO_r1.0ch01_31504027	18	2	1.90588	0.668248	0.555556	0.475309	0.488889	-0.168831
	DLO_r1.0ch01_31507459	17	2	1.63739	0.577922	0.529412	0.389273	0.40107	-0.36
	DLO_r1.0ch01_31535593	14	2	1.41516	0.46922	0.0714286	0.293367	0.304233	0.756522
	DLO_r1.0ch01_31535775	14	2	1.23659	0.3405	0.0714286	0.191327	0.198413	0.626667
	DLO_r1.0ch01_31535818	15	2	1.47059	0.500402	0.266667	0.32	0.331034	0.166667
	DLO_r1.0ch01_31539359	17	2	1.89508	0.665204	0.411765	0.472318	0.486631	0.128205
	DLO_r1.0ch01_31539734	17	2	1.89508	0.665204	0.294118	0.472318	0.486631	0.377289
	DLO_r1.0ch01_31542012	19	2	1.49793	0.514653	0.315789	0.33241	0.341394	0.05
	DLO_r1.0ch01_31698003	13	2	1.64878	0.582492	0.230769	0.393491	0.409231	0.413534
	DLO_r1.0ch01_31722847	13	2	1.55046	0.540204	0.461538	0.35503	0.369231	-0.3
	DLO_r1.0ch01_31732378	16	2	1.06445	0.139061	0.0625	0.0605469	0.0625	-0.0322581
	DLO_r1.0ch01_31732391	16	2	1.67869	0.59413	0.3125	0.404297	0.417339	0.227053
	DLO_r1.0ch01_31732471	16	2	1.6	0.562335	0.25	0.375	0.387097	0.333333
	DLO_r1.0ch01_31732473	16	2	1.6	0.562335	0.25	0.375	0.387097	0.333333
	DLO_r1.0ch01_31732579	16	2	1.6	0.562335	0.25	0.375	0.387097	0.333333
	DLO_r1.0ch01_31740327	19	2	2	0.693147	0.473684	0.5	0.513514	0.0526316
	DLO_r1.0ch01_31880054	19	2	1.76098	0.623655	0.421053	0.432133	0.443812	0.025641
	DLO_r1.0ch01_31880056	18	2	1.90588	0.668248	0.555556	0.475309	0.488889	-0.168831
	DLO_r1.0ch01_31880214	19	2	1.95135	0.680629	0.421053	0.487535	0.500711	0.136364
	DLO_r1.0ch01_31880227	18	2	1.99385	0.691603	0.388889	0.498457	0.512698	0.219814
	DLO_r1.0ch01_31880317	18	2	1.97561	0.686962	0.444444	0.493827	0.507937	0.1
	DLO_r1.0ch01_31979114	15	2	1.21951	0.325083	0.2	0.18	0.186207	-0.111111
	DLO_r1.0ch01_31979133	15	2	1.96507	0.684232	0.466667	0.491111	0.508046	0.0497738
	DLO_r1.0ch01_31979161	15	2	1.96507	0.684232	0.466667	0.491111	0.508046	0.0497738
	DLO_r1.0ch01_31979178	15	2	1.96507	0.684232	0.466667	0.491111	0.508046	0.0497738
	DLO_r1.0ch01_31979246	15	2	1.64234	0.579915	0.266667	0.391111	0.404598	0.318182
	DLO_r1.0ch01_32024423	17	2	1.9727	0.686211	0.294118	0.49308	0.508021	0.403509
	DLO_r1.0ch01_32088370	17	2	1.9396	0.677494	0.705882	0.484429	0.499109	-0.457143
	DLO_r1.0ch01_32264493	15	2	1.99115	0.690923	0	0.497778	0.514943	1
	DLO_r1.0ch01_32376816	14	2	1.84906	0.651757	0	0.459184	0.47619	1
	DLO_r1.0ch01_32382073	19	2	1.49793	0.514653	0.210526	0.33241	0.341394	0.366667
	DLO_r1.0ch01_32382080	19	2	1.95135	0.680629	0.421053	0.487535	0.500711	0.136364
	DLO_r1.0ch01_32382101	19	2	1.97808	0.687597	0.473684	0.49446	0.507824	0.0420168
	DLO_r1.0ch01_32382154	19	2	1.4297	0.477718	0.157895	0.300554	0.308677	0.474654
	DLO_r1.0ch01_32434313	19	2	1.76098	0.623655	0.421053	0.432133	0.443812	0.025641
	DLO_r1.0ch01_32484493	19	2	1.56616	0.547412	0.0526316	0.361496	0.371266	0.854406
	DLO_r1.0ch01_32568412	15	2	1.38462	0.450561	0.2	0.277778	0.287356	0.28
	DLO_r1.0ch01_32629813	15	2	1.8	0.636514	0.266667	0.444444	0.45977	0.4
	DLO_r1.0ch01_32629841	18	2	1.85673	0.654055	0.277778	0.46142	0.474603	0.397993
	DLO_r1.0ch01_32629857	18	2	1.3144	0.402941	0.166667	0.239198	0.246032	0.303226
	DLO_r1.0ch01_32629908	14	2	1.96	0.682908	0.428571	0.489796	0.507937	0.125
	DLO_r1.0ch01_32722534	18	2	1.97561	0.686962	0.555556	0.493827	0.507937	-0.125
	DLO_r1.0ch01_32722658	18	2	1.99385	0.691603	0.611111	0.498457	0.512698	-0.226006
	DLO_r1.0ch01_32740449	16	2	1.82206	0.643492	0.3125	0.451172	0.465726	0.307359
	DLO_r1.0ch01_32763982	16	2	1.67869	0.59413	0.3125	0.404297	0.417339	0.227053
	DLO_r1.0ch01_32765189	17	2	1.89508	0.665204	0.411765	0.472318	0.486631	0.128205
	DLO_r1.0ch01_32771086	18	2	1.8	0.636514	0.555556	0.444444	0.457143	-0.25
	DLO_r1.0ch01_32771162	19	2	1.81864	0.642422	0.578947	0.450139	0.462304	-0.286154
	DLO_r1.0ch01_32771227	19	2	1.87047	0.65811	0.526316	0.465374	0.477952	-0.130952
	DLO_r1.0ch01_32855250	18	2	1.3144	0.402941	0.0555556	0.239198	0.246032	0.767742
	DLO_r1.0ch01_32855577	17	2	1.71006	0.605797	0.470588	0.415225	0.427807	-0.133333
	DLO_r1.0ch01_32855612	16	2	1.67869	0.59413	0.4375	0.404297	0.417339	-0.0821256
	DLO_r1.0ch01_32855624	16	2	1.35809	0.433399	0.1875	0.263672	0.272177	0.288889
	DLO_r1.0ch01_32873142	16	2	1.82206	0.643492	0.4375	0.451172	0.465726	0.030303
	DLO_r1.0ch01_32883061	17	2	1.26201	0.362211	0.235294	0.207612	0.213904	-0.133333
	DLO_r1.0ch01_32886512	17	2	1.77846	0.629501	0.529412	0.437716	0.45098	-0.209486
	DLO_r1.0ch01_32936289	19	2	1.56616	0.547412	0.263158	0.361496	0.371266	0.272031
	DLO_r1.0ch01_32936328	19	2	1.95135	0.680629	0.421053	0.487535	0.500711	0.136364
	DLO_r1.0ch01_32936341	17	2	1.9931	0.691416	0.470588	0.49827	0.513369	0.0555556
	DLO_r1.0ch01_32936547	17	2	1.9931	0.691416	0.352941	0.49827	0.513369	0.291667
	DLO_r1.0ch01_32936568	19	2	1.95135	0.680629	0.421053	0.487535	0.500711	0.136364
	DLO_r1.0ch01_32968805	17	2	1.77846	0.629501	0.176471	0.437716	0.45098	0.596838
	DLO_r1.0ch01_32968863	17	2	1.77846	0.629501	0.176471	0.437716	0.45098	0.596838
	DLO_r1.0ch01_32977285	19	2	1.36226	0.436162	0.315789	0.265928	0.273115	-0.1875
	DLO_r1.0ch01_33016861	15	2	2	0.693147	0.2	0.5	0.517241	0.6
	DLO_r1.0ch01_33016921	15	2	1.21951	0.325083	0.0666667	0.18	0.186207	0.62963
	DLO_r1.0ch01_33017224	16	2	1.88235	0.661563	0.125	0.46875	0.483871	0.733333
	DLO_r1.0ch01_33017303	18	2	1.90588	0.668248	0.444444	0.475309	0.488889	0.0649351
	DLO_r1.0ch01_33049157	16	2	1.4382	0.482578	0.125	0.304688	0.314516	0.589744
	DLO_r1.0ch01_33049227	17	2	1.84076	0.649248	0.235294	0.456747	0.470588	0.484848
	DLO_r1.0ch01_33076402	17	2	1.77846	0.629501	0.411765	0.437716	0.45098	0.0592885
	DLO_r1.0ch01_33449714	16	2	1.28	0.37677	0.125	0.21875	0.225806	0.428571
	DLO_r1.0ch01_33449718	17	2	1.33487	0.417573	0.176471	0.250865	0.258467	0.296552
	DLO_r1.0ch01_33449840	15	2	1.92308	0.673012	0.133333	0.48	0.496552	0.722222
	DLO_r1.0ch01_33536745	15	2	1.72414	0.610864	0.466667	0.42	0.434483	-0.111111
	DLO_r1.0ch01_33536830	16	2	1.67869	0.59413	0.4375	0.404297	0.417339	-0.0821256
	DLO_r1.0ch01_33536886	16	2	1.82206	0.643492	0.5625	0.451172	0.465726	-0.246753
	DLO_r1.0ch01_33536891	17	2	1.26201	0.362211	0.235294	0.207612	0.213904	-0.133333
	DLO_r1.0ch01_33556483	16	2	1.51929	0.525321	0.1875	0.341797	0.352823	0.451429
	DLO_r1.0ch01_33562720	16	2	2	0.693147	0.125	0.5	0.516129	0.75
	DLO_r1.0ch01_33562781	18	2	1.8	0.636514	0.444444	0.444444	0.457143	0
	DLO_r1.0ch01_33562793	19	2	1.76098	0.623655	0.421053	0.432133	0.443812	0.025641
	DLO_r1.0ch01_33562845	14	2	1.96	0.682908	0.285714	0.489796	0.507937	0.416667
	DLO_r1.0ch01_33562924	19	2	1.29623	0.389377	0.157895	0.228532	0.234708	0.309091
	DLO_r1.0ch01_33562927	19	2	1.29623	0.389377	0.157895	0.228532	0.234708	0.309091
	DLO_r1.0ch01_33562966	19	2	1.56616	0.547412	0.368421	0.361496	0.371266	-0.0191571
	DLO_r1.0ch01_33585074	18	2	1.38462	0.450561	0.222222	0.277778	0.285714	0.2
	DLO_r1.0ch01_33629332	16	2	1.4382	0.482578	0	0.304688	0.314516	1
	DLO_r1.0ch01_33668276	18	2	1.73727	0.615498	0.5	0.424383	0.436508	-0.178182
	DLO_r1.0ch01_33722825	19	2	1.4297	0.477718	0.368421	0.300554	0.308677	-0.225806
	DLO_r1.0ch01_33723099	19	2	1.63348	0.576334	0.421053	0.387812	0.398293	-0.0857143
	DLO_r1.0ch01_33794379	14	2	1.50769	0.51958	0.285714	0.336735	0.349206	0.151515
	DLO_r1.0ch01_33794441	13	2	1.07987	0.163024	0.0769231	0.0739645	0.0769231	-0.04
	DLO_r1.0ch01_33809617	15	2	1.38462	0.450561	0.2	0.277778	0.287356	0.28
	DLO_r1.0ch01_33821608	13	2	1.352	0.429323	0.153846	0.260355	0.270769	0.409091
	DLO_r1.0ch01_33821647	15	2	1.8	0.636514	0.266667	0.444444	0.45977	0.4
	DLO_r1.0ch01_33821691	15	2	1.86722	0.657158	0.2	0.464444	0.48046	0.569378
	DLO_r1.0ch01_33876112	19	2	1.76098	0.623655	0.421053	0.432133	0.443812	0.025641
	DLO_r1.0ch01_33876140	19	2	1.76098	0.623655	0.421053	0.432133	0.443812	0.025641
	DLO_r1.0ch01_33893702	19	2	1.95135	0.680629	0.210526	0.487535	0.500711	0.568182
	DLO_r1.0ch01_33893735	19	2	1.95135	0.680629	0.210526	0.487535	0.500711	0.568182
	DLO_r1.0ch01_33893867	14	2	1.9122	0.670009	0.357143	0.477041	0.494709	0.251337
	DLO_r1.0ch01_34063105	16	2	1.93208	0.675465	0.4375	0.482422	0.497984	0.0931174
	DLO_r1.0ch01_34063130	17	2	1.9727	0.686211	0.411765	0.49308	0.508021	0.164912
	DLO_r1.0ch01_34167876	12	2	1.49223	0.51174	0.0833333	0.329861	0.344203	0.747368
	DLO_r1.0ch01_34167886	11	2	1.76642	0.625491	0.0909091	0.433884	0.454545	0.790476
	DLO_r1.0ch01_34167938	12	2	1.88235	0.661563	0.0833333	0.46875	0.48913	0.822222
	DLO_r1.0ch01_34168158	12	2	1.88235	0.661563	0.0833333	0.46875	0.48913	0.822222
	DLO_r1.0ch01_34255723	18	2	1.90588	0.668248	0.444444	0.475309	0.488889	0.0649351
	DLO_r1.0ch01_34255836	17	2	1.9931	0.691416	0.705882	0.49827	0.513369	-0.416667
	DLO_r1.0ch01_34280131	13	2	1.25651	0.357627	0.0769231	0.204142	0.212308	0.623188
	DLO_r1.0ch01_34422816	9	2	1.8	0.636514	0	0.444444	0.470588	1
	DLO_r1.0ch01_34422852	15	2	1.21951	0.325083	0.2	0.18	0.186207	-0.111111
	DLO_r1.0ch02_105136	17	2	1.9931	0.691416	0.705882	0.49827	0.513369	-0.416667
	DLO_r1.0ch02_105200	17	2	1.9396	0.677494	0.470588	0.484429	0.499109	0.0285714
	DLO_r1.0ch02_223993	19	2	1.87047	0.65811	0.210526	0.465374	0.477952	0.547619
	DLO_r1.0ch02_233945	16	2	1.96923	0.685314	0.5	0.492188	0.508065	-0.015873
	DLO_r1.0ch02_234027	18	2	1.85673	0.654055	0.277778	0.46142	0.474603	0.397993
	DLO_r1.0ch02_234041	16	2	1.35809	0.433399	0.0625	0.263672	0.272177	0.762963
	DLO_r1.0ch02_318918	16	2	1.06445	0.139061	0.0625	0.0605469	0.0625	-0.0322581
	DLO_r1.0ch02_369488	17	2	1.40976	0.465999	0.117647	0.290657	0.299465	0.595238
	DLO_r1.0ch02_369495	17	2	1.33487	0.417573	0.176471	0.250865	0.258467	0.296552
	DLO_r1.0ch02_472614	17	2	1.9931	0.691416	0.352941	0.49827	0.513369	0.291667
	DLO_r1.0ch02_472634	17	2	1.9396	0.677494	0.352941	0.484429	0.499109	0.271429
	DLO_r1.0ch02_477371	18	2	1.5283	0.529706	0.333333	0.345679	0.355556	0.0357143
	DLO_r1.0ch02_478524	19	2	1.29623	0.389377	0.263158	0.228532	0.234708	-0.151515
	DLO_r1.0ch02_526648	18	2	1.99385	0.691603	0.611111	0.498457	0.512698	-0.226006
	DLO_r1.0ch02_527186	17	2	1.9396	0.677494	0.235294	0.484429	0.499109	0.514286
	DLO_r1.0ch02_527272	17	2	1.9727	0.686211	0.294118	0.49308	0.508021	0.403509
	DLO_r1.0ch02_552000	17	2	1.19175	0.298436	0.176471	0.1609	0.165775	-0.0967742
	DLO_r1.0ch02_552016	18	2	1.45618	0.492604	0.277778	0.313272	0.322222	0.1133
	DLO_r1.0ch02_552049	18	2	1.45618	0.492604	0.277778	0.313272	0.322222	0.1133
	DLO_r1.0ch02_771786	18	2	1.94595	0.679193	0.388889	0.486111	0.5	0.2
	DLO_r1.0ch02_771838	19	2	1.63348	0.576334	0.315789	0.387812	0.398293	0.185714
	DLO_r1.0ch02_834132	14	2	1.84906	0.651757	0.285714	0.459184	0.47619	0.377778
	DLO_r1.0ch02_834384	14	2	1.68966	0.59827	0.142857	0.408163	0.42328	0.65
	DLO_r1.0ch02_834477	16	2	1.93208	0.675465	0.3125	0.482422	0.497984	0.352227
	DLO_r1.0ch02_834481	16	2	1.93208	0.675465	0.3125	0.482422	0.497984	0.352227
	DLO_r1.0ch02_834541	16	2	1.93208	0.675465	0.3125	0.482422	0.497984	0.352227
	DLO_r1.0ch02_834623	16	2	1.99222	0.691193	0.4375	0.498047	0.514113	0.121569
	DLO_r1.0ch02_834632	16	2	1.93208	0.675465	0.3125	0.482422	0.497984	0.352227
	DLO_r1.0ch02_876316	19	2	1.49793	0.514653	0.210526	0.33241	0.341394	0.366667
	DLO_r1.0ch02_885970	16	2	1.75342	0.621086	0.375	0.429688	0.443548	0.127273
	DLO_r1.0ch02_885981	16	2	1.35809	0.433399	0.1875	0.263672	0.272177	0.288889
	DLO_r1.0ch02_1017443	19	2	1.56616	0.547412	0.368421	0.361496	0.371266	-0.0191571
	DLO_r1.0ch02_1025244	18	2	1.6701	0.590842	0.222222	0.401235	0.412698	0.446154
	DLO_r1.0ch02_1025251	17	2	2	0.693147	0.411765	0.5	0.515152	0.176471
	DLO_r1.0ch02_1031415	18	2	1.6	0.562335	0.5	0.375	0.385714	-0.333333
	DLO_r1.0ch02_1394819	16	2	1.51929	0.525321	0.1875	0.341797	0.352823	0.451429
	DLO_r1.0ch02_1415749	16	2	1.4382	0.482578	0.25	0.304688	0.314516	0.179487
	DLO_r1.0ch02_1750051	13	2	1.45064	0.489552	0.0769231	0.310651	0.323077	0.752381
	DLO_r1.0ch02_1750112	17	2	1.33487	0.417573	0.294118	0.250865	0.258467	-0.172414
	DLO_r1.0ch02_1750161	17	2	1.77846	0.629501	0.529412	0.437716	0.45098	-0.209486
	DLO_r1.0ch02_1750165	17	2	1.26201	0.362211	0.235294	0.207612	0.213904	-0.133333
	DLO_r1.0ch02_1750259	17	2	1.33487	0.417573	0.176471	0.250865	0.258467	0.296552
	DLO_r1.0ch02_1750282	17	2	1.71006	0.605797	0.470588	0.415225	0.427807	-0.133333
	DLO_r1.0ch02_1750290	17	2	2	0.693147	0.647059	0.5	0.515152	-0.294118
	DLO_r1.0ch02_1852639	12	2	1.49223	0.51174	0.0833333	0.329861	0.344203	0.747368
	DLO_r1.0ch02_1852695	14	2	1.68966	0.59827	0.285714	0.408163	0.42328	0.3
	DLO_r1.0ch02_1974371	16	2	1.28	0.37677	0.125	0.21875	0.225806	0.428571
	DLO_r1.0ch02_1974396	16	2	1.67869	0.59413	0.1875	0.404297	0.417339	0.536232
	DLO_r1.0ch02_1974409	16	2	1.6	0.562335	0.125	0.375	0.387097	0.666667
	DLO_r1.0ch02_1974444	16	2	1.82206	0.643492	0.1875	0.451172	0.465726	0.584416
	DLO_r1.0ch02_1974493	14	2	1.77376	0.627942	0.0714286	0.436224	0.452381	0.836257
	DLO_r1.0ch02_1974783	15	2	1.64234	0.579915	0.133333	0.391111	0.404598	0.659091
	DLO_r1.0ch02_1979465	17	2	1.77846	0.629501	0.176471	0.437716	0.45098	0.596838
	DLO_r1.0ch02_1979474	17	2	1.12451	0.223718	0.117647	0.110727	0.114082	-0.0625
	DLO_r1.0ch02_1979492	17	2	1.12451	0.223718	0.117647	0.110727	0.114082	-0.0625
	DLO_r1.0ch02_1980610	16	2	1.75342	0.621086	0.5	0.429688	0.443548	-0.163636
	DLO_r1.0ch02_1980964	18	2	1.8	0.636514	0.444444	0.444444	0.457143	0
	DLO_r1.0ch02_1981013	18	2	1.73727	0.615498	0.277778	0.424383	0.436508	0.345455
	DLO_r1.0ch02_2034219	19	2	1.76098	0.623655	0.631579	0.432133	0.443812	-0.461538
	DLO_r1.0ch02_2034261	16	2	1.82206	0.643492	0.5625	0.451172	0.465726	-0.246753
	DLO_r1.0ch02_2034296	17	2	1.40976	0.465999	0.352941	0.290657	0.299465	-0.214286
	DLO_r1.0ch02_2043556	19	2	1.69882	0.60168	0.578947	0.411357	0.422475	-0.407407
	DLO_r1.0ch02_2060959	18	2	1.6701	0.590842	0.444444	0.401235	0.412698	-0.107692
	DLO_r1.0ch02_2066075	19	2	1.4297	0.477718	0.157895	0.300554	0.308677	0.474654
	DLO_r1.0ch02_2066231	19	2	1.69882	0.60168	0.368421	0.411357	0.422475	0.104377
	DLO_r1.0ch02_2066353	19	2	1.76098	0.623655	0.421053	0.432133	0.443812	0.025641
	DLO_r1.0ch02_2152372	18	2	1.45618	0.492604	0.388889	0.313272	0.322222	-0.241379
	DLO_r1.0ch02_2214638	16	2	1.96923	0.685314	0.625	0.492188	0.508065	-0.269841
	DLO_r1.0ch02_2215094	18	2	1.85673	0.654055	0.5	0.46142	0.474603	-0.083612
	DLO_r1.0ch02_2462172	19	2	1.11077	0.206192	0	0.099723	0.102418	1
	DLO_r1.0ch02_2486950	14	2	1.32432	0.410116	0.142857	0.244898	0.253968	0.416667
	DLO_r1.0ch02_2839005	15	2	1.06888	0.146145	0.0666667	0.0644444	0.0666667	-0.0344828
	DLO_r1.0ch02_2904923	19	2	1.76098	0.623655	0.526316	0.432133	0.443812	-0.217949
	DLO_r1.0ch02_2968416	18	2	1.38462	0.450561	0.222222	0.277778	0.285714	0.2
	DLO_r1.0ch02_2968689	18	2	1.8	0.636514	0.444444	0.444444	0.457143	0
	DLO_r1.0ch02_2968739	18	2	1.45618	0.492604	0.277778	0.313272	0.322222	0.1133
	DLO_r1.0ch02_3225978	16	2	1.93208	0.675465	0.5625	0.482422	0.497984	-0.165992
	DLO_r1.0ch02_3254775	18	2	1.73727	0.615498	0.277778	0.424383	0.436508	0.345455
	DLO_r1.0ch02_3254799	19	2	2	0.693147	0.368421	0.5	0.513514	0.263158
	DLO_r1.0ch02_3254976	19	2	1.87047	0.65811	0.631579	0.465374	0.477952	-0.357143
	DLO_r1.0ch02_3254983	19	2	1.23208	0.336496	0.210526	0.188366	0.193457	-0.117647
	DLO_r1.0ch02_3255015	19	2	1.23208	0.336496	0.210526	0.188366	0.193457	-0.117647
	DLO_r1.0ch02_3255054	19	2	1.11077	0.206192	0	0.099723	0.102418	1
	DLO_r1.0ch02_3286586	15	2	1.99115	0.690923	0.666667	0.497778	0.514943	-0.339286
	DLO_r1.0ch02_3339812	14	2	1.96	0.682908	0.285714	0.489796	0.507937	0.416667
	DLO_r1.0ch02_3339886	18	2	1.8	0.636514	0.444444	0.444444	0.457143	0
	DLO_r1.0ch02_3340046	17	2	1.33487	0.417573	0.176471	0.250865	0.258467	0.296552
	DLO_r1.0ch02_3340602	18	2	1.5283	0.529706	0.333333	0.345679	0.355556	0.0357143
	DLO_r1.0ch02_3408779	16	2	1.75342	0.621086	0.375	0.429688	0.443548	0.127273
	DLO_r1.0ch02_3482908	16	2	1.28	0.37677	0.125	0.21875	0.225806	0.428571
	DLO_r1.0ch02_3640083	17	2	1.56216	0.545595	0.235294	0.359862	0.370766	0.346154
	DLO_r1.0ch02_3640375	18	2	1.6701	0.590842	0.222222	0.401235	0.412698	0.446154
	DLO_r1.0ch02_3737533	16	2	1.67869	0.59413	0.3125	0.404297	0.417339	0.227053
	DLO_r1.0ch02_3737612	16	2	1.82206	0.643492	0.4375	0.451172	0.465726	0.030303
	DLO_r1.0ch02_3737657	14	2	1.6	0.562335	0.214286	0.375	0.388889	0.428571
	DLO_r1.0ch02_3803552	18	2	1.99385	0.691603	0.611111	0.498457	0.512698	-0.226006
	DLO_r1.0ch02_3803648	18	2	1.73727	0.615498	0.5	0.424383	0.436508	-0.178182
	DLO_r1.0ch02_3838584	12	2	1.18033	0.286836	0	0.152778	0.15942	1
	DLO_r1.0ch02_3838627	12	2	1.38462	0.450561	0	0.277778	0.289855	1
	DLO_r1.0ch02_3838767	12	2	1.38462	0.450561	0	0.277778	0.289855	1
	DLO_r1.0ch02_3838782	12	2	1.88235	0.661563	0.0833333	0.46875	0.48913	0.822222
	DLO_r1.0ch02_4067890	18	2	1.45618	0.492604	0.277778	0.313272	0.322222	0.1133
	DLO_r1.0ch02_4067945	18	2	1.99385	0.691603	0.5	0.498457	0.512698	-0.00309598
	DLO_r1.0ch02_4139016	18	2	1.85673	0.654055	0.5	0.46142	0.474603	-0.083612
	DLO_r1.0ch02_4330974	15	2	1.96507	0.684232	0.333333	0.491111	0.508046	0.321267
	DLO_r1.0ch02_4914725	15	2	1.38462	0.450561	0.0666667	0.277778	0.287356	0.76
	DLO_r1.0ch02_5038168	18	2	1.6	0.562335	0.5	0.375	0.385714	-0.333333
	DLO_r1.0ch02_5038611	19	2	1.95135	0.680629	0.526316	0.487535	0.500711	-0.0795455
	DLO_r1.0ch02_5062671	16	2	1.67869	0.59413	0.4375	0.404297	0.417339	-0.0821256
	DLO_r1.0ch02_5094312	17	2	2	0.693147	0.411765	0.5	0.515152	0.176471
	DLO_r1.0ch02_5098927	18	2	1.94595	0.679193	0.611111	0.486111	0.5	-0.257143
	DLO_r1.0ch02_5107397	18	2	1.99385	0.691603	0.277778	0.498457	0.512698	0.442724
	DLO_r1.0ch02_5107518	15	2	1.8	0.636514	0.133333	0.444444	0.45977	0.7
	DLO_r1.0ch02_5152865	18	2	1.90588	0.668248	0.666667	0.475309	0.488889	-0.402597
	DLO_r1.0ch02_5159624	17	2	1.56216	0.545595	0.470588	0.359862	0.370766	-0.307692
	DLO_r1.0ch02_5159648	17	2	1.9727	0.686211	0.529412	0.49308	0.508021	-0.0736842
	DLO_r1.0ch02_5159662	16	2	1.88235	0.661563	0.5	0.46875	0.483871	-0.0666667
	DLO_r1.0ch02_5159731	16	2	1.93208	0.675465	0.4375	0.482422	0.497984	0.0931174
	DLO_r1.0ch02_5159787	17	2	1.84076	0.649248	0.352941	0.456747	0.470588	0.227273
	DLO_r1.0ch02_5510064	16	2	1.35809	0.433399	0.0625	0.263672	0.272177	0.762963
	DLO_r1.0ch02_5816469	17	2	1.9396	0.677494	0.470588	0.484429	0.499109	0.0285714
	DLO_r1.0ch02_5842376	18	2	1.85673	0.654055	0.611111	0.46142	0.474603	-0.324415
	DLO_r1.0ch02_6198363	18	2	1.97561	0.686962	0.555556	0.493827	0.507937	-0.125
	DLO_r1.0ch02_6303980	16	2	1.96923	0.685314	0.5	0.492188	0.508065	-0.015873
	DLO_r1.0ch02_6304034	16	2	1.96923	0.685314	0.5	0.492188	0.508065	-0.015873
	DLO_r1.0ch02_6304393	17	2	1.9727	0.686211	0.529412	0.49308	0.508021	-0.0736842
	DLO_r1.0ch02_6399814	15	2	1.72414	0.610864	0.333333	0.42	0.434483	0.206349
	DLO_r1.0ch02_6411145	17	2	2	0.693147	0.764706	0.5	0.515152	-0.529412
	DLO_r1.0ch02_6494453	18	2	1.73727	0.615498	0.5	0.424383	0.436508	-0.178182
	DLO_r1.0ch02_6494775	16	2	1.75342	0.621086	0	0.429688	0.443548	1
	DLO_r1.0ch02_6577666	18	2	1.18033	0.286836	0.0555556	0.152778	0.157143	0.636364
	DLO_r1.0ch02_6578537	18	2	1.11724	0.214559	0.111111	0.104938	0.107937	-0.0588235
	DLO_r1.0ch02_6578570	19	2	1.17018	0.276191	0.0526316	0.145429	0.14936	0.638095
	DLO_r1.0ch02_6579599	18	2	2	0.693147	0.444444	0.5	0.514286	0.111111
	DLO_r1.0ch02_6579664	19	2	1.97808	0.687597	0.473684	0.49446	0.507824	0.0420168
	DLO_r1.0ch02_6579934	19	2	1.95135	0.680629	0.421053	0.487535	0.500711	0.136364
	DLO_r1.0ch02_6579943	18	2	1.97561	0.686962	0.333333	0.493827	0.507937	0.325
	DLO_r1.0ch02_6580030	18	2	1.99385	0.691603	0.5	0.498457	0.512698	-0.00309598
	DLO_r1.0ch02_6705674	19	2	1.4297	0.477718	0.263158	0.300554	0.308677	0.124424
	DLO_r1.0ch02_6786585	15	2	1.8	0.636514	0.133333	0.444444	0.45977	0.7
	DLO_r1.0ch02_6789351	17	2	1.12451	0.223718	0.117647	0.110727	0.114082	-0.0625
	DLO_r1.0ch02_6797589	18	2	1.99385	0.691603	0.277778	0.498457	0.512698	0.442724
	DLO_r1.0ch02_6797595	14	1	1	0	0	0	0	#N/A
	DLO_r1.0ch02_6798614	17	2	1.12451	0.223718	0.117647	0.110727	0.114082	-0.0625
	DLO_r1.0ch02_6881389	17	2	1.9931	0.691416	0.588235	0.49827	0.513369	-0.180556
	DLO_r1.0ch02_6890197	14	2	1.41516	0.46922	0.357143	0.293367	0.304233	-0.217391
	DLO_r1.0ch02_6890227	13	2	1.25651	0.357627	0.0769231	0.204142	0.212308	0.623188
	DLO_r1.0ch02_6997861	18	2	1.6	0.562335	0.277778	0.375	0.385714	0.259259
	DLO_r1.0ch02_6997873	18	2	1.6701	0.590842	0.333333	0.401235	0.412698	0.169231
	DLO_r1.0ch02_6998067	17	2	1.63739	0.577922	0.294118	0.389273	0.40107	0.244444
	DLO_r1.0ch02_6998091	18	2	1.94595	0.679193	0.388889	0.486111	0.5	0.2
	DLO_r1.0ch02_6998146	17	2	1.63739	0.577922	0.294118	0.389273	0.40107	0.244444
	DLO_r1.0ch02_7035633	16	2	1.51929	0.525321	0.3125	0.341797	0.352823	0.0857143
	DLO_r1.0ch02_7035665	16	2	1.88235	0.661563	0.375	0.46875	0.483871	0.2
	DLO_r1.0ch02_7035676	15	2	1.55709	0.543273	0.333333	0.357778	0.370115	0.068323
	DLO_r1.0ch02_7035697	16	2	1.51929	0.525321	0.3125	0.341797	0.352823	0.0857143
	DLO_r1.0ch02_7134584	19	2	1.63348	0.576334	0.526316	0.387812	0.398293	-0.357143
	DLO_r1.0ch02_7134938	19	2	1.87047	0.65811	0.421053	0.465374	0.477952	0.0952381
	DLO_r1.0ch02_7134980	19	2	1.91512	0.67082	0.368421	0.477839	0.490754	0.228986
	DLO_r1.0ch02_7917113	16	2	1.67869	0.59413	0.1875	0.404297	0.417339	0.536232
	DLO_r1.0ch02_8461669	17	2	2	0.693147	0.647059	0.5	0.515152	-0.294118
	DLO_r1.0ch02_9048297	14	2	1.84906	0.651757	0.428571	0.459184	0.47619	0.0666667
	DLO_r1.0ch02_9048951	18	2	1.8	0.636514	0.444444	0.444444	0.457143	0
	DLO_r1.0ch02_9268347	19	2	1.99448	0.691761	0.631579	0.498615	0.512091	-0.266667
	DLO_r1.0ch02_9268382	19	2	1.91512	0.67082	0.368421	0.477839	0.490754	0.228986
	DLO_r1.0ch02_9268390	19	2	1.56616	0.547412	0.368421	0.361496	0.371266	-0.0191571
	DLO_r1.0ch02_9268442	19	2	1.99448	0.691761	0.631579	0.498615	0.512091	-0.266667
	DLO_r1.0ch02_9556957	16	2	1.99222	0.691193	0.4375	0.498047	0.514113	0.121569
	DLO_r1.0ch02_9556970	16	2	1.67869	0.59413	0.3125	0.404297	0.417339	0.227053
	DLO_r1.0ch02_9609843	15	2	1.64234	0.579915	0.133333	0.391111	0.404598	0.659091
	DLO_r1.0ch02_9610330	18	2	1.6	0.562335	0.0555556	0.375	0.385714	0.851852
	DLO_r1.0ch02_9677721	18	2	1.8	0.636514	0.222222	0.444444	0.457143	0.5
	DLO_r1.0ch02_9677782	19	2	1.91512	0.67082	0.263158	0.477839	0.490754	0.449275
	DLO_r1.0ch02_9677788	19	2	2	0.693147	0.368421	0.5	0.513514	0.263158
	DLO_r1.0ch02_9947887	18	2	1.90588	0.668248	0.555556	0.475309	0.488889	-0.168831
	DLO_r1.0ch02_9948011	18	2	1.85673	0.654055	0.5	0.46142	0.474603	-0.083612
	DLO_r1.0ch02_9948042	18	2	1.6701	0.590842	0.333333	0.401235	0.412698	0.169231
	DLO_r1.0ch02_9948080	19	2	1.87047	0.65811	0.421053	0.465374	0.477952	0.0952381
	DLO_r1.0ch02_10155663	15	2	1.72414	0.610864	0.466667	0.42	0.434483	-0.111111
	DLO_r1.0ch02_10904950	16	2	1.28	0.37677	0.25	0.21875	0.225806	-0.142857
	DLO_r1.0ch02_11259801	19	2	1.36226	0.436162	0.210526	0.265928	0.273115	0.208333
	DLO_r1.0ch02_11259830	18	2	1.85673	0.654055	0.5	0.46142	0.474603	-0.083612
	DLO_r1.0ch02_11259887	18	2	1.94595	0.679193	0.388889	0.486111	0.5	0.2
	DLO_r1.0ch02_11259936	18	2	1.38462	0.450561	0.333333	0.277778	0.285714	-0.2
	DLO_r1.0ch02_12011964	19	2	1.4297	0.477718	0.368421	0.300554	0.308677	-0.225806
	DLO_r1.0ch02_12011982	19	2	1.63348	0.576334	0.421053	0.387812	0.398293	-0.0857143
	DLO_r1.0ch02_12012078	19	2	1.81864	0.642422	0.368421	0.450139	0.462304	0.181538
	DLO_r1.0ch02_12146952	19	2	1.91512	0.67082	0.368421	0.477839	0.490754	0.228986
	DLO_r1.0ch02_12237371	17	2	1.40976	0.465999	0.235294	0.290657	0.299465	0.190476
	DLO_r1.0ch02_12465462	17	2	1.9931	0.691416	0.705882	0.49827	0.513369	-0.416667
	DLO_r1.0ch02_12500549	15	2	1.55709	0.543273	0.466667	0.357778	0.370115	-0.304348
	DLO_r1.0ch02_12500715	12	2	1.38462	0.450561	0.333333	0.277778	0.289855	-0.2
	DLO_r1.0ch02_12815511	17	2	1.9396	0.677494	0.470588	0.484429	0.499109	0.0285714
	DLO_r1.0ch02_12949661	14	2	1.68966	0.59827	0.285714	0.408163	0.42328	0.3
	DLO_r1.0ch02_12949741	15	2	2	0.693147	0.733333	0.5	0.517241	-0.466667
	DLO_r1.0ch02_12962925	14	2	1.23659	0.3405	0.214286	0.191327	0.198413	-0.12
	DLO_r1.0ch02_13058003	16	2	1.99222	0.691193	0.0625	0.498047	0.514113	0.87451
	DLO_r1.0ch02_13058107	16	2	1.35809	0.433399	0.3125	0.263672	0.272177	-0.185185
	DLO_r1.0ch02_13058122	19	2	1.76098	0.623655	0.315789	0.432133	0.443812	0.269231
	DLO_r1.0ch02_13058129	19	2	1.49793	0.514653	0.315789	0.33241	0.341394	0.05
	DLO_r1.0ch02_13058148	18	2	1.73727	0.615498	0.388889	0.424383	0.436508	0.0836364
	DLO_r1.0ch02_13058184	18	2	1.5283	0.529706	0.333333	0.345679	0.355556	0.0357143
	DLO_r1.0ch02_13216195	15	2	1.92308	0.673012	0.133333	0.48	0.496552	0.722222
	DLO_r1.0ch02_13243570	19	2	1.87047	0.65811	0.631579	0.465374	0.477952	-0.357143
	DLO_r1.0ch02_13243573	19	2	1.63348	0.576334	0.526316	0.387812	0.398293	-0.357143
	DLO_r1.0ch02_13243702	17	2	1.33487	0.417573	0.176471	0.250865	0.258467	0.296552
	DLO_r1.0ch02_13276602	17	2	1.63739	0.577922	0.529412	0.389273	0.40107	-0.36
	DLO_r1.0ch02_13330175	16	2	1.35809	0.433399	0.1875	0.263672	0.272177	0.288889
	DLO_r1.0ch02_13349510	17	2	1.84076	0.649248	0.470588	0.456747	0.470588	-0.030303
	DLO_r1.0ch02_13479077	18	2	1.38462	0.450561	0.222222	0.277778	0.285714	0.2
	DLO_r1.0ch02_13479125	17	2	1.48586	0.50845	0.176471	0.32699	0.336898	0.460317
	DLO_r1.0ch02_13513428	19	2	1.99448	0.691761	0.526316	0.498615	0.512091	-0.0555556
	DLO_r1.0ch02_13568197	12	2	1.6	0.562335	0.333333	0.375	0.391304	0.111111
	DLO_r1.0ch02_13583641	19	2	1.56616	0.547412	0.263158	0.361496	0.371266	0.272031
	DLO_r1.0ch02_13663147	16	2	1.82206	0.643492	0.4375	0.451172	0.465726	0.030303
	DLO_r1.0ch02_13677869	17	1	1	0	0	0	0	#N/A
	DLO_r1.0ch02_13678042	19	2	1.99448	0.691761	0.631579	0.498615	0.512091	-0.266667
	DLO_r1.0ch02_13678139	19	2	1.97808	0.687597	0.684211	0.49446	0.507824	-0.383754
	DLO_r1.0ch02_13678194	19	2	1.97808	0.687597	0.684211	0.49446	0.507824	-0.383754
	DLO_r1.0ch02_13752621	18	2	2	0.693147	0.444444	0.5	0.514286	0.111111
	DLO_r1.0ch02_13764841	17	2	1.9931	0.691416	0.235294	0.49827	0.513369	0.527778
	DLO_r1.0ch02_13764850	16	2	1.4382	0.482578	0.125	0.304688	0.314516	0.589744
	DLO_r1.0ch02_13781402	15	2	1.92308	0.673012	0.266667	0.48	0.496552	0.444444
	DLO_r1.0ch02_13781443	17	2	1.77846	0.629501	0.294118	0.437716	0.45098	0.328063
	DLO_r1.0ch02_13781490	13	2	1.98824	0.690186	0.461538	0.497041	0.516923	0.0714286
	DLO_r1.0ch02_13786293	19	2	1.69882	0.60168	0.473684	0.411357	0.422475	-0.151515
	DLO_r1.0ch02_13786333	19	2	1.69882	0.60168	0.263158	0.411357	0.422475	0.360269
	DLO_r1.0ch02_13995516	19	2	1.91512	0.67082	0.578947	0.477839	0.490754	-0.211594
	DLO_r1.0ch02_13995586	19	2	1.63348	0.576334	0.526316	0.387812	0.398293	-0.357143
	DLO_r1.0ch02_13995650	19	2	1.56616	0.547412	0.473684	0.361496	0.371266	-0.310345
	DLO_r1.0ch02_13995686	19	2	1.56616	0.547412	0.473684	0.361496	0.371266	-0.310345
	DLO_r1.0ch02_14058801	15	2	1.30058	0.392674	0.133333	0.231111	0.23908	0.423077
	DLO_r1.0ch02_14195935	13	2	1.16552	0.271189	0.153846	0.142012	0.147692	-0.0833333
	DLO_r1.0ch02_14442028	18	2	1.99385	0.691603	0.833333	0.498457	0.512698	-0.671827
	DLO_r1.0ch02_14455131	19	2	1.81864	0.642422	0.368421	0.450139	0.462304	0.181538
	DLO_r1.0ch02_14455160	19	2	2	0.693147	0.473684	0.5	0.513514	0.0526316
	DLO_r1.0ch02_14456227	19	2	2	0.693147	0.684211	0.5	0.513514	-0.368421
	DLO_r1.0ch02_14456263	19	2	2	0.693147	0.684211	0.5	0.513514	-0.368421
	DLO_r1.0ch02_15169005	18	2	1.8	0.636514	0.333333	0.444444	0.457143	0.25
	DLO_r1.0ch02_15379981	19	2	1.56616	0.547412	0.263158	0.361496	0.371266	0.272031
	DLO_r1.0ch02_15380233	18	2	1.6701	0.590842	0.555556	0.401235	0.412698	-0.384615
	DLO_r1.0ch02_15399176	11	2	1.86154	0.655482	0.545455	0.46281	0.484848	-0.178571
	DLO_r1.0ch02_15598832	18	2	1.90588	0.668248	0.777778	0.475309	0.488889	-0.636364
	DLO_r1.0ch02_15695387	17	2	1.77846	0.629501	0.411765	0.437716	0.45098	0.0592885
	DLO_r1.0ch02_15695416	17	2	1.77846	0.629501	0.411765	0.437716	0.45098	0.0592885
	DLO_r1.0ch02_15695473	14	2	1.84906	0.651757	0.571429	0.459184	0.47619	-0.244444
	DLO_r1.0ch02_15855319	10	2	1.34228	0.422709	0.1	0.255	0.268421	0.607843
	DLO_r1.0ch02_15938808	15	2	2	0.693147	0.2	0.5	0.517241	0.6
	DLO_r1.0ch02_16006893	17	2	1.06055	0.132691	0.0588235	0.0570934	0.0588235	-0.030303
	DLO_r1.0ch02_16007066	19	2	1.4297	0.477718	0.263158	0.300554	0.308677	0.124424
	DLO_r1.0ch02_16007084	19	2	1.81864	0.642422	0.578947	0.450139	0.462304	-0.286154
	DLO_r1.0ch02_16007152	19	2	1.76098	0.623655	0.526316	0.432133	0.443812	-0.217949
	DLO_r1.0ch02_16029076	17	2	1.40976	0.465999	0	0.290657	0.299465	1
	DLO_r1.0ch02_16029098	17	2	1.26201	0.362211	0	0.207612	0.213904	1
	DLO_r1.0ch02_16029143	17	2	2	0.693147	0.411765	0.5	0.515152	0.176471
	DLO_r1.0ch02_16033388	12	2	1.38462	0.450561	0	0.277778	0.289855	1
	DLO_r1.0ch02_16033474	11	2	1.86154	0.655482	0.181818	0.46281	0.484848	0.607143
	DLO_r1.0ch02_16033509	12	2	1.38462	0.450561	0	0.277778	0.289855	1
	DLO_r1.0ch02_16104772	16	2	1.75342	0.621086	0.5	0.429688	0.443548	-0.163636
	DLO_r1.0ch02_16104878	16	2	1.99222	0.691193	0.3125	0.498047	0.514113	0.372549
	DLO_r1.0ch02_16105207	18	2	1.94595	0.679193	0.5	0.486111	0.5	-0.0285714
	DLO_r1.0ch02_16246682	19	2	1.97808	0.687597	0.368421	0.49446	0.507824	0.254902
	DLO_r1.0ch02_16246804	18	2	1.97561	0.686962	0.555556	0.493827	0.507937	-0.125
	DLO_r1.0ch02_16346996	17	2	2	0.693147	0.529412	0.5	0.515152	-0.0588235
	DLO_r1.0ch02_16347019	18	2	1.73727	0.615498	0.5	0.424383	0.436508	-0.178182
	DLO_r1.0ch02_16391247	14	1	1	0	0	0	0	#N/A
	DLO_r1.0ch02_16574314	14	2	1.41516	0.46922	0.214286	0.293367	0.304233	0.269565
	DLO_r1.0ch02_16719839	16	2	1.20471	0.311129	0.0625	0.169922	0.175403	0.632184
	DLO_r1.0ch02_17049976	17	2	1.84076	0.649248	0.470588	0.456747	0.470588	-0.030303
	DLO_r1.0ch02_17049977	18	2	1.6701	0.590842	0.333333	0.401235	0.412698	0.169231
	DLO_r1.0ch02_17049992	17	2	1.77846	0.629501	0.529412	0.437716	0.45098	-0.209486
	DLO_r1.0ch02_17049998	17	2	1.71006	0.605797	0.470588	0.415225	0.427807	-0.133333
	DLO_r1.0ch02_17050061	15	2	1.72414	0.610864	0.2	0.42	0.434483	0.52381
	DLO_r1.0ch02_17050119	15	2	1.86722	0.657158	0.466667	0.464444	0.48046	-0.00478469
	DLO_r1.0ch02_17069298	16	2	1.93208	0.675465	0.6875	0.482422	0.497984	-0.425101
	DLO_r1.0ch02_17069319	18	2	1.97561	0.686962	0.555556	0.493827	0.507937	-0.125
	DLO_r1.0ch02_17088446	14	2	1.98985	0.690594	0.357143	0.497449	0.515873	0.282051
	DLO_r1.0ch02_17088578	16	2	2	0.693147	0.125	0.5	0.516129	0.75
	DLO_r1.0ch02_17088581	13	2	1.89888	0.666278	0.153846	0.473373	0.492308	0.675
	DLO_r1.0ch02_17088670	16	2	1.51929	0.525321	0.1875	0.341797	0.352823	0.451429
	DLO_r1.0ch02_17122672	12	2	1.94595	0.679193	0	0.486111	0.507246	1
	DLO_r1.0ch02_17122715	15	2	1.38462	0.450561	0.2	0.277778	0.287356	0.28
	DLO_r1.0ch02_17122733	15	2	1.38462	0.450561	0.2	0.277778	0.287356	0.28
	DLO_r1.0ch02_17122814	10	2	1.72414	0.610864	0	0.42	0.442105	1
	DLO_r1.0ch02_17147010	16	2	1.67869	0.59413	0.3125	0.404297	0.417339	0.227053
	DLO_r1.0ch02_17147078	16	2	1.13274	0.233792	0	0.117188	0.120968	1
	DLO_r1.0ch02_17147230	14	2	1.07397	0.154076	0.0714286	0.0688776	0.0714286	-0.037037
	DLO_r1.0ch02_17147297	17	2	1.56216	0.545595	0.235294	0.359862	0.370766	0.346154
	DLO_r1.0ch02_17440093	19	2	1.69882	0.60168	0.263158	0.411357	0.422475	0.360269
	DLO_r1.0ch02_17440139	19	2	1.36226	0.436162	0.210526	0.265928	0.273115	0.208333
	DLO_r1.0ch02_17440208	13	2	1.64878	0.582492	0.384615	0.393491	0.409231	0.0225564
	DLO_r1.0ch02_17525542	17	2	1.63739	0.577922	0.0588235	0.389273	0.40107	0.848889
	DLO_r1.0ch02_17525566	17	2	1.89508	0.665204	0.294118	0.472318	0.486631	0.377289
	DLO_r1.0ch02_17525571	17	2	1.89508	0.665204	0.294118	0.472318	0.486631	0.377289
	DLO_r1.0ch02_17525599	17	2	1.89508	0.665204	0.294118	0.472318	0.486631	0.377289
	DLO_r1.0ch02_17818721	15	2	1.96507	0.684232	0.466667	0.491111	0.508046	0.0497738
	DLO_r1.0ch02_17818820	14	2	1.23659	0.3405	0.214286	0.191327	0.198413	-0.12
	DLO_r1.0ch02_17820620	18	2	1.8	0.636514	0.555556	0.444444	0.457143	-0.25
	DLO_r1.0ch02_17820684	18	2	1.90588	0.668248	0.666667	0.475309	0.488889	-0.402597
	DLO_r1.0ch02_17857338	18	2	1.45618	0.492604	0.277778	0.313272	0.322222	0.1133
	DLO_r1.0ch02_17884953	17	2	1.56216	0.545595	0.352941	0.359862	0.370766	0.0192308
	DLO_r1.0ch02_17884966	18	2	1.24615	0.348832	0.111111	0.197531	0.203175	0.4375
	DLO_r1.0ch02_17884979	16	2	1.99222	0.691193	0.6875	0.498047	0.514113	-0.380392
	DLO_r1.0ch02_17894786	18	2	1.6	0.562335	0.388889	0.375	0.385714	-0.037037
	DLO_r1.0ch02_17894792	18	2	1.6	0.562335	0.388889	0.375	0.385714	-0.037037
	DLO_r1.0ch02_17894809	17	2	1.89508	0.665204	0.411765	0.472318	0.486631	0.128205
	DLO_r1.0ch02_17894849	18	2	1.8	0.636514	0.333333	0.444444	0.457143	0.25
	DLO_r1.0ch02_18121046	16	2	1.93208	0.675465	0.3125	0.482422	0.497984	0.352227
	DLO_r1.0ch02_18124902	19	2	1.69882	0.60168	0.263158	0.411357	0.422475	0.360269
	DLO_r1.0ch02_18124924	19	2	1.97808	0.687597	0.368421	0.49446	0.507824	0.254902
	DLO_r1.0ch02_18136718	19	2	1.87047	0.65811	0.526316	0.465374	0.477952	-0.130952
	DLO_r1.0ch02_18252711	17	2	1.48586	0.50845	0.176471	0.32699	0.336898	0.460317
	DLO_r1.0ch02_18359150	18	2	1.6701	0.590842	0.222222	0.401235	0.412698	0.446154
	DLO_r1.0ch02_18535732	16	2	1.4382	0.482578	0.375	0.304688	0.314516	-0.230769
	DLO_r1.0ch02_18535945	17	2	1.40976	0.465999	0.235294	0.290657	0.299465	0.190476
	DLO_r1.0ch02_18536052	12	2	1.8	0.636514	0.166667	0.444444	0.463768	0.625
	DLO_r1.0ch02_18565926	19	2	1.95135	0.680629	0.315789	0.487535	0.500711	0.352273
	DLO_r1.0ch02_18565998	19	2	1.91512	0.67082	0.263158	0.477839	0.490754	0.449275
	DLO_r1.0ch02_18566061	19	2	1.69882	0.60168	0.368421	0.411357	0.422475	0.104377
	DLO_r1.0ch02_18566130	19	2	1.95135	0.680629	0.315789	0.487535	0.500711	0.352273
	DLO_r1.0ch02_18566161	19	2	1.4297	0.477718	0.157895	0.300554	0.308677	0.474654
	DLO_r1.0ch02_18566174	19	2	1.95135	0.680629	0.315789	0.487535	0.500711	0.352273
	DLO_r1.0ch02_18587159	17	2	1.9931	0.691416	0.352941	0.49827	0.513369	0.291667
	DLO_r1.0ch02_18587328	17	2	1.9727	0.686211	0.411765	0.49308	0.508021	0.164912
	DLO_r1.0ch02_18587354	17	2	1.9396	0.677494	0.352941	0.484429	0.499109	0.271429
	DLO_r1.0ch02_18587367	16	2	1.99222	0.691193	0.3125	0.498047	0.514113	0.372549
	DLO_r1.0ch02_18635894	16	2	1.6	0.562335	0.125	0.375	0.387097	0.666667
	DLO_r1.0ch02_18636275	16	2	1.28	0.37677	0.125	0.21875	0.225806	0.428571
	DLO_r1.0ch02_18743215	13	2	1.64878	0.582492	0.230769	0.393491	0.409231	0.413534
	DLO_r1.0ch02_18743233	13	2	1.64878	0.582492	0.230769	0.393491	0.409231	0.413534
	DLO_r1.0ch02_18743527	13	2	1.64878	0.582492	0.230769	0.393491	0.409231	0.413534
	DLO_r1.0ch02_18862894	16	2	1.75342	0.621086	0.375	0.429688	0.443548	0.127273
	DLO_r1.0ch02_18862992	16	2	1.93208	0.675465	0.4375	0.482422	0.497984	0.0931174
	DLO_r1.0ch02_18931516	15	2	1.55709	0.543273	0.2	0.357778	0.370115	0.440994
	DLO_r1.0ch02_18979221	17	2	1.9727	0.686211	0.411765	0.49308	0.508021	0.164912
	DLO_r1.0ch02_19237415	18	2	1.8	0.636514	0.444444	0.444444	0.457143	0
	DLO_r1.0ch02_19287383	16	2	1.93208	0.675465	0.5625	0.482422	0.497984	-0.165992
	DLO_r1.0ch02_19287387	17	2	1.71006	0.605797	0.352941	0.415225	0.427807	0.15
	DLO_r1.0ch02_19430163	17	2	1.9931	0.691416	0.352941	0.49827	0.513369	0.291667
	DLO_r1.0ch02_19453181	18	2	1.94595	0.679193	0.5	0.486111	0.5	-0.0285714
	DLO_r1.0ch02_19473885	17	2	1.48586	0.50845	0.176471	0.32699	0.336898	0.460317
	DLO_r1.0ch02_19473970	14	2	1.32432	0.410116	0.142857	0.244898	0.253968	0.416667
	DLO_r1.0ch02_19473999	14	2	1.41516	0.46922	0.0714286	0.293367	0.304233	0.756522
	DLO_r1.0ch02_19482387	17	2	1.9727	0.686211	0.764706	0.49308	0.508021	-0.550877
	DLO_r1.0ch02_19681244	15	2	1.92308	0.673012	0.666667	0.48	0.496552	-0.388889
	DLO_r1.0ch02_19681338	12	2	1.38462	0.450561	0.333333	0.277778	0.289855	-0.2
	DLO_r1.0ch02_19742045	19	2	1.36226	0.436162	0	0.265928	0.273115	1
	DLO_r1.0ch02_19742100	17	2	1.48586	0.50845	0.176471	0.32699	0.336898	0.460317
	DLO_r1.0ch02_19872795	15	2	1.72414	0.610864	0.466667	0.42	0.434483	-0.111111
	DLO_r1.0ch02_19883489	15	2	1.55709	0.543273	0.333333	0.357778	0.370115	0.068323
	DLO_r1.0ch02_19883547	17	2	2	0.693147	0.647059	0.5	0.515152	-0.294118
	DLO_r1.0ch02_19883588	17	2	1.84076	0.649248	0.588235	0.456747	0.470588	-0.287879
	DLO_r1.0ch02_19883604	17	2	1.71006	0.605797	0.470588	0.415225	0.427807	-0.133333
	DLO_r1.0ch02_19889638	17	2	1.40976	0.465999	0.235294	0.290657	0.299465	0.190476
	DLO_r1.0ch02_19919169	19	2	1.69882	0.60168	0.368421	0.411357	0.422475	0.104377
	DLO_r1.0ch02_19945061	18	2	2	0.693147	0.555556	0.5	0.514286	-0.111111
	DLO_r1.0ch02_20036824	19	2	1.99448	0.691761	0.421053	0.498615	0.512091	0.155556
	DLO_r1.0ch02_20036911	17	2	1.89508	0.665204	0.411765	0.472318	0.486631	0.128205
	DLO_r1.0ch02_20036934	17	2	1.9396	0.677494	0.470588	0.484429	0.499109	0.0285714
	DLO_r1.0ch02_20141262	15	2	1.92308	0.673012	0.266667	0.48	0.496552	0.444444
	DLO_r1.0ch02_20141343	14	2	1.98985	0.690594	0.214286	0.497449	0.515873	0.569231
	DLO_r1.0ch02_20141374	14	2	1.98985	0.690594	0.214286	0.497449	0.515873	0.569231
	DLO_r1.0ch02_20200158	17	2	1.33487	0.417573	0.294118	0.250865	0.258467	-0.172414
	DLO_r1.0ch02_20261903	19	2	1.36226	0.436162	0.210526	0.265928	0.273115	0.208333
	DLO_r1.0ch02_20262056	19	2	1.91512	0.67082	0.368421	0.477839	0.490754	0.228986
	DLO_r1.0ch02_20262105	19	2	1.91512	0.67082	0.368421	0.477839	0.490754	0.228986
	DLO_r1.0ch02_20296157	18	2	1.73727	0.615498	0.5	0.424383	0.436508	-0.178182
	DLO_r1.0ch02_20296499	17	2	1.33487	0.417573	0.294118	0.250865	0.258467	-0.172414
	DLO_r1.0ch02_20296528	15	2	1.96507	0.684232	0.466667	0.491111	0.508046	0.0497738
	DLO_r1.0ch02_20318496	18	2	1.5283	0.529706	0.333333	0.345679	0.355556	0.0357143
	DLO_r1.0ch02_20323982	17	2	1.9931	0.691416	0.588235	0.49827	0.513369	-0.180556
	DLO_r1.0ch02_20449369	17	2	1.48586	0.50845	0.411765	0.32699	0.336898	-0.259259
	DLO_r1.0ch02_20605556	18	2	1.18033	0.286836	0.166667	0.152778	0.157143	-0.0909091
	DLO_r1.0ch02_20605579	18	2	2	0.693147	0.555556	0.5	0.514286	-0.111111
	DLO_r1.0ch02_20917224	17	2	1.89508	0.665204	0.529412	0.472318	0.486631	-0.120879
	DLO_r1.0ch02_21008874	17	2	1.9727	0.686211	0.529412	0.49308	0.508021	-0.0736842
	DLO_r1.0ch02_21009042	15	2	1.8	0.636514	0.4	0.444444	0.45977	0.1
	DLO_r1.0ch02_21009123	17	2	1.33487	0.417573	0.176471	0.250865	0.258467	0.296552
	DLO_r1.0ch02_21018273	18	2	1.6	0.562335	0.388889	0.375	0.385714	-0.037037
	DLO_r1.0ch02_21018449	18	2	1.73727	0.615498	0.5	0.424383	0.436508	-0.178182
	DLO_r1.0ch02_21018471	18	2	1.73727	0.615498	0.277778	0.424383	0.436508	0.345455
	DLO_r1.0ch02_21038654	16	2	1.99222	0.691193	0.1875	0.498047	0.514113	0.623529
	DLO_r1.0ch02_21087310	14	2	1.6	0.562335	0.0714286	0.375	0.388889	0.809524
	DLO_r1.0ch02_21087311	13	2	1.45064	0.489552	0.0769231	0.310651	0.323077	0.752381
	DLO_r1.0ch02_21384002	19	2	1.87047	0.65811	0.526316	0.465374	0.477952	-0.130952
	DLO_r1.0ch02_21384103	19	2	1.56616	0.547412	0.473684	0.361496	0.371266	-0.310345
	DLO_r1.0ch02_21391965	15	2	1.38462	0.450561	0.0666667	0.277778	0.287356	0.76
	DLO_r1.0ch02_21392163	18	2	1.3144	0.402941	0.166667	0.239198	0.246032	0.303226
	DLO_r1.0ch02_21392175	18	2	1.3144	0.402941	0.166667	0.239198	0.246032	0.303226
	DLO_r1.0ch02_21392552	19	2	1.69882	0.60168	0.0526316	0.411357	0.422475	0.872054
	DLO_r1.0ch02_21425939	19	2	1.91512	0.67082	0.684211	0.477839	0.490754	-0.431884
	DLO_r1.0ch02_21426071	19	2	1.91512	0.67082	0.578947	0.477839	0.490754	-0.211594
	DLO_r1.0ch02_21605444	18	2	1.8	0.636514	0.666667	0.444444	0.457143	-0.5
	DLO_r1.0ch02_21661235	14	2	1.23659	0.3405	0.0714286	0.191327	0.198413	0.626667
	DLO_r1.0ch02_21690578	13	2	1.95376	0.681266	0.384615	0.488166	0.507692	0.212121
	DLO_r1.0ch02_21690657	12	2	1.6	0.562335	0.166667	0.375	0.391304	0.555556
	DLO_r1.0ch02_21781446	18	2	1.18033	0.286836	0.166667	0.152778	0.157143	-0.0909091
	DLO_r1.0ch02_21993865	19	2	1.91512	0.67082	0.263158	0.477839	0.490754	0.449275
	DLO_r1.0ch02_21993893	19	2	1.91512	0.67082	0.263158	0.477839	0.490754	0.449275
	DLO_r1.0ch02_22015841	16	2	1.88235	0.661563	0.5	0.46875	0.483871	-0.0666667
	DLO_r1.0ch02_22081692	12	2	1.94595	0.679193	0.666667	0.486111	0.507246	-0.371429
	DLO_r1.0ch02_22081733	16	2	1.28	0.37677	0.25	0.21875	0.225806	-0.142857
	DLO_r1.0ch02_22127044	16	2	1.4382	0.482578	0.125	0.304688	0.314516	0.589744
	DLO_r1.0ch02_22127047	16	2	1.51929	0.525321	0.0625	0.341797	0.352823	0.817143
	DLO_r1.0ch02_22198874	17	2	1.12451	0.223718	0.117647	0.110727	0.114082	-0.0625
	DLO_r1.0ch02_22204762	19	2	1.56616	0.547412	0.368421	0.361496	0.371266	-0.0191571
	DLO_r1.0ch02_22314936	15	2	1.86722	0.657158	0.333333	0.464444	0.48046	0.282297
	DLO_r1.0ch02_22354893	18	2	1.97561	0.686962	0.555556	0.493827	0.507937	-0.125
	DLO_r1.0ch02_22354977	16	2	1.4382	0.482578	0.25	0.304688	0.314516	0.179487
	DLO_r1.0ch02_22355255	18	2	1.99385	0.691603	0.611111	0.498457	0.512698	-0.226006
	DLO_r1.0ch02_22355256	18	2	1.45618	0.492604	0.388889	0.313272	0.322222	-0.241379
	DLO_r1.0ch02_22494319	17	2	1.89508	0.665204	0.411765	0.472318	0.486631	0.128205
	DLO_r1.0ch02_22494342	18	2	1.99385	0.691603	0.388889	0.498457	0.512698	0.219814
	DLO_r1.0ch02_22494764	16	2	1.93208	0.675465	0.3125	0.482422	0.497984	0.352227
	DLO_r1.0ch02_22499454	15	2	1.38462	0.450561	0.0666667	0.277778	0.287356	0.76
	DLO_r1.0ch02_22499543	18	2	1.5283	0.529706	0.333333	0.345679	0.355556	0.0357143
	DLO_r1.0ch02_22569609	14	2	1.50769	0.51958	0.142857	0.336735	0.349206	0.575758
	DLO_r1.0ch02_22640328	13	2	1.82703	0.645033	0.384615	0.452663	0.470769	0.150327
	DLO_r1.0ch02_22640362	15	2	1.92308	0.673012	0.4	0.48	0.496552	0.166667
	DLO_r1.0ch02_22640546	15	2	1.64234	0.579915	0.4	0.391111	0.404598	-0.0227273
	DLO_r1.0ch02_22668534	18	2	1.45618	0.492604	0.388889	0.313272	0.322222	-0.241379
	DLO_r1.0ch02_22668571	18	2	1.45618	0.492604	0.388889	0.313272	0.322222	-0.241379
	DLO_r1.0ch02_22668658	18	2	1.11724	0.214559	0	0.104938	0.107937	1
	DLO_r1.0ch02_22697353	15	2	1.8	0.636514	0.533333	0.444444	0.45977	-0.2
	DLO_r1.0ch02_22697388	18	2	1.97561	0.686962	0.666667	0.493827	0.507937	-0.35
	DLO_r1.0ch02_22705575	15	2	1.30058	0.392674	0	0.231111	0.23908	1
	DLO_r1.0ch02_22705658	15	2	1.8	0.636514	0.266667	0.444444	0.45977	0.4
	DLO_r1.0ch02_22901735	17	2	1.71006	0.605797	0.117647	0.415225	0.427807	0.716667
	DLO_r1.0ch02_22960133	15	2	1.21951	0.325083	0.0666667	0.18	0.186207	0.62963
	DLO_r1.0ch02_22974970	18	2	1.8	0.636514	0.666667	0.444444	0.457143	-0.5
	DLO_r1.0ch02_23013435	18	2	1.97561	0.686962	0.777778	0.493827	0.507937	-0.575
	DLO_r1.0ch02_23013765	17	2	1.12451	0.223718	0.117647	0.110727	0.114082	-0.0625
	DLO_r1.0ch02_23024055	18	2	1.94595	0.679193	0.833333	0.486111	0.5	-0.714286
	DLO_r1.0ch02_23024103	19	2	2	0.693147	0.789474	0.5	0.513514	-0.578947
	DLO_r1.0ch02_23071553	19	2	1.36226	0.436162	0.210526	0.265928	0.273115	0.208333
	DLO_r1.0ch02_23086415	18	2	1.6	0.562335	0.5	0.375	0.385714	-0.333333
	DLO_r1.0ch02_23261418	16	2	1.28	0.37677	0	0.21875	0.225806	1
	DLO_r1.0ch02_23296342	17	2	1.9727	0.686211	0.411765	0.49308	0.508021	0.164912
	DLO_r1.0ch02_23403027	19	2	1.23208	0.336496	0	0.188366	0.193457	1
	DLO_r1.0ch02_23403107	16	2	1.28	0.37677	0	0.21875	0.225806	1
	DLO_r1.0ch02_23403189	16	2	1.13274	0.233792	0	0.117188	0.120968	1
	DLO_r1.0ch02_23403214	15	2	1.14213	0.24493	0.133333	0.124444	0.128736	-0.0714286
	DLO_r1.0ch02_23412808	13	2	1.55046	0.540204	0.307692	0.35503	0.369231	0.133333
	DLO_r1.0ch02_23412875	14	2	1.9122	0.670009	0.5	0.477041	0.494709	-0.0481283
	DLO_r1.0ch02_23544982	15	2	1.21951	0.325083	0.2	0.18	0.186207	-0.111111
	DLO_r1.0ch02_23545013	15	2	1.47059	0.500402	0.4	0.32	0.331034	-0.25
	DLO_r1.0ch02_23545030	15	2	2	0.693147	0.333333	0.5	0.517241	0.333333
	DLO_r1.0ch02_23574395	19	2	1.91512	0.67082	0.473684	0.477839	0.490754	0.00869565
	DLO_r1.0ch02_23622047	16	2	1.6	0.562335	0.25	0.375	0.387097	0.333333
	DLO_r1.0ch02_23646222	16	2	1.99222	0.691193	0.5625	0.498047	0.514113	-0.129412
	DLO_r1.0ch02_23646330	18	2	1.18033	0.286836	0.166667	0.152778	0.157143	-0.0909091
	DLO_r1.0ch02_23646510	18	2	1.6701	0.590842	0.333333	0.401235	0.412698	0.169231
	DLO_r1.0ch02_23646534	19	2	1.99448	0.691761	0.526316	0.498615	0.512091	-0.0555556
	DLO_r1.0ch02_23646543	19	2	1.81864	0.642422	0.368421	0.450139	0.462304	0.181538
	DLO_r1.0ch02_23666361	12	2	1.8	0.636514	0.333333	0.444444	0.463768	0.25
	DLO_r1.0ch02_23683099	17	2	1.33487	0.417573	0.294118	0.250865	0.258467	-0.172414
	DLO_r1.0ch02_23753361	17	1	1	0	0	0	0	#N/A
	DLO_r1.0ch02_23753409	17	2	1.63739	0.577922	0.294118	0.389273	0.40107	0.244444
	DLO_r1.0ch02_23912576	15	2	1.55709	0.543273	0.333333	0.357778	0.370115	0.068323
	DLO_r1.0ch02_23912592	12	2	1.8	0.636514	0.333333	0.444444	0.463768	0.25
	DLO_r1.0ch02_24121487	17	2	1.06055	0.132691	0.0588235	0.0570934	0.0588235	-0.030303
	DLO_r1.0ch02_24213887	19	2	1.81864	0.642422	0.473684	0.450139	0.462304	-0.0523077
	DLO_r1.0ch02_24229792	15	2	1.72414	0.610864	0.2	0.42	0.434483	0.52381
	DLO_r1.0ch02_24229827	12	2	1.6	0.562335	0.166667	0.375	0.391304	0.555556
	DLO_r1.0ch02_24233081	18	2	1.6	0.562335	0.388889	0.375	0.385714	-0.037037
	DLO_r1.0ch02_24252999	16	2	1.99222	0.691193	0.1875	0.498047	0.514113	0.623529
	DLO_r1.0ch02_24253086	17	2	2	0.693147	0.176471	0.5	0.515152	0.647059
	DLO_r1.0ch02_24321352	17	2	1.77846	0.629501	0.294118	0.437716	0.45098	0.328063
	DLO_r1.0ch02_24358462	16	2	1.35809	0.433399	0.3125	0.263672	0.272177	-0.185185
	DLO_r1.0ch02_24358550	17	2	1.33487	0.417573	0.176471	0.250865	0.258467	0.296552
	DLO_r1.0ch02_24370270	19	2	1.63348	0.576334	0.526316	0.387812	0.398293	-0.357143
	DLO_r1.0ch02_24370275	19	2	1.91512	0.67082	0.789474	0.477839	0.490754	-0.652174
	DLO_r1.0ch02_24390222	16	2	1.82206	0.643492	0.5625	0.451172	0.465726	-0.246753
	DLO_r1.0ch02_24390245	17	2	1.56216	0.545595	0.352941	0.359862	0.370766	0.0192308
	DLO_r1.0ch02_24390256	17	2	1.77846	0.629501	0.529412	0.437716	0.45098	-0.209486
	DLO_r1.0ch02_24390291	17	2	1.12451	0.223718	0	0.110727	0.114082	1
	DLO_r1.0ch02_24390306	16	2	1.99222	0.691193	0.3125	0.498047	0.514113	0.372549
	DLO_r1.0ch02_24410551	19	2	1.4297	0.477718	0.263158	0.300554	0.308677	0.124424
	DLO_r1.0ch02_24417936	19	2	1.81864	0.642422	0.473684	0.450139	0.462304	-0.0523077
	DLO_r1.0ch02_24425267	18	2	1.5283	0.529706	0.333333	0.345679	0.355556	0.0357143
	DLO_r1.0ch02_24565930	17	2	1.77846	0.629501	0.411765	0.437716	0.45098	0.0592885
	DLO_r1.0ch02_24803863	16	2	1.13274	0.233792	0.125	0.117188	0.120968	-0.0666667
	DLO_r1.0ch02_24804736	10	2	1.92308	0.673012	0.6	0.48	0.505263	-0.25
	DLO_r1.0ch02_24804837	14	2	1.23659	0.3405	0.0714286	0.191327	0.198413	0.626667
	DLO_r1.0ch02_24804855	15	2	1.8	0.636514	0.133333	0.444444	0.45977	0.7
	DLO_r1.0ch02_24804909	15	2	1.96507	0.684232	0.2	0.491111	0.508046	0.59276
	DLO_r1.0ch02_24862348	19	2	1.69882	0.60168	0.578947	0.411357	0.422475	-0.407407
	DLO_r1.0ch02_24862350	19	2	1.69882	0.60168	0.578947	0.411357	0.422475	-0.407407
	DLO_r1.0ch02_24982842	16	2	1.6	0.562335	0.125	0.375	0.387097	0.666667
	DLO_r1.0ch02_25014147	14	2	1.50769	0.51958	0.142857	0.336735	0.349206	0.575758
	DLO_r1.0ch02_25030896	17	2	1.84076	0.649248	0.470588	0.456747	0.470588	-0.030303
	DLO_r1.0ch02_25030978	18	2	1.38462	0.450561	0.333333	0.277778	0.285714	-0.2
	DLO_r1.0ch02_25160815	19	2	1.29623	0.389377	0.0526316	0.228532	0.234708	0.769697
	DLO_r1.0ch02_25218809	18	2	1.94595	0.679193	0.611111	0.486111	0.5	-0.257143
	DLO_r1.0ch02_25218852	18	2	1.38462	0.450561	0.333333	0.277778	0.285714	-0.2
	DLO_r1.0ch02_25218918	17	2	1.71006	0.605797	0.352941	0.415225	0.427807	0.15
	DLO_r1.0ch02_25335138	17	2	1.9396	0.677494	0.705882	0.484429	0.499109	-0.457143
	DLO_r1.0ch02_25335226	16	2	1.99222	0.691193	0.5625	0.498047	0.514113	-0.129412
	DLO_r1.0ch02_25432361	15	2	2	0.693147	0.466667	0.5	0.517241	0.0666667
	DLO_r1.0ch02_25432380	18	2	1.6	0.562335	0.388889	0.375	0.385714	-0.037037
	DLO_r1.0ch02_25475656	18	2	1.3144	0.402941	0.277778	0.239198	0.246032	-0.16129
	DLO_r1.0ch02_25475684	17	2	1.12451	0.223718	0.117647	0.110727	0.114082	-0.0625
	DLO_r1.0ch02_25475710	14	2	1.15294	0.257319	0.142857	0.132653	0.137566	-0.0769231
	DLO_r1.0ch02_25475847	16	2	1.99222	0.691193	0.6875	0.498047	0.514113	-0.380392
	DLO_r1.0ch02_25774011	18	2	1.85673	0.654055	0.388889	0.46142	0.474603	0.157191
	DLO_r1.0ch02_25794602	18	2	1.97561	0.686962	0.666667	0.493827	0.507937	-0.35
	DLO_r1.0ch02_25794800	15	2	1.47059	0.500402	0.4	0.32	0.331034	-0.25
	DLO_r1.0ch02_25852636	19	2	1.63348	0.576334	0.421053	0.387812	0.398293	-0.0857143
	DLO_r1.0ch02_25854479	15	2	1.92308	0.673012	0.533333	0.48	0.496552	-0.111111
	DLO_r1.0ch02_25854567	17	2	1.26201	0.362211	0.235294	0.207612	0.213904	-0.133333
	DLO_r1.0ch02_25854890	16	2	1.28	0.37677	0.25	0.21875	0.225806	-0.142857
	DLO_r1.0ch02_25984827	14	2	1.84906	0.651757	0.285714	0.459184	0.47619	0.377778
	DLO_r1.0ch02_25984863	14	2	1.68966	0.59827	0.285714	0.408163	0.42328	0.3
	DLO_r1.0ch02_26341426	15	2	1.38462	0.450561	0.2	0.277778	0.287356	0.28
	DLO_r1.0ch02_26486059	15	2	1.99115	0.690923	0.266667	0.497778	0.514943	0.464286
	DLO_r1.0ch02_26486201	16	2	1.35809	0.433399	0.1875	0.263672	0.272177	0.288889
	DLO_r1.0ch02_26528424	15	2	1.92308	0.673012	0.4	0.48	0.496552	0.166667
	DLO_r1.0ch02_26528527	17	2	2	0.693147	0.294118	0.5	0.515152	0.411765
	DLO_r1.0ch02_26528567	15	2	1.38462	0.450561	0.2	0.277778	0.287356	0.28
	DLO_r1.0ch02_26600607	17	2	1.26201	0.362211	0	0.207612	0.213904	1
	DLO_r1.0ch02_26600641	17	2	1.56216	0.545595	0.117647	0.359862	0.370766	0.673077
	DLO_r1.0ch02_26600661	15	2	1.8	0.636514	0.266667	0.444444	0.45977	0.4
	DLO_r1.0ch02_26636986	15	2	1.99115	0.690923	0.666667	0.497778	0.514943	-0.339286
	DLO_r1.0ch02_26637010	16	2	1.99222	0.691193	0.4375	0.498047	0.514113	0.121569
	DLO_r1.0ch02_26637011	16	2	1.51929	0.525321	0.3125	0.341797	0.352823	0.0857143
	DLO_r1.0ch02_26658044	16	2	1.75342	0.621086	0.375	0.429688	0.443548	0.127273
	DLO_r1.0ch02_26658045	15	2	1.86722	0.657158	0.333333	0.464444	0.48046	0.282297
	DLO_r1.0ch02_26667557	17	2	1.89508	0.665204	0.294118	0.472318	0.486631	0.377289
	DLO_r1.0ch02_26667616	14	2	1.41516	0.46922	0.214286	0.293367	0.304233	0.269565
	DLO_r1.0ch02_26728504	15	2	1.64234	0.579915	0.133333	0.391111	0.404598	0.659091
	DLO_r1.0ch02_26728530	13	2	1.16552	0.271189	0	0.142012	0.147692	1
	DLO_r1.0ch02_26728560	19	2	1.4297	0.477718	0.0526316	0.300554	0.308677	0.824885
	DLO_r1.0ch02_26728571	19	2	1.23208	0.336496	0.105263	0.188366	0.193457	0.441176
	DLO_r1.0ch02_26743180	19	2	1.23208	0.336496	0.210526	0.188366	0.193457	-0.117647
	DLO_r1.0ch02_26834479	19	2	1.91512	0.67082	0.473684	0.477839	0.490754	0.00869565
	DLO_r1.0ch02_27015663	13	2	1.352	0.429323	0	0.260355	0.270769	1
	DLO_r1.0ch02_27169597	19	2	1.69882	0.60168	0.368421	0.411357	0.422475	0.104377
	DLO_r1.0ch02_27169668	19	2	1.97808	0.687597	0.684211	0.49446	0.507824	-0.383754
	DLO_r1.0ch02_27255703	15	2	1.8	0.636514	0.266667	0.444444	0.45977	0.4
	DLO_r1.0ch02_27527938	14	2	1.77376	0.627942	0.357143	0.436224	0.452381	0.181287
	DLO_r1.0ch02_27536861	14	2	1.6	0.562335	0.357143	0.375	0.388889	0.047619
	DLO_r1.0ch02_27536884	16	2	1.4382	0.482578	0.375	0.304688	0.314516	-0.230769
	DLO_r1.0ch02_27596537	14	2	1.6	0.562335	0.214286	0.375	0.388889	0.428571
	DLO_r1.0ch02_27596581	17	2	1.40976	0.465999	0.117647	0.290657	0.299465	0.595238
	DLO_r1.0ch02_27596648	18	2	1.45618	0.492604	0.166667	0.313272	0.322222	0.46798
	DLO_r1.0ch02_27596653	19	2	1.4297	0.477718	0.157895	0.300554	0.308677	0.474654
	DLO_r1.0ch02_27601001	19	2	1.91512	0.67082	0.473684	0.477839	0.490754	0.00869565
	DLO_r1.0ch02_27633283	17	2	1.9727	0.686211	0.529412	0.49308	0.508021	-0.0736842
	DLO_r1.0ch02_27633300	19	2	1.05401	0.121692	0.0526316	0.0512465	0.0526316	-0.027027
	DLO_r1.0ch02_27713166	14	1	1	0	0	0	0	#N/A
	DLO_r1.0ch02_27713240	11	2	1.30811	0.398307	0.0909091	0.235537	0.246753	0.614035
	DLO_r1.0ch02_27823675	19	2	1.56616	0.547412	0.263158	0.361496	0.371266	0.272031
	DLO_r1.0ch02_27831810	12	2	1.28	0.37677	0.25	0.21875	0.228261	-0.142857
	DLO_r1.0ch02_27831881	13	2	1.07987	0.163024	0.0769231	0.0739645	0.0769231	-0.04
	DLO_r1.0ch02_27832091	13	2	1.16552	0.271189	0.153846	0.142012	0.147692	-0.0833333
	DLO_r1.0ch02_27832199	13	2	1.89888	0.666278	0.307692	0.473373	0.492308	0.35
	DLO_r1.0ch02_27949779	17	2	1.84076	0.649248	0.352941	0.456747	0.470588	0.227273
	DLO_r1.0ch02_27949906	15	2	1.47059	0.500402	0.266667	0.32	0.331034	0.166667
	DLO_r1.0ch02_27949920	15	2	1.30058	0.392674	0.133333	0.231111	0.23908	0.423077
	DLO_r1.0ch02_27949921	14	2	1.77376	0.627942	0.357143	0.436224	0.452381	0.181287
	DLO_r1.0ch02_28034143	18	2	1.90588	0.668248	0.555556	0.475309	0.488889	-0.168831
	DLO_r1.0ch02_28034505	18	2	1.6701	0.590842	0.444444	0.401235	0.412698	-0.107692
	DLO_r1.0ch02_28034540	17	2	1.48586	0.50845	0.294118	0.32699	0.336898	0.100529
	DLO_r1.0ch02_28034559	15	2	1.86722	0.657158	0.6	0.464444	0.48046	-0.291866
	DLO_r1.0ch02_28142545	19	2	1.81864	0.642422	0.368421	0.450139	0.462304	0.181538
	DLO_r1.0ch02_28142624	16	2	1.99222	0.691193	0.4375	0.498047	0.514113	0.121569
	DLO_r1.0ch02_28142668	14	2	1.96	0.682908	0.571429	0.489796	0.507937	-0.166667
	DLO_r1.0ch02_28197852	16	1	1	0	0	0	0	#N/A
	DLO_r1.0ch02_28197888	15	2	1.92308	0.673012	0.266667	0.48	0.496552	0.444444
	DLO_r1.0ch02_28393587	18	1	1	0	0	0	0	#N/A
	DLO_r1.0ch02_28393593	18	1	1	0	0	0	0	#N/A
	DLO_r1.0ch02_28393702	18	2	1.5283	0.529706	0.333333	0.345679	0.355556	0.0357143
	DLO_r1.0ch02_28393898	18	1	1	0	0	0	0	#N/A
	DLO_r1.0ch02_28562869	19	2	1.99448	0.691761	0.631579	0.498615	0.512091	-0.266667
	DLO_r1.0ch02_28645058	17	2	1.63739	0.577922	0.529412	0.389273	0.40107	-0.36
	DLO_r1.0ch02_28645094	17	2	1.48586	0.50845	0.176471	0.32699	0.336898	0.460317
	DLO_r1.0ch02_28716946	11	2	1.5414	0.53596	0.272727	0.35124	0.367965	0.223529
	DLO_r1.0ch02_28717038	12	2	1.8	0.636514	0.166667	0.444444	0.463768	0.625
	DLO_r1.0ch02_28717085	19	2	1.95135	0.680629	0.421053	0.487535	0.500711	0.136364
	DLO_r1.0ch02_29061032	19	2	1.69882	0.60168	0.368421	0.411357	0.422475	0.104377
	DLO_r1.0ch02_29191602	19	2	1.81864	0.642422	0.684211	0.450139	0.462304	-0.52
	DLO_r1.0ch02_29202686	15	2	1.30058	0.392674	0.133333	0.231111	0.23908	0.423077
	DLO_r1.0ch02_29278875	19	2	1.97808	0.687597	0.684211	0.49446	0.507824	-0.383754
	DLO_r1.0ch02_29280284	15	2	1.8	0.636514	0	0.444444	0.45977	1
	DLO_r1.0ch02_29280352	16	2	1.82206	0.643492	0.0625	0.451172	0.465726	0.861472
	DLO_r1.0ch02_29280400	16	2	1.82206	0.643492	0.0625	0.451172	0.465726	0.861472
	DLO_r1.0ch02_29388187	17	2	1.63739	0.577922	0.294118	0.389273	0.40107	0.244444
	DLO_r1.0ch02_29475699	16	2	2	0.693147	0.25	0.5	0.516129	0.5
	DLO_r1.0ch02_29524867	18	2	1.97561	0.686962	0.333333	0.493827	0.507937	0.325
	DLO_r1.0ch02_29524868	18	2	1.73727	0.615498	0.277778	0.424383	0.436508	0.345455
	DLO_r1.0ch02_29524981	17	2	1.48586	0.50845	0.0588235	0.32699	0.336898	0.820106
	DLO_r1.0ch02_29524984	18	2	1.45618	0.492604	0.0555556	0.313272	0.322222	0.82266
	DLO_r1.0ch02_29525029	18	2	1.3144	0.402941	0.0555556	0.239198	0.246032	0.767742
	DLO_r1.0ch02_29533677	18	2	1.73727	0.615498	0.388889	0.424383	0.436508	0.0836364
	DLO_r1.0ch02_29533704	18	2	1.6	0.562335	0.277778	0.375	0.385714	0.259259
	DLO_r1.0ch02_29649151	19	2	1.49793	0.514653	0.315789	0.33241	0.341394	0.05
	DLO_r1.0ch02_29739930	13	2	1.82703	0.645033	0.230769	0.452663	0.470769	0.490196
	DLO_r1.0ch02_30000420	15	2	1.21951	0.325083	0.0666667	0.18	0.186207	0.62963
	DLO_r1.0ch02_30026173	18	2	1.18033	0.286836	0.166667	0.152778	0.157143	-0.0909091
	DLO_r1.0ch02_30065780	18	2	1.45618	0.492604	0.166667	0.313272	0.322222	0.46798
	DLO_r1.0ch02_30065795	18	2	1.45618	0.492604	0.166667	0.313272	0.322222	0.46798
	DLO_r1.0ch02_30108740	18	2	1.73727	0.615498	0.388889	0.424383	0.436508	0.0836364
	DLO_r1.0ch02_30108821	17	2	1.40976	0.465999	0.117647	0.290657	0.299465	0.595238
	DLO_r1.0ch02_30108882	14	2	1.9122	0.670009	0.357143	0.477041	0.494709	0.251337
	DLO_r1.0ch02_30553706	18	2	1.38462	0.450561	0.222222	0.277778	0.285714	0.2
	DLO_r1.0ch02_30553947	14	2	1.6	0.562335	0.214286	0.375	0.388889	0.428571
	DLO_r1.0ch02_30554029	15	2	1.30058	0.392674	0.266667	0.231111	0.23908	-0.153846
	DLO_r1.0ch02_30574869	14	2	1.68966	0.59827	0	0.408163	0.42328	1
	DLO_r1.0ch02_30574893	17	2	1.77846	0.629501	0.176471	0.437716	0.45098	0.596838
	DLO_r1.0ch02_30575132	12	2	1.18033	0.286836	0.166667	0.152778	0.15942	-0.0909091
	DLO_r1.0ch02_30595053	15	2	1.30058	0.392674	0	0.231111	0.23908	1
	DLO_r1.0ch02_30595071	14	2	1.9122	0.670009	0.5	0.477041	0.494709	-0.0481283
	DLO_r1.0ch02_30597099	15	2	1.64234	0.579915	0.4	0.391111	0.404598	-0.0227273
	DLO_r1.0ch02_30662887	15	2	1.55709	0.543273	0.2	0.357778	0.370115	0.440994
	DLO_r1.0ch02_30662937	17	2	1.33487	0.417573	0.176471	0.250865	0.258467	0.296552
	DLO_r1.0ch02_30662951	17	2	1.48586	0.50845	0.176471	0.32699	0.336898	0.460317
	DLO_r1.0ch02_30714039	16	2	1.28	0.37677	0.125	0.21875	0.225806	0.428571
	DLO_r1.0ch02_30739298	18	2	1.8	0.636514	0.555556	0.444444	0.457143	-0.25
	DLO_r1.0ch02_30739572	15	2	1.72414	0.610864	0.2	0.42	0.434483	0.52381
	DLO_r1.0ch02_30969123	19	2	1.49793	0.514653	0.210526	0.33241	0.341394	0.366667
	DLO_r1.0ch02_30969172	19	2	1.49793	0.514653	0.210526	0.33241	0.341394	0.366667
	DLO_r1.0ch02_30969198	19	2	1.49793	0.514653	0.315789	0.33241	0.341394	0.05
	DLO_r1.0ch02_30977763	18	2	1.38462	0.450561	0.333333	0.277778	0.285714	-0.2
	DLO_r1.0ch02_30978760	15	2	1.30058	0.392674	0.133333	0.231111	0.23908	0.423077
	DLO_r1.0ch02_30978770	12	2	1.6	0.562335	0.166667	0.375	0.391304	0.555556
	DLO_r1.0ch02_31021657	13	2	2	0.693147	0.384615	0.5	0.52	0.230769
	DLO_r1.0ch02_31027096	16	2	1.35809	0.433399	0.1875	0.263672	0.272177	0.288889
	DLO_r1.0ch02_31027169	16	2	1.51929	0.525321	0.1875	0.341797	0.352823	0.451429
	DLO_r1.0ch02_31058384	16	2	1.75342	0.621086	0.25	0.429688	0.443548	0.418182
	DLO_r1.0ch02_31066850	19	2	1.76098	0.623655	0.315789	0.432133	0.443812	0.269231
	DLO_r1.0ch02_31066855	19	2	1.29623	0.389377	0.157895	0.228532	0.234708	0.309091
	DLO_r1.0ch02_31066911	18	2	1.6	0.562335	0.277778	0.375	0.385714	0.259259
	DLO_r1.0ch02_31086600	15	2	1.86722	0.657158	0.2	0.464444	0.48046	0.569378
	DLO_r1.0ch02_31086746	16	2	1.93208	0.675465	0.4375	0.482422	0.497984	0.0931174
	DLO_r1.0ch02_31229640	17	2	1.12451	0.223718	0.117647	0.110727	0.114082	-0.0625
	DLO_r1.0ch02_31246967	18	2	1.99385	0.691603	0.5	0.498457	0.512698	-0.00309598
	DLO_r1.0ch02_31278075	19	2	1.99448	0.691761	0.526316	0.498615	0.512091	-0.0555556
	DLO_r1.0ch02_31278111	19	2	2	0.693147	0.578947	0.5	0.513514	-0.157895
	DLO_r1.0ch02_31278231	19	2	1.99448	0.691761	0.631579	0.498615	0.512091	-0.266667
	DLO_r1.0ch02_31278280	19	2	1.63348	0.576334	0.421053	0.387812	0.398293	-0.0857143
	DLO_r1.0ch02_31278291	19	2	1.69882	0.60168	0.473684	0.411357	0.422475	-0.151515
	DLO_r1.0ch02_31282561	19	2	1.95135	0.680629	0.526316	0.487535	0.500711	-0.0795455
	DLO_r1.0ch02_31341148	14	2	1.96	0.682908	0.428571	0.489796	0.507937	0.125
	DLO_r1.0ch02_31522470	16	2	1.93208	0.675465	0.5625	0.482422	0.497984	-0.165992
	DLO_r1.0ch02_31522842	18	2	1.45618	0.492604	0.388889	0.313272	0.322222	-0.241379
	DLO_r1.0ch02_31524165	19	2	1.99448	0.691761	0.631579	0.498615	0.512091	-0.266667
	DLO_r1.0ch02_31847330	19	2	1.56616	0.547412	0.263158	0.361496	0.371266	0.272031
	DLO_r1.0ch02_31847395	16	2	1.4382	0.482578	0.375	0.304688	0.314516	-0.230769
	DLO_r1.0ch02_31847640	19	2	1.99448	0.691761	0.421053	0.498615	0.512091	0.155556
	DLO_r1.0ch02_31911324	19	2	1.99448	0.691761	0.315789	0.498615	0.512091	0.366667
	DLO_r1.0ch02_31911341	16	2	1.75342	0.621086	0.25	0.429688	0.443548	0.418182
	DLO_r1.0ch02_31911343	16	2	1.75342	0.621086	0.25	0.429688	0.443548	0.418182
	DLO_r1.0ch02_32024107	19	2	1.69882	0.60168	0.368421	0.411357	0.422475	0.104377
	DLO_r1.0ch02_32108630	19	2	1.76098	0.623655	0.526316	0.432133	0.443812	-0.217949
	DLO_r1.0ch02_32108707	19	2	1.97808	0.687597	0.684211	0.49446	0.507824	-0.383754
	DLO_r1.0ch02_32108833	19	2	1.11077	0.206192	0.105263	0.099723	0.102418	-0.0555556
	DLO_r1.0ch03_208958	18	2	1.38462	0.450561	0.222222	0.277778	0.285714	0.2
	DLO_r1.0ch03_209035	19	2	1.81864	0.642422	0.368421	0.450139	0.462304	0.181538
	DLO_r1.0ch03_353259	16	2	2	0.693147	0.375	0.5	0.516129	0.25
	DLO_r1.0ch03_353610	16	2	1.6	0.562335	0.25	0.375	0.387097	0.333333
	DLO_r1.0ch03_353669	16	2	2	0.693147	0.375	0.5	0.516129	0.25
	DLO_r1.0ch03_556676	19	2	1.56616	0.547412	0.263158	0.361496	0.371266	0.272031
	DLO_r1.0ch03_556731	19	2	1.95135	0.680629	0.842105	0.487535	0.500711	-0.727273
	DLO_r1.0ch03_556827	16	2	1.75342	0.621086	0.375	0.429688	0.443548	0.127273
	DLO_r1.0ch03_557228	16	2	1.13274	0.233792	0	0.117188	0.120968	1
	DLO_r1.0ch03_584483	15	2	1.55709	0.543273	0.2	0.357778	0.370115	0.440994
	DLO_r1.0ch03_595548	17	2	1.33487	0.417573	0.294118	0.250865	0.258467	-0.172414
	DLO_r1.0ch03_613285	19	2	1.97808	0.687597	0.684211	0.49446	0.507824	-0.383754
	DLO_r1.0ch03_698815	12	2	2	0.693147	0	0.5	0.521739	1
	DLO_r1.0ch03_780746	17	2	1.89508	0.665204	0.411765	0.472318	0.486631	0.128205
	DLO_r1.0ch03_841424	17	2	1.56216	0.545595	0.352941	0.359862	0.370766	0.0192308
	DLO_r1.0ch03_862502	16	2	1.93208	0.675465	0.4375	0.482422	0.497984	0.0931174
	DLO_r1.0ch03_862537	17	2	1.63739	0.577922	0.294118	0.389273	0.40107	0.244444
	DLO_r1.0ch03_862546	17	2	1.63739	0.577922	0.294118	0.389273	0.40107	0.244444
	DLO_r1.0ch03_898245	19	2	1.4297	0.477718	0.368421	0.300554	0.308677	-0.225806
	DLO_r1.0ch03_905653	15	2	1.21951	0.325083	0.2	0.18	0.186207	-0.111111
	DLO_r1.0ch03_905741	14	2	1.77376	0.627942	0.5	0.436224	0.452381	-0.146199
	DLO_r1.0ch03_910640	17	2	1.33487	0.417573	0.294118	0.250865	0.258467	-0.172414
	DLO_r1.0ch03_910658	17	2	1.56216	0.545595	0.117647	0.359862	0.370766	0.673077
	DLO_r1.0ch03_910693	17	2	1.77846	0.629501	0.294118	0.437716	0.45098	0.328063
	DLO_r1.0ch03_911163	18	2	1.5283	0.529706	0.222222	0.345679	0.355556	0.357143
	DLO_r1.0ch03_911309	19	2	1.97808	0.687597	0.578947	0.49446	0.507824	-0.170868
	DLO_r1.0ch03_911346	19	2	1.63348	0.576334	0.315789	0.387812	0.398293	0.185714
	DLO_r1.0ch03_920325	18	2	1.6	0.562335	0.5	0.375	0.385714	-0.333333
	DLO_r1.0ch03_928529	19	2	1.99448	0.691761	0.526316	0.498615	0.512091	-0.0555556
	DLO_r1.0ch03_928602	18	2	1.85673	0.654055	0.5	0.46142	0.474603	-0.083612
	DLO_r1.0ch03_948313	13	2	1.74227	0.617242	0.307692	0.426036	0.443077	0.277778
	DLO_r1.0ch03_982746	19	2	1.76098	0.623655	0.315789	0.432133	0.443812	0.269231
	DLO_r1.0ch03_1244420	16	2	1.51929	0.525321	0.0625	0.341797	0.352823	0.817143
	DLO_r1.0ch03_1326472	16	2	1.6	0.562335	0.375	0.375	0.387097	0
	DLO_r1.0ch03_1377399	19	2	1.99448	0.691761	0.631579	0.498615	0.512091	-0.266667
	DLO_r1.0ch03_1497216	18	2	1.8	0.636514	0.555556	0.444444	0.457143	-0.25
	DLO_r1.0ch03_1520279	18	2	1.73727	0.615498	0.5	0.424383	0.436508	-0.178182
	DLO_r1.0ch03_1828306	15	2	1.55709	0.543273	0.2	0.357778	0.370115	0.440994
	DLO_r1.0ch03_1828333	15	2	1.64234	0.579915	0.4	0.391111	0.404598	-0.0227273
	DLO_r1.0ch03_1828354	15	2	1.30058	0.392674	0.133333	0.231111	0.23908	0.423077
	DLO_r1.0ch03_1839909	15	2	1.64234	0.579915	0.133333	0.391111	0.404598	0.659091
	DLO_r1.0ch03_1839938	15	2	1.64234	0.579915	0.133333	0.391111	0.404598	0.659091
	DLO_r1.0ch03_1839943	15	2	1.64234	0.579915	0.133333	0.391111	0.404598	0.659091
	DLO_r1.0ch03_1839966	15	2	1.64234	0.579915	0.133333	0.391111	0.404598	0.659091
	DLO_r1.0ch03_1840020	15	2	1.99115	0.690923	0.133333	0.497778	0.514943	0.732143
	DLO_r1.0ch03_2063561	18	2	1.90588	0.668248	0.333333	0.475309	0.488889	0.298701
	DLO_r1.0ch03_2063700	17	2	2	0.693147	0.294118	0.5	0.515152	0.411765
	DLO_r1.0ch03_2063869	16	2	1.93208	0.675465	0.0625	0.482422	0.497984	0.870445
	DLO_r1.0ch03_2132479	17	2	1.84076	0.649248	0.588235	0.456747	0.470588	-0.287879
	DLO_r1.0ch03_2132500	18	2	1.5283	0.529706	0.333333	0.345679	0.355556	0.0357143
	DLO_r1.0ch03_2284274	12	2	1.98621	0.689671	0.25	0.496528	0.518116	0.496503
	DLO_r1.0ch03_2295107	12	2	1.38462	0.450561	0.166667	0.277778	0.289855	0.4
	DLO_r1.0ch03_2302463	17	2	1.63739	0.577922	0.411765	0.389273	0.40107	-0.0577778
	DLO_r1.0ch03_2349088	18	2	1.85673	0.654055	0.5	0.46142	0.474603	-0.083612
	DLO_r1.0ch03_2373595	18	2	1.90588	0.668248	0	0.475309	0.488889	1
	DLO_r1.0ch03_2409912	16	2	1.88235	0.661563	0.5	0.46875	0.483871	-0.0666667
	DLO_r1.0ch03_2463265	14	2	1.50769	0.51958	0.142857	0.336735	0.349206	0.575758
	DLO_r1.0ch03_2463273	14	2	1.41516	0.46922	0.214286	0.293367	0.304233	0.269565
	DLO_r1.0ch03_2463445	16	2	1.4382	0.482578	0.25	0.304688	0.314516	0.179487
	DLO_r1.0ch03_2463550	19	2	1.97808	0.687597	0.157895	0.49446	0.507824	0.680672
	DLO_r1.0ch03_2494970	19	2	1.49793	0.514653	0.421053	0.33241	0.341394	-0.266667
	DLO_r1.0ch03_2495087	19	2	1.05401	0.121692	0.0526316	0.0512465	0.0526316	-0.027027
	DLO_r1.0ch03_2495102	19	2	1.05401	0.121692	0.0526316	0.0512465	0.0526316	-0.027027
	DLO_r1.0ch03_2495120	19	2	1.05401	0.121692	0.0526316	0.0512465	0.0526316	-0.027027
	DLO_r1.0ch03_2495141	19	2	1.05401	0.121692	0.0526316	0.0512465	0.0526316	-0.027027
	DLO_r1.0ch03_2495150	19	2	1.87047	0.65811	0.526316	0.465374	0.477952	-0.130952
	DLO_r1.0ch03_2495186	18	2	1.45618	0.492604	0.388889	0.313272	0.322222	-0.241379
	DLO_r1.0ch03_2585689	17	2	1.9931	0.691416	0.470588	0.49827	0.513369	0.0555556
	DLO_r1.0ch03_2585752	16	2	1.75342	0.621086	0.5	0.429688	0.443548	-0.163636
	DLO_r1.0ch03_2606231	16	2	1.4382	0.482578	0.25	0.304688	0.314516	0.179487
	DLO_r1.0ch03_2606261	19	2	1.17018	0.276191	0.157895	0.145429	0.14936	-0.0857143
	DLO_r1.0ch03_2606295	19	2	1.56616	0.547412	0.368421	0.361496	0.371266	-0.0191571
	DLO_r1.0ch03_2606511	15	2	1.47059	0.500402	0.133333	0.32	0.331034	0.583333
	DLO_r1.0ch03_2614755	13	2	1.64878	0.582492	0.0769231	0.393491	0.409231	0.804511
	DLO_r1.0ch03_2628572	15	2	1.92308	0.673012	0.666667	0.48	0.496552	-0.388889
	DLO_r1.0ch03_2646560	15	2	1.38462	0.450561	0.2	0.277778	0.287356	0.28
	DLO_r1.0ch03_2652436	16	2	1.67869	0.59413	0.3125	0.404297	0.417339	0.227053
	DLO_r1.0ch03_2781472	18	2	1.24615	0.348832	0	0.197531	0.203175	1
	DLO_r1.0ch03_2849239	16	2	1.93208	0.675465	0.5625	0.482422	0.497984	-0.165992
	DLO_r1.0ch03_2889616	19	2	1.63348	0.576334	0.421053	0.387812	0.398293	-0.0857143
	DLO_r1.0ch03_2889701	18	2	1.99385	0.691603	0.722222	0.498457	0.512698	-0.448916
	DLO_r1.0ch03_3100350	12	2	1.88235	0.661563	0.25	0.46875	0.48913	0.466667
	DLO_r1.0ch03_3100462	14	2	1.98985	0.690594	0.357143	0.497449	0.515873	0.282051
	DLO_r1.0ch03_3146610	15	2	1.86722	0.657158	0.333333	0.464444	0.48046	0.282297
	DLO_r1.0ch03_3146611	15	2	1.92308	0.673012	0.266667	0.48	0.496552	0.444444
	DLO_r1.0ch03_3242508	12	2	1.70414	0.603637	0.0833333	0.413194	0.431159	0.798319
	DLO_r1.0ch03_3242539	13	2	1.352	0.429323	0	0.260355	0.270769	1
	DLO_r1.0ch03_3242544	13	2	1.74227	0.617242	0	0.426036	0.443077	1
	DLO_r1.0ch03_3242606	12	2	1.70414	0.603637	0.0833333	0.413194	0.431159	0.798319
	DLO_r1.0ch03_3269806	18	2	1.85673	0.654055	0.388889	0.46142	0.474603	0.157191
	DLO_r1.0ch03_3305095	16	1	1	0	0	0	0	#N/A
	DLO_r1.0ch03_3308664	17	2	1.77846	0.629501	0.529412	0.437716	0.45098	-0.209486
	DLO_r1.0ch03_3308718	16	2	1.99222	0.691193	0.5625	0.498047	0.514113	-0.129412
	DLO_r1.0ch03_3308721	16	2	1.20471	0.311129	0.1875	0.169922	0.175403	-0.103448
	DLO_r1.0ch03_3354802	16	2	1.75342	0.621086	0.25	0.429688	0.443548	0.418182
	DLO_r1.0ch03_3438866	12	2	1.70414	0.603637	0.25	0.413194	0.431159	0.394958
	DLO_r1.0ch03_3448077	18	2	1.18033	0.286836	0.0555556	0.152778	0.157143	0.636364
	DLO_r1.0ch03_3448149	19	2	2	0.693147	0.473684	0.5	0.513514	0.0526316
	DLO_r1.0ch03_3499100	19	2	1.63348	0.576334	0.315789	0.387812	0.398293	0.185714
	DLO_r1.0ch03_3499106	18	2	1.99385	0.691603	0.5	0.498457	0.512698	-0.00309598
	DLO_r1.0ch03_3633120	16	2	1.99222	0.691193	0.3125	0.498047	0.514113	0.372549
	DLO_r1.0ch03_3633155	15	2	2	0.693147	0.2	0.5	0.517241	0.6
	DLO_r1.0ch03_3642051	16	2	1.51929	0.525321	0.0625	0.341797	0.352823	0.817143
	DLO_r1.0ch03_3642058	16	2	1.4382	0.482578	0.125	0.304688	0.314516	0.589744
	DLO_r1.0ch03_3826722	17	2	1.33487	0.417573	0.176471	0.250865	0.258467	0.296552
	DLO_r1.0ch03_3826737	17	2	1.71006	0.605797	0.352941	0.415225	0.427807	0.15
	DLO_r1.0ch03_4006267	16	2	1.6	0.562335	0.25	0.375	0.387097	0.333333
	DLO_r1.0ch03_4006392	16	2	1.51929	0.525321	0.1875	0.341797	0.352823	0.451429
	DLO_r1.0ch03_4006444	16	2	1.82206	0.643492	0.5625	0.451172	0.465726	-0.246753
	DLO_r1.0ch03_4006466	16	2	1.88235	0.661563	0.625	0.46875	0.483871	-0.333333
	DLO_r1.0ch03_4006469	16	2	1.93208	0.675465	0.4375	0.482422	0.497984	0.0931174
	DLO_r1.0ch03_4006489	16	2	1.88235	0.661563	0.625	0.46875	0.483871	-0.333333
	DLO_r1.0ch03_4007471	17	2	1.9727	0.686211	0.647059	0.49308	0.508021	-0.312281
	DLO_r1.0ch03_4007491	17	2	2	0.693147	0.529412	0.5	0.515152	-0.0588235
	DLO_r1.0ch03_4069988	19	2	1.99448	0.691761	0.526316	0.498615	0.512091	-0.0555556
	DLO_r1.0ch03_4071215	19	2	1.99448	0.691761	0.736842	0.498615	0.512091	-0.477778
	DLO_r1.0ch03_4177325	17	2	1.63739	0.577922	0.294118	0.389273	0.40107	0.244444
	DLO_r1.0ch03_4177381	19	2	1.56616	0.547412	0.473684	0.361496	0.371266	-0.310345
	DLO_r1.0ch03_4817144	15	2	1.8	0.636514	0.266667	0.444444	0.45977	0.4
	DLO_r1.0ch03_4817169	16	2	1.75342	0.621086	0.25	0.429688	0.443548	0.418182
	DLO_r1.0ch03_5624872	16	2	1.88235	0.661563	0.375	0.46875	0.483871	0.2
	DLO_r1.0ch03_5624878	15	2	1.92308	0.673012	0.266667	0.48	0.496552	0.444444
	DLO_r1.0ch03_5624957	18	2	1.18033	0.286836	0.166667	0.152778	0.157143	-0.0909091
	DLO_r1.0ch03_5625005	16	2	1.82206	0.643492	0.3125	0.451172	0.465726	0.307359
	DLO_r1.0ch03_5650277	17	2	1.9727	0.686211	0.647059	0.49308	0.508021	-0.312281
	DLO_r1.0ch03_5650311	17	2	1.9727	0.686211	0.647059	0.49308	0.508021	-0.312281
	DLO_r1.0ch03_5738438	15	2	1.99115	0.690923	0.533333	0.497778	0.514943	-0.0714286
	DLO_r1.0ch03_5888414	15	2	1.38462	0.450561	0.2	0.277778	0.287356	0.28
	DLO_r1.0ch03_5888486	16	2	1.35809	0.433399	0.1875	0.263672	0.272177	0.288889
	DLO_r1.0ch03_6189327	17	2	1.9931	0.691416	0.470588	0.49827	0.513369	0.0555556
	DLO_r1.0ch03_6189328	17	2	1.9931	0.691416	0.470588	0.49827	0.513369	0.0555556
	DLO_r1.0ch03_6189888	16	2	1.93208	0.675465	0.0625	0.482422	0.497984	0.870445
	DLO_r1.0ch03_6238793	19	2	1.95135	0.680629	0.736842	0.487535	0.500711	-0.511364
	DLO_r1.0ch03_6239709	16	2	1.6	0.562335	0.25	0.375	0.387097	0.333333
	DLO_r1.0ch03_6462205	19	2	1.69882	0.60168	0.157895	0.411357	0.422475	0.616162
	DLO_r1.0ch03_6462276	18	2	2	0.693147	0.555556	0.5	0.514286	-0.111111
	DLO_r1.0ch03_6495121	18	2	1.8	0.636514	0.333333	0.444444	0.457143	0.25
	DLO_r1.0ch03_6495163	18	2	1.94595	0.679193	0.277778	0.486111	0.5	0.428571
	DLO_r1.0ch03_6495164	18	2	1.18033	0.286836	0.0555556	0.152778	0.157143	0.636364
	DLO_r1.0ch03_6495366	17	2	1.89508	0.665204	0.294118	0.472318	0.486631	0.377289
	DLO_r1.0ch03_6495382	18	2	1.90588	0.668248	0.222222	0.475309	0.488889	0.532468
	DLO_r1.0ch03_6495392	18	2	1.38462	0.450561	0.111111	0.277778	0.285714	0.6
	DLO_r1.0ch03_6495483	18	2	1.90588	0.668248	0.444444	0.475309	0.488889	0.0649351
	DLO_r1.0ch03_6495499	18	2	1.18033	0.286836	0.0555556	0.152778	0.157143	0.636364
	DLO_r1.0ch03_6626600	17	2	1.9727	0.686211	0.411765	0.49308	0.508021	0.164912
	DLO_r1.0ch03_6626602	17	2	1.9931	0.691416	0.470588	0.49827	0.513369	0.0555556
	DLO_r1.0ch03_6626741	17	2	1.48586	0.50845	0.294118	0.32699	0.336898	0.100529
	DLO_r1.0ch03_6645627	11	2	1.5414	0.53596	0.0909091	0.35124	0.367965	0.741176
	DLO_r1.0ch03_6726913	14	2	1.41516	0.46922	0.357143	0.293367	0.304233	-0.217391
	DLO_r1.0ch03_6727053	15	2	1.47059	0.500402	0	0.32	0.331034	1
	DLO_r1.0ch03_6727089	17	2	1.26201	0.362211	0.117647	0.207612	0.213904	0.433333
	DLO_r1.0ch03_6727325	16	2	1.99222	0.691193	0.1875	0.498047	0.514113	0.623529
	DLO_r1.0ch03_6795068	12	2	2	0.693147	0.166667	0.5	0.521739	0.666667
	DLO_r1.0ch03_6795071	12	2	1.98621	0.689671	0.25	0.496528	0.518116	0.496503
	DLO_r1.0ch03_6795096	12	2	1.98621	0.689671	0.25	0.496528	0.518116	0.496503
	DLO_r1.0ch03_6795102	12	2	1.98621	0.689671	0.25	0.496528	0.518116	0.496503
	DLO_r1.0ch03_6807347	19	2	1.87047	0.65811	0.631579	0.465374	0.477952	-0.357143
	DLO_r1.0ch03_6920716	14	2	1.6	0.562335	0.214286	0.375	0.388889	0.428571
	DLO_r1.0ch03_7004287	16	2	1.93208	0.675465	0.4375	0.482422	0.497984	0.0931174
	DLO_r1.0ch03_7084012	16	2	1.75342	0.621086	0.375	0.429688	0.443548	0.127273
	DLO_r1.0ch03_7084024	15	2	1.64234	0.579915	0.4	0.391111	0.404598	-0.0227273
	DLO_r1.0ch03_7084038	17	2	1.40976	0.465999	0.352941	0.290657	0.299465	-0.214286
	DLO_r1.0ch03_7084059	17	2	1.71006	0.605797	0.352941	0.415225	0.427807	0.15
	DLO_r1.0ch03_7084073	16	2	1.6	0.562335	0.375	0.375	0.387097	0
	DLO_r1.0ch03_7374247	15	2	1.55709	0.543273	0.2	0.357778	0.370115	0.440994
	DLO_r1.0ch03_7374349	13	2	1.89888	0.666278	0.307692	0.473373	0.492308	0.35
	DLO_r1.0ch03_7381692	17	2	1.9396	0.677494	0.235294	0.484429	0.499109	0.514286
	DLO_r1.0ch03_7381696	17	2	1.40976	0.465999	0	0.290657	0.299465	1
	DLO_r1.0ch03_7381707	17	2	1.12451	0.223718	0.117647	0.110727	0.114082	-0.0625
	DLO_r1.0ch03_7391418	19	2	1.99448	0.691761	0.421053	0.498615	0.512091	0.155556
	DLO_r1.0ch03_7391484	19	2	1.91512	0.67082	0.368421	0.477839	0.490754	0.228986
	DLO_r1.0ch03_7391501	19	2	1.81864	0.642422	0.473684	0.450139	0.462304	-0.0523077
	DLO_r1.0ch03_7391505	19	2	1.87047	0.65811	0.421053	0.465374	0.477952	0.0952381
	DLO_r1.0ch03_7391547	19	2	1.87047	0.65811	0.315789	0.465374	0.477952	0.321429
	DLO_r1.0ch03_7505397	13	2	1.45064	0.489552	0.230769	0.310651	0.323077	0.257143
	DLO_r1.0ch03_7603718	13	2	1.352	0.429323	0.307692	0.260355	0.270769	-0.181818
	DLO_r1.0ch03_7603766	14	2	1.32432	0.410116	0.285714	0.244898	0.253968	-0.166667
	DLO_r1.0ch03_7603779	14	2	1.32432	0.410116	0.285714	0.244898	0.253968	-0.166667
	DLO_r1.0ch03_7603894	12	2	1.70414	0.603637	0.25	0.413194	0.431159	0.394958
	DLO_r1.0ch03_7720437	16	2	1.93208	0.675465	0.4375	0.482422	0.497984	0.0931174
	DLO_r1.0ch03_7760286	17	2	1.77846	0.629501	0.411765	0.437716	0.45098	0.0592885
	DLO_r1.0ch03_7769455	19	2	1.63348	0.576334	0.421053	0.387812	0.398293	-0.0857143
	DLO_r1.0ch03_7769469	19	2	1.97808	0.687597	0.473684	0.49446	0.507824	0.0420168
	DLO_r1.0ch03_8125719	17	2	2	0.693147	0.176471	0.5	0.515152	0.647059
	DLO_r1.0ch03_8125810	19	2	1.97808	0.687597	0.473684	0.49446	0.507824	0.0420168
	DLO_r1.0ch03_8125899	19	2	1.91512	0.67082	0.473684	0.477839	0.490754	0.00869565
	DLO_r1.0ch03_8125914	19	2	2	0.693147	0.368421	0.5	0.513514	0.263158
	DLO_r1.0ch03_8244085	16	2	1.93208	0.675465	0.5625	0.482422	0.497984	-0.165992
	DLO_r1.0ch03_8244472	18	2	1.97561	0.686962	0	0.493827	0.507937	1
	DLO_r1.0ch03_8305393	19	2	1.56616	0.547412	0.368421	0.361496	0.371266	-0.0191571
	DLO_r1.0ch03_8379939	17	2	1.06055	0.132691	0.0588235	0.0570934	0.0588235	-0.030303
	DLO_r1.0ch03_8379941	17	2	1.9396	0.677494	0.235294	0.484429	0.499109	0.514286
	DLO_r1.0ch03_8671002	17	2	1.56216	0.545595	0.470588	0.359862	0.370766	-0.307692
	DLO_r1.0ch03_8788334	18	2	1.45618	0.492604	0.388889	0.313272	0.322222	-0.241379
	DLO_r1.0ch03_8788342	18	2	1.85673	0.654055	0.722222	0.46142	0.474603	-0.565217
	DLO_r1.0ch03_8788398	17	2	1.9727	0.686211	0.647059	0.49308	0.508021	-0.312281
	DLO_r1.0ch03_8906587	18	2	1.8	0.636514	0.444444	0.444444	0.457143	0
	DLO_r1.0ch03_9048954	19	2	1.91512	0.67082	0.789474	0.477839	0.490754	-0.652174
	DLO_r1.0ch03_9137719	12	2	1.88235	0.661563	0.25	0.46875	0.48913	0.466667
	DLO_r1.0ch03_9138120	17	2	1.71006	0.605797	0.352941	0.415225	0.427807	0.15
	DLO_r1.0ch03_9363859	17	2	1.9727	0.686211	0.411765	0.49308	0.508021	0.164912
	DLO_r1.0ch03_9455233	18	2	1.97561	0.686962	0.333333	0.493827	0.507937	0.325
	DLO_r1.0ch03_9455268	18	2	2	0.693147	0.444444	0.5	0.514286	0.111111
	DLO_r1.0ch03_9610393	18	2	1.73727	0.615498	0.5	0.424383	0.436508	-0.178182
	DLO_r1.0ch03_9610452	18	2	1.99385	0.691603	0.277778	0.498457	0.512698	0.442724
	DLO_r1.0ch03_9610456	18	2	1.99385	0.691603	0.277778	0.498457	0.512698	0.442724
	DLO_r1.0ch03_9610657	16	2	1.99222	0.691193	0.3125	0.498047	0.514113	0.372549
	DLO_r1.0ch03_9610660	17	2	1.84076	0.649248	0.470588	0.456747	0.470588	-0.030303
	DLO_r1.0ch03_9672017	14	2	1.84906	0.651757	0.285714	0.459184	0.47619	0.377778
	DLO_r1.0ch03_9798564	17	2	1.19175	0.298436	0.176471	0.1609	0.165775	-0.0967742
	DLO_r1.0ch03_9798693	13	2	1.95376	0.681266	0.230769	0.488166	0.507692	0.527273
	DLO_r1.0ch03_9798724	17	2	1.40976	0.465999	0.117647	0.290657	0.299465	0.595238
	DLO_r1.0ch03_9798770	19	2	1.29623	0.389377	0.157895	0.228532	0.234708	0.309091
	DLO_r1.0ch03_9798784	15	2	1.86722	0.657158	0.0666667	0.464444	0.48046	0.856459
	DLO_r1.0ch03_9798794	18	2	1.73727	0.615498	0.166667	0.424383	0.436508	0.607273
	DLO_r1.0ch03_9933650	10	2	2	0.693147	0.2	0.5	0.526316	0.6
	DLO_r1.0ch03_9933672	10	2	2	0.693147	0.2	0.5	0.526316	0.6
	DLO_r1.0ch03_9933732	10	2	1.34228	0.422709	0.1	0.255	0.268421	0.607843
	DLO_r1.0ch03_10719926	14	2	2	0.693147	0.571429	0.5	0.518519	-0.142857
	DLO_r1.0ch03_10720123	14	2	1.50769	0.51958	0.285714	0.336735	0.349206	0.151515
	DLO_r1.0ch03_10720124	14	2	1.96	0.682908	0.571429	0.489796	0.507937	-0.166667
	DLO_r1.0ch03_10720184	14	2	1.77376	0.627942	0.642857	0.436224	0.452381	-0.473684
	DLO_r1.0ch03_11592236	19	2	1.76098	0.623655	0.421053	0.432133	0.443812	0.025641
	DLO_r1.0ch03_12240944	18	2	1.6	0.562335	0.277778	0.375	0.385714	0.259259
	DLO_r1.0ch03_12240983	16	2	1.6	0.562335	0.25	0.375	0.387097	0.333333
	DLO_r1.0ch03_12612818	17	2	1.19175	0.298436	0.0588235	0.1609	0.165775	0.634409
	DLO_r1.0ch03_12712063	16	2	1.75342	0.621086	0.5	0.429688	0.443548	-0.163636
	DLO_r1.0ch03_12969776	14	2	1.77376	0.627942	0.5	0.436224	0.452381	-0.146199
	DLO_r1.0ch03_13254343	19	2	1.4297	0.477718	0.157895	0.300554	0.308677	0.474654
	DLO_r1.0ch03_13333410	12	2	1.8	0.636514	0.166667	0.444444	0.463768	0.625
	DLO_r1.0ch03_13584012	14	2	1.77376	0.627942	0.214286	0.436224	0.452381	0.508772
	DLO_r1.0ch03_13715114	14	2	1.77376	0.627942	0.214286	0.436224	0.452381	0.508772
	DLO_r1.0ch03_13733614	19	2	1.76098	0.623655	0.421053	0.432133	0.443812	0.025641
	DLO_r1.0ch03_13830415	18	2	1.90588	0.668248	0.666667	0.475309	0.488889	-0.402597
	DLO_r1.0ch03_13836143	14	2	1.84906	0.651757	0.285714	0.459184	0.47619	0.377778
	DLO_r1.0ch03_14085044	18	2	1.8	0.636514	0.444444	0.444444	0.457143	0
	DLO_r1.0ch03_14085186	18	2	1.90588	0.668248	0.444444	0.475309	0.488889	0.0649351
	DLO_r1.0ch03_14153912	17	2	1.63739	0.577922	0.411765	0.389273	0.40107	-0.0577778
	DLO_r1.0ch03_14521962	18	2	1.6	0.562335	0.388889	0.375	0.385714	-0.037037
	DLO_r1.0ch03_14521987	18	2	1.6	0.562335	0.5	0.375	0.385714	-0.333333
	DLO_r1.0ch03_14522634	13	2	1.45064	0.489552	0.0769231	0.310651	0.323077	0.752381
	DLO_r1.0ch03_14522851	16	2	2	0.693147	0.125	0.5	0.516129	0.75
	DLO_r1.0ch03_14958712	18	2	1.3144	0.402941	0.166667	0.239198	0.246032	0.303226
	DLO_r1.0ch03_15062810	18	2	1.85673	0.654055	0.277778	0.46142	0.474603	0.397993
	DLO_r1.0ch03_15062902	17	2	1.71006	0.605797	0.235294	0.415225	0.427807	0.433333
	DLO_r1.0ch03_15306586	16	2	1.6	0.562335	0.125	0.375	0.387097	0.666667
	DLO_r1.0ch03_15306653	17	2	1.9396	0.677494	0.470588	0.484429	0.499109	0.0285714
	DLO_r1.0ch03_15306689	16	2	1.6	0.562335	0.25	0.375	0.387097	0.333333
	DLO_r1.0ch03_15306839	19	2	1.36226	0.436162	0.105263	0.265928	0.273115	0.604167
	DLO_r1.0ch03_15306840	19	2	1.91512	0.67082	0.473684	0.477839	0.490754	0.00869565
	DLO_r1.0ch03_15934517	17	2	1.71006	0.605797	0.352941	0.415225	0.427807	0.15
	DLO_r1.0ch03_15934562	17	2	1.9727	0.686211	0.647059	0.49308	0.508021	-0.312281
	DLO_r1.0ch03_16125343	19	2	1.56616	0.547412	0.368421	0.361496	0.371266	-0.0191571
	DLO_r1.0ch03_16180765	18	2	1.73727	0.615498	0.277778	0.424383	0.436508	0.345455
	DLO_r1.0ch03_16180793	17	2	1.48586	0.50845	0.176471	0.32699	0.336898	0.460317
	DLO_r1.0ch03_16180815	17	2	1.9396	0.677494	0.588235	0.484429	0.499109	-0.214286
	DLO_r1.0ch03_16180832	17	2	1.9396	0.677494	0.352941	0.484429	0.499109	0.271429
	DLO_r1.0ch03_16229626	14	2	1.77376	0.627942	0.357143	0.436224	0.452381	0.181287
	DLO_r1.0ch03_16229644	14	2	1.68966	0.59827	0.571429	0.408163	0.42328	-0.4
	DLO_r1.0ch03_16229669	15	2	1.47059	0.500402	0.266667	0.32	0.331034	0.166667
	DLO_r1.0ch03_16279285	16	2	1.4382	0.482578	0.25	0.304688	0.314516	0.179487
	DLO_r1.0ch03_16279674	18	2	1.6	0.562335	0.166667	0.375	0.385714	0.555556
	DLO_r1.0ch03_16584297	18	2	1.6	0.562335	0.166667	0.375	0.385714	0.555556
	DLO_r1.0ch03_16861536	18	2	1.38462	0.450561	0.222222	0.277778	0.285714	0.2
	DLO_r1.0ch03_16861647	17	2	1.48586	0.50845	0.176471	0.32699	0.336898	0.460317
	DLO_r1.0ch03_16861730	18	2	1.73727	0.615498	0.166667	0.424383	0.436508	0.607273
	DLO_r1.0ch03_16898968	19	2	1.95135	0.680629	0.526316	0.487535	0.500711	-0.0795455
	DLO_r1.0ch03_17281315	19	2	1.29623	0.389377	0.263158	0.228532	0.234708	-0.151515
	DLO_r1.0ch03_17305654	16	2	1.4382	0.482578	0.25	0.304688	0.314516	0.179487
	DLO_r1.0ch03_17444868	16	2	1.88235	0.661563	0.75	0.46875	0.483871	-0.6
	DLO_r1.0ch03_17444886	16	2	1.93208	0.675465	0.8125	0.482422	0.497984	-0.684211
	DLO_r1.0ch03_18022555	15	2	1.86722	0.657158	0.2	0.464444	0.48046	0.569378
	DLO_r1.0ch03_18022571	16	2	1.82206	0.643492	0.1875	0.451172	0.465726	0.584416
	DLO_r1.0ch03_18022620	17	2	1.26201	0.362211	0.117647	0.207612	0.213904	0.433333
	DLO_r1.0ch03_18022821	18	2	1.85673	0.654055	0.277778	0.46142	0.474603	0.397993
	DLO_r1.0ch03_18023403	16	2	1.96923	0.685314	0.25	0.492188	0.508065	0.492063
	DLO_r1.0ch03_18023808	18	2	1.94595	0.679193	0.388889	0.486111	0.5	0.2
	DLO_r1.0ch03_18023861	16	2	1.6	0.562335	0.375	0.375	0.387097	0
	DLO_r1.0ch03_18205251	17	2	1.63739	0.577922	0.529412	0.389273	0.40107	-0.36
	DLO_r1.0ch03_18650067	19	2	1.4297	0.477718	0.157895	0.300554	0.308677	0.474654
	DLO_r1.0ch03_18650120	19	2	1.99448	0.691761	0.315789	0.498615	0.512091	0.366667
	DLO_r1.0ch03_18650122	19	2	1.99448	0.691761	0.315789	0.498615	0.512091	0.366667
	DLO_r1.0ch03_18660682	17	2	1.48586	0.50845	0.294118	0.32699	0.336898	0.100529
	DLO_r1.0ch03_18660818	15	2	1.99115	0.690923	0	0.497778	0.514943	1
	DLO_r1.0ch03_18787567	18	2	1.85673	0.654055	0.388889	0.46142	0.474603	0.157191
	DLO_r1.0ch03_18801008	14	2	1.41516	0.46922	0.0714286	0.293367	0.304233	0.756522
	DLO_r1.0ch03_18801087	13	2	1.45064	0.489552	0.0769231	0.310651	0.323077	0.752381
	DLO_r1.0ch03_18874379	16	2	1.6	0.562335	0.25	0.375	0.387097	0.333333
	DLO_r1.0ch03_19499845	16	2	1.35809	0.433399	0.3125	0.263672	0.272177	-0.185185
	DLO_r1.0ch03_19615402	17	2	1.33487	0.417573	0.0588235	0.250865	0.258467	0.765517
	DLO_r1.0ch03_19718213	18	2	1.85673	0.654055	0.388889	0.46142	0.474603	0.157191
	DLO_r1.0ch03_19734258	15	2	1.8	0.636514	0.4	0.444444	0.45977	0.1
	DLO_r1.0ch03_19734703	15	2	1.86722	0.657158	0.6	0.464444	0.48046	-0.291866
	DLO_r1.0ch03_20395190	16	2	1.88235	0.661563	0.125	0.46875	0.483871	0.733333
	DLO_r1.0ch03_20395978	16	2	1.6	0.562335	0.25	0.375	0.387097	0.333333
	DLO_r1.0ch03_20648673	16	2	1.93208	0.675465	0.5625	0.482422	0.497984	-0.165992
	DLO_r1.0ch03_20648693	16	2	1.93208	0.675465	0.6875	0.482422	0.497984	-0.425101
	DLO_r1.0ch03_20983544	16	2	1.51929	0.525321	0.1875	0.341797	0.352823	0.451429
	DLO_r1.0ch03_20983857	18	2	1.73727	0.615498	0.166667	0.424383	0.436508	0.607273
	DLO_r1.0ch03_21552851	14	2	1.96	0.682908	0.428571	0.489796	0.507937	0.125
	DLO_r1.0ch03_21991992	19	2	1.91512	0.67082	0.263158	0.477839	0.490754	0.449275
	DLO_r1.0ch03_21992037	15	2	1.8	0.636514	0.266667	0.444444	0.45977	0.4
	DLO_r1.0ch03_22105425	18	2	1.85673	0.654055	0.277778	0.46142	0.474603	0.397993
	DLO_r1.0ch03_22105477	18	2	1.8	0.636514	0.222222	0.444444	0.457143	0.5
	DLO_r1.0ch03_22105558	13	2	1.98824	0.690186	0.153846	0.497041	0.516923	0.690476
	DLO_r1.0ch03_22125532	19	2	1.29623	0.389377	0.157895	0.228532	0.234708	0.309091
	DLO_r1.0ch03_22143412	16	2	1.93208	0.675465	0.5625	0.482422	0.497984	-0.165992
	DLO_r1.0ch03_22238704	19	2	1.95135	0.680629	0.315789	0.487535	0.500711	0.352273
	DLO_r1.0ch03_22238733	19	2	1.49793	0.514653	0.210526	0.33241	0.341394	0.366667
	DLO_r1.0ch03_22238736	19	2	1.49793	0.514653	0.210526	0.33241	0.341394	0.366667
	DLO_r1.0ch03_22238847	19	2	1.97808	0.687597	0.368421	0.49446	0.507824	0.254902
	DLO_r1.0ch03_22411410	16	2	2	0.693147	0.75	0.5	0.516129	-0.5
	DLO_r1.0ch03_22413118	16	2	1.82206	0.643492	0.3125	0.451172	0.465726	0.307359
	DLO_r1.0ch03_22413178	17	2	1.89508	0.665204	0.529412	0.472318	0.486631	-0.120879
	DLO_r1.0ch03_22413263	15	2	1.64234	0.579915	0.4	0.391111	0.404598	-0.0227273
	DLO_r1.0ch03_22413278	18	2	1.24615	0.348832	0.222222	0.197531	0.203175	-0.125
	DLO_r1.0ch03_22413380	17	2	1.71006	0.605797	0.352941	0.415225	0.427807	0.15
	DLO_r1.0ch03_22460729	19	2	1.99448	0.691761	0.736842	0.498615	0.512091	-0.477778
	DLO_r1.0ch03_22461148	19	2	1.81864	0.642422	0.368421	0.450139	0.462304	0.181538
	DLO_r1.0ch03_22547100	15	2	1.72414	0.610864	0.0666667	0.42	0.434483	0.84127
	DLO_r1.0ch03_22811025	17	2	1.77846	0.629501	0.176471	0.437716	0.45098	0.596838
	DLO_r1.0ch03_22811048	18	2	1.90588	0.668248	0.333333	0.475309	0.488889	0.298701
	DLO_r1.0ch03_22811094	17	2	1.77846	0.629501	0.529412	0.437716	0.45098	-0.209486
	DLO_r1.0ch03_22811104	17	2	1.9727	0.686211	0.411765	0.49308	0.508021	0.164912
	DLO_r1.0ch03_22887095	17	2	2	0.693147	0.764706	0.5	0.515152	-0.529412
	DLO_r1.0ch03_23026283	19	2	1.69882	0.60168	0.368421	0.411357	0.422475	0.104377
	DLO_r1.0ch03_23026332	19	2	1.4297	0.477718	0.368421	0.300554	0.308677	-0.225806
	DLO_r1.0ch03_23026365	19	2	1.81864	0.642422	0.473684	0.450139	0.462304	-0.0523077
	DLO_r1.0ch03_23026382	19	2	1.69882	0.60168	0.368421	0.411357	0.422475	0.104377
	DLO_r1.0ch03_23084852	18	2	1.6701	0.590842	0.555556	0.401235	0.412698	-0.384615
	DLO_r1.0ch03_23084914	19	2	1.69882	0.60168	0.578947	0.411357	0.422475	-0.407407
	DLO_r1.0ch03_23086304	19	2	1.76098	0.623655	0.210526	0.432133	0.443812	0.512821
	DLO_r1.0ch03_23086313	19	2	1.76098	0.623655	0.210526	0.432133	0.443812	0.512821
	DLO_r1.0ch03_23086390	19	2	1.69882	0.60168	0.263158	0.411357	0.422475	0.360269
	DLO_r1.0ch03_23361893	18	2	1.85673	0.654055	0.388889	0.46142	0.474603	0.157191
	DLO_r1.0ch03_23364241	16	2	1.13274	0.233792	0.125	0.117188	0.120968	-0.0666667
	DLO_r1.0ch03_23370215	18	2	2	0.693147	0.555556	0.5	0.514286	-0.111111
	DLO_r1.0ch03_23389587	16	2	1.88235	0.661563	0.5	0.46875	0.483871	-0.0666667
	DLO_r1.0ch03_23389602	17	2	1.40976	0.465999	0.235294	0.290657	0.299465	0.190476
	DLO_r1.0ch03_23790814	17	2	1.84076	0.649248	0.235294	0.456747	0.470588	0.484848
	DLO_r1.0ch03_23790971	18	2	1.5283	0.529706	0.333333	0.345679	0.355556	0.0357143
	DLO_r1.0ch03_24001132	19	2	2	0.693147	0.684211	0.5	0.513514	-0.368421
	DLO_r1.0ch03_24008457	17	2	1.12451	0.223718	0	0.110727	0.114082	1
	DLO_r1.0ch03_24008489	17	2	1.12451	0.223718	0	0.110727	0.114082	1
	DLO_r1.0ch03_24008491	16	2	1.93208	0.675465	0.4375	0.482422	0.497984	0.0931174
	DLO_r1.0ch03_24008725	16	2	1.13274	0.233792	0	0.117188	0.120968	1
	DLO_r1.0ch03_24009796	16	2	1.99222	0.691193	0.6875	0.498047	0.514113	-0.380392
	DLO_r1.0ch03_24447094	13	2	1.45064	0.489552	0.0769231	0.310651	0.323077	0.752381
	DLO_r1.0ch03_24447180	13	2	1.25651	0.357627	0.230769	0.204142	0.212308	-0.130435
	DLO_r1.0ch03_24506704	16	2	1.82206	0.643492	0.4375	0.451172	0.465726	0.030303
	DLO_r1.0ch03_24506777	18	2	1.11724	0.214559	0.111111	0.104938	0.107937	-0.0588235
	DLO_r1.0ch03_24506803	18	2	1.5283	0.529706	0.444444	0.345679	0.355556	-0.285714
	DLO_r1.0ch03_24552353	15	2	1.86722	0.657158	0.333333	0.464444	0.48046	0.282297
	DLO_r1.0ch03_24578124	18	2	1.73727	0.615498	0.388889	0.424383	0.436508	0.0836364
	DLO_r1.0ch03_24578184	18	2	1.6	0.562335	0.277778	0.375	0.385714	0.259259
	DLO_r1.0ch03_24578794	18	2	1.38462	0.450561	0.333333	0.277778	0.285714	-0.2
	DLO_r1.0ch03_24602588	15	2	2	0.693147	0.2	0.5	0.517241	0.6
	DLO_r1.0ch03_24602806	17	2	1.9727	0.686211	0.294118	0.49308	0.508021	0.403509
	DLO_r1.0ch03_24602836	17	2	1.9727	0.686211	0.294118	0.49308	0.508021	0.403509
	DLO_r1.0ch03_24620182	19	2	1.91512	0.67082	0.473684	0.477839	0.490754	0.00869565
	DLO_r1.0ch03_24711803	16	2	1.93208	0.675465	0.1875	0.482422	0.497984	0.611336
	DLO_r1.0ch03_24711837	18	2	1.97561	0.686962	0.222222	0.493827	0.507937	0.55
	DLO_r1.0ch03_24711929	17	2	1.26201	0.362211	0	0.207612	0.213904	1
	DLO_r1.0ch03_24711931	15	2	2	0.693147	0.0666667	0.5	0.517241	0.866667
	DLO_r1.0ch03_24754068	15	2	1.06888	0.146145	0.0666667	0.0644444	0.0666667	-0.0344828
	DLO_r1.0ch03_24799851	16	2	1.4382	0.482578	0.25	0.304688	0.314516	0.179487
	DLO_r1.0ch03_24799946	17	2	1.12451	0.223718	0.117647	0.110727	0.114082	-0.0625
	DLO_r1.0ch03_24799991	16	2	1.99222	0.691193	0.6875	0.498047	0.514113	-0.380392
	DLO_r1.0ch03_24881382	15	2	1.8	0.636514	0.133333	0.444444	0.45977	0.7
	DLO_r1.0ch03_24881447	16	2	1.96923	0.685314	0.25	0.492188	0.508065	0.492063
	DLO_r1.0ch03_24881449	15	2	1.64234	0.579915	0.4	0.391111	0.404598	-0.0227273
	DLO_r1.0ch03_24888226	19	2	1.17018	0.276191	0.157895	0.145429	0.14936	-0.0857143
	DLO_r1.0ch03_25015472	19	2	1.99448	0.691761	0.631579	0.498615	0.512091	-0.266667
	DLO_r1.0ch03_25015549	19	2	1.56616	0.547412	0.263158	0.361496	0.371266	0.272031
	DLO_r1.0ch03_25015631	19	2	1.63348	0.576334	0.315789	0.387812	0.398293	0.185714
	DLO_r1.0ch03_25325393	19	2	1.63348	0.576334	0.315789	0.387812	0.398293	0.185714
	DLO_r1.0ch03_25387053	19	2	1.95135	0.680629	0.210526	0.487535	0.500711	0.568182
	DLO_r1.0ch03_25387111	19	2	1.97808	0.687597	0.263158	0.49446	0.507824	0.467787
	DLO_r1.0ch03_25387164	19	2	1.91512	0.67082	0.157895	0.477839	0.490754	0.669565
	DLO_r1.0ch03_25407486	14	2	1.84906	0.651757	0.285714	0.459184	0.47619	0.377778
	DLO_r1.0ch03_25483375	15	2	1.72414	0.610864	0.2	0.42	0.434483	0.52381
	DLO_r1.0ch03_25526709	18	2	1.3144	0.402941	0.0555556	0.239198	0.246032	0.767742
	DLO_r1.0ch03_25526755	18	2	1.73727	0.615498	0.388889	0.424383	0.436508	0.0836364
	DLO_r1.0ch03_25681501	18	2	1.18033	0.286836	0.0555556	0.152778	0.157143	0.636364
	DLO_r1.0ch03_25681575	16	2	1.51929	0.525321	0.1875	0.341797	0.352823	0.451429
	DLO_r1.0ch03_25803037	18	2	1.45618	0.492604	0.388889	0.313272	0.322222	-0.241379
	DLO_r1.0ch03_25857494	18	2	1.90588	0.668248	0.666667	0.475309	0.488889	-0.402597
	DLO_r1.0ch03_26045866	17	2	1.77846	0.629501	0.411765	0.437716	0.45098	0.0592885
	DLO_r1.0ch03_26046332	14	2	1.15294	0.257319	0.142857	0.132653	0.137566	-0.0769231
	DLO_r1.0ch03_26248394	13	2	1.74227	0.617242	0.307692	0.426036	0.443077	0.277778
	DLO_r1.0ch03_26253644	19	2	1.63348	0.576334	0.526316	0.387812	0.398293	-0.357143
	DLO_r1.0ch03_26338853	15	2	1.06888	0.146145	0.0666667	0.0644444	0.0666667	-0.0344828
	DLO_r1.0ch03_26339022	13	2	1.74227	0.617242	0.461538	0.426036	0.443077	-0.0833333
	DLO_r1.0ch03_26499177	17	2	1.89508	0.665204	0.294118	0.472318	0.486631	0.377289
	DLO_r1.0ch03_26521197	17	2	1.63739	0.577922	0.411765	0.389273	0.40107	-0.0577778
	DLO_r1.0ch03_26526315	15	2	1.55709	0.543273	0.2	0.357778	0.370115	0.440994
	DLO_r1.0ch03_26526420	16	2	1.51929	0.525321	0.1875	0.341797	0.352823	0.451429
	DLO_r1.0ch03_26526504	18	2	1.6	0.562335	0.277778	0.375	0.385714	0.259259
	DLO_r1.0ch03_26526558	14	2	1.68966	0.59827	0	0.408163	0.42328	1
	DLO_r1.0ch03_26526685	19	2	1.56616	0.547412	0.263158	0.361496	0.371266	0.272031
	DLO_r1.0ch03_26526713	19	2	1.56616	0.547412	0.263158	0.361496	0.371266	0.272031
	DLO_r1.0ch03_26526837	18	2	1.6701	0.590842	0.222222	0.401235	0.412698	0.446154
	DLO_r1.0ch03_26526842	18	2	1.6701	0.590842	0.222222	0.401235	0.412698	0.446154
	DLO_r1.0ch03_26526862	18	2	1.6	0.562335	0.277778	0.375	0.385714	0.259259
	DLO_r1.0ch03_26594499	19	2	1.4297	0.477718	0.263158	0.300554	0.308677	0.124424
	DLO_r1.0ch03_26594648	19	2	1.4297	0.477718	0.263158	0.300554	0.308677	0.124424
	DLO_r1.0ch03_26735164	19	2	1.95135	0.680629	0.526316	0.487535	0.500711	-0.0795455
	DLO_r1.0ch03_26797034	14	2	1.23659	0.3405	0.214286	0.191327	0.198413	-0.12
	DLO_r1.0ch03_26797063	14	2	1.15294	0.257319	0.142857	0.132653	0.137566	-0.0769231
	DLO_r1.0ch03_27116942	17	2	1.89508	0.665204	0.294118	0.472318	0.486631	0.377289
	DLO_r1.0ch03_27116991	17	2	1.9396	0.677494	0.470588	0.484429	0.499109	0.0285714
	DLO_r1.0ch03_27117023	17	2	1.9931	0.691416	0.352941	0.49827	0.513369	0.291667
[truncated: 10,977 more rows]

## Sheet: PCNA
Heterozygosity, Fstatistics and Polymorphism by Population for Codominant Data
Data Sheet	Sheet1
Data Title	project_name
No. Loci	8095
No. Samples	40
No. Pops.	1
Sample Size, No. Alleles, No. Effective Alleles, Information Index, Observed Heterozygosity, Expected and Unbiased Expected Heterozygosity, and Fixation Index
Pop	Locus	N	Na	Ne	I	Ho	He	uHe	F
PCNA	DLO_r1.0ch01_499736	27	2	1.5283	0.529706	0.37037	0.345679	0.352201	-0.0714286
	DLO_r1.0ch01_1364939	40	2	1.69402	0.599898	0.525	0.409687	0.414873	-0.281465
	DLO_r1.0ch01_1365046	40	2	1.78174	0.630581	0.6	0.43875	0.444304	-0.367521
	DLO_r1.0ch01_1398897	40	2	1.80893	0.639363	0.375	0.447187	0.452848	0.161426
	DLO_r1.0ch01_1398920	40	2	1.80893	0.639363	0.375	0.447187	0.452848	0.161426
	DLO_r1.0ch01_1451942	29	2	1.9179	0.671589	0.448276	0.478597	0.486993	0.063354
	DLO_r1.0ch01_1451988	28	2	1.88235	0.661563	0.535714	0.46875	0.477273	-0.142857
	DLO_r1.0ch01_1451995	28	2	1.88235	0.661563	0.535714	0.46875	0.477273	-0.142857
	DLO_r1.0ch01_1556997	37	2	1.40771	0.464773	0.297297	0.289627	0.293595	-0.0264817
	DLO_r1.0ch01_1557001	36	2	1.99385	0.691603	0.555556	0.498457	0.505477	-0.114551
	DLO_r1.0ch01_1680040	33	2	1.99268	0.69131	0.515152	0.498163	0.505828	-0.0341014
	DLO_r1.0ch01_1680318	35	2	1.9007	0.666792	0.6	0.473878	0.480745	-0.26615
	DLO_r1.0ch01_1680373	33	2	1.76642	0.625491	0.575758	0.433884	0.440559	-0.326984
	DLO_r1.0ch01_1680395	33	2	1.83179	0.646504	0.515152	0.454086	0.461072	-0.134479
	DLO_r1.0ch01_1792302	31	2	1.8115	0.640176	0.483871	0.447971	0.455315	-0.0801394
	DLO_r1.0ch01_2085989	38	2	1.49793	0.514653	0.315789	0.33241	0.336842	0.05
	DLO_r1.0ch01_2086030	38	2	1.56616	0.547412	0.473684	0.361496	0.366316	-0.310345
	DLO_r1.0ch01_2180209	31	2	1.84453	0.650391	0.258065	0.457856	0.465362	0.436364
	DLO_r1.0ch01_2180638	34	2	1.86904	0.657692	0.382353	0.464965	0.471905	0.177674
	DLO_r1.0ch01_2180662	34	2	1.91867	0.671801	0.382353	0.478806	0.485953	0.201445
	DLO_r1.0ch01_2693022	37	2	1.99417	0.691686	0.675676	0.498539	0.505368	-0.355311
	DLO_r1.0ch01_2750454	37	2	1.08436	0.169658	0.027027	0.077794	0.0788597	0.652582
	DLO_r1.0ch01_2755062	32	2	1.95234	0.68089	0.59375	0.487793	0.495536	-0.217217
	DLO_r1.0ch01_2755327	33	2	1.95512	0.681624	0.484848	0.488522	0.496037	0.0075188
	DLO_r1.0ch01_3071568	26	2	1.6	0.562335	0.423077	0.375	0.382353	-0.128205
	DLO_r1.0ch01_3093666	40	2	1.53551	0.533164	0.4	0.34875	0.353165	-0.146953
	DLO_r1.0ch01_3093770	38	2	1.56616	0.547412	0.421053	0.361496	0.366316	-0.164751
	DLO_r1.0ch01_3140738	37	1	1	0	0	0	0	#N/A
	DLO_r1.0ch01_3140814	38	1	1	0	0	0	0	#N/A
	DLO_r1.0ch01_3269253	37	2	1.98694	0.689856	0.594595	0.496713	0.503517	-0.197059
	DLO_r1.0ch01_3269290	37	2	1.61725	0.569637	0.351351	0.381665	0.386894	0.0794258
	DLO_r1.0ch01_3269415	36	2	1.96215	0.683471	0.583333	0.490355	0.497261	-0.189614
	DLO_r1.0ch01_3321026	35	2	2	0.693147	0.485714	0.5	0.507246	0.0285714
	DLO_r1.0ch01_3769086	40	2	1.05125	0.116907	0	0.04875	0.0493671	1
	DLO_r1.0ch01_3769096	38	2	1.56616	0.547412	0.263158	0.361496	0.366316	0.272031
	DLO_r1.0ch01_3769280	39	2	1.0526	0.119247	0	0.0499671	0.0506161	1
	DLO_r1.0ch01_3813356	30	2	2	0.693147	0.466667	0.5	0.508475	0.0666667
	DLO_r1.0ch01_3813541	30	1	1	0	0	0	0	#N/A
	DLO_r1.0ch01_3935463	35	2	1.61823	0.570047	0.342857	0.382041	0.387578	0.102564
	DLO_r1.0ch01_4115612	40	2	1.37398	0.443792	0.125	0.272188	0.275633	0.540758
	DLO_r1.0ch01_4400537	37	2	1.99417	0.691686	0.72973	0.498539	0.505368	-0.463736
	DLO_r1.0ch01_5277751	30	2	1.86722	0.657158	0.266667	0.464444	0.472316	0.425837
	DLO_r1.0ch01_5899797	27	2	1.24615	0.348832	0.148148	0.197531	0.201258	0.25
	DLO_r1.0ch01_6143565	35	2	1.84906	0.651757	0.714286	0.459184	0.465839	-0.555556
	DLO_r1.0ch01_6143644	36	2	1.3493	0.427497	0.305556	0.258873	0.26252	-0.180328
	DLO_r1.0ch01_6143665	35	2	1.82021	0.642912	0.628571	0.450612	0.457143	-0.394928
	DLO_r1.0ch01_6244213	33	2	1.58055	0.553858	0.424242	0.367309	0.37296	-0.155
	DLO_r1.0ch01_6244221	35	2	1.65429	0.584675	0.428571	0.39551	0.401242	-0.0835913
	DLO_r1.0ch01_6295834	31	2	1.10143	0.193738	0.0322581	0.0920916	0.0936013	0.649718
	DLO_r1.0ch01_6305961	39	2	1.61637	0.569269	0.358974	0.381328	0.38628	0.0586207
	DLO_r1.0ch01_6339646	36	2	1.45618	0.492604	0.277778	0.313272	0.317684	0.1133
	DLO_r1.0ch01_6351120	26	2	1.69636	0.600768	0.423077	0.410503	0.418552	-0.0306306
	DLO_r1.0ch01_6351146	28	2	1.64533	0.581116	0.464286	0.392219	0.399351	-0.18374
	DLO_r1.0ch01_6351162	30	2	1.38462	0.450561	0.2	0.277778	0.282486	0.28
	DLO_r1.0ch01_6353656	39	2	1.64878	0.582492	0.435897	0.393491	0.398601	-0.107769
	DLO_r1.0ch01_6353693	37	2	1.4776	0.504126	0.351351	0.323229	0.327656	-0.0870056
	DLO_r1.0ch01_6443770	31	2	1.5376	0.534159	0.322581	0.349636	0.355368	0.077381
	DLO_r1.0ch01_6512390	32	2	1.75342	0.621086	0.5	0.429688	0.436508	-0.163636
	DLO_r1.0ch01_6512449	34	2	1.86904	0.657692	0.617647	0.464965	0.471905	-0.328372
	DLO_r1.0ch01_6712238	35	2	1.75753	0.622487	0.457143	0.43102	0.437267	-0.0606061
	DLO_r1.0ch01_6712278	35	2	1.87596	0.659712	0.4	0.466939	0.473706	0.143357
	DLO_r1.0ch01_6712304	33	2	1.98361	0.689009	0.363636	0.495868	0.503497	0.266667
	DLO_r1.0ch01_6816507	32	2	1.20471	0.311129	0.0625	0.169922	0.172619	0.632184
	DLO_r1.0ch01_6816527	31	2	1.45386	0.491327	0.193548	0.312175	0.317292	0.38
	DLO_r1.0ch01_6816572	32	2	1.78865	0.632843	0.28125	0.440918	0.447917	0.362126
	DLO_r1.0ch01_6816787	34	2	1.86904	0.657692	0.264706	0.464965	0.471905	0.430698
	DLO_r1.0ch01_6896964	27	2	1.95705	0.682133	0.037037	0.489026	0.498253	0.924264
	DLO_r1.0ch01_7123123	32	2	1.71668	0.608193	0.34375	0.41748	0.424107	0.176608
	DLO_r1.0ch01_7123177	32	2	1.82206	0.643492	0.3125	0.451172	0.458333	0.307359
	DLO_r1.0ch01_7329279	34	2	1.99827	0.692715	0.676471	0.499567	0.507024	-0.354113
	DLO_r1.0ch01_7415849	30	2	1.47059	0.500402	0.2	0.32	0.325424	0.375
	DLO_r1.0ch01_7466985	30	2	1.99115	0.690923	0.333333	0.497778	0.506215	0.330357
	DLO_r1.0ch01_7510469	28	2	1.77376	0.627942	0.142857	0.436224	0.444156	0.672515
	DLO_r1.0ch01_7510550	31	2	1.57929	0.553301	0.225806	0.366805	0.372819	0.384397
	DLO_r1.0ch01_7510560	30	2	1.99115	0.690923	0.333333	0.497778	0.506215	0.330357
	DLO_r1.0ch01_7510599	32	2	1.55979	0.544509	0.03125	0.358887	0.364583	0.912925
	DLO_r1.0ch01_7673129	30	2	1.64234	0.579915	0.333333	0.391111	0.39774	0.147727
	DLO_r1.0ch01_7673495	36	2	1.88235	0.661563	0.472222	0.46875	0.475352	-0.00740741
	DLO_r1.0ch01_8012444	40	2	1.90363	0.667617	0.575	0.474687	0.480696	-0.211323
	DLO_r1.0ch01_8025649	35	2	1.82021	0.642912	0.514286	0.450612	0.457143	-0.141304
	DLO_r1.0ch01_8025650	35	2	1.75753	0.622487	0.4	0.43102	0.437267	0.0719697
	DLO_r1.0ch01_8044348	32	2	1.31874	0.406096	0.21875	0.241699	0.245536	0.0949495
	DLO_r1.0ch01_8088555	36	2	1.85673	0.654055	0.555556	0.46142	0.467919	-0.204013
	DLO_r1.0ch01_8098053	32	2	1.28	0.37677	0.125	0.21875	0.222222	0.428571
	DLO_r1.0ch01_8116662	30	2	1.64234	0.579915	0.133333	0.391111	0.39774	0.659091
	DLO_r1.0ch01_8116679	33	2	1.8	0.636514	0.363636	0.444444	0.451282	0.181818
	DLO_r1.0ch01_8116706	31	2	1.70088	0.60244	0.129032	0.412071	0.418826	0.686869
	DLO_r1.0ch01_8307155	35	2	1.87596	0.659712	0.514286	0.466939	0.473706	-0.101399
	DLO_r1.0ch01_8392000	31	2	1.84453	0.650391	0.451613	0.457856	0.465362	0.0136364
	DLO_r1.0ch01_8392113	30	2	1.64234	0.579915	0.4	0.391111	0.39774	-0.0227273
	DLO_r1.0ch01_8392132	34	2	1.12451	0.223718	0.0588235	0.110727	0.112379	0.46875
	DLO_r1.0ch01_8392203	32	2	1.06445	0.139061	0.0625	0.0605469	0.0615079	-0.0322581
	DLO_r1.0ch01_8420729	38	2	1.39584	0.457551	0.236842	0.283587	0.287368	0.164835
	DLO_r1.0ch01_8562248	33	2	1.58055	0.553858	0.363636	0.367309	0.37296	0.01
	DLO_r1.0ch01_8562273	36	2	1.6	0.562335	0.388889	0.375	0.380282	-0.037037
	DLO_r1.0ch01_8562540	37	2	1.61725	0.569637	0.405405	0.381665	0.386894	-0.062201
	DLO_r1.0ch01_8628182	39	2	1.71187	0.606456	0.384615	0.415845	0.421245	0.0750988
	DLO_r1.0ch01_8628403	39	2	1.99869	0.692818	0.666667	0.499671	0.506161	-0.334211
	DLO_r1.0ch01_8680333	30	2	1.99115	0.690923	0.466667	0.497778	0.506215	0.0625
	DLO_r1.0ch01_8692363	33	2	1.06244	0.135794	0	0.0587695	0.0596737	1
	DLO_r1.0ch01_8692399	35	2	1.05877	0.129741	0	0.0555102	0.0563147	1
	DLO_r1.0ch01_8692418	30	2	1.06888	0.146145	0	0.0644444	0.0655367	1
	DLO_r1.0ch01_8759212	38	2	1.69882	0.60168	0.368421	0.411357	0.416842	0.104377
	DLO_r1.0ch01_8759245	38	2	1.69882	0.60168	0.368421	0.411357	0.416842	0.104377
	DLO_r1.0ch01_8759287	38	2	1.79045	0.633431	0.342105	0.441482	0.447368	0.225098
	DLO_r1.0ch01_8790502	30	2	1.55709	0.543273	0.333333	0.357778	0.363842	0.068323
	DLO_r1.0ch01_8790886	31	2	1.57929	0.553301	0.419355	0.366805	0.372819	-0.143262
	DLO_r1.0ch01_8838253	33	2	1.58055	0.553858	0.242424	0.367309	0.37296	0.34
	DLO_r1.0ch01_8838342	38	2	1.96596	0.684466	0.5	0.491343	0.497895	-0.017618
	DLO_r1.0ch01_8851506	32	2	1.78865	0.632843	0.46875	0.440918	0.447917	-0.0631229
	DLO_r1.0ch01_8851509	32	2	1.78865	0.632843	0.46875	0.440918	0.447917	-0.0631229
	DLO_r1.0ch01_8866445	33	2	1.86154	0.655482	0.484848	0.46281	0.46993	-0.047619
	DLO_r1.0ch01_8899485	30	2	1.21951	0.325083	0.133333	0.18	0.183051	0.259259
	DLO_r1.0ch01_8920737	36	2	1.8	0.636514	0.388889	0.444444	0.450704	0.125
	DLO_r1.0ch01_8920910	34	2	1.86904	0.657692	0.205882	0.464965	0.471905	0.557209
	DLO_r1.0ch01_8920919	35	2	1.84906	0.651757	0.314286	0.459184	0.465839	0.315556
	DLO_r1.0ch01_8921671	40	2	1.40598	0.463726	0.25	0.28875	0.292405	0.134199
	DLO_r1.0ch01_8963958	30	2	1.99778	0.692592	0.166667	0.499444	0.50791	0.666296
	DLO_r1.0ch01_8997125	34	2	1.84076	0.649248	0.588235	0.456747	0.463565	-0.287879
	DLO_r1.0ch01_8997175	33	2	1.95512	0.681624	0.727273	0.488522	0.496037	-0.488722
	DLO_r1.0ch01_8997396	31	2	1.99171	0.691065	0.741935	0.497919	0.506081	-0.490073
	DLO_r1.0ch01_9105877	40	2	1.96923	0.685314	0.675	0.492188	0.498418	-0.371429
	DLO_r1.0ch01_9105935	40	2	1.94057	0.677756	0.625	0.484687	0.490823	-0.289491
	DLO_r1.0ch01_9106007	39	2	1.58355	0.555183	0.384615	0.368508	0.373293	-0.043711
	DLO_r1.0ch01_9130768	29	2	1.57786	0.552665	0.0689655	0.366231	0.372656	0.811688
	DLO_r1.0ch01_9130799	28	2	1.41516	0.46922	0.0714286	0.293367	0.298701	0.756522
	DLO_r1.0ch01_9229969	40	2	1.02531	0.0671969	0.025	0.0246875	0.025	-0.0126582
	DLO_r1.0ch01_9229974	40	2	1.9802	0.688139	0.7	0.495	0.501266	-0.414141
	DLO_r1.0ch01_9230014	40	2	2	0.693147	0.7	0.5	0.506329	-0.4
	DLO_r1.0ch01_9230033	40	2	2	0.693147	0.7	0.5	0.506329	-0.4
	DLO_r1.0ch01_9275563	37	2	1.9769	0.687292	0.459459	0.494156	0.500926	0.0702143
	DLO_r1.0ch01_9275794	40	2	1.95599	0.681855	0.7	0.48875	0.494937	-0.432225
	DLO_r1.0ch01_9275889	40	2	1.88235	0.661563	0.65	0.46875	0.474684	-0.386667
	DLO_r1.0ch01_9390207	36	2	1.97561	0.686962	0.722222	0.493827	0.500782	-0.4625
	DLO_r1.0ch01_9441789	29	2	1.14734	0.250955	0	0.128419	0.130672	1
	DLO_r1.0ch01_9441804	29	2	1.9179	0.671589	0.37931	0.478597	0.486993	0.207453
	DLO_r1.0ch01_9441830	28	2	1.68966	0.59827	0.428571	0.408163	0.415584	-0.05
	DLO_r1.0ch01_9442004	29	2	1.78746	0.632456	0.0344828	0.440547	0.448276	0.921727
	DLO_r1.0ch01_9442018	30	2	1.6	0.562335	0.0333333	0.375	0.381356	0.911111
	DLO_r1.0ch01_9652861	32	2	1.35809	0.433399	0.125	0.263672	0.267857	0.525926
	DLO_r1.0ch01_9689370	40	2	1.69402	0.599898	0.475	0.409687	0.414873	-0.15942
	DLO_r1.0ch01_9705805	37	2	1.94875	0.679941	0.513514	0.486852	0.493521	-0.0547637
	DLO_r1.0ch01_9705834	38	2	1.99862	0.692801	0.710526	0.499654	0.506316	-0.422037
	DLO_r1.0ch01_9705885	30	2	1.89673	0.665672	0.566667	0.472778	0.480791	-0.19859
	DLO_r1.0ch01_9707957	29	2	1.99053	0.690767	0.517241	0.497622	0.506352	-0.0394265
	DLO_r1.0ch01_9707961	33	2	1.99268	0.69131	0.575758	0.498163	0.505828	-0.15576
	DLO_r1.0ch01_9715526	32	2	2	0.693147	0.5	0.5	0.507937	0
	DLO_r1.0ch01_9715555	30	2	1.99778	0.692592	0.433333	0.499444	0.50791	0.132369
	DLO_r1.0ch01_9950319	32	2	1.51929	0.525321	0.25	0.341797	0.347222	0.268571
	DLO_r1.0ch01_9950417	34	2	1.52406	0.527651	0.264706	0.343858	0.34899	0.230189
	DLO_r1.0ch01_9954025	37	2	1.17511	0.281402	0.108108	0.149014	0.151055	0.27451
	DLO_r1.0ch01_9954037	37	2	1.17511	0.281402	0.108108	0.149014	0.151055	0.27451
	DLO_r1.0ch01_9954078	36	2	1.76928	0.62645	0.527778	0.434799	0.440923	-0.213842
	DLO_r1.0ch01_10107322	29	2	1.4885	0.509816	0.344828	0.328181	0.333938	-0.0507246
	DLO_r1.0ch01_10121832	39	2	1.16552	0.271189	0	0.142012	0.143856	1
	DLO_r1.0ch01_10122021	39	2	1.13635	0.23811	0.025641	0.119987	0.121545	0.786301
	DLO_r1.0ch01_10171351	37	2	1.9769	0.687292	0.621622	0.494156	0.500926	-0.257945
	DLO_r1.0ch01_10193658	30	2	1.34228	0.422709	0.233333	0.255	0.259322	0.0849673
	DLO_r1.0ch01_10213854	29	2	1.26943	0.368297	0.241379	0.212247	0.215971	-0.137255
	DLO_r1.0ch01_10213862	31	2	1.13728	0.239217	0.129032	0.120708	0.122686	-0.0689655
	DLO_r1.0ch01_10213886	30	2	1.64234	0.579915	0.4	0.391111	0.39774	-0.0227273
	DLO_r1.0ch01_10213891	32	2	1.09812	0.189209	0.09375	0.0893555	0.0907738	-0.0491803
	DLO_r1.0ch01_10239128	39	2	1.96766	0.684906	0.512821	0.491782	0.498168	-0.0427807
	DLO_r1.0ch01_10239209	39	2	1.97918	0.687878	0.538462	0.49474	0.501166	-0.0883721
	DLO_r1.0ch01_10239268	39	2	1.96766	0.684906	0.512821	0.491782	0.498168	-0.0427807
	DLO_r1.0ch01_10310238	31	2	1.66119	0.587385	0.16129	0.398023	0.404548	0.594771
	DLO_r1.0ch01_10310263	31	2	1.8115	0.640176	0.16129	0.447971	0.455315	0.639954
	DLO_r1.0ch01_10310287	31	2	1.8115	0.640176	0.16129	0.447971	0.455315	0.639954
	DLO_r1.0ch01_10310303	30	2	1.83486	0.647447	0.166667	0.455	0.462712	0.6337
	DLO_r1.0ch01_10310403	30	2	1.83486	0.647447	0.166667	0.455	0.462712	0.6337
	DLO_r1.0ch01_10310448	31	2	1.8115	0.640176	0.16129	0.447971	0.455315	0.639954
	DLO_r1.0ch01_10405111	37	2	1.98694	0.689856	0.540541	0.496713	0.503517	-0.0882353
	DLO_r1.0ch01_10405161	38	2	1.84537	0.650644	0.342105	0.458102	0.464211	0.253212
	DLO_r1.0ch01_10405227	38	2	1.99862	0.692801	0.5	0.499654	0.506316	-0.000693001
	DLO_r1.0ch01_10405246	37	2	1.54777	0.53895	0.243243	0.353908	0.358756	0.312693
	DLO_r1.0ch01_10458355	33	2	1.38462	0.450561	0.151515	0.277778	0.282051	0.454545
	DLO_r1.0ch01_10610645	38	2	1.26389	0.363767	0.184211	0.208795	0.211579	0.117745
	DLO_r1.0ch01_10610649	38	2	1.98761	0.690028	0.657895	0.496884	0.503509	-0.324042
	DLO_r1.0ch01_10610653	38	2	1.89377	0.664832	0.552632	0.471953	0.478246	-0.170946
	DLO_r1.0ch01_10610671	38	2	1.76098	0.623655	0.421053	0.432133	0.437895	0.025641
	DLO_r1.0ch01_10610709	40	2	1.99875	0.692835	0.675	0.499688	0.506013	-0.350844
	DLO_r1.0ch01_10650215	40	2	1.99875	0.692835	0.425	0.499688	0.506013	0.149468
	DLO_r1.0ch01_10738060	39	2	1.0526	0.119247	0.0512821	0.0499671	0.0506161	-0.0263158
	DLO_r1.0ch01_10738108	40	2	1.94057	0.677756	0.575	0.484687	0.490823	-0.186331
	DLO_r1.0ch01_10840757	33	2	1.03076	0.0785158	0.030303	0.0298439	0.030303	-0.0153846
	DLO_r1.0ch01_10840838	33	2	1.03076	0.0785158	0.030303	0.0298439	0.030303	-0.0153846
	DLO_r1.0ch01_11317278	39	2	1.99475	0.691832	0.794872	0.498685	0.505162	-0.593935
	DLO_r1.0ch01_11317966	36	2	1.92714	0.674122	0.694444	0.481096	0.487872	-0.443464
	DLO_r1.0ch01_11318163	31	2	1.62057	0.571023	0.387097	0.382934	0.389212	-0.0108696
	DLO_r1.0ch01_11318164	33	2	1.99817	0.692688	0.484848	0.499541	0.507226	0.0294118
	DLO_r1.0ch01_11318184	38	2	1.99862	0.692801	0.447368	0.499654	0.506316	0.104643
	DLO_r1.0ch01_11318195	39	2	1.99475	0.691832	0.487179	0.498685	0.505162	0.0230719
	DLO_r1.0ch01_11539110	37	2	1.91068	0.669587	0.675676	0.476625	0.483154	-0.417625
	DLO_r1.0ch01_11730506	37	2	1.02739	0.0715848	0.027027	0.0266618	0.027027	-0.0136986
	DLO_r1.0ch01_11839085	29	2	1.74844	0.619376	0.413793	0.428062	0.435572	0.0333333
	DLO_r1.0ch01_11839106	29	2	1.70761	0.604907	0.517241	0.414388	0.421658	-0.248207
	DLO_r1.0ch01_11839170	35	2	1.96	0.682908	0.685714	0.489796	0.496894	-0.4
	DLO_r1.0ch01_11871709	31	2	1.1741	0.280342	0.0322581	0.148283	0.150714	0.782456
	DLO_r1.0ch01_11901051	39	2	1.71187	0.606456	0.538462	0.415845	0.421245	-0.294862
	DLO_r1.0ch01_11901115	40	2	1.69402	0.599898	0.525	0.409687	0.414873	-0.281465
	DLO_r1.0ch01_11901190	40	2	1.75342	0.621086	0.475	0.429688	0.435127	-0.105455
	DLO_r1.0ch01_11980591	36	2	1.90588	0.668248	0.555556	0.475309	0.482003	-0.168831
	DLO_r1.0ch01_11991886	40	2	1.1611	0.266384	0.1	0.13875	0.140506	0.279279
	DLO_r1.0ch01_12033140	34	2	1.89508	0.665204	0.705882	0.472318	0.479368	-0.494505
	DLO_r1.0ch01_12054018	30	2	1.94595	0.679193	0.5	0.486111	0.49435	-0.0285714
	DLO_r1.0ch01_12054476	30	2	1.94595	0.679193	0.433333	0.486111	0.49435	0.108571
	DLO_r1.0ch01_12252124	30	2	1.21951	0.325083	0.0666667	0.18	0.183051	0.62963
	DLO_r1.0ch01_12274844	35	2	1.99349	0.691514	0.428571	0.498367	0.50559	0.140049
	DLO_r1.0ch01_12274971	32	2	1.99222	0.691193	0.4375	0.498047	0.505952	0.121569
	DLO_r1.0ch01_12701896	36	2	1.70414	0.603637	0.527778	0.413194	0.419014	-0.277311
	DLO_r1.0ch01_12702337	36	2	1.90588	0.668248	0.666667	0.475309	0.482003	-0.402597
	DLO_r1.0ch01_12702357	38	2	1.93436	0.676083	0.763158	0.483033	0.489474	-0.579928
	DLO_r1.0ch01_12796635	35	2	1.61823	0.570047	0.4	0.382041	0.387578	-0.0470085
	DLO_r1.0ch01_12990049	39	2	1.74227	0.617242	0.358974	0.426036	0.431568	0.157407
	DLO_r1.0ch01_12990205	36	2	1.6701	0.590842	0.333333	0.401235	0.406886	0.169231
	DLO_r1.0ch01_12998407	40	2	1.02531	0.0671969	0.025	0.0246875	0.025	-0.0126582
	DLO_r1.0ch01_13126770	33	2	2	0.693147	0.515152	0.5	0.507692	-0.030303
	DLO_r1.0ch01_13127232	34	2	1.9396	0.677494	0.705882	0.484429	0.491659	-0.457143
	DLO_r1.0ch01_13127280	34	2	1.9396	0.677494	0.705882	0.484429	0.491659	-0.457143
	DLO_r1.0ch01_13128273	33	2	1.5414	0.53596	0.393939	0.35124	0.356643	-0.121569
	DLO_r1.0ch01_13131264	38	2	1.97808	0.687597	0.578947	0.49446	0.501053	-0.170868
	DLO_r1.0ch01_13131265	39	2	1.98824	0.690186	0.564103	0.497041	0.503497	-0.134921
	DLO_r1.0ch01_13131299	40	2	1.95599	0.681855	0.55	0.48875	0.494937	-0.12532
	DLO_r1.0ch01_13131329	38	2	1.93436	0.676083	0.657895	0.483033	0.489474	-0.362007
	DLO_r1.0ch01_13131350	39	2	1.95376	0.681266	0.641026	0.488166	0.494505	-0.313131
	DLO_r1.0ch01_13131781	37	2	1.94875	0.679941	0.567568	0.486852	0.493521	-0.165791
	DLO_r1.0ch01_13267357	35	2	1.32432	0.410116	0.171429	0.244898	0.248447	0.3
	DLO_r1.0ch01_13271654	36	2	1.18033	0.286836	0	0.152778	0.15493	1
	DLO_r1.0ch01_13271918	34	2	1.84076	0.649248	0.352941	0.456747	0.463565	0.227273
	DLO_r1.0ch01_13271967	33	2	1.73132	0.61341	0.242424	0.422406	0.428904	0.426087
	DLO_r1.0ch01_13271985	33	2	1.99268	0.69131	0.393939	0.498163	0.505828	0.209217
	DLO_r1.0ch01_13288305	39	2	1.8	0.636514	0.153846	0.444444	0.450216	0.653846
	DLO_r1.0ch01_13288316	39	2	1.93758	0.676952	0.25641	0.483892	0.490176	0.470109
	DLO_r1.0ch01_13288319	35	2	1.43359	0.479949	0.0285714	0.302449	0.306832	0.905533
	DLO_r1.0ch01_13390096	31	2	1.5376	0.534159	0.193548	0.349636	0.355368	0.446429
	DLO_r1.0ch01_13390112	33	2	1.99268	0.69131	0.575758	0.498163	0.505828	-0.15576
	DLO_r1.0ch01_13390119	32	2	1.98258	0.688746	0.59375	0.495605	0.503472	-0.19803
	DLO_r1.0ch01_13390419	35	2	1.98541	0.689469	0.628571	0.496327	0.50352	-0.266447
	DLO_r1.0ch01_13396356	33	2	1.50207	0.516754	0.30303	0.334252	0.339394	0.0934066
	DLO_r1.0ch01_13433702	31	2	1.49572	0.513529	0.290323	0.331426	0.336859	0.124019
	DLO_r1.0ch01_13433725	29	2	1.66535	0.589003	0.275862	0.399524	0.406534	0.309524
	DLO_r1.0ch01_13453662	36	2	1.5283	0.529706	0.333333	0.345679	0.350548	0.0357143
	DLO_r1.0ch01_13455077	37	2	1.94875	0.679941	0.72973	0.486852	0.493521	-0.498875
	DLO_r1.0ch01_13498707	30	2	1.14213	0.24493	0.0666667	0.124444	0.126554	0.464286
	DLO_r1.0ch01_13498810	29	2	1.07134	0.149995	0.0689655	0.0665874	0.0677556	-0.0357143
	DLO_r1.0ch01_13520659	38	2	1.98761	0.690028	0.605263	0.496884	0.503509	-0.218118
	DLO_r1.0ch01_13544792	31	2	1.70088	0.60244	0	0.412071	0.418826	1
	DLO_r1.0ch01_13668463	36	2	1.99385	0.691603	0.166667	0.498457	0.505477	0.665635
	DLO_r1.0ch01_13668480	33	2	1.5414	0.53596	0.212121	0.35124	0.356643	0.396078
	DLO_r1.0ch01_13668629	32	2	1.99222	0.691193	0.1875	0.498047	0.505952	0.623529
	DLO_r1.0ch01_13668643	32	2	1.99222	0.691193	0.1875	0.498047	0.505952	0.623529
	DLO_r1.0ch01_13668709	36	2	1.3493	0.427497	0.138889	0.258873	0.26252	0.463487
	DLO_r1.0ch01_13670332	36	2	1.3493	0.427497	0.0833333	0.258873	0.26252	0.678092
	DLO_r1.0ch01_13670955	29	2	1.9179	0.671589	0.241379	0.478597	0.486993	0.495652
	DLO_r1.0ch01_13670967	37	2	1.05551	0.124251	0.0540541	0.0525931	0.0533136	-0.0277778
	DLO_r1.0ch01_13671134	35	2	1.05877	0.129741	0	0.0555102	0.0563147	1
	DLO_r1.0ch01_13732037	38	2	1.56616	0.547412	0.473684	0.361496	0.366316	-0.310345
	DLO_r1.0ch01_13824599	32	2	1.82206	0.643492	0.5625	0.451172	0.458333	-0.246753
	DLO_r1.0ch01_13825157	31	2	1.84453	0.650391	0.580645	0.457856	0.465362	-0.268182
	DLO_r1.0ch01_13839379	39	2	1.87662	0.659904	0.641026	0.467127	0.473193	-0.372273
	DLO_r1.0ch01_13839550	26	2	1.16552	0.271189	0	0.142012	0.144796	1
	DLO_r1.0ch01_13884285	30	2	1.89673	0.665672	0.5	0.472778	0.480791	-0.0575793
	DLO_r1.0ch01_13884707	34	2	1.89508	0.665204	0.588235	0.472318	0.479368	-0.245421
	DLO_r1.0ch01_13892751	31	2	1.03278	0.0825649	0.0322581	0.0317378	0.0322581	-0.0163934
	DLO_r1.0ch01_13984711	37	2	1.68492	0.596492	0.567568	0.406501	0.41207	-0.396226
	DLO_r1.0ch01_13995263	36	2	1.98621	0.689671	0.694444	0.496528	0.503521	-0.398601
	DLO_r1.0ch01_13995343	36	2	1.99846	0.692761	0.75	0.499614	0.506651	-0.501158
	DLO_r1.0ch01_13995696	28	2	1.9773	0.687396	0.464286	0.49426	0.503247	0.0606452
	DLO_r1.0ch01_13996076	27	2	1.5283	0.529706	0.222222	0.345679	0.352201	0.357143
	DLO_r1.0ch01_14009854	36	2	1.92714	0.674122	0.583333	0.481096	0.487872	-0.21251
	DLO_r1.0ch01_14010069	36	2	1.82922	0.64571	0.416667	0.453318	0.459703	0.0808511
	DLO_r1.0ch01_14010103	37	2	1.91068	0.669587	0.675676	0.476625	0.483154	-0.417625
	DLO_r1.0ch01_14029917	38	2	1.73038	0.613078	0.552632	0.422091	0.427719	-0.30927
	DLO_r1.0ch01_14078473	36	2	1.96215	0.683471	0.638889	0.490355	0.497261	-0.302911
	DLO_r1.0ch01_14078887	35	2	1.61823	0.570047	0.514286	0.382041	0.387578	-0.346154
	DLO_r1.0ch01_14078907	35	2	1.54477	0.537544	0.457143	0.352653	0.357764	-0.296296
	DLO_r1.0ch01_14078945	34	2	1.71006	0.605797	0.470588	0.415225	0.421422	-0.133333
	DLO_r1.0ch01_14154462	40	2	1.99875	0.692835	0.725	0.499688	0.506013	-0.450907
	DLO_r1.0ch01_14154591	37	2	1.58266	0.55479	0.432432	0.368152	0.373195	-0.174603
	DLO_r1.0ch01_14332654	38	2	1.02666	0.0700543	0.0263158	0.0259695	0.0263158	-0.0133333
	DLO_r1.0ch01_14360201	34	2	1.89508	0.665204	0.470588	0.472318	0.479368	0.003663
	DLO_r1.0ch01_14369598	38	2	1.79045	0.633431	0.552632	0.441482	0.447368	-0.251765
	DLO_r1.0ch01_14369719	38	2	1.73038	0.613078	0.394737	0.422091	0.427719	0.0648072
	DLO_r1.0ch01_14369751	37	2	1.86385	0.656166	0.513514	0.463477	0.469826	-0.107959
	DLO_r1.0ch01_14494011	38	2	1.97808	0.687597	0.210526	0.49446	0.501053	0.57423
	DLO_r1.0ch01_14494096	38	2	1.99862	0.692801	0.289474	0.499654	0.506316	0.420651
	DLO_r1.0ch01_14499862	34	2	2	0.693147	0.470588	0.5	0.507463	0.0588235
	DLO_r1.0ch01_14501401	26	2	1.45064	0.489552	0.153846	0.310651	0.316742	0.504762
	DLO_r1.0ch01_14501411	26	2	1.45064	0.489552	0.153846	0.310651	0.316742	0.504762
	DLO_r1.0ch01_14586680	30	2	1.55709	0.543273	0.333333	0.357778	0.363842	0.068323
	DLO_r1.0ch01_14620048	34	2	1.6	0.562335	0.382353	0.375	0.380597	-0.0196078
	DLO_r1.0ch01_14620054	31	2	1.90297	0.667432	0.451613	0.474506	0.482285	0.0482456
	DLO_r1.0ch01_14620073	30	2	1.92308	0.673012	0.466667	0.48	0.488136	0.0277778
	DLO_r1.0ch01_14620083	33	2	1.38462	0.450561	0.272727	0.277778	0.282051	0.0181818
	DLO_r1.0ch01_14620417	33	2	1.30811	0.398307	0.151515	0.235537	0.239161	0.356725
	DLO_r1.0ch01_14620428	29	2	1.57786	0.552665	0.344828	0.366231	0.372656	0.0584416
	DLO_r1.0ch01_14652102	25	2	1.26775	0.366925	0	0.2112	0.21551	1
	DLO_r1.0ch01_14652167	31	2	1.99792	0.692627	0.451613	0.49948	0.507668	0.0958333
	DLO_r1.0ch01_14652445	29	2	1.31201	0.40119	0	0.237812	0.241984	1
	DLO_r1.0ch01_14733822	29	2	1.14734	0.250955	0	0.128419	0.130672	1
	DLO_r1.0ch01_14733880	29	2	1.14734	0.250955	0	0.128419	0.130672	1
	DLO_r1.0ch01_14733975	28	2	1.07397	0.154076	0	0.0688776	0.0701299	1
	DLO_r1.0ch01_14734005	28	2	1.11285	0.2089	0.0357143	0.101403	0.103247	0.647799
	DLO_r1.0ch01_14736992	40	2	1.6632	0.588169	0.55	0.39875	0.403797	-0.37931
	DLO_r1.0ch01_14910219	31	2	1.70088	0.60244	0.0645161	0.412071	0.418826	0.843434
	DLO_r1.0ch01_14910259	39	2	1.85262	0.652826	0.358974	0.460224	0.4662	0.22
	DLO_r1.0ch01_14910539	25	2	1.17261	0.278769	0.08	0.1472	0.150204	0.456522
	DLO_r1.0ch01_15062854	40	2	1.10497	0.198515	0.05	0.095	0.0962025	0.473684
	DLO_r1.0ch01_15179519	30	2	1.51388	0.522657	0.366667	0.339444	0.345198	-0.0801964
	DLO_r1.0ch01_15289820	30	2	1.92308	0.673012	0.533333	0.48	0.488136	-0.111111
	DLO_r1.0ch01_15401539	38	2	1.91512	0.67082	0.578947	0.477839	0.484211	-0.211594
	DLO_r1.0ch01_15494676	31	2	1.99171	0.691065	0.419355	0.497919	0.506081	0.157785
	DLO_r1.0ch01_15494776	37	2	1.71769	0.608557	0.432432	0.417823	0.423547	-0.034965
	DLO_r1.0ch01_15494799	31	2	1.13728	0.239217	0.0645161	0.120708	0.122686	0.465517
	DLO_r1.0ch01_15806890	26	2	1.86483	0.656454	0.5	0.463757	0.472851	-0.0781499
	DLO_r1.0ch01_15809501	40	2	1.88235	0.661563	0.6	0.46875	0.474684	-0.28
	DLO_r1.0ch01_15809539	40	2	1.85938	0.654843	0.625	0.462187	0.468038	-0.352265
	DLO_r1.0ch01_15809573	38	2	1.93436	0.676083	0.657895	0.483033	0.489474	-0.362007
	DLO_r1.0ch01_15977945	30	2	1.47059	0.500402	0.266667	0.32	0.325424	0.166667
	DLO_r1.0ch01_16059567	31	2	1.28993	0.384543	0.258065	0.224766	0.228451	-0.148148
	DLO_r1.0ch01_16059571	28	2	1.55401	0.541853	0.321429	0.356505	0.362987	0.09839
	DLO_r1.0ch01_16059850	24	2	1.96923	0.685314	0.708333	0.492188	0.50266	-0.439153
	DLO_r1.0ch01_16079085	30	2	1.96507	0.684232	0.533333	0.491111	0.499435	-0.0859729
	DLO_r1.0ch01_16079121	30	2	1.8	0.636514	0.4	0.444444	0.451977	0.1
	DLO_r1.0ch01_16079563	29	2	1.94226	0.678209	0.758621	0.485137	0.493648	-0.563725
	DLO_r1.0ch01_16079824	31	2	1.94929	0.680083	0.774194	0.486993	0.494976	-0.589744
	DLO_r1.0ch01_16114189	31	2	1.5376	0.534159	0.322581	0.349636	0.355368	0.077381
	DLO_r1.0ch01_16128162	36	1	1	0	0	0	0	#N/A
	DLO_r1.0ch01_16171732	31	1	1	0	0	0	0	#N/A
	DLO_r1.0ch01_16225535	32	2	1.4787	0.504704	0.09375	0.32373	0.328869	0.710407
	DLO_r1.0ch01_16278495	37	2	1.65139	0.583527	0.378378	0.394449	0.399852	0.0407407
	DLO_r1.0ch01_16389484	35	2	1.47059	0.500402	0.285714	0.32	0.324638	0.107143
	DLO_r1.0ch01_16390770	38	2	1.79045	0.633431	0.394737	0.441482	0.447368	0.105882
	DLO_r1.0ch01_16390808	38	2	1.81864	0.642422	0.421053	0.450139	0.45614	0.0646154
	DLO_r1.0ch01_16391179	37	2	1.4776	0.504126	0.297297	0.323229	0.327656	0.080226
	DLO_r1.0ch01_16457717	40	2	1.72414	0.610864	0.6	0.42	0.425316	-0.428571
	DLO_r1.0ch01_16609809	32	2	1.28	0.37677	0.125	0.21875	0.222222	0.428571
	DLO_r1.0ch01_16680350	33	2	1.06244	0.135794	0.0606061	0.0587695	0.0596737	-0.03125
	DLO_r1.0ch01_16697671	30	1	1	0	0	0	0	#N/A
	DLO_r1.0ch01_16786446	32	2	1.88235	0.661563	0.5	0.46875	0.47619	-0.0666667
	DLO_r1.0ch01_16786852	35	2	1.97421	0.686602	0.657143	0.493469	0.500621	-0.331679
	DLO_r1.0ch01_16786992	32	2	1.93208	0.675465	0.5625	0.482422	0.490079	-0.165992
	DLO_r1.0ch01_16787014	37	2	1.93089	0.675143	0.486486	0.482104	0.488708	-0.00909091
	DLO_r1.0ch01_16787049	36	2	1.92714	0.674122	0.416667	0.481096	0.487872	0.133921
	DLO_r1.0ch01_16820595	34	1	1	0	0	0	0	#N/A
	DLO_r1.0ch01_16820617	34	1	1	0	0	0	0	#N/A
	DLO_r1.0ch01_16820650	31	2	1.28993	0.384543	0.129032	0.224766	0.228451	0.425926
	DLO_r1.0ch01_16820651	34	1	1	0	0	0	0	#N/A
	DLO_r1.0ch01_16820691	34	2	1.22653	0.331498	0.0882353	0.184689	0.187445	0.522248
	DLO_r1.0ch01_16820698	31	2	1.3301	0.414223	0.16129	0.248179	0.252247	0.350105
	DLO_r1.0ch01_16820828	29	2	1.07134	0.149995	0	0.0665874	0.0677556	1
	DLO_r1.0ch01_16820895	34	1	1	0	0	0	0	#N/A
	DLO_r1.0ch01_16820952	33	1	1	0	0	0	0	#N/A
	DLO_r1.0ch01_16904958	33	2	1.98361	0.689009	0.787879	0.495868	0.503497	-0.588889
	DLO_r1.0ch01_16984230	36	2	1.76928	0.62645	0.25	0.434799	0.440923	0.425022
	DLO_r1.0ch01_16984250	33	2	1.86154	0.655482	0.30303	0.46281	0.46993	0.345238
	DLO_r1.0ch01_17079183	33	2	1.86154	0.655482	0.424242	0.46281	0.46993	0.0833333
	DLO_r1.0ch01_17094357	35	2	1.97421	0.686602	0.657143	0.493469	0.500621	-0.331679
	DLO_r1.0ch01_17131505	39	2	1.96766	0.684906	0.615385	0.491782	0.498168	-0.251337
	DLO_r1.0ch01_17131544	39	2	1.41752	0.470615	0.25641	0.294543	0.298368	0.129464
	DLO_r1.0ch01_17298518	37	2	1.93089	0.675143	0.486486	0.482104	0.488708	-0.00909091
	DLO_r1.0ch01_17298648	38	2	2	0.693147	0.421053	0.5	0.506667	0.157895
	DLO_r1.0ch01_17326901	34	2	1.67415	0.592397	0.5	0.402682	0.408692	-0.241676
	DLO_r1.0ch01_17326902	34	2	1.63739	0.577922	0.470588	0.389273	0.395083	-0.208889
	DLO_r1.0ch01_17326946	36	2	1.94595	0.679193	0.388889	0.486111	0.492958	0.2
	DLO_r1.0ch01_17328304	34	2	1.9727	0.686211	0.647059	0.49308	0.500439	-0.312281
	DLO_r1.0ch01_17347412	40	2	1.92308	0.673012	0.7	0.48	0.486076	-0.458333
	DLO_r1.0ch01_17488253	28	2	1.07397	0.154076	0.0714286	0.0688776	0.0701299	-0.037037
	DLO_r1.0ch01_17489537	29	2	1.22774	0.332594	0.0689655	0.185493	0.188748	0.628205
	DLO_r1.0ch01_17582579	37	2	1.2067	0.313041	0.027027	0.171293	0.173639	0.842217
	DLO_r1.0ch01_17582621	36	2	1.21292	0.318936	0.0277778	0.17554	0.178013	0.841758
	DLO_r1.0ch01_17582675	35	2	1.21951	0.325083	0.0285714	0.18	0.182609	0.84127
	DLO_r1.0ch01_17611522	36	1	1	0	0	0	0	#N/A
	DLO_r1.0ch01_17797266	27	2	1.71529	0.607693	0.37037	0.41701	0.424878	0.111842
	DLO_r1.0ch01_17797374	36	2	1.70414	0.603637	0.527778	0.413194	0.419014	-0.277311
	DLO_r1.0ch01_17835036	37	2	1.27171	0.370144	0.0810811	0.21366	0.216586	0.620513
	DLO_r1.0ch01_17863758	39	2	1.31974	0.406821	0.230769	0.242275	0.245421	0.0474898
	DLO_r1.0ch01_17868743	34	2	1.06055	0.132691	0.0588235	0.0570934	0.0579456	-0.030303
	DLO_r1.0ch01_17868770	34	2	1.9396	0.677494	0.470588	0.484429	0.491659	0.0285714
	DLO_r1.0ch01_17868783	27	2	1.4802	0.505494	0.333333	0.324417	0.330538	-0.0274841
	DLO_r1.0ch01_17868899	25	2	1.26775	0.366925	0.08	0.2112	0.21551	0.621212
	DLO_r1.0ch01_17898013	30	2	1.72414	0.610864	0.533333	0.42	0.427119	-0.269841
	DLO_r1.0ch01_17898051	31	2	1.45386	0.491327	0.387097	0.312175	0.317292	-0.24
	DLO_r1.0ch01_17898063	30	2	2	0.693147	0.733333	0.5	0.508475	-0.466667
	DLO_r1.0ch01_17898072	31	2	1.45386	0.491327	0.258065	0.312175	0.317292	0.173333
	DLO_r1.0ch01_17911227	40	2	1.80893	0.639363	0.575	0.447187	0.452848	-0.285814
	DLO_r1.0ch01_17911341	40	2	1.50305	0.51725	0.325	0.334688	0.338924	0.0289449
	DLO_r1.0ch01_17931536	37	2	1.99417	0.691686	0.72973	0.498539	0.505368	-0.463736
	DLO_r1.0ch01_18280956	37	2	1.23891	0.342542	0.0540541	0.192841	0.195483	0.719697
	DLO_r1.0ch01_18317228	36	2	1.90588	0.668248	0.722222	0.475309	0.482003	-0.519481
	DLO_r1.0ch01_18372251	37	2	1.86385	0.656166	0.459459	0.463477	0.469826	0.00866824
	DLO_r1.0ch01_18372379	30	2	1.47059	0.500402	0.2	0.32	0.325424	0.375
	DLO_r1.0ch01_18417109	40	2	1.50305	0.51725	0.275	0.334688	0.338924	0.178338
	DLO_r1.0ch01_18417221	39	2	1.97918	0.687878	0.538462	0.49474	0.501166	-0.0883721
	DLO_r1.0ch01_18419780	39	2	1.99869	0.692818	0.717949	0.499671	0.506161	-0.436842
	DLO_r1.0ch01_18419879	39	2	1.99869	0.692818	0.717949	0.499671	0.506161	-0.436842
	DLO_r1.0ch01_18419908	39	2	1.99475	0.691832	0.692308	0.498685	0.505162	-0.388266
	DLO_r1.0ch01_18419941	38	2	2	0.693147	0.736842	0.5	0.506667	-0.473684
	DLO_r1.0ch01_18420166	39	2	1.91924	0.671958	0.641026	0.478961	0.485181	-0.338367
	DLO_r1.0ch01_18420199	39	2	1.10779	0.202273	0.0512821	0.0973044	0.0985681	0.472973
	DLO_r1.0ch01_18420235	38	2	1.93436	0.676083	0.657895	0.483033	0.489474	-0.362007
	DLO_r1.0ch01_18441031	35	2	1.9007	0.666792	0.542857	0.473878	0.480745	-0.145564
	DLO_r1.0ch01_18441065	35	2	1.9007	0.666792	0.6	0.473878	0.480745	-0.26615
	DLO_r1.0ch01_18461395	31	2	1.03278	0.0825649	0.0322581	0.0317378	0.0322581	-0.0163934
	DLO_r1.0ch01_18538298	27	2	1.83859	0.648585	0.037037	0.456104	0.46471	0.918797
	DLO_r1.0ch01_18546228	35	2	1.02898	0.074876	0.0285714	0.0281633	0.0285714	-0.0144928
	DLO_r1.0ch01_18599824	39	2	1.85262	0.652826	0.666667	0.460224	0.4662	-0.448571
	DLO_r1.0ch01_18686204	30	2	1.8	0.636514	0.533333	0.444444	0.451977	-0.2
	DLO_r1.0ch01_18712561	37	2	1.99854	0.692782	0.702703	0.499635	0.506479	-0.406433
	DLO_r1.0ch01_18712589	39	2	1.91924	0.671958	0.538462	0.478961	0.485181	-0.124228
	DLO_r1.0ch01_18712780	37	2	1.71769	0.608557	0.432432	0.417823	0.423547	-0.034965
	DLO_r1.0ch01_18712793	37	2	1.86385	0.656166	0.567568	0.463477	0.469826	-0.224586
	DLO_r1.0ch01_18712817	37	2	1.54777	0.53895	0.459459	0.353908	0.358756	-0.298246
	DLO_r1.0ch01_18712849	35	2	1.9429	0.67838	0.657143	0.485306	0.49234	-0.354079
	DLO_r1.0ch01_18713217	32	2	1.4382	0.482578	0.3125	0.304688	0.309524	-0.025641
	DLO_r1.0ch01_18714906	33	2	1.88899	0.663468	0.515152	0.470615	0.477855	-0.0946341
	DLO_r1.0ch01_18715191	35	2	1.96	0.682908	0.628571	0.489796	0.496894	-0.283333
	DLO_r1.0ch01_18715232	35	2	1.84906	0.651757	0.542857	0.459184	0.465839	-0.182222
	DLO_r1.0ch01_18715290	34	2	1.6	0.562335	0.5	0.375	0.380597	-0.333333
	DLO_r1.0ch01_18719129	38	2	1.17018	0.276191	0	0.145429	0.147368	1
	DLO_r1.0ch01_18750087	39	2	1.31974	0.406821	0.128205	0.242275	0.245421	0.470828
	DLO_r1.0ch01_18750098	39	2	1.31974	0.406821	0.128205	0.242275	0.245421	0.470828
	DLO_r1.0ch01_18750203	39	2	1.352	0.429323	0.153846	0.260355	0.263736	0.409091
	DLO_r1.0ch01_18899230	40	2	1.99875	0.692835	0.725	0.499688	0.506013	-0.450907
	DLO_r1.0ch01_18899434	39	2	1.95376	0.681266	0.538462	0.488166	0.494505	-0.10303
	DLO_r1.0ch01_18899471	39	2	1.98824	0.690186	0.615385	0.497041	0.503497	-0.238095
	DLO_r1.0ch01_18899472	39	2	1.85262	0.652826	0.512821	0.460224	0.4662	-0.114286
	DLO_r1.0ch01_18899510	39	2	2	0.693147	0.589744	0.5	0.506494	-0.179487
	DLO_r1.0ch01_18922947	38	2	1.76098	0.623655	0.263158	0.432133	0.437895	0.391026
	DLO_r1.0ch01_18922948	38	2	1.73038	0.613078	0.236842	0.422091	0.427719	0.438884
	DLO_r1.0ch01_18923058	38	2	1.76098	0.623655	0.263158	0.432133	0.437895	0.391026
	DLO_r1.0ch01_18923068	37	2	1.27171	0.370144	0.135135	0.21366	0.216586	0.367521
	DLO_r1.0ch01_18923069	37	2	1.51271	0.522077	0.108108	0.338934	0.343576	0.681034
	DLO_r1.0ch01_18923107	38	2	1.11077	0.206192	0.0526316	0.099723	0.101053	0.472222
	DLO_r1.0ch01_18923173	39	2	1.28789	0.38296	0.205128	0.223537	0.22644	0.0823529
	DLO_r1.0ch01_18925768	37	2	1.99854	0.692782	0.594595	0.499635	0.506479	-0.190058
	DLO_r1.0ch01_18926055	33	2	1.98361	0.689009	0.666667	0.495868	0.503497	-0.344444
	DLO_r1.0ch01_18978164	38	2	1.76098	0.623655	0.578947	0.432133	0.437895	-0.339744
	DLO_r1.0ch01_18978178	37	2	1.4776	0.504126	0.405405	0.323229	0.327656	-0.254237
	DLO_r1.0ch01_18978227	36	2	1.88235	0.661563	0.361111	0.46875	0.475352	0.22963
	DLO_r1.0ch01_19016894	38	2	1.66647	0.58944	0.447368	0.399931	0.405263	-0.118615
	DLO_r1.0ch01_19016901	38	2	1.69882	0.60168	0.421053	0.411357	0.416842	-0.023569
	DLO_r1.0ch01_19017179	40	2	1.80893	0.639363	0.525	0.447187	0.452848	-0.174004
	DLO_r1.0ch01_19029918	32	2	1.31874	0.406096	0.21875	0.241699	0.245536	0.0949495
	DLO_r1.0ch01_19051386	30	2	1.9802	0.688139	0.633333	0.495	0.50339	-0.279461
	DLO_r1.0ch01_19051767	29	2	1.31201	0.40119	0.137931	0.237812	0.241984	0.42
	DLO_r1.0ch01_19051910	31	2	1.84453	0.650391	0.451613	0.457856	0.465362	0.0136364
	DLO_r1.0ch01_19095021	38	2	1.97808	0.687597	0.210526	0.49446	0.501053	0.57423
	DLO_r1.0ch01_19095027	38	2	1.66647	0.58944	0.0789474	0.399931	0.405263	0.802597
	DLO_r1.0ch01_19095071	39	2	1.58355	0.555183	0.128205	0.368508	0.373293	0.652096
	DLO_r1.0ch01_19095162	39	2	1.91924	0.671958	0.333333	0.478961	0.485181	0.304049
	DLO_r1.0ch01_19095165	39	2	1.74227	0.617242	0.307692	0.426036	0.431568	0.277778
	DLO_r1.0ch01_19095186	39	2	1.77169	0.627255	0.282051	0.435569	0.441225	0.352453
	DLO_r1.0ch01_19095196	38	2	1.29623	0.389377	0.105263	0.228532	0.231579	0.539394
	DLO_r1.0ch01_19116763	37	2	1.99417	0.691686	0.567568	0.498539	0.505368	-0.138462
	DLO_r1.0ch01_19116767	37	2	1.68492	0.596492	0.405405	0.406501	0.41207	0.00269542
	DLO_r1.0ch01_19116774	37	2	1.99854	0.692782	0.594595	0.499635	0.506479	-0.190058
	DLO_r1.0ch01_19124835	37	1	1	0	0	0	0	#N/A
	DLO_r1.0ch01_19124849	32	2	1.67869	0.59413	0.4375	0.404297	0.410714	-0.0821256
	DLO_r1.0ch01_19124850	29	2	1.78746	0.632456	0.517241	0.440547	0.448276	-0.174089
	DLO_r1.0ch01_19124851	35	2	1.68966	0.59827	0.342857	0.408163	0.414079	0.16
	DLO_r1.0ch01_19124906	37	2	1.93089	0.675143	0.540541	0.482104	0.488708	-0.121212
	DLO_r1.0ch01_19126522	40	2	1.99875	0.692835	0.675	0.499688	0.506013	-0.350844
	DLO_r1.0ch01_19126545	40	2	1.95599	0.681855	0.65	0.48875	0.494937	-0.329923
	DLO_r1.0ch01_19126570	39	2	1.96766	0.684906	0.666667	0.491782	0.498168	-0.355615
	DLO_r1.0ch01_19166584	39	2	1.28789	0.38296	0.153846	0.223537	0.22644	0.311765
	DLO_r1.0ch01_19173891	34	2	1.12451	0.223718	0.117647	0.110727	0.112379	-0.0625
	DLO_r1.0ch01_19254087	36	2	1.8	0.636514	0.666667	0.444444	0.450704	-0.5
	DLO_r1.0ch01_19296172	32	2	1.95234	0.68089	0.46875	0.487793	0.495536	0.039039
	DLO_r1.0ch01_19391441	40	2	1.99875	0.692835	0.525	0.499688	0.506013	-0.0506567
	DLO_r1.0ch01_19404828	39	2	1.58355	0.555183	0.487179	0.368508	0.373293	-0.322034
	DLO_r1.0ch01_19405314	37	2	1.86385	0.656166	0.189189	0.463477	0.469826	0.591805
	DLO_r1.0ch01_19440872	31	2	1.84453	0.650391	0.451613	0.457856	0.465362	0.0136364
	DLO_r1.0ch01_19559187	39	2	1.77169	0.627255	0.589744	0.435569	0.441225	-0.353962
	DLO_r1.0ch01_19561473	32	2	1.28	0.37677	0.125	0.21875	0.222222	0.428571
	DLO_r1.0ch01_19561521	33	2	1.38462	0.450561	0.212121	0.277778	0.282051	0.236364
	DLO_r1.0ch01_19563089	38	2	1.81864	0.642422	0.315789	0.450139	0.45614	0.298462
	DLO_r1.0ch01_19563130	38	2	1.99862	0.692801	0.394737	0.499654	0.506316	0.209979
	DLO_r1.0ch01_19563200	35	2	1.72414	0.610864	0.142857	0.42	0.426087	0.659864
	DLO_r1.0ch01_19563215	38	2	1.93436	0.676083	0.236842	0.483033	0.489474	0.509677
	DLO_r1.0ch01_19645677	39	2	1.16552	0.271189	0.0512821	0.142012	0.143856	0.638889
	DLO_r1.0ch01_19673697	38	2	1.99862	0.692801	0.605263	0.499654	0.506316	-0.211365
	DLO_r1.0ch01_19677063	31	2	2	0.693147	0.548387	0.5	0.508197	-0.0967742
	DLO_r1.0ch01_19681023	32	2	1.16828	0.274166	0.03125	0.144043	0.146329	0.783051
	DLO_r1.0ch01_19877009	32	2	1.67869	0.59413	0.3125	0.404297	0.410714	0.227053
	DLO_r1.0ch01_19877576	36	2	1.99846	0.692761	0.638889	0.499614	0.506651	-0.278764
	DLO_r1.0ch01_19877596	37	2	1.99854	0.692782	0.648649	0.499635	0.506479	-0.298246
	DLO_r1.0ch01_19901321	28	2	1.36943	0.440852	0.178571	0.26977	0.274675	0.338061
	DLO_r1.0ch01_19920221	37	2	1.9769	0.687292	0.567568	0.494156	0.500926	-0.148559
	DLO_r1.0ch01_20048295	33	2	1.86154	0.655482	0.181818	0.46281	0.46993	0.607143
	DLO_r1.0ch01_20198819	40	2	1.50305	0.51725	0.375	0.334688	0.338924	-0.120448
	DLO_r1.0ch01_20264757	38	2	1.02666	0.0700543	0.0263158	0.0259695	0.0263158	-0.0133333
	DLO_r1.0ch01_20264855	37	2	1.37312	0.443238	0.27027	0.271731	0.275454	0.00537634
	DLO_r1.0ch01_20382695	33	2	1.88899	0.663468	0.333333	0.470615	0.477855	0.291707
	DLO_r1.0ch01_20382770	32	2	1.31874	0.406096	0.21875	0.241699	0.245536	0.0949495
	DLO_r1.0ch01_20478679	36	2	1.82922	0.64571	0.416667	0.453318	0.459703	0.0808511
	DLO_r1.0ch01_20595760	33	2	1.69494	0.600241	0.393939	0.410009	0.416317	0.0391937
	DLO_r1.0ch01_20595785	36	2	1.98621	0.689671	0.638889	0.496528	0.503521	-0.286713
	DLO_r1.0ch01_20632273	40	2	1.50305	0.51725	0.375	0.334688	0.338924	-0.120448
	DLO_r1.0ch01_20632509	40	2	1.47059	0.500402	0.35	0.32	0.324051	-0.09375
	DLO_r1.0ch01_20690262	29	2	1.4885	0.509816	0.344828	0.328181	0.333938	-0.0507246
	DLO_r1.0ch01_20726238	35	2	1.72414	0.610864	0.485714	0.42	0.426087	-0.156463
	DLO_r1.0ch01_20726297	35	2	1.68966	0.59827	0.571429	0.408163	0.414079	-0.4
	DLO_r1.0ch01_20726566	36	2	1.99846	0.692761	0.694444	0.499614	0.506651	-0.389961
	DLO_r1.0ch01_20753238	32	2	1.88235	0.661563	0.5625	0.46875	0.47619	-0.2
	DLO_r1.0ch01_20885191	31	2	1.3709	0.441803	0.258065	0.270552	0.274987	0.0461538
	DLO_r1.0ch01_20896115	35	2	1.99837	0.692739	0.742857	0.499592	0.506832	-0.486928
	DLO_r1.0ch01_20896139	35	2	1.99349	0.691514	0.714286	0.498367	0.50559	-0.433251
	DLO_r1.0ch01_20896265	35	2	1.97421	0.686602	0.771429	0.493469	0.500621	-0.563275
	DLO_r1.0ch01_20896319	35	2	1.96	0.682908	0.742857	0.489796	0.496894	-0.516667
	DLO_r1.0ch01_20896326	34	2	1.95766	0.682295	0.794118	0.489187	0.496488	-0.623342
	DLO_r1.0ch01_20896416	34	2	1.77846	0.629501	0.588235	0.437716	0.444249	-0.343874
	DLO_r1.0ch01_21251483	34	2	1.81049	0.639858	0.441176	0.447664	0.454346	0.0144928
	DLO_r1.0ch01_21382592	37	2	1.74952	0.619748	0.513514	0.428415	0.434284	-0.198636
	DLO_r1.0ch01_21382599	32	2	1.99805	0.692659	0.53125	0.499512	0.50744	-0.0635386
	DLO_r1.0ch01_21436271	37	2	1.11391	0.210283	0.0540541	0.102264	0.103665	0.471429
	DLO_r1.0ch01_21436386	36	2	1.92714	0.674122	0.527778	0.481096	0.487872	-0.0970329
	DLO_r1.0ch01_21455494	40	2	1.99875	0.692835	0.825	0.499688	0.506013	-0.651032
	DLO_r1.0ch01_21644487	30	2	1.03389	0.0847661	0.0333333	0.0327778	0.0333333	-0.0169492
	DLO_r1.0ch01_21699725	37	2	1.99417	0.691686	0.675676	0.498539	0.505368	-0.355311
	DLO_r1.0ch01_21738263	29	2	1.26943	0.368297	0.172414	0.212247	0.215971	0.187675
	DLO_r1.0ch01_21738290	25	2	1.47059	0.500402	0.16	0.32	0.326531	0.5
	DLO_r1.0ch01_21870372	37	2	1.68492	0.596492	0.189189	0.406501	0.41207	0.534591
	DLO_r1.0ch01_21870381	32	2	1.85339	0.653058	0.15625	0.460449	0.467758	0.660657
	DLO_r1.0ch01_21910474	31	2	1.45386	0.491327	0.258065	0.312175	0.317292	0.173333
	DLO_r1.0ch01_21987312	37	2	1.80965	0.639591	0.513514	0.447407	0.453536	-0.147755
	DLO_r1.0ch01_22167496	39	2	1.68066	0.59488	0.410256	0.404997	0.410256	-0.012987
	DLO_r1.0ch01_22167506	39	2	1.45064	0.489552	0.333333	0.310651	0.314685	-0.0730159
	DLO_r1.0ch01_22167585	38	2	1.5321	0.531532	0.289474	0.347299	0.35193	0.1665
	DLO_r1.0ch01_22167868	26	2	1.6	0.562335	0.423077	0.375	0.382353	-0.128205
	DLO_r1.0ch01_22191306	37	2	1.93089	0.675143	0.648649	0.482104	0.488708	-0.345455
	DLO_r1.0ch01_22254921	34	2	1.89508	0.665204	0.647059	0.472318	0.479368	-0.369963
	DLO_r1.0ch01_22254970	32	2	1.75342	0.621086	0.5625	0.429688	0.436508	-0.309091
	DLO_r1.0ch01_22279532	37	2	1.88828	0.663265	0.540541	0.470416	0.47686	-0.149068
	DLO_r1.0ch01_22279706	35	2	1.9429	0.67838	0.6	0.485306	0.49234	-0.236333
	DLO_r1.0ch01_22279764	36	2	1.96215	0.683471	0.583333	0.490355	0.497261	-0.189614
	DLO_r1.0ch01_22281233	35	2	1.43359	0.479949	0.2	0.302449	0.306832	0.338731
	DLO_r1.0ch01_22281404	32	2	1.51929	0.525321	0.25	0.341797	0.347222	0.268571
	DLO_r1.0ch01_22396970	39	2	1.64878	0.582492	0.538462	0.393491	0.398601	-0.368421
	DLO_r1.0ch01_22438618	32	2	1.95234	0.68089	0.09375	0.487793	0.495536	0.807808
	DLO_r1.0ch01_22696276	39	2	1.74227	0.617242	0.307692	0.426036	0.431568	0.277778
	DLO_r1.0ch01_22696280	39	2	2	0.693147	0.333333	0.5	0.506494	0.333333
	DLO_r1.0ch01_22696308	38	2	1.69882	0.60168	0.315789	0.411357	0.416842	0.232323
	DLO_r1.0ch01_22708126	26	2	1.64878	0.582492	0.384615	0.393491	0.401207	0.0225564
	DLO_r1.0ch01_22708138	25	2	1.6756	0.592953	0.4	0.4032	0.411429	0.00793651
	DLO_r1.0ch01_22708145	27	1	1	0	0	0	0	#N/A
	DLO_r1.0ch01_22708169	26	1	1	0	0	0	0	#N/A
	DLO_r1.0ch01_22753342	35	2	1.9007	0.666792	0.6	0.473878	0.480745	-0.26615
	DLO_r1.0ch01_22799942	31	2	1.66119	0.587385	0.354839	0.398023	0.404548	0.108497
	DLO_r1.0ch01_22799945	31	2	1.8115	0.640176	0.483871	0.447971	0.455315	-0.0801394
	DLO_r1.0ch01_22864170	36	2	1.94595	0.679193	0.5	0.486111	0.492958	-0.0285714
	DLO_r1.0ch01_22864205	36	2	1.02816	0.0731901	0.0277778	0.027392	0.0277778	-0.0140845
	DLO_r1.0ch01_22890591	30	2	1.89673	0.665672	0.3	0.472778	0.480791	0.365452
	DLO_r1.0ch01_22890749	32	2	1.71668	0.608193	0.34375	0.41748	0.424107	0.176608
	DLO_r1.0ch01_22910485	38	2	1.73038	0.613078	0.342105	0.422091	0.427719	0.1895
	DLO_r1.0ch01_22910517	39	2	1.77169	0.627255	0.333333	0.435569	0.441225	0.234717
	DLO_r1.0ch01_22932031	30	2	1.99115	0.690923	0.733333	0.497778	0.506215	-0.473214
	DLO_r1.0ch01_22932052	30	2	1.55709	0.543273	0.333333	0.357778	0.363842	0.068323
	DLO_r1.0ch01_22932525	35	2	1.98541	0.689469	0.628571	0.496327	0.50352	-0.266447
	DLO_r1.0ch01_22932593	36	2	1.63533	0.577085	0.416667	0.388503	0.393975	-0.0724926
	DLO_r1.0ch01_22936964	28	1	1	0	0	0	0	#N/A
	DLO_r1.0ch01_22937224	28	1	1	0	0	0	0	#N/A
	DLO_r1.0ch01_22937289	28	1	1	0	0	0	0	#N/A
	DLO_r1.0ch01_22995717	32	2	1.20471	0.311129	0.1875	0.169922	0.172619	-0.103448
	DLO_r1.0ch01_23003351	31	2	1.28993	0.384543	0.258065	0.224766	0.228451	-0.148148
	DLO_r1.0ch01_23082555	31	2	1.4122	0.467458	0.290323	0.291883	0.296668	0.00534759
	DLO_r1.0ch01_23082594	33	2	1.97104	0.685783	0.636364	0.492654	0.500233	-0.291705
	DLO_r1.0ch01_23101908	35	2	1.99837	0.692739	0.628571	0.499592	0.506832	-0.25817
	DLO_r1.0ch01_23153727	34	2	1.26201	0.362211	0.117647	0.207612	0.210711	0.433333
	DLO_r1.0ch01_23154013	37	2	1.71769	0.608557	0.432432	0.417823	0.423547	-0.034965
	DLO_r1.0ch01_23237399	40	2	1.88235	0.661563	0.55	0.46875	0.474684	-0.173333
	DLO_r1.0ch01_23237496	31	2	1.57929	0.553301	0.16129	0.366805	0.372819	0.560284
	DLO_r1.0ch01_23237511	34	2	1.56216	0.545595	0.176471	0.359862	0.365233	0.509615
	DLO_r1.0ch01_23349743	34	2	1.48586	0.50845	0.294118	0.32699	0.33187	0.100529
	DLO_r1.0ch01_23349757	35	2	1.98541	0.689469	0.685714	0.496327	0.50352	-0.381579
	DLO_r1.0ch01_23349829	35	2	1.25384	0.355383	0.228571	0.202449	0.205383	-0.129032
	DLO_r1.0ch01_23350113	32	2	1.78865	0.632843	0.65625	0.440918	0.447917	-0.488372
	DLO_r1.0ch01_23350194	32	2	1.78865	0.632843	0.65625	0.440918	0.447917	-0.488372
	DLO_r1.0ch01_23354456	40	2	1.47059	0.500402	0.4	0.32	0.324051	-0.25
	DLO_r1.0ch01_23355271	37	2	1.98694	0.689856	0.756757	0.496713	0.503517	-0.523529
	DLO_r1.0ch01_23355414	36	2	1.14843	0.2522	0.138889	0.129244	0.131064	-0.0746269
	DLO_r1.0ch01_23355439	31	2	1.13728	0.239217	0.129032	0.120708	0.122686	-0.0689655
	DLO_r1.0ch01_23368987	35	2	1.98541	0.689469	0.685714	0.496327	0.50352	-0.381579
	DLO_r1.0ch01_23449416	29	2	1.44378	0.485723	0.103448	0.307372	0.312765	0.663443
	DLO_r1.0ch01_23541937	35	2	1.21951	0.325083	0.0285714	0.18	0.182609	0.84127
	DLO_r1.0ch01_23541938	36	2	1.18033	0.286836	0	0.152778	0.15493	1
	DLO_r1.0ch01_23672693	40	2	1.9802	0.688139	0.6	0.495	0.501266	-0.212121
	DLO_r1.0ch01_23692362	33	2	1.91388	0.670478	0.606061	0.477502	0.484848	-0.269231
	DLO_r1.0ch01_23788584	35	2	1.75753	0.622487	0.342857	0.43102	0.437267	0.204545
	DLO_r1.0ch01_23788986	36	2	1.5283	0.529706	0.333333	0.345679	0.350548	0.0357143
	DLO_r1.0ch01_23853705	33	2	1.86154	0.655482	0.606061	0.46281	0.46993	-0.309524
	DLO_r1.0ch01_23883472	30	2	1.86722	0.657158	0.466667	0.464444	0.472316	-0.00478469
	DLO_r1.0ch01_23899345	27	2	1.5283	0.529706	0.222222	0.345679	0.352201	0.357143
	DLO_r1.0ch01_23927953	28	2	1.99745	0.692509	0.821429	0.499362	0.508442	-0.644955
	DLO_r1.0ch01_23946776	34	2	1.63739	0.577922	0.294118	0.389273	0.395083	0.244444
	DLO_r1.0ch01_23960669	35	2	1.61823	0.570047	0.342857	0.382041	0.387578	0.102564
	DLO_r1.0ch01_23960717	35	2	1.84906	0.651757	0.428571	0.459184	0.465839	0.0666667
	DLO_r1.0ch01_23961149	33	2	1.69494	0.600241	0.454545	0.410009	0.416317	-0.108623
	DLO_r1.0ch01_24044477	31	2	1.99171	0.691065	0.741935	0.497919	0.506081	-0.490073
	DLO_r1.0ch01_24214635	34	2	1.95766	0.682295	0.5	0.489187	0.496488	-0.0221043
	DLO_r1.0ch01_24338355	33	2	1.88899	0.663468	0.454545	0.470615	0.477855	0.0341463
	DLO_r1.0ch01_24424397	36	2	1.96215	0.683471	0.416667	0.490355	0.497261	0.150275
	DLO_r1.0ch01_24424554	36	2	1.94595	0.679193	0.388889	0.486111	0.492958	0.2
	DLO_r1.0ch01_24518060	39	2	1.87662	0.659904	0.692308	0.467127	0.473193	-0.482055
	DLO_r1.0ch01_24919458	39	1	1	0	0	0	0	#N/A
	DLO_r1.0ch01_24919562	39	2	1.87662	0.659904	0.384615	0.467127	0.473193	0.176636
	DLO_r1.0ch01_24919567	39	2	1.97918	0.687878	0.538462	0.49474	0.501166	-0.0883721
	DLO_r1.0ch01_24919613	39	2	1.87662	0.659904	0.384615	0.467127	0.473193	0.176636
	DLO_r1.0ch01_24919616	39	1	1	0	0	0	0	#N/A
	DLO_r1.0ch01_25008382	37	2	1.94875	0.679941	0.567568	0.486852	0.493521	-0.165791
	DLO_r1.0ch01_25144245	40	2	1.9802	0.688139	0.7	0.495	0.501266	-0.414141
	DLO_r1.0ch01_25182539	29	2	1.94226	0.678209	0.482759	0.485137	0.493648	0.00490196
	DLO_r1.0ch01_25182558	30	2	1.6	0.562335	0.233333	0.375	0.381356	0.377778
	DLO_r1.0ch01_25182643	29	2	1.66535	0.589003	0.275862	0.399524	0.406534	0.309524
	DLO_r1.0ch01_25182645	28	2	1.07397	0.154076	0.0714286	0.0688776	0.0701299	-0.037037
	DLO_r1.0ch01_25182658	32	2	1.6	0.562335	0.0625	0.375	0.380952	0.833333
	DLO_r1.0ch01_25182679	32	2	1.4787	0.504704	0.09375	0.32373	0.328869	0.710407
	DLO_r1.0ch01_25311988	33	2	1.936	0.676526	0.575758	0.483471	0.490909	-0.190883
	DLO_r1.0ch01_25312007	33	2	1.936	0.676526	0.515152	0.483471	0.490909	-0.0655271
	DLO_r1.0ch01_25383078	31	2	1.1741	0.280342	0.0322581	0.148283	0.150714	0.782456
	DLO_r1.0ch01_25577593	32	2	1.75342	0.621086	0.4375	0.429688	0.436508	-0.0181818
	DLO_r1.0ch01_25578044	27	2	1.11724	0.214559	0.037037	0.104938	0.106918	0.647059
	DLO_r1.0ch01_25578153	37	2	1.80965	0.639591	0.405405	0.447407	0.453536	0.0938776
	DLO_r1.0ch01_25593142	40	2	1.05125	0.116907	0	0.04875	0.0493671	1
	DLO_r1.0ch01_25593224	40	2	1.9802	0.688139	0.6	0.495	0.501266	-0.212121
	DLO_r1.0ch01_25593225	40	2	1.9802	0.688139	0.6	0.495	0.501266	-0.212121
	DLO_r1.0ch01_25636836	40	2	1.72414	0.610864	0.5	0.42	0.425316	-0.190476
	DLO_r1.0ch01_25636888	40	2	1.02531	0.0671969	0.025	0.0246875	0.025	-0.0126582
	DLO_r1.0ch01_25636961	40	2	1.72414	0.610864	0.5	0.42	0.425316	-0.190476
	DLO_r1.0ch01_25645536	31	2	1.4122	0.467458	0.16129	0.291883	0.296668	0.447415
	DLO_r1.0ch01_25893627	34	2	1.98455	0.689249	0.558824	0.496107	0.503512	-0.126417
	DLO_r1.0ch01_25893636	35	2	1.72414	0.610864	0.485714	0.42	0.426087	-0.156463
	DLO_r1.0ch01_25904786	34	2	1.95766	0.682295	0.735294	0.489187	0.496488	-0.503095
	DLO_r1.0ch01_25932320	37	2	1.08436	0.169658	0.027027	0.077794	0.0788597	0.652582
	DLO_r1.0ch01_25932386	37	1	1	0	0	0	0	#N/A
	DLO_r1.0ch01_26056047	32	2	1.4382	0.482578	0.25	0.304688	0.309524	0.179487
	DLO_r1.0ch01_26056949	35	2	1.54477	0.537544	0.4	0.352653	0.357764	-0.134259
	DLO_r1.0ch01_26143894	39	2	1.51721	0.524299	0.230769	0.340894	0.345321	0.323047
	DLO_r1.0ch01_26368765	39	2	1.55046	0.540204	0.461538	0.35503	0.35964	-0.3
	DLO_r1.0ch01_26368769	39	2	1.68066	0.59488	0.564103	0.404997	0.410256	-0.392857
	DLO_r1.0ch01_26463544	38	2	1.99862	0.692801	0.5	0.499654	0.506316	-0.000693001
	DLO_r1.0ch01_26463673	35	2	1.50769	0.51958	0.142857	0.336735	0.341615	0.575758
	DLO_r1.0ch01_26463857	27	2	1.75875	0.622899	0.555556	0.431413	0.439553	-0.287758
	DLO_r1.0ch01_26494111	31	2	1.90297	0.667432	0.322581	0.474506	0.482285	0.320175
	DLO_r1.0ch01_26517116	35	2	1.58167	0.554351	0.371429	0.367755	0.373085	-0.0099889
	DLO_r1.0ch01_26517119	27	2	1.8	0.636514	0.37037	0.444444	0.45283	0.166667
	DLO_r1.0ch01_26517131	33	2	1.98361	0.689009	0.727273	0.495868	0.503497	-0.466667
	DLO_r1.0ch01_26557270	30	2	1.96507	0.684232	0.4	0.491111	0.499435	0.18552
	DLO_r1.0ch01_26557272	31	2	1.1741	0.280342	0.0967742	0.148283	0.150714	0.347368
	DLO_r1.0ch01_26557281	31	2	1.21185	0.317937	0.129032	0.174818	0.177684	0.261905
	DLO_r1.0ch01_26557303	30	2	1.89673	0.665672	0.366667	0.472778	0.480791	0.224442
	DLO_r1.0ch01_26561962	38	2	1.63348	0.576334	0.473684	0.387812	0.392982	-0.221429
	DLO_r1.0ch01_26562031	38	2	1.63348	0.576334	0.473684	0.387812	0.392982	-0.221429
	DLO_r1.0ch01_26562064	33	2	1.97104	0.685783	0.030303	0.492654	0.500233	0.93849
	DLO_r1.0ch01_26562164	37	2	1.71769	0.608557	0.108108	0.417823	0.423547	0.741259
	DLO_r1.0ch01_26562167	37	2	1.83758	0.648279	0.108108	0.455807	0.462051	0.762821
	DLO_r1.0ch01_26597991	31	2	1.87512	0.659469	0.548387	0.466701	0.474352	-0.175028
	DLO_r1.0ch01_26598030	32	2	1.99222	0.691193	0.5625	0.498047	0.505952	-0.129412
	DLO_r1.0ch01_26622056	39	2	1.74227	0.617242	0.512821	0.426036	0.431568	-0.203704
	DLO_r1.0ch01_26622424	39	2	1.10779	0.202273	0.0512821	0.0973044	0.0985681	0.472973
	DLO_r1.0ch01_26638359	35	2	1.96	0.682908	0.742857	0.489796	0.496894	-0.516667
	DLO_r1.0ch01_26638362	35	2	1.87596	0.659712	0.628571	0.466939	0.473706	-0.346154
	DLO_r1.0ch01_26638394	35	2	1.82021	0.642912	0.571429	0.450612	0.457143	-0.268116
	DLO_r1.0ch01_26659553	37	2	1.86385	0.656166	0.567568	0.463477	0.469826	-0.224586
	DLO_r1.0ch01_26659584	35	2	1.47059	0.500402	0.285714	0.32	0.324638	0.107143
	DLO_r1.0ch01_26685636	37	2	1.80965	0.639591	0.351351	0.447407	0.453536	0.214694
	DLO_r1.0ch01_26685746	39	1	1	0	0	0	0	#N/A
	DLO_r1.0ch01_26693601	39	2	1.95376	0.681266	0.692308	0.488166	0.494505	-0.418182
	DLO_r1.0ch01_26693793	39	2	1.95376	0.681266	0.692308	0.488166	0.494505	-0.418182
	DLO_r1.0ch01_26821071	35	2	1.9007	0.666792	0.485714	0.473878	0.480745	-0.0249785
	DLO_r1.0ch01_26821137	35	2	1.78963	0.633162	0.371429	0.441224	0.447619	0.158187
	DLO_r1.0ch01_26821296	37	2	1.98694	0.689856	0.756757	0.496713	0.503517	-0.523529
	DLO_r1.0ch01_26887749	32	2	1.95234	0.68089	0.46875	0.487793	0.495536	0.039039
	DLO_r1.0ch01_26887803	35	2	1.54477	0.537544	0.285714	0.352653	0.357764	0.189815
	DLO_r1.0ch01_26887810	36	2	1.97561	0.686962	0.555556	0.493827	0.500782	-0.125
	DLO_r1.0ch01_26887839	35	2	1.99837	0.692739	0.514286	0.499592	0.506832	-0.0294118
	DLO_r1.0ch01_26902859	35	2	1.72414	0.610864	0.485714	0.42	0.426087	-0.156463
	DLO_r1.0ch01_26902870	33	2	1.95512	0.681624	0.666667	0.488522	0.496037	-0.364662
	DLO_r1.0ch01_26915897	37	2	1.86385	0.656166	0.513514	0.463477	0.469826	-0.107959
	DLO_r1.0ch01_26915902	35	2	1.65429	0.584675	0.428571	0.39551	0.401242	-0.0835913
	DLO_r1.0ch01_26915921	37	2	1.83758	0.648279	0.486486	0.455807	0.462051	-0.0673077
	DLO_r1.0ch01_26915948	37	2	1.88828	0.663265	0.540541	0.470416	0.47686	-0.149068
	DLO_r1.0ch01_27012432	28	2	1.6	0.562335	0.214286	0.375	0.381818	0.428571
	DLO_r1.0ch01_27014410	31	2	1.5376	0.534159	0.193548	0.349636	0.355368	0.446429
	DLO_r1.0ch01_27014445	32	2	1.63971	0.578859	0.28125	0.390137	0.396329	0.279099
	DLO_r1.0ch01_27014464	30	2	1.18033	0.286836	0.0333333	0.152778	0.155367	0.781818
	DLO_r1.0ch01_27147850	39	2	1.51721	0.524299	0.384615	0.340894	0.345321	-0.128255
	DLO_r1.0ch01_27161612	36	2	1.56427	0.546556	0.305556	0.360725	0.365806	0.152941
	DLO_r1.0ch01_27161632	36	2	1.63533	0.577085	0.361111	0.388503	0.393975	0.0705065
	DLO_r1.0ch01_27161674	35	2	1.72414	0.610864	0.428571	0.42	0.426087	-0.0204082
	DLO_r1.0ch01_27161675	35	2	1.65429	0.584675	0.371429	0.39551	0.401242	0.0608875
	DLO_r1.0ch01_27161719	35	2	1.54477	0.537544	0.285714	0.352653	0.357764	0.189815
	DLO_r1.0ch01_27162129	37	2	1.61725	0.569637	0.405405	0.381665	0.386894	-0.062201
	DLO_r1.0ch01_27264318	37	2	1.71769	0.608557	0.378378	0.417823	0.423547	0.0944056
	DLO_r1.0ch01_27321673	29	2	1.66535	0.589003	0.413793	0.399524	0.406534	-0.0357143
	DLO_r1.0ch01_27342689	39	2	1.99475	0.691832	0.692308	0.498685	0.505162	-0.388266
	DLO_r1.0ch01_27553924	28	2	1.6	0.562335	0.142857	0.375	0.381818	0.619048
	DLO_r1.0ch01_27634266	39	2	1.91924	0.671958	0.692308	0.478961	0.485181	-0.445436
	DLO_r1.0ch01_27634389	39	2	1.68066	0.59488	0.461538	0.404997	0.410256	-0.13961
	DLO_r1.0ch01_27634468	39	2	1.45064	0.489552	0.384615	0.310651	0.314685	-0.238095
	DLO_r1.0ch01_27634514	39	2	1.31974	0.406821	0.282051	0.242275	0.245421	-0.164179
	DLO_r1.0ch01_27770191	27	2	1.33761	0.419483	0.0740741	0.252401	0.257163	0.706522
	DLO_r1.0ch01_27770400	38	2	1.93436	0.676083	0.5	0.483033	0.489474	-0.0351254
	DLO_r1.0ch01_27770412	38	2	1.4297	0.477718	0.368421	0.300554	0.304561	-0.225806
	DLO_r1.0ch01_27770530	39	2	1.99869	0.692818	0.615385	0.499671	0.506161	-0.231579
	DLO_r1.0ch01_27770579	39	2	1.98824	0.690186	0.564103	0.497041	0.503497	-0.134921
	DLO_r1.0ch01_27795291	39	2	1.82703	0.645033	0.589744	0.452663	0.458541	-0.302832
	DLO_r1.0ch01_27795356	40	2	1.83486	0.647447	0.55	0.455	0.460759	-0.208791
	DLO_r1.0ch01_27816844	33	2	1.86154	0.655482	0.545455	0.46281	0.46993	-0.178571
	DLO_r1.0ch01_27876162	28	2	1.50769	0.51958	0.214286	0.336735	0.342857	0.363636
	DLO_r1.0ch01_27907114	33	2	1.38462	0.450561	0.212121	0.277778	0.282051	0.236364
	DLO_r1.0ch01_27907124	34	2	1.56216	0.545595	0.294118	0.359862	0.365233	0.182692
	DLO_r1.0ch01_27907126	34	2	1.33487	0.417573	0.235294	0.250865	0.254609	0.062069
	DLO_r1.0ch01_27907192	33	2	1.38462	0.450561	0.212121	0.277778	0.282051	0.236364
	DLO_r1.0ch01_27907208	34	2	1.33487	0.417573	0.235294	0.250865	0.254609	0.062069
	DLO_r1.0ch01_27907227	34	2	1.52406	0.527651	0.264706	0.343858	0.34899	0.230189
	DLO_r1.0ch01_27917979	31	2	1.92778	0.674298	0.612903	0.48127	0.489159	-0.273514
	DLO_r1.0ch01_28164678	31	2	1.8115	0.640176	0.419355	0.447971	0.455315	0.0638792
	DLO_r1.0ch01_28306707	33	2	1.97104	0.685783	0.757576	0.492654	0.500233	-0.537745
	DLO_r1.0ch01_28333276	29	2	1.07134	0.149995	0	0.0665874	0.0677556	1
	DLO_r1.0ch01_28333277	29	2	1.4885	0.509816	0.344828	0.328181	0.333938	-0.0507246
	DLO_r1.0ch01_28334488	39	2	1.95376	0.681266	0.641026	0.488166	0.494505	-0.313131
	DLO_r1.0ch01_28334900	37	2	1.83758	0.648279	0.594595	0.455807	0.462051	-0.304487
	DLO_r1.0ch01_28335050	36	2	1.70414	0.603637	0.527778	0.413194	0.419014	-0.277311
	DLO_r1.0ch01_28335095	36	2	1.8	0.636514	0.611111	0.444444	0.450704	-0.375
	DLO_r1.0ch01_28432381	32	2	1.67869	0.59413	0.25	0.404297	0.410714	0.381643
	DLO_r1.0ch01_28482101	29	2	1.85856	0.654599	0.586207	0.46195	0.470054	-0.268983
	DLO_r1.0ch01_28487673	32	2	1.6	0.562335	0.25	0.375	0.380952	0.333333
	DLO_r1.0ch01_28553666	40	2	1.99501	0.691897	0.8	0.49875	0.505063	-0.60401
	DLO_r1.0ch01_28554680	29	2	1.57786	0.552665	0.413793	0.366231	0.372656	-0.12987
	DLO_r1.0ch01_28554718	35	2	1.92308	0.673012	0.514286	0.48	0.486957	-0.0714286
	DLO_r1.0ch01_28554725	36	2	1.94595	0.679193	0.5	0.486111	0.492958	-0.0285714
	DLO_r1.0ch01_28569601	37	2	1.94875	0.679941	0.567568	0.486852	0.493521	-0.165791
	DLO_r1.0ch01_28569650	38	2	1.63348	0.576334	0.210526	0.387812	0.392982	0.457143
	DLO_r1.0ch01_28569699	39	2	1.58355	0.555183	0.230769	0.368508	0.373293	0.373773
	DLO_r1.0ch01_28650111	32	2	1.55979	0.544509	0.15625	0.358887	0.364583	0.564626
	DLO_r1.0ch01_28837400	35	2	1.58167	0.554351	0.257143	0.367755	0.373085	0.300777
	DLO_r1.0ch01_28910957	32	2	1.51929	0.525321	0.3125	0.341797	0.347222	0.0857143
	DLO_r1.0ch01_29023922	32	2	1.6	0.562335	0.3125	0.375	0.380952	0.166667
	DLO_r1.0ch01_29035103	29	2	1.8243	0.644186	0.344828	0.451843	0.45977	0.236842
	DLO_r1.0ch01_29035429	31	2	1.84453	0.650391	0.516129	0.457856	0.465362	-0.127273
	DLO_r1.0ch01_29038464	40	2	1.90363	0.667617	0.375	0.474687	0.480696	0.210007
	DLO_r1.0ch01_29038507	40	2	1.95599	0.681855	0.35	0.48875	0.494937	0.283887
	DLO_r1.0ch01_29081786	28	2	1.98985	0.690594	0.5	0.497449	0.506494	-0.00512821
	DLO_r1.0ch01_29081809	30	2	1.99778	0.692592	0.433333	0.499444	0.50791	0.132369
	DLO_r1.0ch01_29081884	33	2	1.98361	0.689009	0.424242	0.495868	0.503497	0.144444
	DLO_r1.0ch01_29125904	32	1	1	0	0	0	0	#N/A
	DLO_r1.0ch01_29125929	31	1	1	0	0	0	0	#N/A
	DLO_r1.0ch01_29133979	33	2	1.09502	0.184907	0.030303	0.0867769	0.0881119	0.650794
	DLO_r1.0ch01_29254420	33	2	1.95512	0.681624	0.484848	0.488522	0.496037	0.0075188
	DLO_r1.0ch01_29444250	34	2	1.12451	0.223718	0.0588235	0.110727	0.112379	0.46875
	DLO_r1.0ch01_29444264	31	2	1.87512	0.659469	0.290323	0.466701	0.474352	0.377926
	DLO_r1.0ch01_29444285	35	2	1.58167	0.554351	0.257143	0.367755	0.373085	0.300777
	DLO_r1.0ch01_29444287	30	2	1.94595	0.679193	0.3	0.486111	0.49435	0.382857
	DLO_r1.0ch01_29444291	32	2	1.28	0.37677	0	0.21875	0.222222	1
	DLO_r1.0ch01_29444331	34	2	1.22653	0.331498	0.0294118	0.184689	0.187445	0.840749
	DLO_r1.0ch01_29444361	34	2	1.99827	0.692715	0.264706	0.499567	0.507024	0.47013
	DLO_r1.0ch01_30071163	30	2	1.42744	0.476411	0.3	0.299444	0.30452	-0.00185529
	DLO_r1.0ch01_30071166	31	2	1.8115	0.640176	0.483871	0.447971	0.455315	-0.0801394
	DLO_r1.0ch01_30071215	37	2	1.80965	0.639591	0.459459	0.447407	0.453536	-0.0269388
	DLO_r1.0ch01_30071240	34	2	1.9396	0.677494	0.411765	0.484429	0.491659	0.15
	DLO_r1.0ch01_30071273	34	2	1.9396	0.677494	0.470588	0.484429	0.491659	0.0285714
	DLO_r1.0ch01_30110703	36	2	1.5283	0.529706	0.277778	0.345679	0.350548	0.196429
	DLO_r1.0ch01_30150090	29	2	1.85856	0.654599	0.448276	0.46195	0.470054	0.029601
	DLO_r1.0ch01_30150194	35	2	1.9007	0.666792	0.657143	0.473878	0.480745	-0.386736
	DLO_r1.0ch01_30150272	33	2	1.50207	0.516754	0.424242	0.334252	0.339394	-0.269231
	DLO_r1.0ch01_30382756	32	2	1.13274	0.233792	0.0625	0.117188	0.119048	0.466667
	DLO_r1.0ch01_30382834	32	2	1.63971	0.578859	0.21875	0.390137	0.396329	0.439299
	DLO_r1.0ch01_30392258	31	2	1.4122	0.467458	0.225806	0.291883	0.296668	0.226381
	DLO_r1.0ch01_30392321	30	2	1.64234	0.579915	0.266667	0.391111	0.39774	0.318182
	DLO_r1.0ch01_30392329	28	2	1.41516	0.46922	0.214286	0.293367	0.298701	0.269565
	DLO_r1.0ch01_30392666	33	2	1.61933	0.570506	0.393939	0.382461	0.388345	-0.030012
	DLO_r1.0ch01_30392670	29	2	1.88989	0.663725	0.482759	0.470868	0.479129	-0.0252525
	DLO_r1.0ch01_30392713	32	2	1.67869	0.59413	0.4375	0.404297	0.410714	-0.0821256
	DLO_r1.0ch01_30415904	33	2	1.42353	0.474139	0.181818	0.297521	0.302098	0.388889
	DLO_r1.0ch01_30417867	32	2	1.6	0.562335	0.3125	0.375	0.380952	0.166667
	DLO_r1.0ch01_30469278	31	2	1.62057	0.571023	0.387097	0.382934	0.389212	-0.0108696
	DLO_r1.0ch01_30757414	40	2	1.50305	0.51725	0.425	0.334688	0.338924	-0.269841
	DLO_r1.0ch01_30795980	32	2	1.99805	0.692659	0.09375	0.499512	0.50744	0.812317
	DLO_r1.0ch01_30796056	32	2	1.35809	0.433399	0.1875	0.263672	0.267857	0.288889
	DLO_r1.0ch01_30843308	29	2	1.99762	0.692553	0.275862	0.499405	0.508167	0.447619
	DLO_r1.0ch01_30843449	33	2	1.06244	0.135794	0	0.0587695	0.0596737	1
	DLO_r1.0ch01_30843455	28	2	1.55401	0.541853	0.321429	0.356505	0.362987	0.09839
	DLO_r1.0ch01_30843492	34	2	1.48586	0.50845	0.294118	0.32699	0.33187	0.100529
	DLO_r1.0ch01_30843654	40	2	1.99875	0.692835	0.775	0.499688	0.506013	-0.550969
	DLO_r1.0ch01_30900244	34	2	1.91867	0.671801	0.5	0.478806	0.485953	-0.0442638
	DLO_r1.0ch01_30900609	36	2	1.99846	0.692761	0.527778	0.499614	0.506651	-0.0563707
	DLO_r1.0ch01_30914717	33	2	1.99817	0.692688	0.242424	0.499541	0.507226	0.514706
	DLO_r1.0ch01_30947790	33	2	1.34611	0.425328	0.242424	0.257117	0.261072	0.0571429
	DLO_r1.0ch01_30973629	39	2	1.68066	0.59488	0.564103	0.404997	0.410256	-0.392857
	DLO_r1.0ch01_30973730	38	2	1.99448	0.691761	0.684211	0.498615	0.505263	-0.372222
	DLO_r1.0ch01_31050533	35	2	1.84906	0.651757	0.0285714	0.459184	0.465839	0.937778
	DLO_r1.0ch01_31080491	37	2	1.91068	0.669587	0.243243	0.476625	0.483154	0.489655
	DLO_r1.0ch01_31091116	39	2	1.99475	0.691832	0.487179	0.498685	0.505162	0.0230719
	DLO_r1.0ch01_31091159	39	2	1.97918	0.687878	0.487179	0.49474	0.501166	0.0152824
	DLO_r1.0ch01_31091172	36	2	1.88235	0.661563	0.472222	0.46875	0.475352	-0.00740741
	DLO_r1.0ch01_31172860	40	2	1.10497	0.198515	0.1	0.095	0.0962025	-0.0526316
	DLO_r1.0ch01_31173287	27	2	1.24615	0.348832	0.148148	0.197531	0.201258	0.25
	DLO_r1.0ch01_31229363	32	2	1.85339	0.653058	0.46875	0.460449	0.467758	-0.0180276
	DLO_r1.0ch01_31229396	29	2	1.70761	0.604907	0.517241	0.414388	0.421658	-0.248207
	DLO_r1.0ch01_31236818	37	2	1.68492	0.596492	0.513514	0.406501	0.41207	-0.263252
	DLO_r1.0ch01_31236884	38	2	1.73038	0.613078	0.552632	0.422091	0.427719	-0.30927
	DLO_r1.0ch01_31265734	28	2	2	0.693147	0.428571	0.5	0.509091	0.142857
	DLO_r1.0ch01_31265787	29	2	1.35536	0.431577	0.310345	0.262188	0.266788	-0.183673
	DLO_r1.0ch01_31408777	39	2	1.91924	0.671958	0.435897	0.478961	0.485181	0.0899108
	DLO_r1.0ch01_31408822	38	2	1.46376	0.496733	0.289474	0.316828	0.321053	0.0863388
	DLO_r1.0ch01_31408934	38	2	1.98761	0.690028	0.236842	0.496884	0.503509	0.523345
	DLO_r1.0ch01_31408981	38	2	1.39584	0.457551	0.289474	0.283587	0.287368	-0.020757
	DLO_r1.0ch01_31503707	33	2	1.61933	0.570506	0.333333	0.382461	0.388345	0.128451
	DLO_r1.0ch01_31503824	35	2	1.82021	0.642912	0.457143	0.450612	0.457143	-0.0144928
	DLO_r1.0ch01_31503953	37	2	1.61725	0.569637	0.351351	0.381665	0.386894	0.0794258
	DLO_r1.0ch01_31504027	35	2	1.84906	0.651757	0.428571	0.459184	0.465839	0.0666667
	DLO_r1.0ch01_31507459	37	2	1.94875	0.679941	0.621622	0.486852	0.493521	-0.276819
	DLO_r1.0ch01_31535593	29	2	1.35536	0.431577	0.103448	0.262188	0.266788	0.605442
	DLO_r1.0ch01_31535775	28	2	1.28	0.37677	0.0357143	0.21875	0.222727	0.836735
	DLO_r1.0ch01_31535818	26	2	1.55046	0.540204	0.0769231	0.35503	0.361991	0.783333
	DLO_r1.0ch01_31539359	35	2	1.72414	0.610864	0.428571	0.42	0.426087	-0.0204082
	DLO_r1.0ch01_31539734	32	2	1.63971	0.578859	0.40625	0.390137	0.396329	-0.0413016
	DLO_r1.0ch01_31542012	38	2	1.76098	0.623655	0.578947	0.432133	0.437895	-0.339744
	DLO_r1.0ch01_31698003	29	2	1.70761	0.604907	0.37931	0.414388	0.421658	0.0846485
	DLO_r1.0ch01_31722847	32	2	1.95234	0.68089	0.46875	0.487793	0.495536	0.039039
	DLO_r1.0ch01_31732378	34	2	1.02984	0.0766488	0.0294118	0.0289792	0.0294118	-0.0149254
	DLO_r1.0ch01_31732391	34	2	1.12451	0.223718	0.0588235	0.110727	0.112379	0.46875
	DLO_r1.0ch01_31732471	35	2	1.08937	0.17692	0.0285714	0.0820408	0.0832298	0.651741
	DLO_r1.0ch01_31732473	35	2	1.08937	0.17692	0.0285714	0.0820408	0.0832298	0.651741
	DLO_r1.0ch01_31732579	34	2	1.02984	0.0766488	0.0294118	0.0289792	0.0294118	-0.0149254
	DLO_r1.0ch01_31740327	37	2	1.86385	0.656166	0.621622	0.463477	0.469826	-0.341214
	DLO_r1.0ch01_31880054	37	2	1.98694	0.689856	0.432432	0.496713	0.503517	0.129412
	DLO_r1.0ch01_31880056	34	2	1.95766	0.682295	0.323529	0.489187	0.496488	0.338638
	DLO_r1.0ch01_31880214	33	2	1.88899	0.663468	0.272727	0.470615	0.477855	0.420488
	DLO_r1.0ch01_31880227	33	2	1.65753	0.585953	0.0606061	0.396694	0.402797	0.847222
	DLO_r1.0ch01_31880317	32	2	1.99805	0.692659	0.40625	0.499512	0.50744	0.186706
	DLO_r1.0ch01_31979114	37	2	1.14417	0.247301	0.0810811	0.126004	0.12773	0.356522
	DLO_r1.0ch01_31979133	37	2	1.61725	0.569637	0.189189	0.381665	0.386894	0.504306
	DLO_r1.0ch01_31979161	37	2	1.61725	0.569637	0.189189	0.381665	0.386894	0.504306
	DLO_r1.0ch01_31979178	37	2	1.61725	0.569637	0.189189	0.381665	0.386894	0.504306
	DLO_r1.0ch01_31979246	37	1	1	0	0	0	0	#N/A
	DLO_r1.0ch01_32024423	35	2	1.98541	0.689469	0.4	0.496327	0.50352	0.194079
	DLO_r1.0ch01_32088370	35	2	1.99349	0.691514	0.657143	0.498367	0.50559	-0.318591
	DLO_r1.0ch01_32264493	29	2	1.88989	0.663725	0	0.470868	0.479129	1
	DLO_r1.0ch01_32376816	30	2	1.99778	0.692592	0.3	0.499444	0.50791	0.399333
	DLO_r1.0ch01_32382073	40	2	1.9802	0.688139	0.7	0.495	0.501266	-0.414141
	DLO_r1.0ch01_32382080	40	2	1.88235	0.661563	0.6	0.46875	0.474684	-0.28
	DLO_r1.0ch01_32382101	40	2	1.6632	0.588169	0.5	0.39875	0.403797	-0.253918
	DLO_r1.0ch01_32382154	40	2	1.9802	0.688139	0.7	0.495	0.501266	-0.414141
	DLO_r1.0ch01_32434313	36	2	1.3144	0.402941	0.166667	0.239198	0.242567	0.303226
	DLO_r1.0ch01_32484493	40	2	1.24951	0.35171	0.075	0.199688	0.202215	0.624413
	DLO_r1.0ch01_32568412	31	2	1.70088	0.60244	0.322581	0.412071	0.418826	0.217172
	DLO_r1.0ch01_32629813	35	2	1.82021	0.642912	0.457143	0.450612	0.457143	-0.0144928
	DLO_r1.0ch01_32629841	36	2	1.76928	0.62645	0.361111	0.434799	0.440923	0.169476
	DLO_r1.0ch01_32629857	34	2	1.98455	0.689249	0.558824	0.496107	0.503512	-0.126417
	DLO_r1.0ch01_32629908	33	2	1.69494	0.600241	0.393939	0.410009	0.416317	0.0391937
	DLO_r1.0ch01_32722534	36	2	1.76928	0.62645	0.472222	0.434799	0.440923	-0.0860692
	DLO_r1.0ch01_32722658	34	2	1.89508	0.665204	0.764706	0.472318	0.479368	-0.619048
	DLO_r1.0ch01_32740449	33	2	1.34611	0.425328	0.181818	0.257117	0.261072	0.292857
	DLO_r1.0ch01_32763982	36	2	1.88235	0.661563	0.361111	0.46875	0.475352	0.22963
	DLO_r1.0ch01_32765189	37	2	1.68492	0.596492	0.513514	0.406501	0.41207	-0.263252
	DLO_r1.0ch01_32771086	40	2	1.95599	0.681855	0.7	0.48875	0.494937	-0.432225
	DLO_r1.0ch01_32771162	40	2	1.92308	0.673012	0.75	0.48	0.486076	-0.5625
	DLO_r1.0ch01_32771227	40	2	1.94057	0.677756	0.725	0.484687	0.490823	-0.495809
	DLO_r1.0ch01_32855250	37	2	1.91068	0.669587	0.513514	0.476625	0.483154	-0.0773946
	DLO_r1.0ch01_32855577	33	2	1.95512	0.681624	0.424242	0.488522	0.496037	0.131579
	DLO_r1.0ch01_32855612	33	2	1.936	0.676526	0.393939	0.483471	0.490909	0.185185
	DLO_r1.0ch01_32855624	33	2	1.58055	0.553858	0.424242	0.367309	0.37296	-0.155
	DLO_r1.0ch01_32873142	33	2	1.58055	0.553858	0.363636	0.367309	0.37296	0.01
	DLO_r1.0ch01_32883061	29	2	1.26943	0.368297	0.241379	0.212247	0.215971	-0.137255
	DLO_r1.0ch01_32886512	30	2	1.76298	0.624331	0.366667	0.432778	0.440113	0.15276
	DLO_r1.0ch01_32936289	35	2	1.99837	0.692739	0.4	0.499592	0.506832	0.199346
	DLO_r1.0ch01_32936328	35	2	1.97421	0.686602	0.485714	0.493469	0.500621	0.0157155
	DLO_r1.0ch01_32936341	32	2	1.88235	0.661563	0.5	0.46875	0.47619	-0.0666667
	DLO_r1.0ch01_32936547	32	2	1.85339	0.653058	0.46875	0.460449	0.467758	-0.0180276
	DLO_r1.0ch01_32936568	35	2	1.96	0.682908	0.457143	0.489796	0.496894	0.0666667
	DLO_r1.0ch01_32968805	33	2	1.03076	0.0785158	0.030303	0.0298439	0.030303	-0.0153846
	DLO_r1.0ch01_32968863	33	2	1.03076	0.0785158	0.030303	0.0298439	0.030303	-0.0153846
	DLO_r1.0ch01_32977285	37	2	1.61725	0.569637	0.189189	0.381665	0.386894	0.504306
	DLO_r1.0ch01_33016861	29	2	1.78746	0.632456	0.310345	0.440547	0.448276	0.295547
	DLO_r1.0ch01_33016921	26	2	1.89888	0.666278	0.384615	0.473373	0.482655	0.1875
	DLO_r1.0ch01_33017224	32	1	1	0	0	0	0	#N/A
	DLO_r1.0ch01_33017303	39	2	1.64878	0.582492	0.384615	0.393491	0.398601	0.0225564
	DLO_r1.0ch01_33049157	25	2	1.47059	0.500402	0.24	0.32	0.326531	0.25
	DLO_r1.0ch01_33049227	25	2	1.21951	0.325083	0.12	0.18	0.183673	0.333333
	DLO_r1.0ch01_33076402	35	2	1.9007	0.666792	0.6	0.473878	0.480745	-0.26615
	DLO_r1.0ch01_33449714	30	2	1.6	0.562335	0.5	0.375	0.381356	-0.333333
	DLO_r1.0ch01_33449718	37	2	1.61725	0.569637	0.459459	0.381665	0.386894	-0.203828
	DLO_r1.0ch01_33449840	37	2	1.33888	0.420358	0.243243	0.253104	0.256572	0.038961
	DLO_r1.0ch01_33536745	34	2	1.74491	0.618156	0.441176	0.426903	0.433275	-0.0334347
	DLO_r1.0ch01_33536830	34	2	1.71006	0.605797	0.470588	0.415225	0.421422	-0.133333
	DLO_r1.0ch01_33536886	32	2	1.90867	0.669027	0.59375	0.476074	0.483631	-0.247179
	DLO_r1.0ch01_33536891	35	2	1.54477	0.537544	0.4	0.352653	0.357764	-0.134259
	DLO_r1.0ch01_33556483	31	2	1.45386	0.491327	0.193548	0.312175	0.317292	0.38
	DLO_r1.0ch01_33562720	38	2	1.56616	0.547412	0.105263	0.361496	0.366316	0.708812
	DLO_r1.0ch01_33562781	38	2	1.93436	0.676083	0.5	0.483033	0.489474	-0.0351254
	DLO_r1.0ch01_33562793	38	2	1.81864	0.642422	0.421053	0.450139	0.45614	0.0646154
	DLO_r1.0ch01_33562845	37	2	1.9769	0.687292	0.513514	0.494156	0.500926	-0.0391722
	DLO_r1.0ch01_33562924	38	2	1.87047	0.65811	0.578947	0.465374	0.471579	-0.244048
	DLO_r1.0ch01_33562927	38	2	1.87047	0.65811	0.578947	0.465374	0.471579	-0.244048
	DLO_r1.0ch01_33562966	38	2	1.96596	0.684466	0.710526	0.491343	0.497895	-0.446089
	DLO_r1.0ch01_33585074	34	2	1.44771	0.487924	0.264706	0.309256	0.313872	0.144056
	DLO_r1.0ch01_33629332	34	2	1.33487	0.417573	0	0.250865	0.254609	1
	DLO_r1.0ch01_33668276	35	2	1.96	0.682908	0.628571	0.489796	0.496894	-0.283333
	DLO_r1.0ch01_33722825	40	2	1.96923	0.685314	0.675	0.492188	0.498418	-0.371429
	DLO_r1.0ch01_33723099	40	2	1.05125	0.116907	0.05	0.04875	0.0493671	-0.025641
	DLO_r1.0ch01_33794379	34	2	1.56216	0.545595	0.352941	0.359862	0.365233	0.0192308
	DLO_r1.0ch01_33794441	36	2	1.63533	0.577085	0.361111	0.388503	0.393975	0.0705065
	DLO_r1.0ch01_33809617	30	2	1.64234	0.579915	0.4	0.391111	0.39774	-0.0227273
	DLO_r1.0ch01_33821608	34	2	1.02984	0.0766488	0.0294118	0.0289792	0.0294118	-0.0149254
	DLO_r1.0ch01_33821647	35	2	1.12077	0.219033	0.114286	0.107755	0.109317	-0.0606061
	DLO_r1.0ch01_33821691	34	2	1.19175	0.298436	0.176471	0.1609	0.163301	-0.0967742
	DLO_r1.0ch01_33876112	39	2	1.74227	0.617242	0.358974	0.426036	0.431568	0.157407
	DLO_r1.0ch01_33876140	39	2	1.77169	0.627255	0.384615	0.435569	0.441225	0.116981
	DLO_r1.0ch01_33893702	38	2	1.99862	0.692801	0.447368	0.499654	0.506316	0.104643
	DLO_r1.0ch01_33893735	38	2	1.93436	0.676083	0.552632	0.483033	0.489474	-0.144086
	DLO_r1.0ch01_33893867	33	2	1.09502	0.184907	0.030303	0.0867769	0.0881119	0.650794
	DLO_r1.0ch01_34063105	39	2	1.64878	0.582492	0.230769	0.393491	0.398601	0.413534
	DLO_r1.0ch01_34063130	37	2	1.54777	0.53895	0.135135	0.353908	0.358756	0.618163
	DLO_r1.0ch01_34167876	30	2	1.34228	0.422709	0.0333333	0.255	0.259322	0.869281
	DLO_r1.0ch01_34167886	28	2	1.88235	0.661563	0.25	0.46875	0.477273	0.466667
	DLO_r1.0ch01_34167938	29	2	1.9179	0.671589	0.241379	0.478597	0.486993	0.495652
	DLO_r1.0ch01_34168158	29	2	1.99762	0.692553	0.206897	0.499405	0.508167	0.585714
	DLO_r1.0ch01_34255723	35	2	1.47059	0.500402	0.342857	0.32	0.324638	-0.0714286
	DLO_r1.0ch01_34255836	32	2	1.96923	0.685314	0.6875	0.492188	0.5	-0.396825
	DLO_r1.0ch01_34280131	29	2	1.70761	0.604907	0.37931	0.414388	0.421658	0.0846485
	DLO_r1.0ch01_34422816	31	2	1.21185	0.317937	0.0645161	0.174818	0.177684	0.630952
	DLO_r1.0ch01_34422852	33	1	1	0	0	0	0	#N/A
	DLO_r1.0ch02_105136	31	2	1.96725	0.684799	0.612903	0.491675	0.499736	-0.246561
	DLO_r1.0ch02_105200	34	2	1.98455	0.689249	0.617647	0.496107	0.503512	-0.244987
	DLO_r1.0ch02_223993	39	2	1.58355	0.555183	0.384615	0.368508	0.373293	-0.043711
	DLO_r1.0ch02_233945	33	2	1.98361	0.689009	0.363636	0.495868	0.503497	0.266667
	DLO_r1.0ch02_234027	31	2	1.99792	0.692627	0.709677	0.49948	0.507668	-0.420833
	DLO_r1.0ch02_234041	31	2	1.8115	0.640176	0.548387	0.447971	0.455315	-0.224158
	DLO_r1.0ch02_318918	34	2	1.37211	0.442585	0.205882	0.271194	0.275241	0.240829
	DLO_r1.0ch02_369488	38	2	1.08205	0.166268	0.0789474	0.075831	0.0768421	-0.0410959
	DLO_r1.0ch02_369495	38	2	1.49793	0.514653	0.315789	0.33241	0.336842	0.05
	DLO_r1.0ch02_472614	34	2	1.99827	0.692715	0.558824	0.499567	0.507024	-0.118615
	DLO_r1.0ch02_472634	34	2	2	0.693147	0.588235	0.5	0.507463	-0.176471
	DLO_r1.0ch02_477371	35	2	1.92308	0.673012	0.457143	0.48	0.486957	0.047619
	DLO_r1.0ch02_478524	37	2	1.65139	0.583527	0.27027	0.394449	0.399852	0.314815
	DLO_r1.0ch02_526648	38	2	1.5321	0.531532	0.394737	0.347299	0.35193	-0.13659
	DLO_r1.0ch02_527186	39	2	1.98824	0.690186	0.25641	0.497041	0.503497	0.484127
	DLO_r1.0ch02_527272	38	2	1.63348	0.576334	0.421053	0.387812	0.392982	-0.0857143
	DLO_r1.0ch02_552000	35	2	1.68966	0.59827	0.457143	0.408163	0.414079	-0.12
	DLO_r1.0ch02_552016	37	2	1.40771	0.464773	0.243243	0.289627	0.293595	0.160151
	DLO_r1.0ch02_552049	37	2	1.58266	0.55479	0.324324	0.368152	0.373195	0.119048
	DLO_r1.0ch02_771786	36	2	1.6	0.562335	0.333333	0.375	0.380282	0.111111
	DLO_r1.0ch02_771838	35	2	1.15294	0.257319	0.0285714	0.132653	0.134576	0.784615
	DLO_r1.0ch02_834132	29	2	1.85856	0.654599	0.103448	0.46195	0.470054	0.776062
	DLO_r1.0ch02_834384	29	2	1.94226	0.678209	0.0689655	0.485137	0.493648	0.857843
	DLO_r1.0ch02_834477	31	2	1.90297	0.667432	0.129032	0.474506	0.482285	0.72807
	DLO_r1.0ch02_834481	31	2	1.90297	0.667432	0.129032	0.474506	0.482285	0.72807
	DLO_r1.0ch02_834541	31	2	1.90297	0.667432	0.129032	0.474506	0.482285	0.72807
	DLO_r1.0ch02_834623	31	2	1.90297	0.667432	0.129032	0.474506	0.482285	0.72807
	DLO_r1.0ch02_834632	31	2	1.90297	0.667432	0.129032	0.474506	0.482285	0.72807
	DLO_r1.0ch02_876316	33	2	1.46273	0.496173	0.272727	0.316345	0.321212	0.137881
	DLO_r1.0ch02_885970	32	2	2	0.693147	0.5625	0.5	0.507937	-0.125
	DLO_r1.0ch02_885981	32	2	1.4382	0.482578	0.25	0.304688	0.309524	0.179487
	DLO_r1.0ch02_1017443	38	2	1.95135	0.680629	0.631579	0.487535	0.494035	-0.295455
	DLO_r1.0ch02_1025244	38	2	1.36226	0.436162	0.157895	0.265928	0.269474	0.40625
	DLO_r1.0ch02_1025251	38	2	1.4297	0.477718	0.157895	0.300554	0.304561	0.474654
	DLO_r1.0ch02_1031415	39	2	1.97918	0.687878	0.692308	0.49474	0.501166	-0.399336
	DLO_r1.0ch02_1394819	26	2	1.95376	0.681266	0.307692	0.488166	0.497738	0.369697
	DLO_r1.0ch02_1415749	29	2	1.97882	0.687787	0.482759	0.494649	0.503327	0.0240385
	DLO_r1.0ch02_1750051	32	2	1.06445	0.139061	0.0625	0.0605469	0.0615079	-0.0322581
	DLO_r1.0ch02_1750112	37	2	1.9769	0.687292	0.351351	0.494156	0.500926	0.288987
	DLO_r1.0ch02_1750161	35	2	1.2888	0.383662	0.2	0.224082	0.227329	0.107468
	DLO_r1.0ch02_1750165	35	2	1.99837	0.692739	0.4	0.499592	0.506832	0.199346
	DLO_r1.0ch02_1750259	34	2	1.81049	0.639858	0.205882	0.447664	0.454346	0.540097
	DLO_r1.0ch02_1750282	35	2	1.72414	0.610864	0.314286	0.42	0.426087	0.251701
	DLO_r1.0ch02_1750290	34	2	1.98455	0.689249	0.5	0.496107	0.503512	-0.00784656
	DLO_r1.0ch02_1852639	34	2	1.6	0.562335	0.205882	0.375	0.380597	0.45098
	DLO_r1.0ch02_1852695	36	2	1.99385	0.691603	0.5	0.498457	0.505477	-0.00309598
	DLO_r1.0ch02_1974371	38	2	1.49793	0.514653	0.210526	0.33241	0.336842	0.366667
	DLO_r1.0ch02_1974396	39	2	1.91924	0.671958	0.384615	0.478961	0.485181	0.19698
	DLO_r1.0ch02_1974409	36	2	1.73727	0.615498	0.388889	0.424383	0.43036	0.0836364
	DLO_r1.0ch02_1974444	37	2	1.4776	0.504126	0.243243	0.323229	0.327656	0.247458
	DLO_r1.0ch02_1974493	35	2	2	0.693147	0.2	0.5	0.507246	0.6
	DLO_r1.0ch02_1974783	35	2	1.25384	0.355383	0.171429	0.202449	0.205383	0.153226
	DLO_r1.0ch02_1979465	29	2	1.26943	0.368297	0.172414	0.212247	0.215971	0.187675
	DLO_r1.0ch02_1979474	34	2	1.84076	0.649248	0.411765	0.456747	0.463565	0.0984848
	DLO_r1.0ch02_1979492	34	2	1.84076	0.649248	0.411765	0.456747	0.463565	0.0984848
	DLO_r1.0ch02_1980610	36	2	1.99385	0.691603	0.722222	0.498457	0.505477	-0.448916
	DLO_r1.0ch02_1980964	39	2	1.82703	0.645033	0.128205	0.452663	0.458541	0.716776
	DLO_r1.0ch02_1981013	38	2	1.79045	0.633431	0.131579	0.441482	0.447368	0.701961
	DLO_r1.0ch02_2034219	38	2	1.81864	0.642422	0.526316	0.450139	0.45614	-0.169231
	DLO_r1.0ch02_2034261	37	2	1.80965	0.639591	0.351351	0.447407	0.453536	0.214694
	DLO_r1.0ch02_2034296	37	2	1.51271	0.522077	0.27027	0.338934	0.343576	0.202586
	DLO_r1.0ch02_2043556	40	2	1.6632	0.588169	0.55	0.39875	0.403797	-0.37931
	DLO_r1.0ch02_2060959	39	2	1.28789	0.38296	0.25641	0.223537	0.22644	-0.147059
	DLO_r1.0ch02_2066075	40	2	1.1611	0.266384	0.1	0.13875	0.140506	0.279279
	DLO_r1.0ch02_2066231	40	2	1.31094	0.400399	0.225	0.237187	0.24019	0.0513834
	DLO_r1.0ch02_2066353	40	2	1.31094	0.400399	0.225	0.237187	0.24019	0.0513834
	DLO_r1.0ch02_2152372	33	2	1.98361	0.689009	0.666667	0.495868	0.503497	-0.344444
	DLO_r1.0ch02_2214638	34	2	1.9931	0.691416	0.647059	0.49827	0.505707	-0.298611
	DLO_r1.0ch02_2215094	35	2	1.84906	0.651757	0.542857	0.459184	0.465839	-0.182222
	DLO_r1.0ch02_2462172	40	2	1.47059	0.500402	0.3	0.32	0.324051	0.0625
	DLO_r1.0ch02_2486950	31	2	1.5376	0.534159	0.129032	0.349636	0.355368	0.630952
	DLO_r1.0ch02_2839005	34	2	1.63739	0.577922	0.352941	0.389273	0.395083	0.0933333
	DLO_r1.0ch02_2904923	35	2	1.97421	0.686602	0.657143	0.493469	0.500621	-0.331679
	DLO_r1.0ch02_2968416	28	2	1.68966	0.59827	0.428571	0.408163	0.415584	-0.05
	DLO_r1.0ch02_2968689	31	2	1.94929	0.680083	0.645161	0.486993	0.494976	-0.324786
	DLO_r1.0ch02_2968739	37	2	1.93089	0.675143	0.594595	0.482104	0.488708	-0.233333
	DLO_r1.0ch02_3225978	30	2	1.55709	0.543273	0.466667	0.357778	0.363842	-0.304348
	DLO_r1.0ch02_3254775	25	2	1.17261	0.278769	0	0.1472	0.150204	1
	DLO_r1.0ch02_3254799	25	2	1.36761	0.43967	0.16	0.2688	0.274286	0.404762
	DLO_r1.0ch02_3254976	35	2	1.25384	0.355383	0.114286	0.202449	0.205383	0.435484
	DLO_r1.0ch02_3254983	35	2	1.98541	0.689469	0.228571	0.496327	0.50352	0.539474
	DLO_r1.0ch02_3255015	35	2	1.75753	0.622487	0.342857	0.43102	0.437267	0.204545
	DLO_r1.0ch02_3255054	32	2	1.82206	0.643492	0.1875	0.451172	0.458333	0.584416
	DLO_r1.0ch02_3286586	30	2	1.99115	0.690923	0.533333	0.497778	0.506215	-0.0714286
	DLO_r1.0ch02_3339812	40	2	1.99875	0.692835	0.675	0.499688	0.506013	-0.350844
	DLO_r1.0ch02_3339886	39	2	1.99475	0.691832	0.641026	0.498685	0.505162	-0.285432
	DLO_r1.0ch02_3340046	39	2	1.45064	0.489552	0.179487	0.310651	0.314685	0.422222
	DLO_r1.0ch02_3340602	34	2	1.33487	0.417573	0.235294	0.250865	0.254609	0.062069
	DLO_r1.0ch02_3408779	31	2	1.99171	0.691065	0.612903	0.497919	0.506081	-0.23093
	DLO_r1.0ch02_3482908	30	2	1.47059	0.500402	0.0666667	0.32	0.325424	0.791667
	DLO_r1.0ch02_3640083	37	2	1.98694	0.689856	0.702703	0.496713	0.503517	-0.414706
	DLO_r1.0ch02_3640375	37	2	1.98694	0.689856	0.702703	0.496713	0.503517	-0.414706
	DLO_r1.0ch02_3737533	40	2	1.63182	0.575656	0.425	0.387188	0.392089	-0.0976594
	DLO_r1.0ch02_3737612	40	2	1.78174	0.630581	0.5	0.43875	0.444304	-0.139601
	DLO_r1.0ch02_3737657	34	2	1.52406	0.527651	0.264706	0.343858	0.34899	0.230189
	DLO_r1.0ch02_3803552	35	2	1.9007	0.666792	0.657143	0.473878	0.480745	-0.386736
	DLO_r1.0ch02_3803648	35	2	1.32432	0.410116	0.285714	0.244898	0.248447	-0.166667
	DLO_r1.0ch02_3838584	39	2	1.58355	0.555183	0.333333	0.368508	0.373293	0.0954505
	DLO_r1.0ch02_3838627	39	2	1.64878	0.582492	0.128205	0.393491	0.398601	0.674185
	DLO_r1.0ch02_3838767	39	2	1.64878	0.582492	0.128205	0.393491	0.398601	0.674185
	DLO_r1.0ch02_3838782	39	2	1.71187	0.606456	0.384615	0.415845	0.421245	0.0750988
	DLO_r1.0ch02_4067890	35	2	1.58167	0.554351	0.371429	0.367755	0.373085	-0.0099889
	DLO_r1.0ch02_4067945	36	2	1.92714	0.674122	0.583333	0.481096	0.487872	-0.21251
	DLO_r1.0ch02_4139016	39	2	1.97918	0.687878	0.692308	0.49474	0.501166	-0.399336
[truncated: 13,114 more rows]

## Sheet: PVA
Heterozygosity, Fstatistics and Polymorphism by Population for Codominant Data
[truncated: 12,503 more rows]

[truncated: 3 more sheets: PVNA, Unknown, Total_91ea_AMOVA_Fst]
